# Supplementary material for: The key genes and pathways related to male sterility of eggplant revealed by comparative transcriptome analysis
Source: BMC Plant Biol. 2018 Sep 24;18:209. doi: 10.1186/s12870-018-1430-2 (PMC6154905; doi:10.1186/s12870-018-1430-2)
Supplement: Supplementary file 1 — Table S1. The differentially expressed genes between the MS line and its maintainer line. (XLSX 4983 kb) [file 12870_2018_1430_MOESM1_ESM.xlsx]

## Sheet: M vs MS
Table S1 The differentially expressed genes between the male sterile line and its maintainer line
#ID	Length	M-1-1_M-1-2_M-1-3_vs_MS-1-1_MS-1-2_MS-1-3_FDR	M-1-1_M-1-2_M-1-3_vs_MS-1-1_MS-1-2_MS-1-3_log2FC	M-1-1_M-1-2_M-1-3_vs_MS-1-1_MS-1-2_MS-1-3_regulated	M-2-1_M-2-2_M-2-3_vs_MS-2-1_MS-2-2_MS-2-3_FDR	M-2-1_M-2-2_M-2-3_vs_MS-2-1_MS-2-2_MS-2-3_log2FC	M-2-1_M-2-2_M-2-3_vs_MS-2-1_MS-2-2_MS-2-3_regulated	M-3-1_M-3-2_M-3-3_vs_MS-3-1_MS-3-2_MS-3-3_FDR	M-3-1_M-3-2_M-3-3_vs_MS-3-1_MS-3-2_MS-3-3_log2FC	M-3-1_M-3-2_M-3-3_vs_MS-3-1_MS-3-2_MS-3-3_regulated	COG_class	COG_class_annotation	GO_annotation	KEGG_annotation	KOG_class	KOG_class_annotation	Pfam_annotation	Swissprot_annotation	nr_annotation	gi_accession	Swissprot_ID	Pfam_id
TRINITY_DN10003_c0_g1	618.12	0.000221058	-0.465945	normal	8.11333e-14	-1.22538	down	2.33822e-22	-1.07618	down	[U]	Intracellular trafficking, secretion, and vesicular transport	Biological Process: intracellular protein transport (GO:0006886);; Biological Process: ER to Golgi vesicle-mediated transport (GO:0006888);; Molecular Function: zinc ion binding (GO:0008270);; Cellular Component: COPII vesicle coat (GO:0030127);;	K14006|1.24775e-179|rcu:RCOM_1648230|protein transport protein sec23, putative; K14006 protein transport protein SEC23 (A)	[U]	Intracellular trafficking, secretion, and vesicular transport	Sec23/Sec24 beta-sandwich domain;; Sec23/Sec24 helical domain;; Gelsolin repeat	Protein transport protein Sec23A OS=Homo sapiens GN=SEC23A PE=1 SV=2	PREDICTED: protein transport protein SEC23 [Solanum tuberosum]	gi|565385856|ref|XP_006358773.1|	--	PF08033.10;PF04815.13;PF00626.20
TRINITY_DN1000_c0_g1	670.12	--	--	--	--	--	--	1.37078e-05	2.7503	up	--	--	--	--	--	--	--	--	uncharacterized protein LOC102577703 [Solanum tuberosum]	gi|568214691|ref|NP_001274879.1|	--	--
TRINITY_DN1000_c0_g2	1077.12	--	--	--	--	--	--	0.000198019	1.71704	up	--	--	--	--	--	--	--	--	PREDICTED: uncharacterized protein LOC104218145 [Nicotiana sylvestris]	gi|698543774|ref|XP_009766855.1|	--	--
TRINITY_DN10014_c1_g1	924.12	2.71075e-06	-2.96699	down	1.05963e-18	-4.19259	down	--	--	--	--	--	Cellular Component: extracellular region (GO:0005576);; Cellular Component: integral component of membrane (GO:0016021);; Biological Process: sexual reproduction (GO:0019953);;	--	--	--	Pollen allergen;; Lytic transglycolase	Putative expansin-B2 OS=Arabidopsis thaliana GN=EXPB2 PE=3 SV=2	beta-expansin precursor [Solanum lycopersicum]	gi|927669082|ref|NP_001234859.2|	--	PF01357.19;PF03330.16
TRINITY_DN1001_c0_g1	2206.12	7.48473e-265	1.18661	up	1.15765e-51	1.39858	up	7.40488e-237	1.39672	up	--	--	Molecular Function: DNA binding (GO:0003677);; Molecular Function: sequence-specific DNA binding transcription factor activity (GO:0003700);; Cellular Component: nucleus (GO:0005634);; Biological Process: regulation of transcription, DNA-templated (GO:0006355);;	--	--	--	AP2 domain	Ethylene-responsive transcription factor RAP2-4 OS=Arabidopsis thaliana GN=RAP2-4 PE=1 SV=1	PREDICTED: ethylene-responsive transcription factor RAP2-13 [Solanum tuberosum]	gi|565377814|ref|XP_006355363.1|	--	PF00847.18
TRINITY_DN100277_c0_g1	281.14	--	--	--	0.752755	0.308298	normal	0.00506778	1.85666	up	--	--	--	--	--	--	--	--	--	--	--	--
TRINITY_DN1002_c0_g1	4754.12	0.0237966	0.542375	normal	8.6864e-27	2.17229	up	7.31406e-82	3.24203	up	--	--	Cellular Component: integral component of membrane (GO:0016021);;	--	--	--	Nodulin-like	Protein NUCLEAR FUSION DEFECTIVE 4 OS=Arabidopsis thaliana GN=NFD4 PE=3 SV=1	PREDICTED: protein NUCLEAR FUSION DEFECTIVE 4-like [Solanum tuberosum]	gi|565387801|ref|XP_006359676.1|	--	PF06813.11
TRINITY_DN1002_c0_g2	2879.12	6.46935e-108	1.2918	up	4.64039e-57	1.74521	up	1.09587e-137	1.67147	up	--	--	Cellular Component: integral component of membrane (GO:0016021);;	--	--	--	Nodulin-like	Protein NUCLEAR FUSION DEFECTIVE 4 OS=Arabidopsis thaliana GN=NFD4 PE=3 SV=1	PREDICTED: protein NUCLEAR FUSION DEFECTIVE 4-like [Solanum tuberosum]	gi|565387801|ref|XP_006359676.1|	--	PF06813.11
TRINITY_DN10036_c0_g1	671.12	--	--	--	0.00706035	1.71671	up	0.02015	1.2558	normal	--	--	--	--	--	--	--	--	PREDICTED: F-box protein SKIP31 [Solanum lycopersicum]	gi|460400995|ref|XP_004246015.1|	--	--
TRINITY_DN1003_c0_g1	1514.12	3.16228e-86	1.40132	up	4.9033e-23	1.42664	up	4.17121e-82	1.46859	up	--	--	Molecular Function: ubiquitin-protein transferase activity (GO:0004842);; Biological Process: protein ubiquitination (GO:0016567);; Cellular Component: Cul3-RING ubiquitin ligase complex (GO:0031463);;	--	[R]	General function prediction only	Kelch motif;; Kelch motif;; Galactose oxidase, central domain;; Galactose oxidase, central domain;; Kelch motif;; F-box-like;; F-box domain	F-box/kelch-repeat protein At1g15670 OS=Arabidopsis thaliana GN=At1g15670 PE=2 SV=1	PREDICTED: F-box/kelch-repeat protein At1g15670-like [Solanum tuberosum]	gi|565369466|ref|XP_006351356.1|	--	PF01344.23;PF13964.4;PF13415.4;PF13418.4;PF07646.13;PF12937.5;PF00646.31
TRINITY_DN10055_c0_g1	414.12	--	--	--	2.91912e-05	-2.99999	down	1.97656e-27	-6.01049	down	--	--	Molecular Function: inositol hexakisphosphate kinase activity (GO:0000828);; Molecular Function: inositol heptakisphosphate kinase activity (GO:0000829);; Molecular Function: acid phosphatase activity (GO:0003993);; Cellular Component: cytoplasm (GO:0005737);; Cellular Component: plasma membrane (GO:0005886);; Biological Process: defense response to fungus, incompatible interaction (GO:0009817);;…	--	[Z]	Cytoskeleton	--	Inositol hexakisphosphate and diphosphoinositol-pentakisphosphate kinase OS=Drosophila melanogaster GN=l(1)G0196 PE=1 SV=2	PREDICTED: inositol hexakisphosphate and diphosphoinositol-pentakisphosphate kinase 2-like isoform X2 [Nicotiana tomentosiformis]	gi|697161595|ref|XP_009589582.1|	--	--
TRINITY_DN10055_c0_g2	432.12	--	--	--	3.60745e-09	-4.83434	down	3.88138e-19	-8.51027	down	--	--	Molecular Function: inositol hexakisphosphate kinase activity (GO:0000828);; Molecular Function: inositol heptakisphosphate kinase activity (GO:0000829);; Molecular Function: acid phosphatase activity (GO:0003993);; Cellular Component: cytoplasm (GO:0005737);; Cellular Component: plasma membrane (GO:0005886);; Biological Process: circadian rhythm (GO:0007623);; Biological Process: defense respons…	--	[Z]	Cytoskeleton	--	Inositol hexakisphosphate and diphosphoinositol-pentakisphosphate kinase OS=Drosophila melanogaster GN=l(1)G0196 PE=1 SV=2	PREDICTED: inositol hexakisphosphate and diphosphoinositol-pentakisphosphate kinase 2-like isoform X1 [Nicotiana tomentosiformis]	gi|697161589|ref|XP_009589579.1|	--	--
TRINITY_DN10059_c0_g2	3055.12	2.83233e-06	-0.294021	normal	3.51515e-07	-0.878297	normal	1.8381e-70	-1.26199	down	[MG]	--	Biological Process: MAPK cascade (GO:0000165);; Molecular Function: catalytic activity (GO:0003824);; Cellular Component: vacuole (GO:0005773);; Cellular Component: peroxisome (GO:0005777);; Cellular Component: ribosome (GO:0005840);; Biological Process: monosaccharide metabolic process (GO:0005996);; Biological Process: pentose-phosphate shunt (GO:0006098);; Biological Process: protein targeting…	--	--	--	NAD dependent epimerase/dehydratase family;; GDP-mannose 4,6 dehydratase;; NAD(P)H-binding;; Eukaryotic protein of unknown function (DUF846)	Chloroplast stem-loop binding protein of 41 kDa b, chloroplastic OS=Arabidopsis thaliana GN=CSP41B PE=1 SV=1	PREDICTED: chloroplast stem-loop binding protein of 41 kDa b, chloroplastic [Solanum tuberosum]	gi|565361093|ref|XP_006347295.1|	--	PF01370.19;PF16363.3;PF13460.4;PF05832.10
TRINITY_DN10060_c0_g2	1169.12	0.812322	-0.154479	normal	5.46102e-06	2.4482	up	--	--	--	[Q]	Secondary metabolites biosynthesis, transport and catabolism	Molecular Function: iron ion binding (GO:0005506);; Cellular Component: integral component of membrane (GO:0016021);; Molecular Function: heme binding (GO:0020037);; Molecular Function: flavonoid 3',5'-hydroxylase activity (GO:0033772);; Biological Process: secondary metabolite biosynthetic process (GO:0044550);; Biological Process: oxidation-reduction process (GO:0055114);;	--	[Q]	Secondary metabolites biosynthesis, transport and catabolism	Cytochrome P450	Cytochrome P450 76A2 OS=Solanum melongena GN=CYP76A2 PE=2 SV=1	PREDICTED: cytochrome P450 76A2-like [Solanum pennellii]	gi|970059490|ref|XP_015056481.1|	--	PF00067.20
TRINITY_DN10061_c0_g1	1173.12	2.08228e-05	1.66323	up	0.844116	0.136525	normal	9.84516e-07	-2.37877	down	--	--	--	--	--	--	--	--	PREDICTED: E3 ubiquitin-protein ligase RHF1A-like [Solanum pennellii]	gi|969996019|ref|XP_015089599.1|	--	--
TRINITY_DN1007_c0_g1	4124.12	3.35796e-17	1.9516	up	0.000234035	1.48224	up	0.815774	-0.091836	normal	[I]	Lipid transport and metabolism	Molecular Function: biotin carboxylase activity (GO:0004075);; Molecular Function: protein kinase activity (GO:0004672);; Molecular Function: ATP binding (GO:0005524);; Biological Process: protein phosphorylation (GO:0006468);; Biological Process: response to sucrose (GO:0009744);; Biological Process: response to fructose (GO:0009750);; Cellular Component: cytosolic ribosome (GO:0022626);; Molecu…	--	[IE]	--	Carbamoyl-phosphate synthase L chain, ATP binding domain;; Biotin carboxylase C-terminal domain;; Biotin-requiring enzyme;; Biotin-lipoyl like;; Biotin carboxylase, N-terminal domain;; Carbamoyl-phosphate synthase L chain, ATP binding domain	Methylcrotonoyl-CoA carboxylase subunit alpha, mitochondrial OS=Arabidopsis thaliana GN=MCCA PE=1 SV=2	PREDICTED: methylcrotonoyl-CoA carboxylase subunit alpha, mitochondrial [Solanum tuberosum]	gi|565366048|ref|XP_006349707.1|	--	PF02786.15;PF02785.17;PF00364.20;PF13533.4;PF00289.20;PF02786.15
TRINITY_DN1007_c0_g3	3925.12	2.0404e-26	0.725381	normal	1.79765e-05	-1.02863	down	2.03793e-73	-1.59858	down	[I]	Lipid transport and metabolism	Molecular Function: biotin carboxylase activity (GO:0004075);; Molecular Function: protein kinase activity (GO:0004672);; Molecular Function: ATP binding (GO:0005524);; Biological Process: protein phosphorylation (GO:0006468);; Biological Process: response to sucrose (GO:0009744);; Biological Process: response to fructose (GO:0009750);; Cellular Component: cytosolic ribosome (GO:0022626);; Molecu…	--	[IE]	--	Carbamoyl-phosphate synthase L chain, ATP binding domain;; Biotin carboxylase, N-terminal domain;; Biotin carboxylase C-terminal domain;; Biotin-requiring enzyme;; D-ala D-ala ligase C-terminus;; Biotin-lipoyl like;; ATP-grasp domain	Methylcrotonoyl-CoA carboxylase subunit alpha, mitochondrial OS=Arabidopsis thaliana GN=MCCA PE=1 SV=2	PREDICTED: methylcrotonoyl-CoA carboxylase subunit alpha, mitochondrial [Solanum tuberosum]	gi|565366048|ref|XP_006349707.1|	--	PF02786.15;PF00289.20;PF02785.17;PF00364.20;PF07478.11;PF13533.4;PF02222.20
TRINITY_DN10084_c0_g1	1535.12	0.96287	0.0225546	normal	0.820777	-0.136481	normal	1.91193e-09	-1.63332	down	--	--	--	--	--	--	--	--	--	--	--	--
TRINITY_DN10095_c0_g1	1795.12	5.15375e-18	-0.486341	normal	1.72942e-29	-1.51431	down	1.32478e-196	-1.31715	down	[F]	Nucleotide transport and metabolism	Molecular Function: adenylate kinase activity (GO:0004017);; Molecular Function: ATP binding (GO:0005524);; Cellular Component: nucleus (GO:0005634);; Biological Process: DNA-templated transcription, elongation (GO:0006354);; Biological Process: cellular amino acid biosynthetic process (GO:0008652);; Cellular Component: chloroplast stroma (GO:0009570);; Biological Process: nucleotide phosphorylat…	--	[F]	Nucleotide transport and metabolism	Adenylate kinase;; AAA domain	Adenylate kinase OS=Solanum tuberosum GN=ADK PE=2 SV=1	PREDICTED: adenylate kinase [Solanum tuberosum]	gi|565403639|ref|XP_006367264.1|	--	PF00406.20;PF13207.4
TRINITY_DN101245_c0_g1	190.22	--	--	--	--	--	--	9.22748e-06	-2.41635	down	--	--	--	--	--	--	--	--	--	--	--	--
TRINITY_DN101246_c2_g1	1351.12	0.307176	-1.43899	normal	8.37246e-12	-4.49019	down	0	-12.9745	down	--	--	Cellular Component: integral component of membrane (GO:0016021);; Molecular Function: pectate lyase activity (GO:0030570);; Biological Process: pectin catabolic process (GO:0045490);; Molecular Function: metal ion binding (GO:0046872);;	--	--	--	Pectate lyase, N terminus;; Pectate lyase	Probable pectate lyase P59 OS=Solanum lycopersicum GN=LAT59 PE=2 SV=1	PREDICTED: probable pectate lyase P59 [Solanum pennellii]	gi|970014883|ref|XP_015068444.1|	--	PF04431.11;PF00544.17
TRINITY_DN101247_c3_g1	2607.12	0.825864	-0.0111771	normal	0.892833	-0.0205622	normal	3.83401e-277	-1.22513	down	--	--	Molecular Function: SNARE binding (GO:0000149);; Molecular Function: SNAP receptor activity (GO:0005484);; Cellular Component: Golgi apparatus (GO:0005794);; Biological Process: intracellular protein transport (GO:0006886);; Cellular Component: integral component of membrane (GO:0016021);; Biological Process: vesicle-mediated transport (GO:0016192);; Biological Process: membrane fusion (GO:006102…	K08493|3.37617e-114|vvi:100248505|vesicle transport v-SNARE 13; K08493 vesicle transport through interaction with t-SNAREs 1 (A)	[U]	Intracellular trafficking, secretion, and vesicular transport	Vesicle transport v-SNARE protein N-terminus;; Snare region anchored in the vesicle membrane C-terminus;; Sec20	Vesicle transport v-SNARE 13 OS=Arabidopsis thaliana GN=VTI13 PE=2 SV=1	vesicle transport v-SNARE 13-like [Solanum tuberosum]	gi|568215006|ref|NP_001274917.1|	--	PF05008.13;PF12352.6;PF03908.11
TRINITY_DN101249_c0_g1	1470.12	0.277561	0.0391749	normal	3.74163e-17	1.6659	up	3.44719e-35	3.05153	up	--	--	Molecular Function: DNA binding (GO:0003677);; Molecular Function: aspartic-type endopeptidase activity (GO:0004190);; Biological Process: proteolysis (GO:0006508);; Cellular Component: plant-type cell wall (GO:0009505);; Biological Process: protein catabolic process (GO:0030163);; Cellular Component: apoplast (GO:0048046);;	--	[O]	Posttranslational modification, protein turnover, chaperones	Xylanase inhibitor C-terminal;; Xylanase inhibitor N-terminal;; Eukaryotic aspartyl protease	Aspartic proteinase nepenthesin-1 OS=Nepenthes gracilis GN=nep1 PE=1 SV=1	PREDICTED: protein ASPARTIC PROTEASE IN GUARD CELL 2-like [Solanum lycopersicum]	gi|460414727|ref|XP_004252715.1|	--	PF14541.4;PF14543.4;PF00026.21
TRINITY_DN101250_c0_g1	2318.12	--	--	--	--	--	--	5.26525e-29	-8.85184	down	[RTKL]	--	Molecular Function: protein kinase activity (GO:0004672);; Molecular Function: ATP binding (GO:0005524);; Biological Process: protein phosphorylation (GO:0006468);; Cellular Component: integral component of membrane (GO:0016021);;	--	--	--	Protein kinase domain;; Protein tyrosine kinase;; Leucine rich repeat;; Leucine Rich repeats (2 copies);; Leucine Rich Repeat;; Leucine rich repeat N-terminal domain	Pollen receptor-like kinase 3 OS=Arabidopsis thaliana GN=PRK3 PE=1 SV=1	PREDICTED: pollen receptor-like kinase 3 [Solanum tuberosum]	gi|565378671|ref|XP_006355772.1|	--	PF00069.23;PF07714.15;PF13855.4;PF12799.5;PF00560.31;PF08263.10
TRINITY_DN101252_c0_g1	885.12	--	--	--	5.79296e-12	-3.97519	down	3.99954e-137	-7.94732	down	--	--	Molecular Function: calcium ion binding (GO:0005509);; Cellular Component: vacuole (GO:0005773);; Cellular Component: endoplasmic reticulum (GO:0005783);; Cellular Component: lipid particle (GO:0005811);; Biological Process: response to water deprivation (GO:0009414);; Biological Process: stomatal movement (GO:0010118);; Cellular Component: integral component of membrane (GO:0016021);; Cellular C…	K17991|1.2556e-121|vvi:100264814|peroxygenase; K17991 peroxygenase [EC:1.11.2.3] (A)	--	--	Caleosin related protein	Peroxygenase OS=Sesamum indicum GN=SOP1 PE=1 SV=1	PREDICTED: peroxygenase [Solanum lycopersicum]	gi|460404938|ref|XP_004247935.1|	--	PF05042.11
TRINITY_DN101255_c0_g1	3813.12	3.21515e-127	-0.63845	normal	6.9782e-71	-2.03012	down	0	-1.82201	down	--	--	Cellular Component: endosome (GO:0005768);; Cellular Component: trans-Golgi network (GO:0005802);; Molecular Function: S-adenosylmethionine-dependent methyltransferase activity (GO:0008757);; Cellular Component: integral component of membrane (GO:0016021);; Biological Process: methylation (GO:0032259);;	--	--	--	Putative S-adenosyl-L-methionine-dependent methyltransferase;; Methyltransferase domain;; Methyltransferase domain	Probable methyltransferase PMT26 OS=Arabidopsis thaliana GN=At5g64030 PE=2 SV=1	PREDICTED: probable methyltransferase PMT24 [Solanum tuberosum]	gi|565400818|ref|XP_006365916.1|	--	PF03141.14;PF08241.10;PF13649.4
TRINITY_DN101255_c1_g1	8.05	--	--	--	3.54923e-08	-4.93891	down	4.55666e-12	-8.55384	down	--	--	--	--	--	--	--	--	PREDICTED: uncharacterized protein LOC107058819 [Solanum tuberosum]	gi|971585304|ref|XP_015160477.1|	--	--
TRINITY_DN101256_c0_g1	1741.12	0.0371797	-0.386516	normal	1.4426e-16	-1.85499	down	0	-4.10731	down	[G]	Carbohydrate transport and metabolism	Molecular Function: mannose-6-phosphate isomerase activity (GO:0004476);; Biological Process: carbohydrate metabolic process (GO:0005975);; Molecular Function: zinc ion binding (GO:0008270);; Biological Process: GDP-mannose biosynthetic process (GO:0009298);;	K01809|0|vvi:100263511|mannose-6-phosphate isomerase 1; K01809 mannose-6-phosphate isomerase [EC:5.3.1.8] (A)	[G]	Carbohydrate transport and metabolism	Phosphomannose isomerase type I	Mannose-6-phosphate isomerase 1 OS=Arabidopsis thaliana GN=PMI1 PE=1 SV=1	PREDICTED: mannose-6-phosphate isomerase 1-like [Solanum tuberosum]	gi|565400031|ref|XP_006365538.1|	--	PF01238.19
TRINITY_DN101258_c0_g1	1489.12	5.81652e-05	-0.509906	normal	0.230264	0.505136	normal	1.59694e-10	2.62453	up	--	--	--	--	--	--	Cotton fibre expressed protein;; Domain of unknown function (DUF4408)	--	PREDICTED: uncharacterized protein LOC102585998 [Solanum tuberosum]	gi|565388738|ref|XP_006360129.1|	--	PF05553.9;PF14364.4
TRINITY_DN101260_c0_g1	2885.12	8.94886e-25	-5.65782	down	2.13717e-302	-7.04544	down	0	-6.39265	down	[P]	Inorganic ion transport and metabolism	Cellular Component: integral component of plasma membrane (GO:0005887);; Molecular Function: secondary active sulfate transmembrane transporter activity (GO:0008271);; Biological Process: sulfate transmembrane transport (GO:1902358);;	K17471|0|rcu:RCOM_0926970|sulfate transporter, putative; K17471 sulfate transporter 3 (A)	[P]	Inorganic ion transport and metabolism	Sulfate permease family;; STAS domain	Probable sulfate transporter 3.5 OS=Arabidopsis thaliana GN=SULTR3;5 PE=2 SV=1	PREDICTED: probable sulfate transporter 3.5 [Solanum tuberosum]	gi|565402830|ref|XP_006366873.1|	--	PF00916.18;PF01740.19
TRINITY_DN101262_c3_g1	2118.12	1.30837e-07	-0.132005	normal	4.03729e-28	-1.1072	down	0	-1.99573	down	[G]	Carbohydrate transport and metabolism	Molecular Function: magnesium ion binding (GO:0000287);; Molecular Function: phosphoglucomutase activity (GO:0004614);; Cellular Component: cytosol (GO:0005829);; Biological Process: glycogen biosynthetic process (GO:0005978);; Biological Process: glucose metabolic process (GO:0006006);; Cellular Component: chloroplast stroma (GO:0009570);; Biological Process: detection of gravity (GO:0009590);; …	K01835|0|rcu:RCOM_0628900|phosphoglucomutase, putative (EC:5.4.2.2); K01835 phosphoglucomutase [EC:5.4.2.2] (A)	[G]	Carbohydrate transport and metabolism	Phosphoglucomutase/phosphomannomutase, alpha/beta/alpha domain I;; Phosphoglucomutase/phosphomannomutase, alpha/beta/alpha domain III;; Phosphoglucomutase/phosphomannomutase, alpha/beta/alpha domain II;; Phosphoglucomutase/phosphomannomutase, C-terminal domain	Phosphoglucomutase, cytoplasmic OS=Solanum tuberosum GN=PGM1 PE=2 SV=1	PREDICTED: phosphoglucomutase, cytoplasmic [Solanum pennellii]	gi|970024559|ref|XP_015073591.1|	--	PF02878.14;PF02880.14;PF02879.14;PF00408.18
TRINITY_DN101263_c3_g1	3148.12	4.21086e-202	-0.596472	normal	6.65467e-42	-1.72691	down	0	-0.917665	normal	--	--	Molecular Function: ATP binding (GO:0005524);; Cellular Component: nucleus (GO:0005634);; Cellular Component: mitochondrion (GO:0005739);; Cellular Component: vacuolar membrane (GO:0005774);; Cellular Component: endoplasmic reticulum lumen (GO:0005788);; Cellular Component: plasma membrane (GO:0005886);; Biological Process: gluconeogenesis (GO:0006094);; Biological Process: glycolytic process (GO…	K09487|0|vvi:100267648|endoplasmin homolog; K09487 heat shock protein 90kDa beta (A)	[O]	Posttranslational modification, protein turnover, chaperones	Hsp90 protein;; Histidine kinase-, DNA gyrase B-, and HSP90-like ATPase;; Histidine kinase-, DNA gyrase B-, and HSP90-like ATPase	Endoplasmin homolog OS=Catharanthus roseus GN=HSP90 PE=2 SV=1	PREDICTED: endoplasmin homolog [Solanum lycopersicum]	gi|460385352|ref|XP_004238368.1|	--	PF00183.16;PF02518.24;PF13589.4
TRINITY_DN101265_c0_g2	771.12	0.863137	-0.128305	normal	6.84184e-08	2.19719	up	7.6259e-30	3.62616	up	[J]	Translation, ribosomal structure and biogenesis	--	K14416|1.80798e-70|rcu:RCOM_0204860|Elongation factor 1-alpha, putative (EC:2.7.7.4); K14416 elongation factor 1 alpha-like protein (A)	[J]	Translation, ribosomal structure and biogenesis	Elongation factor Tu C-terminal domain	HBS1-like protein OS=Homo sapiens GN=HBS1L PE=1 SV=1	PREDICTED: HBS1-like protein [Nicotiana sylvestris]	gi|698479622|ref|XP_009786888.1|	--	PF03143.15
TRINITY_DN101266_c3_g1	1304.12	5.72178e-217	-1.14203	down	0.000348082	-0.492705	normal	3.40401e-20	-0.409589	normal	[CR]	--	Cellular Component: peroxisome (GO:0005777);; Molecular Function: zinc ion binding (GO:0008270);; Molecular Function: oxidoreductase activity (GO:0016491);; Biological Process: oxidation-reduction process (GO:0055114);;	--	[CR]	--	Zinc-binding dehydrogenase;; Zinc-binding dehydrogenase;; Alcohol dehydrogenase GroES-like domain	Quinone oxidoreductase-like protein 2 homolog OS=Nematostella vectensis GN=v1g238856 PE=3 SV=1	PREDICTED: quinone oxidoreductase-like protein 2 homolog [Solanum pennellii]	gi|970017461|ref|XP_015069866.1|	--	PF00107.24;PF13602.4;PF08240.10
TRINITY_DN101267_c1_g1	2744.12	4.54218e-41	-1.43649	down	2.06727e-29	-1.80605	down	0.0956264	-0.102402	normal	--	--	Biological Process: amino acid transmembrane transport (GO:0003333);; Molecular Function: amino acid transmembrane transporter activity (GO:0015171);; Cellular Component: integral component of membrane (GO:0016021);;	--	[E]	Amino acid transport and metabolism	Transmembrane amino acid transporter protein;; Tryptophan/tyrosine permease family	Sodium-coupled neutral amino acid transporter 2 OS=Xenopus tropicalis GN=slc38a2 PE=2 SV=1	PREDICTED: probable sodium-coupled neutral amino acid transporter 6 [Solanum lycopersicum]	gi|460388617|ref|XP_004239963.1|	--	PF01490.16;PF03222.11
TRINITY_DN101268_c0_g1	1950.12	0	-1.98301	down	1.88049e-05	-0.730139	normal	1.52586e-40	-0.913218	normal	--	--	Biological Process: metabolic process (GO:0008152);; Molecular Function: acetylglucosaminyltransferase activity (GO:0008375);; Cellular Component: integral component of membrane (GO:0016021);;	--	[G]	Carbohydrate transport and metabolism	Core-2/I-Branching enzyme	Beta-glucuronosyltransferase GlcAT14B OS=Arabidopsis thaliana GN=GLCAT14B PE=2 SV=1	PREDICTED: beta-glucuronosyltransferase GlcAT14B [Solanum tuberosum]	gi|565342727|ref|XP_006338492.1|	--	PF02485.19
TRINITY_DN101269_c0_g2	192.21	2.76207e-24	-0.907268	normal	1.384e-16	1.51025	up	1.93865e-11	4.55307	up	--	--	--	--	--	--	--	--	PREDICTED: nascent polypeptide-associated complex subunit alpha, muscle-specific form-like [Solanum tuberosum]	gi|565366685|ref|XP_006350016.1|	--	--
TRINITY_DN101269_c0_g3	956.12	6.73793e-124	-0.985245	normal	7.55557e-17	1.20418	up	3.41108e-45	4.29865	up	--	--	--	--	--	--	--	--	PREDICTED: nascent polypeptide-associated complex subunit alpha, muscle-specific form-like [Solanum tuberosum]	gi|565366685|ref|XP_006350016.1|	--	--
TRINITY_DN101269_c6_g1	306.13	1.77467e-15	-7.14516	down	--	--	--	--	--	--	--	--	--	--	--	--	--	--	PREDICTED: exopolygalacturonase-like [Solanum tuberosum]	gi|971562472|ref|XP_015167224.1|	--	--
TRINITY_DN101271_c0_g1	2277.12	9.52676e-146	0.981725	normal	6.34077e-36	1.49868	up	0.0475996	-0.0786842	normal	--	--	Biological Process: polysaccharide catabolic process (GO:0000272);; Molecular Function: beta-amylase activity (GO:0016161);;	--	--	--	Glycosyl hydrolase family 14	Inactive beta-amylase 9 OS=Arabidopsis thaliana GN=BAM9 PE=2 SV=1	PREDICTED: inactive beta-amylase 9 [Solanum tuberosum]	gi|565351590|ref|XP_006342739.1|	--	PF01373.15
TRINITY_DN101272_c0_g1	2050.12	5.86971e-19	1.02731	up	0.000242018	0.862095	normal	0.0356853	0.528462	normal	[RTKL]	--	Molecular Function: protein serine/threonine kinase activity (GO:0004674);; Molecular Function: ATP binding (GO:0005524);; Biological Process: protein phosphorylation (GO:0006468);; Cellular Component: integral component of membrane (GO:0016021);; Molecular Function: polysaccharide binding (GO:0030247);;	--	[T]	Signal transduction mechanisms	Protein kinase domain;; Protein tyrosine kinase;; Wall-associated receptor kinase galacturonan-binding	Wall-associated receptor kinase-like 20 OS=Arabidopsis thaliana GN=WAKL20 PE=2 SV=1	PREDICTED: wall-associated receptor kinase-like 20 [Solanum tuberosum]	gi|565401891|ref|XP_006366426.1|	--	PF00069.23;PF07714.15;PF13947.4
TRINITY_DN101274_c0_g1	992.12	0.000159017	-1.96445	down	0.217054	-0.467289	normal	7.30122e-13	-1.51989	down	--	--	--	--	--	--	--	--	--	--	--	--
TRINITY_DN101275_c0_g1	2016.12	0.418326	-0.0379271	normal	1.94429e-157	-2.62847	down	0	-1.48122	down	[E]	Amino acid transport and metabolism	Molecular Function: glutamate dehydrogenase [NAD(P)+] activity (GO:0004353);; Molecular Function: copper ion binding (GO:0005507);; Molecular Function: ATP binding (GO:0005524);; Cellular Component: mitochondrial matrix (GO:0005759);; Molecular Function: zinc ion binding (GO:0008270);; Biological Process: gamma-aminobutyric acid metabolic process (GO:0009448);; Molecular Function: cobalt ion bind…	K00261|0|rcu:RCOM_1121650|glutamate dehydrogenase, putative (EC:1.4.1.3); K00261 glutamate dehydrogenase (NAD(P)+) [EC:1.4.1.3] (A)	[E]	Amino acid transport and metabolism	Glutamate/Leucine/Phenylalanine/Valine dehydrogenase;; Glu/Leu/Phe/Val dehydrogenase, dimerisation domain	Glutamate dehydrogenase OS=Solanum lycopersicum GN=GDH1 PE=2 SV=1	PREDICTED: glutamate dehydrogenase isoform X1 [Solanum pennellii]	gi|970059353|ref|XP_015056408.1|	--	PF00208.19;PF02812.16
TRINITY_DN101276_c0_g1	1328.12	1.20387e-08	-0.240301	normal	6.42249e-09	-0.992643	normal	0	-2.01314	down	[MG]	--	Biological Process: metabolic process (GO:0008152);; Molecular Function: UDP-glucuronate decarboxylase activity (GO:0048040);;	--	[GM]	--	GDP-mannose 4,6 dehydratase;; NAD dependent epimerase/dehydratase family;; Polysaccharide biosynthesis protein;; 3-beta hydroxysteroid dehydrogenase/isomerase family;; Male sterility protein;; RmlD substrate binding domain	UDP-glucuronic acid decarboxylase 6 OS=Arabidopsis thaliana GN=UXS6 PE=2 SV=1	PREDICTED: UDP-glucuronic acid decarboxylase 6-like [Solanum pennellii]	gi|970026065|ref|XP_015074337.1|	--	PF16363.3;PF01370.19;PF02719.13;PF01073.17;PF07993.10;PF04321.15
TRINITY_DN101277_c2_g4	857.12	0.00302456	-0.620275	normal	3.6129e-05	1.36685	up	0.223599	-0.363503	normal	[G]	Carbohydrate transport and metabolism	Biological Process: water transport (GO:0006833);; Cellular Component: plant-type vacuole membrane (GO:0009705);; Molecular Function: water channel activity (GO:0015250);; Molecular Function: glycerol channel activity (GO:0015254);; Biological Process: glycerol transport (GO:0015793);; Cellular Component: integral component of membrane (GO:0016021);; Biological Process: ion transmembrane transpor…	K09873|3.47117e-129|vvi:100233004|TIP1;2; aquaporin-like; K09873 aquaporin TIP (A)	[G]	Carbohydrate transport and metabolism	Major intrinsic protein	Probable aquaporin TIP1-1 OS=Oryza sativa subsp. japonica GN=TIP1-1 PE=2 SV=1	PREDICTED: probable aquaporin TIP1-1 [Solanum pennellii]	gi|970035798|ref|XP_015079236.1|	--	PF00230.18
TRINITY_DN101284_c0_g1	890.12	0.0247365	0.2702	normal	7.74135e-18	1.49576	up	8.27592e-27	1.15217	up	--	--	--	--	--	--	--	--	PREDICTED: uncharacterized protein LOC102590485 [Solanum tuberosum]	gi|565395207|ref|XP_006363235.1|	--	--
TRINITY_DN101287_c0_g1	1642.12	0.00114186	0.311351	normal	9.4578e-41	-1.74454	down	5.14056e-191	-1.78936	down	[O]	Posttranslational modification, protein turnover, chaperones	Biological Process: response to oxidative stress (GO:0006979);; Molecular Function: peptide-methionine (S)-S-oxide reductase activity (GO:0008113);; Biological Process: protein repair (GO:0030091);; Biological Process: oxidation-reduction process (GO:0055114);;	K07304|3.9367e-123|vvi:100241959|peptide methionine sulfoxide reductase A5; K07304 peptide-methionine (S)-S-oxide reductase [EC:1.8.4.11] (A)	[O]	Posttranslational modification, protein turnover, chaperones	Peptide methionine sulfoxide reductase	Peptide methionine sulfoxide reductase A5 OS=Arabidopsis thaliana GN=MSRA5 PE=2 SV=1	PREDICTED: peptide methionine sulfoxide reductase A5 [Solanum pennellii]	gi|970005343|ref|XP_015063510.1|	--	PF01625.19
TRINITY_DN101288_c1_g1	492.12	0.929308	-0.00622847	normal	0.000154135	0.575189	normal	7.22181e-181	1.30297	up	[I]	Lipid transport and metabolism	Molecular Function: isopentenyl-diphosphate delta-isomerase activity (GO:0004452);; Biological Process: isoprenoid biosynthetic process (GO:0008299);; Biological Process: photosynthesis (GO:0015979);; Biological Process: chlorophyll biosynthetic process (GO:0015995);; Molecular Function: hydrolase activity (GO:0016787);; Molecular Function: metal ion binding (GO:0046872);; Biological Process: dim…	--	[Q]	Secondary metabolites biosynthesis, transport and catabolism	NUDIX domain	Isopentenyl-diphosphate Delta-isomerase II OS=Camptotheca acuminata GN=IPI2 PE=2 SV=1	isopentenyl diphosphate isomerase [Solanum lycopersicum]	gi|350538405|ref|NP_001234853.1|	--	PF00293.26
TRINITY_DN101292_c0_g1	1098.12	0.0024807	0.849404	normal	3.53054e-20	-2.9738	down	1.09182e-252	-9.75978	down	[E]	Amino acid transport and metabolism	Molecular Function: glutamate decarboxylase activity (GO:0004351);; Molecular Function: calmodulin binding (GO:0005516);; Biological Process: glutamate metabolic process (GO:0006536);; Molecular Function: pyridoxal phosphate binding (GO:0030170);;	K01580|3.60246e-131|vvi:100256481|glutamate decarboxylase 1; K01580 glutamate decarboxylase [EC:4.1.1.15] (A)	[E]	Amino acid transport and metabolism	Pyridoxal-dependent decarboxylase conserved domain	Glutamate decarboxylase OS=Petunia hybrida GN=GAD PE=1 SV=1	PREDICTED: glutamate decarboxylase-like [Nicotiana sylvestris]	gi|698543139|ref|XP_009766640.1|	--	PF00282.17
TRINITY_DN101295_c0_g1	2127.12	2.71799e-21	-0.630939	normal	0.00458792	-0.521807	normal	1.53671e-56	-1.49517	down	--	--	Cellular Component: nucleus (GO:0005634);; Cellular Component: cytoplasm (GO:0005737);; Biological Process: nucleosome assembly (GO:0006334);; Molecular Function: histone binding (GO:0042393);;	K11279|6.47796e-85|vvi:100261732|nucleosome assembly protein 1;4; K11279 nucleosome assembly protein 1-like 1 (A)	[BD]	--	Nucleosome assembly protein (NAP)	Nucleosome assembly protein 1;4 OS=Nicotiana tabacum GN=NAP1;4 PE=1 SV=1	PREDICTED: nucleosome assembly protein 1;4-like [Solanum tuberosum]	gi|565382092|ref|XP_006357383.1|	--	PF00956.16
TRINITY_DN101301_c0_g1	1654.12	3.92871e-17	1.66571	up	4.50596e-13	1.74721	up	0.000277089	0.789877	normal	[RTKL]	--	Molecular Function: protein serine/threonine kinase activity (GO:0004674);; Molecular Function: ATP binding (GO:0005524);; Biological Process: protein phosphorylation (GO:0006468);; Biological Process: signal transduction (GO:0007165);; Cellular Component: integral component of membrane (GO:0016021);;	K07198|0|vvi:100255067|CBL-interacting serine/threonine-protein kinase 5-like; K07198 5'-AMP-activated protein kinase, catalytic alpha subunit [EC:2.7.11.11] (A)	[T]	Signal transduction mechanisms	Protein kinase domain;; Protein tyrosine kinase;; NAF domain;; Kinase-like;; Lipopolysaccharide kinase (Kdo/WaaP) family;; RIO1 family	CBL-interacting serine/threonine-protein kinase 25 OS=Arabidopsis thaliana GN=CIPK25 PE=2 SV=1	PREDICTED: CBL-interacting serine/threonine-protein kinase 25-like [Solanum tuberosum]	gi|565379685|ref|XP_006356250.1|	--	PF00069.23;PF07714.15;PF03822.12;PF14531.4;PF06293.12;PF01163.20
TRINITY_DN101303_c0_g1	1121.12	3.53557e-17	-0.33671	normal	3.61612e-15	-1.16727	down	1.2071e-211	-1.00234	down	--	--	Molecular Function: structural molecule activity (GO:0005198);; Biological Process: ER to Golgi vesicle-mediated transport (GO:0006888);; Biological Process: retrograde vesicle-mediated transport, Golgi to ER (GO:0006890);; Biological Process: intra-Golgi vesicle-mediated transport (GO:0006891);; Cellular Component: COPI vesicle coat (GO:0030126);;	K17268|0|vvi:100264563|coatomer subunit epsilon-like; K17268 coatomer protein complex, subunit epsilon (A)	[U]	Intracellular trafficking, secretion, and vesicular transport	Coatomer epsilon subunit;; Tetratricopeptide repeat;; Tetratricopeptide repeat	Coatomer subunit epsilon-1 OS=Arabidopsis thaliana GN=At1g30630 PE=2 SV=1	PREDICTED: coatomer subunit epsilon-1 [Solanum tuberosum]	gi|565372934|ref|XP_006353040.1|	--	PF04733.12;PF14559.4;PF07719.15
TRINITY_DN101304_c0_g1	2459.12	1.62279e-18	-1.2839	down	2.87393e-12	1.90766	up	8.93407e-108	1.2845	up	[E]	Amino acid transport and metabolism	Molecular Function: transporter activity (GO:0005215);; Biological Process: transport (GO:0006810);; Cellular Component: integral component of membrane (GO:0016021);;	--	[E]	Amino acid transport and metabolism	POT family;; Major Facilitator Superfamily	Protein NRT1/ PTR FAMILY 7.3 OS=Arabidopsis thaliana GN=NPF7.3 PE=1 SV=2	PREDICTED: protein NRT1/ PTR FAMILY 7.3-like [Solanum tuberosum]	gi|565385481|ref|XP_006358632.1|	--	PF00854.19;PF07690.14
TRINITY_DN101306_c0_g1	1980.12	3.96929e-05	-0.171143	normal	4.57848e-12	1.95253	up	2.0387e-21	1.85889	up	--	--	Molecular Function: DNA-directed RNA polymerase activity (GO:0003899);; Cellular Component: integral component of membrane (GO:0016021);; Biological Process: RNA biosynthetic process (GO:0032774);;	--	--	--	Sulfite exporter TauE/SafE	--	PREDICTED: uncharacterized protein LOC107008912 [Solanum pennellii]	gi|970005534|ref|XP_015063611.1|	--	PF01925.17
TRINITY_DN101308_c0_g1	1430.12	--	--	--	3.2783e-35	-7.74494	down	5.45197e-80	-9.01057	down	[E]	Amino acid transport and metabolism	Biological Process: amino acid transmembrane transport (GO:0003333);; Molecular Function: amino acid transmembrane transporter activity (GO:0015171);; Cellular Component: integral component of membrane (GO:0016021);;	K14209|0|vvi:100252511|proton-coupled amino acid transporter 3; K14209 solute carrier family 36 (proton-coupled amino acid transporter) (A)	[E]	Amino acid transport and metabolism	Transmembrane amino acid transporter protein	Amino acid transporter ANTL1 OS=Arabidopsis thaliana GN=At2g42005 PE=2 SV=1	PREDICTED: proton-coupled amino acid transporter 3-like [Solanum lycopersicum]	gi|460406664|ref|XP_004248781.1|	--	PF01490.16
TRINITY_DN101309_c1_g2	1087.12	0.0500757	0.338914	normal	0.00363856	-0.55	normal	4.97069e-14	-1.48484	down	--	--	Molecular Function: G-protein coupled receptor binding (GO:0001664);; Cellular Component: cytoplasm (GO:0005737);; Biological Process: lipid metabolic process (GO:0006629);; Molecular Function: enzyme activator activity (GO:0008047);; Biological Process: positive regulation of catalytic activity (GO:0043085);;	K12382|1.62809e-67|rcu:RCOM_0215280|hypothetical protein; K12382 saposin (A)	[IG]	--	Saposin-like type B, region 1;; Saposin-like type B, region 2	Prosaposin OS=Homo sapiens GN=PSAP PE=1 SV=2	PREDICTED: prosaposin-like isoform X2 [Solanum tuberosum]	gi|565343690|ref|XP_006338961.1|	--	PF05184.13;PF03489.15
TRINITY_DN101311_c0_g1	4063.12	8.98309e-75	1.20715	up	4.03955e-10	1.06009	up	3.67822e-21	0.496023	normal	[RTKL]	--	Biological Process: polysaccharide biosynthetic process (GO:0000271);; Biological Process: response to molecule of bacterial origin (GO:0002237);; Molecular Function: protein serine/threonine kinase activity (GO:0004674);; Molecular Function: steroid binding (GO:0005496);; Molecular Function: ATP binding (GO:0005524);; Cellular Component: plasma membrane (GO:0005886);; Biological Process: protein…	K13415|0|vvi:100252647|systemin receptor SR160; K13415 protein brassinosteroid insensitive 1 [EC:2.7.10.1 2.7.11.1] (A)	--	--	Protein kinase domain;; Protein tyrosine kinase;; Leucine rich repeat;; Leucine Rich repeats (2 copies);; Leucine Rich Repeat;; Leucine rich repeat N-terminal domain	Systemin receptor SR160 OS=Solanum peruvianum PE=1 SV=1	BRI1 protein [Solanum tuberosum]	gi|126843151|gb|ABO27627.1|	--	PF00069.23;PF07714.15;PF13855.4;PF12799.5;PF00560.31;PF08263.10
TRINITY_DN101318_c0_g14	1107.12	--	--	--	--	--	--	5.23689e-26	-11.5072	down	[R]	General function prediction only	Molecular Function: acid phosphatase activity (GO:0003993);; Cellular Component: cell surface (GO:0009986);; Biological Process: cellular response to phosphate starvation (GO:0016036);; Biological Process: dephosphorylation (GO:0016311);; Biological Process: galactolipid biosynthetic process (GO:0019375);; Biological Process: negative regulation of transcription, DNA-templated (GO:0045892);;	--	[O]	Posttranslational modification, protein turnover, chaperones	Calcineurin-like phosphoesterase	Purple acid phosphatase 17 OS=Arabidopsis thaliana GN=PAP17 PE=2 SV=1	PREDICTED: purple acid phosphatase 3-like [Solanum tuberosum]	gi|565361230|ref|XP_006347360.1|	--	PF00149.26
TRINITY_DN101318_c0_g29	1104.12	--	--	--	--	--	--	9.09052e-33	-12.5571	down	[R]	General function prediction only	Molecular Function: acid phosphatase activity (GO:0003993);; Cellular Component: cell surface (GO:0009986);; Biological Process: cellular response to phosphate starvation (GO:0016036);; Biological Process: dephosphorylation (GO:0016311);; Biological Process: galactolipid biosynthetic process (GO:0019375);; Biological Process: negative regulation of transcription, DNA-templated (GO:0045892);;	--	[O]	Posttranslational modification, protein turnover, chaperones	Calcineurin-like phosphoesterase	Purple acid phosphatase 17 OS=Arabidopsis thaliana GN=PAP17 PE=2 SV=1	PREDICTED: purple acid phosphatase 3-like [Solanum tuberosum]	gi|565361230|ref|XP_006347360.1|	--	PF00149.26
TRINITY_DN101318_c0_g32	1108.12	--	--	--	--	--	--	6.22634e-18	-9.99175	down	[R]	General function prediction only	Molecular Function: acid phosphatase activity (GO:0003993);; Cellular Component: cell surface (GO:0009986);; Biological Process: cellular response to phosphate starvation (GO:0016036);; Biological Process: dephosphorylation (GO:0016311);; Biological Process: galactolipid biosynthetic process (GO:0019375);; Biological Process: negative regulation of transcription, DNA-templated (GO:0045892);;	--	[O]	Posttranslational modification, protein turnover, chaperones	Calcineurin-like phosphoesterase	Purple acid phosphatase 17 OS=Arabidopsis thaliana GN=PAP17 PE=2 SV=1	PREDICTED: purple acid phosphatase 3-like [Solanum tuberosum]	gi|565361230|ref|XP_006347360.1|	--	PF00149.26
TRINITY_DN101318_c0_g4	1105.12	--	--	--	--	--	--	3.87269e-40	-13.5161	down	[R]	General function prediction only	Molecular Function: acid phosphatase activity (GO:0003993);; Cellular Component: cell surface (GO:0009986);; Biological Process: cellular response to phosphate starvation (GO:0016036);; Biological Process: dephosphorylation (GO:0016311);; Biological Process: galactolipid biosynthetic process (GO:0019375);; Biological Process: negative regulation of transcription, DNA-templated (GO:0045892);;	--	[O]	Posttranslational modification, protein turnover, chaperones	Calcineurin-like phosphoesterase	Purple acid phosphatase 17 OS=Arabidopsis thaliana GN=PAP17 PE=2 SV=1	PREDICTED: purple acid phosphatase 3-like [Solanum tuberosum]	gi|565361230|ref|XP_006347360.1|	--	PF00149.26
TRINITY_DN101318_c0_g42	1101.12	--	--	--	--	--	--	8.17691e-08	-7.41982	down	[R]	General function prediction only	Molecular Function: acid phosphatase activity (GO:0003993);; Cellular Component: cell surface (GO:0009986);; Biological Process: cellular response to phosphate starvation (GO:0016036);; Biological Process: dephosphorylation (GO:0016311);; Biological Process: galactolipid biosynthetic process (GO:0019375);; Biological Process: negative regulation of transcription, DNA-templated (GO:0045892);;	--	[O]	Posttranslational modification, protein turnover, chaperones	Calcineurin-like phosphoesterase	Purple acid phosphatase 17 OS=Arabidopsis thaliana GN=PAP17 PE=2 SV=1	PREDICTED: purple acid phosphatase 3-like [Solanum tuberosum]	gi|565361230|ref|XP_006347360.1|	--	PF00149.26
TRINITY_DN101318_c0_g47	1103.12	--	--	--	--	--	--	9.39724e-31	-10.384	down	[R]	General function prediction only	Molecular Function: acid phosphatase activity (GO:0003993);; Cellular Component: cell surface (GO:0009986);; Biological Process: cellular response to phosphate starvation (GO:0016036);; Biological Process: dephosphorylation (GO:0016311);; Biological Process: galactolipid biosynthetic process (GO:0019375);; Biological Process: negative regulation of transcription, DNA-templated (GO:0045892);;	--	[O]	Posttranslational modification, protein turnover, chaperones	Calcineurin-like phosphoesterase	Purple acid phosphatase 17 OS=Arabidopsis thaliana GN=PAP17 PE=2 SV=1	PREDICTED: purple acid phosphatase 3-like [Solanum tuberosum]	gi|565361230|ref|XP_006347360.1|	--	PF00149.26
TRINITY_DN101318_c0_g49	1106.12	--	--	--	--	--	--	3.15796e-34	-12.7453	down	[R]	General function prediction only	Molecular Function: acid phosphatase activity (GO:0003993);; Cellular Component: cell surface (GO:0009986);; Biological Process: cellular response to phosphate starvation (GO:0016036);; Biological Process: dephosphorylation (GO:0016311);; Biological Process: galactolipid biosynthetic process (GO:0019375);; Biological Process: negative regulation of transcription, DNA-templated (GO:0045892);;	--	[O]	Posttranslational modification, protein turnover, chaperones	Calcineurin-like phosphoesterase	Purple acid phosphatase 17 OS=Arabidopsis thaliana GN=PAP17 PE=2 SV=1	PREDICTED: purple acid phosphatase 3-like [Solanum tuberosum]	gi|565361230|ref|XP_006347360.1|	--	PF00149.26
TRINITY_DN101318_c0_g60	1109.12	--	--	--	--	--	--	9.10584e-12	-8.49691	down	[R]	General function prediction only	Molecular Function: acid phosphatase activity (GO:0003993);; Cellular Component: cell surface (GO:0009986);; Biological Process: cellular response to phosphate starvation (GO:0016036);; Biological Process: dephosphorylation (GO:0016311);; Biological Process: galactolipid biosynthetic process (GO:0019375);; Biological Process: negative regulation of transcription, DNA-templated (GO:0045892);;	--	[O]	Posttranslational modification, protein turnover, chaperones	Calcineurin-like phosphoesterase	Purple acid phosphatase 17 OS=Arabidopsis thaliana GN=PAP17 PE=2 SV=1	PREDICTED: purple acid phosphatase 3-like [Solanum tuberosum]	gi|565361230|ref|XP_006347360.1|	--	PF00149.26
TRINITY_DN101318_c0_g66	1110.12	--	--	--	--	--	--	1.99876e-10	-8.06888	down	[R]	General function prediction only	Molecular Function: acid phosphatase activity (GO:0003993);; Cellular Component: cell surface (GO:0009986);; Biological Process: cellular response to phosphate starvation (GO:0016036);; Biological Process: dephosphorylation (GO:0016311);; Biological Process: galactolipid biosynthetic process (GO:0019375);; Biological Process: negative regulation of transcription, DNA-templated (GO:0045892);;	--	[O]	Posttranslational modification, protein turnover, chaperones	Calcineurin-like phosphoesterase	Purple acid phosphatase 17 OS=Arabidopsis thaliana GN=PAP17 PE=2 SV=1	PREDICTED: purple acid phosphatase 3-like [Solanum tuberosum]	gi|565361230|ref|XP_006347360.1|	--	PF00149.26
TRINITY_DN101318_c0_g9	1102.12	--	--	--	--	--	--	3.61375e-15	-9.61742	down	[R]	General function prediction only	Molecular Function: acid phosphatase activity (GO:0003993);; Cellular Component: cell surface (GO:0009986);; Biological Process: cellular response to phosphate starvation (GO:0016036);; Biological Process: dephosphorylation (GO:0016311);; Biological Process: galactolipid biosynthetic process (GO:0019375);; Biological Process: negative regulation of transcription, DNA-templated (GO:0045892);;	--	[O]	Posttranslational modification, protein turnover, chaperones	Calcineurin-like phosphoesterase	Purple acid phosphatase 17 OS=Arabidopsis thaliana GN=PAP17 PE=2 SV=1	PREDICTED: purple acid phosphatase 3-like [Solanum tuberosum]	gi|565361230|ref|XP_006347360.1|	--	PF00149.26
TRINITY_DN101320_c1_g1	1247.12	0	-2.13392	down	0.796057	-0.0465269	normal	0	2.46816	up	--	--	Cellular Component: integral component of membrane (GO:0016021);;	--	--	--	--	--	PREDICTED: putative cell wall protein [Solanum lycopersicum]	gi|723715177|ref|XP_010323730.1|	--	--
TRINITY_DN101321_c0_g1	3711.12	1.38493e-43	-0.595247	normal	6.29778e-06	-0.64782	normal	6.54102e-121	-1.40713	down	--	--	Molecular Function: endonuclease activity (GO:0004519);; Cellular Component: integral component of membrane (GO:0016021);; Biological Process: nucleic acid phosphodiester bond hydrolysis (GO:0090305);;	K14026|0|rcu:RCOM_0566120|hypothetical protein; K14026 SEL1 protein (A)	[MOT]	--	Sel1 repeat;; Vacuolar protein sorting-associated protein 26	ERAD-associated E3 ubiquitin-protein ligase component HRD3A OS=Arabidopsis thaliana GN=HRD3A PE=1 SV=1	PREDICTED: ERAD-associated E3 ubiquitin-protein ligase component HRD3A [Solanum pennellii]	gi|970018401|ref|XP_015070366.1|	--	PF08238.10;PF03643.13
TRINITY_DN101324_c1_g1	3453.12	3.47004e-65	-0.548972	normal	1.87189e-16	-0.836049	normal	0	-1.62114	down	[E]	Amino acid transport and metabolism	Molecular Function: L-aspartate:2-oxoglutarate aminotransferase activity (GO:0004069);; Biological Process: cellular amino acid metabolic process (GO:0006520);; Biological Process: biosynthetic process (GO:0009058);; Molecular Function: pyridoxal phosphate binding (GO:0030170);; Molecular Function: identical protein binding (GO:0042802);; Molecular Function: L-phenylalanine:2-oxoglutarate aminotr…	--	[E]	Amino acid transport and metabolism	Aminotransferase class I and II;; PRONE (Plant-specific Rop nucleotide exchanger);; PRONE (Plant-specific Rop nucleotide exchanger)	Aspartate aminotransferase, cytoplasmic OS=Daucus carota PE=2 SV=1	PREDICTED: aspartate aminotransferase, cytoplasmic [Solanum tuberosum]	gi|565371124|ref|XP_006352160.1|	--	PF00155.19;PF03759.11;PF03759.11
TRINITY_DN101325_c0_g1	770.12	1.21404e-47	1.63942	up	0.0355673	-0.404303	normal	5.63438e-13	-0.577484	normal	--	--	Cellular Component: Golgi membrane (GO:0000139);; Cellular Component: integral component of membrane (GO:0016021);; Biological Process: pectin biosynthetic process (GO:0045489);; Molecular Function: polygalacturonate 4-alpha-galacturonosyltransferase activity (GO:0047262);; Biological Process: cell wall organization (GO:0071555);;	K13648|3.72617e-65|vvi:100242366|probable galacturonosyltransferase 14; K13648 alpha-1,4-galacturonosyltransferase [EC:2.4.1.43] (A)	--	--	Glycosyl transferase family 8	Probable galacturonosyltransferase 14 OS=Arabidopsis thaliana GN=GAUT14 PE=2 SV=1	PREDICTED: probable galacturonosyltransferase 14 [Solanum tuberosum]	gi|565342506|ref|XP_006338386.1|	--	PF01501.18
TRINITY_DN101329_c0_g1	852.12	0.126524	0.210408	normal	0.892541	-0.0611277	normal	1.15416e-50	-2.83621	down	[RTKL]	--	Molecular Function: calmodulin-dependent protein kinase activity (GO:0004683);; Molecular Function: calcium ion binding (GO:0005509);; Molecular Function: calmodulin binding (GO:0005516);; Molecular Function: ATP binding (GO:0005524);; Cellular Component: cytoplasm (GO:0005737);; Cellular Component: plasma membrane (GO:0005886);; Biological Process: abscisic acid-activated signaling pathway (GO:0…	K13412|2.10324e-139|vvi:100258857|calcium-dependent protein kinase 32; K13412 calcium-dependent protein kinase [EC:2.7.11.1] (A)	[T]	Signal transduction mechanisms	Protein kinase domain;; Protein tyrosine kinase;; Lipopolysaccharide kinase (Kdo/WaaP) family	Calcium-dependent protein kinase 7 OS=Arabidopsis thaliana GN=CPK7 PE=2 SV=1	PREDICTED: calcium-dependent protein kinase 7-like [Solanum lycopersicum]	gi|460411057|ref|XP_004250931.1|	--	PF00069.23;PF07714.15;PF06293.12
TRINITY_DN101330_c0_g1	3393.12	2.35832e-108	2.86821	up	0.000883128	0.871183	normal	0.00405459	0.456395	normal	--	--	Biological Process: transcription, DNA-templated (GO:0006351);;	--	--	--	B3 DNA binding domain	B3 domain-containing protein Os03g0120900 OS=Oryza sativa subsp. japonica GN=Os03g0120900 PE=2 SV=1	PREDICTED: B3 domain-containing transcription factor NGA1-like [Solanum tuberosum]	gi|565353690|ref|XP_006343756.1|	--	PF02362.19
TRINITY_DN101331_c0_g1	2943.12	0.000374406	0.219688	normal	0.0165131	-0.309499	normal	1.34129e-89	-1.12999	down	--	--	Molecular Function: ubiquitin-protein transferase activity (GO:0004842);; Biological Process: protein ubiquitination (GO:0016567);; Cellular Component: Cul3-RING ubiquitin ligase complex (GO:0031463);;	--	--	--	BTB/POZ domain	Germ cell-less protein-like 1 OS=Homo sapiens GN=GMCL1 PE=1 SV=1	PREDICTED: uncharacterized protein LOC107008313 [Solanum pennellii]	gi|970003993|ref|XP_015062781.1|	--	PF00651.29
TRINITY_DN101334_c0_g1	1252.12	0.914622	-0.00607887	normal	2.87426e-08	-0.6907	normal	8.85918e-164	-1.12428	down	[C]	Energy production and conversion	Cellular Component: mitochondrial respiratory chain complex I (GO:0005747);; Biological Process: mitochondrial electron transport, NADH to ubiquinone (GO:0006120);; Biological Process: ubiquitin-dependent protein catabolic process (GO:0006511);; Biological Process: response to oxidative stress (GO:0006979);; Molecular Function: NADH dehydrogenase (ubiquinone) activity (GO:0008137);; Molecular Fun…	K03943|2.87042e-157|vvi:100242595|NADH dehydrogenase [ubiquinone] flavoprotein 2, mitochondrial; K03943 NADH dehydrogenase (ubiquinone) flavoprotein 2 [EC:1.6.5.3 1.6.99.3] (A)	[C]	Energy production and conversion	Thioredoxin-like [2Fe-2S] ferredoxin	NADH dehydrogenase [ubiquinone] flavoprotein 2, mitochondrial OS=Arabidopsis thaliana GN=At4g02580 PE=2 SV=3	PREDICTED: NADH dehydrogenase [ubiquinone] flavoprotein 2, mitochondrial [Solanum tuberosum]	gi|565366112|ref|XP_006349738.1|	--	PF01257.17
TRINITY_DN101337_c0_g1	851.12	5.5041e-253	-1.82341	down	0.00583791	-0.974826	normal	3.62674e-68	-1.90017	down	--	--	Molecular Function: sterol delta7 reductase activity (GO:0009918);; Biological Process: sterol biosynthetic process (GO:0016126);; Biological Process: brassinosteroid biosynthetic process (GO:0016132);; Molecular Function: oxidoreductase activity, acting on the CH-CH group of donors, NAD or NADP as acceptor (GO:0016628);; Cellular Component: integral component of endoplasmic reticulum membrane (G…	K00213|5.43889e-167|vvi:100256426|7-dehydrocholesterol reductase; K00213 7-dehydrocholesterol reductase [EC:1.3.1.21] (A)	[IT]	--	Ergosterol biosynthesis ERG4/ERG24 family	7-dehydrocholesterol reductase OS=Arabidopsis thaliana GN=DWF5 PE=1 SV=1	PREDICTED: 7-dehydrocholesterol reductase [Solanum lycopersicum]	gi|460391455|ref|XP_004241336.1|	--	PF01222.15
TRINITY_DN101338_c0_g1	1045.12	1.03961e-07	-0.360992	normal	3.57384e-16	-1.24395	down	1.21499e-253	-1.74078	down	--	--	Cellular Component: mitochondrion (GO:0005739);;	--	--	--	--	--	PREDICTED: uncharacterized protein LOC107008347 isoform X1 [Solanum pennellii]	gi|970004081|ref|XP_015062825.1|	--	--
TRINITY_DN101342_c0_g1	748.12	0.00345854	-0.469703	normal	0.105205	-0.39497	normal	3.21655e-34	-1.45268	down	--	--	Cellular Component: Golgi membrane (GO:0000139);; Cellular Component: integral component of membrane (GO:0016021);; Biological Process: pectin biosynthetic process (GO:0045489);; Molecular Function: polygalacturonate 4-alpha-galacturonosyltransferase activity (GO:0047262);; Biological Process: cell wall organization (GO:0071555);;	K13648|2.55819e-44|vvi:100242366|probable galacturonosyltransferase 14; K13648 alpha-1,4-galacturonosyltransferase [EC:2.4.1.43] (A)	--	--	Glycosyl transferase family 8	Probable galacturonosyltransferase 13 OS=Arabidopsis thaliana GN=GAUT13 PE=2 SV=1	PREDICTED: probable galacturonosyltransferase 13 isoform X4 [Solanum tuberosum]	gi|565396265|ref|XP_006363750.1|	--	PF01501.18
TRINITY_DN101343_c0_g1	1859.12	--	--	--	0.000347479	-2.15359	down	8.68321e-56	-15.2345	down	--	--	Cellular Component: extracellular region (GO:0005576);; Cellular Component: cell wall (GO:0005618);; Cellular Component: membrane (GO:0016020);; Molecular Function: pectinesterase activity (GO:0030599);; Biological Process: cell wall modification (GO:0042545);; Biological Process: negative regulation of catalytic activity (GO:0043086);; Molecular Function: aspartyl esterase activity (GO:0045330);…	K01051|0|rcu:RCOM_1433930|Pectinesterase precursor, putative (EC:3.1.1.11); K01051 pectinesterase [EC:3.1.1.11] (A)	--	--	Pectinesterase;; Plant invertase/pectin methylesterase inhibitor	Putative pectinesterase/pectinesterase inhibitor 28 OS=Arabidopsis thaliana GN=PME28 PE=2 SV=1	PREDICTED: pectinesterase-like [Solanum pennellii]	gi|969998038|ref|XP_015070705.1|	--	PF01095.17;PF04043.13
TRINITY_DN101344_c0_g1	962.12	1.50949e-20	2.33464	up	2.57841e-14	3.99483	up	0.216796	0.46555	normal	--	--	Biological Process: response to stress (GO:0006950);;	--	--	--	Universal stress protein family	--	PREDICTED: universal stress protein A-like protein isoform X2 [Solanum tuberosum]	gi|565389578|ref|XP_006360529.1|	--	PF00582.24
TRINITY_DN101345_c0_g1	1360.12	0.986136	-0.0017871	normal	0.0018072	-0.475565	normal	2.17906e-114	-1.52609	down	--	--	Molecular Function: acid phosphatase activity (GO:0003993);; Biological Process: dephosphorylation (GO:0016311);;	--	--	--	HAD superfamily, subfamily IIIB (Acid phosphatase)	Acid phosphatase 1 OS=Solanum lycopersicum GN=APS1 PE=2 SV=1	PREDICTED: acid phosphatase 1-like [Solanum tuberosum]	gi|565387947|ref|XP_006359744.1|	--	PF03767.12
TRINITY_DN101346_c0_g1	809.12	--	--	--	1.62617e-61	-6.51036	down	5.90716e-142	-10.7728	down	--	--	--	--	[T]	Signal transduction mechanisms	CS domain	Protein BOBBER 1 OS=Arabidopsis thaliana GN=BOB1 PE=1 SV=1	PREDICTED: protein BOBBER 1-like [Solanum tuberosum]	gi|971574725|ref|XP_015170540.1|	--	PF04969.14
TRINITY_DN101347_c1_g1	1015.12	7.99334e-140	-0.706756	normal	1.24033e-14	-0.99128	normal	3.87856e-278	-1.06172	down	--	--	Cellular Component: endoplasmic reticulum (GO:0005783);; Cellular Component: integral component of membrane (GO:0016021);;	--	[S]	Function unknown	Ribosome associated membrane protein RAMP4	Stress-associated endoplasmic reticulum protein 2 OS=Mus musculus GN=Serp2 PE=3 SV=2	PREDICTED: stress-associated endoplasmic reticulum protein 2-like [Nicotiana sylvestris]	gi|698502954|ref|XP_009797098.1|	--	PF06624.10
TRINITY_DN101350_c0_g1	2425.12	0	-2.16401	down	7.94366e-33	-1.99712	down	1.60351e-99	-0.505839	normal	--	--	Biological Process: amino acid transmembrane transport (GO:0003333);; Cellular Component: plasma membrane (GO:0005886);; Molecular Function: amino acid transmembrane transporter activity (GO:0015171);; Cellular Component: integral component of membrane (GO:0016021);;	K13946|0|rcu:RCOM_1151110|amino acid transporter, putative; K13946 auxin influx carrier (AUX1 LAX family) (A)	[E]	Amino acid transport and metabolism	Transmembrane amino acid transporter protein	Auxin transporter-like protein 2 OS=Medicago truncatula GN=LAX2 PE=2 SV=1	LAX1 protein [Solanum lycopersicum]	gi|350539531|ref|NP_001233919.1|	--	PF01490.16
TRINITY_DN101356_c1_g1	1884.12	0.263955	0.147712	normal	1.96433e-18	1.34342	up	5.60823e-21	0.955252	normal	--	--	Biological Process: response to abscisic acid (GO:0009737);; Cellular Component: integral component of membrane (GO:0016021);;	--	--	--	Cotton fibre expressed protein;; Domain of unknown function (DUF4408)	--	PREDICTED: sex-determining region Y protein-like [Solanum tuberosum]	gi|565390535|ref|XP_006360993.1|	--	PF05553.9;PF14364.4
TRINITY_DN101357_c0_g1	1765.12	0.000107603	-3.82561	down	2.54303e-198	-8.13588	down	4.60804e-199	-9.81453	down	[GEPR]	--	Molecular Function: sugar:proton symporter activity (GO:0005351);; Molecular Function: glucose transmembrane transporter activity (GO:0005355);; Cellular Component: integral component of plasma membrane (GO:0005887);; Biological Process: proton transport (GO:0015992);; Biological Process: glucose import (GO:0046323);;	--	[R]	General function prediction only	Sugar (and other) transporter;; Major Facilitator Superfamily	Probable polyol transporter 6 OS=Arabidopsis thaliana GN=PLT6 PE=2 SV=2	PREDICTED: probable polyol transporter 6 [Solanum tuberosum]	gi|565360476|ref|XP_006346993.1|	--	PF00083.22;PF07690.14
TRINITY_DN101360_c1_g1	2897.12	0.00507909	-0.120722	normal	6.06137e-25	-1.49948	down	0	-1.8239	down	[R]	General function prediction only	Molecular Function: dolichyl-diphosphooligosaccharide-protein glycotransferase activity (GO:0004579);; Cellular Component: plasma membrane (GO:0005886);; Cellular Component: oligosaccharyltransferase complex (GO:0008250);; Cellular Component: integral component of membrane (GO:0016021);; Biological Process: protein N-linked glycosylation via asparagine (GO:0018279);; Biological Process: post-tran…	K07151|0|vvi:100261650|dolichyl-diphosphooligosaccharide--protein glycosyltransferase subunit STT3B; K07151 dolichyl-diphosphooligosaccharide--protein glycosyltransferase [EC:2.4.99.18] (A)	[O]	Posttranslational modification, protein turnover, chaperones	Oligosaccharyl transferase STT3 subunit	Dolichyl-diphosphooligosaccharide--protein glycosyltransferase subunit STT3B OS=Arabidopsis thaliana GN=STT3B PE=2 SV=1	PREDICTED: dolichyl-diphosphooligosaccharide--protein glycosyltransferase subunit STT3B [Solanum tuberosum]	gi|565374800|ref|XP_006353938.1|	--	PF02516.12
TRINITY_DN101362_c0_g1	1783.12	2.30582e-13	-0.467446	normal	8.08421e-26	-1.2449	down	1.70159e-48	-1.01125	down	--	--	--	--	--	--	--	--	PREDICTED: uncharacterized protein LOC104090006 [Nicotiana tomentosiformis]	gi|697168873|ref|XP_009593330.1|	--	--
TRINITY_DN101364_c1_g1	1801.12	2.16217e-294	1.55378	up	0.000101363	-0.828664	normal	0	-1.3854	down	[P]	Inorganic ion transport and metabolism	Molecular Function: ATP binding (GO:0005524);; Cellular Component: plasma membrane (GO:0005886);; Biological Process: ATP biosynthetic process (GO:0006754);; Molecular Function: hydrogen-exporting ATPase activity, phosphorylative mechanism (GO:0008553);; Cellular Component: integral component of membrane (GO:0016021);; Molecular Function: metal ion binding (GO:0046872);; Biological Process: hydro…	K01535|0|rcu:RCOM_1643620|H(\+)-transporting atpase plant/fungi plasma membrane type, putative (EC:3.6.3.6); K01535 H+-transporting ATPase [EC:3.6.3.6] (A)	[P]	Inorganic ion transport and metabolism	E1-E2 ATPase;; haloacid dehalogenase-like hydrolase;; Cation transporter/ATPase, N-terminus;; Cation transport ATPase (P-type)	Plasma membrane ATPase 4 OS=Nicotiana plumbaginifolia GN=PMA4 PE=2 SV=1	plasma membrane H+-ATPase [Solanum lycopersicum]	gi|1621440|gb|AAB17186.1|	--	PF00122.18;PF00702.24;PF00690.24;PF13246.4
TRINITY_DN101365_c0_g1	2208.12	4.77706e-12	0.28716	normal	2.9511e-17	-0.976992	normal	2.04923e-189	-1.00011	down	[CE]	--	Molecular Function: magnesium ion binding (GO:0000287);; Molecular Function: isocitrate dehydrogenase (NAD+) activity (GO:0004449);; Biological Process: tricarboxylic acid cycle (GO:0006099);; Molecular Function: NAD binding (GO:0051287);;	K00030|0|rcu:RCOM_0519460|isocitrate dehydrogenase, putative (EC:1.1.1.41); K00030 isocitrate dehydrogenase (NAD+) [EC:1.1.1.41] (A)	[E]	Amino acid transport and metabolism	Isocitrate/isopropylmalate dehydrogenase	Isocitrate dehydrogenase [NAD] regulatory subunit 1, mitochondrial OS=Arabidopsis thaliana GN=IDH1 PE=2 SV=2	PREDICTED: isocitrate dehydrogenase [NAD] regulatory subunit 1, mitochondrial [Solanum pennellii]	gi|970058701|ref|XP_015056060.1|	--	PF00180.18
TRINITY_DN101367_c0_g12	3841.12	1.51697e-22	8.24545	up	0.408345	0.977292	normal	0.376231	1.38534	normal	[Z]	Cytoskeleton	Biological Process: RNA splicing, via endonucleolytic cleavage and ligation (GO:0000394);; Molecular Function: microtubule motor activity (GO:0003777);; Molecular Function: ATP binding (GO:0005524);; Cellular Component: cytoplasm (GO:0005737);; Cellular Component: kinesin complex (GO:0005871);; Cellular Component: microtubule (GO:0005874);; Biological Process: microtubule-based movement (GO:00070…	K10395|0|vvi:100255840|chromosome-associated kinesin KIF4A; K10395 kinesin family member 4/21/27 (A)	[Z]	Cytoskeleton	Kinesin motor domain;; Microtubule binding	Kinesin-like protein FRA1 OS=Arabidopsis thaliana GN=FRA1 PE=1 SV=1	PREDICTED: kinesin-like protein FRA1 isoform X2 [Solanum tuberosum]	gi|565376738|ref|XP_006354853.1|	--	PF00225.21;PF16796.3
TRINITY_DN101367_c0_g13	3840.12	0.53757	0.884353	normal	8.57816e-06	1.38478	up	0.611812	0.871802	normal	[Z]	Cytoskeleton	Biological Process: RNA splicing, via endonucleolytic cleavage and ligation (GO:0000394);; Molecular Function: microtubule motor activity (GO:0003777);; Molecular Function: ATP binding (GO:0005524);; Cellular Component: cytoplasm (GO:0005737);; Cellular Component: kinesin complex (GO:0005871);; Cellular Component: microtubule (GO:0005874);; Biological Process: microtubule-based movement (GO:00070…	K10395|0|vvi:100255840|chromosome-associated kinesin KIF4A; K10395 kinesin family member 4/21/27 (A)	[Z]	Cytoskeleton	Kinesin motor domain;; Microtubule binding	Kinesin-like protein FRA1 OS=Arabidopsis thaliana GN=FRA1 PE=1 SV=1	PREDICTED: kinesin-like protein FRA1 isoform X2 [Solanum tuberosum]	gi|565376738|ref|XP_006354853.1|	--	PF00225.21;PF16796.3
TRINITY_DN101369_c2_g1	1935.12	9.02719e-09	-0.588294	normal	9.30888e-61	-3.21703	down	0	-4.58858	down	--	--	Cellular Component: integral component of membrane (GO:0016021);;	--	[GE]	--	Triose-phosphate Transporter family	Probable sugar phosphate/phosphate translocator At4g32390 OS=Arabidopsis thaliana GN=At4g32390 PE=3 SV=1	PREDICTED: probable sugar phosphate/phosphate translocator At4g32390 [Solanum pennellii]	gi|970065108|ref|XP_015059534.1|	--	PF03151.14
TRINITY_DN101376_c1_g1	1790.12	2.06192e-70	-0.881708	normal	2.40825e-06	-0.6866	normal	0	-1.54911	down	--	--	Biological Process: fatty acid biosynthetic process (GO:0006633);; Cellular Component: chloroplast (GO:0009507);; Molecular Function: acyl-[acyl-carrier-protein] desaturase activity (GO:0045300);; Molecular Function: metal ion binding (GO:0046872);; Biological Process: oxidation-reduction process (GO:0055114);;	--	--	--	Fatty acid desaturase	Stearoyl-[acyl-carrier-protein] 9-desaturase, chloroplastic OS=Solanum tuberosum PE=2 SV=1	PREDICTED: stearoyl-[acyl-carrier-protein] 9-desaturase, chloroplastic isoform X1 [Solanum tuberosum]	gi|565373396|ref|XP_006353260.1|	--	PF03405.12
TRINITY_DN101377_c0_g1	2010.12	1.22537e-06	0.253245	normal	1.84295e-05	0.544622	normal	7.50685e-179	-1.54403	down	--	--	Molecular Function: phosphatidylinositol phospholipase C activity (GO:0004435);; Molecular Function: signal transducer activity (GO:0004871);; Cellular Component: intracellular (GO:0005622);; Biological Process: lipid catabolic process (GO:0016042);; Biological Process: intracellular signal transduction (GO:0035556);;	K05857|0|vvi:100241574|phosphoinositide phospholipase C 2-like; K05857 phosphatidylinositol phospholipase C, delta [EC:3.1.4.11] (A)	[T]	Signal transduction mechanisms	Phosphatidylinositol-specific phospholipase C, X domain;; Phosphatidylinositol-specific phospholipase C, Y domain;; C2 domain;; Phosphoinositide-specific phospholipase C, efhand-like	Phosphoinositide phospholipase C 2 OS=Arabidopsis thaliana GN=PLC2 PE=1 SV=1	phosphoinositide phospholipase C 2-like [Solanum tuberosum]	gi|568214296|ref|NP_001275400.1|	--	PF00388.17;PF00387.17;PF00168.28;PF09279.9
TRINITY_DN101379_c0_g1	1227.12	3.22054e-131	-1.43721	down	3.12194e-11	-1.04308	down	9.98952e-42	-0.668959	normal	[I]	Lipid transport and metabolism	Molecular Function: acetyl-CoA carboxylase activity (GO:0003989);; Biological Process: fatty acid biosynthetic process (GO:0006633);; Cellular Component: acetyl-CoA carboxylase complex (GO:0009317);; Cellular Component: chloroplast stroma (GO:0009570);; Cellular Component: chloroplast envelope (GO:0009941);;	K02160|9.71184e-34|rcu:RCOM_0525570|Biotin carboxyl carrier protein subunit of of Het-ACCase (BCCP2) (EC:6.4.1.2); K02160 acetyl-CoA carboxylase biotin carboxyl carrier protein (A)	--	--	Biotin-requiring enzyme	Biotin carboxyl carrier protein of acetyl-CoA carboxylase 1, chloroplastic OS=Arabidopsis thaliana GN=BCCP1 PE=1 SV=2	PREDICTED: biotin carboxyl carrier protein of acetyl-CoA carboxylase 1, chloroplastic-like [Solanum lycopersicum]	gi|460391987|ref|XP_004241599.1|	--	PF00364.20
TRINITY_DN101382_c1_g1	407.12	0.0563962	0.784451	normal	5.72429e-29	-4.15636	down	1.41581e-94	-10.8154	down	[E]	Amino acid transport and metabolism	Molecular Function: glutamate decarboxylase activity (GO:0004351);; Molecular Function: calmodulin binding (GO:0005516);; Biological Process: glutamate metabolic process (GO:0006536);; Molecular Function: pyridoxal phosphate binding (GO:0030170);; Molecular Function: metal ion binding (GO:0046872);; Molecular Function: dioxygenase activity (GO:0051213);; Biological Process: oxidation-reduction pr…	--	[E]	Amino acid transport and metabolism	Pyridoxal-dependent decarboxylase conserved domain;; Aminotransferase class-V	Glutamate decarboxylase OS=Petunia hybrida GN=GAD PE=1 SV=1	PREDICTED: glutamate decarboxylase-like [Nicotiana tomentosiformis]	gi|697124662|ref|XP_009616338.1|	--	PF00282.17;PF00266.17
TRINITY_DN101383_c1_g1	1651.12	0.185354	0.0942853	normal	0.00098747	-0.472883	normal	8.90665e-86	-1.40157	down	--	--	Molecular Function: actin binding (GO:0003779);; Cellular Component: nucleus (GO:0005634);; Cellular Component: F-actin capping protein complex (GO:0008290);; Biological Process: actin filament-based movement (GO:0030048);; Biological Process: barbed-end actin filament capping (GO:0051016);; Biological Process: Golgi localization (GO:0051645);; Biological Process: mitochondrion localization (GO:0…	K10364|1.42143e-177|vvi:100247800|F-actin-capping protein subunit alpha; K10364 capping protein (actin filament) muscle Z-line, alpha (A)	[Z]	Cytoskeleton	F-actin capping protein alpha subunit	F-actin-capping protein subunit alpha OS=Arabidopsis thaliana GN=At3g05520 PE=2 SV=2	PREDICTED: F-actin-capping protein subunit alpha [Solanum tuberosum]	gi|565355599|ref|XP_006344673.1|	--	PF01267.15
TRINITY_DN101386_c0_g1	2299.12	0.0225112	0.0892326	normal	2.9037e-28	-1.11684	down	0	-1.9741	down	[C]	Energy production and conversion	Molecular Function: dihydrolipoyllysine-residue acetyltransferase activity (GO:0004742);; Cellular Component: mitochondrial matrix (GO:0005759);; Biological Process: pyruvate metabolic process (GO:0006090);; Cellular Component: pyruvate dehydrogenase complex (GO:0045254);;	K00627|0|vvi:100251405|dihydrolipoyllysine-residue acetyltransferase component 2 of pyruvate dehydrogenase complex, mitochondrial; K00627 pyruvate dehydrogenase E2 component (dihydrolipoamide acetyltransferase) [EC:2.3.1.12] (A)	[C]	Energy production and conversion	2-oxoacid dehydrogenases acyltransferase (catalytic domain);; Biotin-requiring enzyme;; e3 binding domain	Dihydrolipoyllysine-residue acetyltransferase component 2 of pyruvate dehydrogenase complex, mitochondrial OS=Arabidopsis thaliana GN=At3g13930 PE=2 SV=2	PREDICTED: dihydrolipoyllysine-residue acetyltransferase component 2 of pyruvate dehydrogenase complex, mitochondrial-like isoform X1 [Solanum tuberosum]	gi|565401387|ref|XP_006366183.1|	--	PF00198.21;PF00364.20;PF02817.15
TRINITY_DN101387_c0_g1	1569.12	0.254017	-1.58797	normal	3.0583e-17	-4.90439	down	7.50901e-244	-13.3851	down	--	--	Biological Process: amino acid transmembrane transport (GO:0003333);; Cellular Component: cytoplasm (GO:0005737);; Cellular Component: plasma membrane (GO:0005886);; Biological Process: N-terminal protein myristoylation (GO:0006499);; Biological Process: protein targeting to membrane (GO:0006612);; Biological Process: nucleotide transport (GO:0006862);; Biological Process: ER to Golgi vesicle-med…	--	[E]	Amino acid transport and metabolism	Transmembrane amino acid transporter protein;; Tryptophan/tyrosine permease family	Lysine histidine transporter 1 OS=Arabidopsis thaliana GN=LHT1 PE=1 SV=1	PREDICTED: lysine histidine transporter 1-like [Solanum pennellii]	gi|970065921|ref|XP_015059927.1|	--	PF01490.16;PF03222.11
TRINITY_DN101388_c0_g1	1685.12	0.00744461	1.20424	up	0.0656703	-1.05454	normal	--	--	--	--	--	--	--	--	--	--	--	PREDICTED: uncharacterized protein LOC107005598 [Solanum pennellii]	gi|970065530|ref|XP_015059724.1|	--	--
TRINITY_DN101388_c0_g2	1684.12	4.76713e-50	1.32618	up	0.0211572	-0.405028	normal	0.0192093	0.348113	normal	--	--	--	--	--	--	--	--	PREDICTED: uncharacterized protein LOC107005598 [Solanum pennellii]	gi|970065530|ref|XP_015059724.1|	--	--
TRINITY_DN101390_c0_g1	543.12	3.05649e-260	6.75316	up	--	--	--	--	--	--	--	--	Cellular Component: extracellular region (GO:0005576);; Cellular Component: cell wall (GO:0005618);; Biological Process: defense response to bacterium (GO:0042742);; Biological Process: defense response to fungus (GO:0050832);;	--	[R]	General function prediction only	Barwin family	Pathogenesis-related protein P2 OS=Solanum lycopersicum PE=2 SV=1	pathogenesis-related protein 4 [Capsicum annuum]	gi|393718029|gb|AFN21550.1|	--	PF00967.15
TRINITY_DN101393_c2_g7	1219.12	0	-1.13483	down	0.000155499	-0.602219	normal	4.49591e-70	-0.689982	normal	[H]	Coenzyme transport and metabolism	Molecular Function: dimethylallyltranstransferase activity (GO:0004161);; Molecular Function: farnesyltranstransferase activity (GO:0004311);; Molecular Function: geranyltranstransferase activity (GO:0004337);; Cellular Component: cytoplasm (GO:0005737);; Biological Process: farnesyl diphosphate biosynthetic process (GO:0045337);;	K00787|0|vvi:100232975|farnesyl diphosphate synthase; K00787 farnesyl diphosphate synthase [EC:2.5.1.1 2.5.1.10] (A)	[H]	Coenzyme transport and metabolism	Polyprenyl synthetase	Farnesyl pyrophosphate synthase 1 OS=Lupinus albus GN=FPS1 PE=2 SV=1	PREDICTED: farnesyl pyrophosphate synthase 1-like [Nicotiana tomentosiformis]	gi|697134906|ref|XP_009621499.1|	--	PF00348.15
TRINITY_DN101397_c1_g1	1487.12	0.857503	-0.0165022	normal	3.39178e-18	-1.2011	down	8.20469e-19	-0.617821	normal	[S]	Function unknown	Cellular Component: mitochondrion (GO:0005739);; Cellular Component: cytosol (GO:0005829);; Biological Process: protein targeting to mitochondrion (GO:0006626);; Biological Process: metabolic process (GO:0008152);; Molecular Function: hydrolase activity (GO:0016787);;	--	[R]	General function prediction only	Uncharacterised protein family (UPF0160)	UPF0160 protein OS=Dictyostelium discoideum GN=DDB_G0267768 PE=3 SV=1	PREDICTED: UPF0160 protein-like [Solanum tuberosum]	gi|565367344|ref|XP_006350330.1|	--	PF03690.11
TRINITY_DN101399_c0_g1	1242.12	0.84453	0.0162335	normal	2.27543e-25	-1.48423	down	0	-2.35262	down	[P]	Inorganic ion transport and metabolism	Cellular Component: cytosol (GO:0005829);;	--	[P]	Inorganic ion transport and metabolism	ChaC-like protein	Putative glutathione-specific gamma-glutamylcyclotransferase 2 OS=Rattus norvegicus GN=Chac2 PE=2 SV=1	PREDICTED: putative glutathione-specific gamma-glutamylcyclotransferase 2 isoform X1 [Solanum tuberosum]	gi|565370581|ref|XP_006351898.1|	--	PF04752.10
TRINITY_DN101400_c0_g1	731.12	--	--	--	--	--	--	1.23066e-09	-7.80558	down	--	--	--	--	[R]	General function prediction only	Reverse transcriptase (RNA-dependent DNA polymerase)	--	PREDICTED: uncharacterized protein LOC107062863 [Solanum tuberosum]	gi|971570779|ref|XP_015169513.1|	--	PF00078.25
TRINITY_DN101401_c0_g28	395.12	0.394395	-0.111153	normal	4.62784e-12	-1.12185	down	6.19063e-10	-0.636286	normal	--	--	Cellular Component: signal recognition particle, endoplasmic reticulum targeting (GO:0005786);; Biological Process: SRP-dependent cotranslational protein targeting to membrane (GO:0006614);; Molecular Function: 7S RNA binding (GO:0008312);; Molecular Function: endoplasmic reticulum signal peptide binding (GO:0030942);;	K03104|2.0283e-41|ath:AT2G43640|signal recognition particle subunit SRP14; K03104 signal recognition particle subunit SRP14 (A)	[U]	Intracellular trafficking, secretion, and vesicular transport	Signal recognition particle 14kD protein	Signal recognition particle 14 kDa protein OS=Arabidopsis thaliana GN=SRP14 PE=2 SV=2	PREDICTED: signal recognition particle 14 kDa protein [Solanum tuberosum]	gi|565368137|ref|XP_006350709.1|	--	PF02290.13
TRINITY_DN101403_c0_g1	2886.12	0.107506	0.0909097	normal	9.09975e-10	-0.840025	normal	0	-2.9828	down	[C]	Energy production and conversion	Cellular Component: vacuolar proton-transporting V-type ATPase, V0 domain (GO:0000220);; Cellular Component: plant-type vacuole (GO:0000325);; Biological Process: vacuolar acidification (GO:0007035);; Biological Process: ATP synthesis coupled proton transport (GO:0015986);; Biological Process: ATP hydrolysis coupled proton transport (GO:0015991);; Cellular Component: integral component of membran…	K02154|0|rcu:RCOM_1596210|vacuolar proton atpase, putative (EC:3.6.3.14); K02154 V-type H+-transporting ATPase subunit a (A)	[C]	Energy production and conversion	V-type ATPase 116kDa subunit family	V-type proton ATPase subunit a3 OS=Arabidopsis thaliana GN=VHA-a3 PE=1 SV=1	PREDICTED: V-type proton ATPase subunit a2-like [Solanum pennellii]	gi|970042785|ref|XP_015082785.1|	--	PF01496.17
TRINITY_DN101406_c0_g1	646.12	0.0277535	-0.57962	normal	1.37645e-46	-3.24816	down	0.0144712	-1.00019	normal	[S]	Function unknown	Biological Process: L-arabinose metabolic process (GO:0046373);; Molecular Function: alpha-L-arabinofuranosidase activity (GO:0046556);;	K09955|7.1634e-144|vvi:100246702|uncharacterized LOC100246702; K09955 hypothetical protein (A)	--	--	Beta-L-arabinofuranosidase, GH127	--	PREDICTED: uncharacterized protein LOC102592361 [Solanum tuberosum]	gi|565375519|ref|XP_006354276.1|	--	PF07944.10
TRINITY_DN101411_c1_g1	1559.12	0	-5.67191	down	0.0720649	1.41832	normal	--	--	--	[G]	Carbohydrate transport and metabolism	Cellular Component: endoplasmic reticulum (GO:0005783);; Biological Process: biosynthetic process (GO:0009058);; Biological Process: plant-type cell wall modification (GO:0009827);; Biological Process: pollen tube growth (GO:0009860);; Biological Process: pollen exine formation (GO:0010584);; Cellular Component: integral component of membrane (GO:0016021);; Molecular Function: hydrolase activity,…	--	[R]	General function prediction only	Strictosidine synthase;; SMP-30/Gluconolaconase/LRE-like region	Protein STRICTOSIDINE SYNTHASE-LIKE 13 OS=Arabidopsis thaliana GN=SSL13 PE=1 SV=1	PREDICTED: strictosidine synthase [Solanum lycopersicum]	gi|460377978|ref|XP_004234762.1|	--	PF03088.14;PF08450.10
TRINITY_DN101412_c0_g1	1065.12	0.346491	-0.178432	normal	0.000189471	-0.702818	normal	3.52213e-54	-1.4139	down	--	--	Cellular Component: endosome (GO:0005768);; Cellular Component: trans-Golgi network (GO:0005802);;	--	--	--	--	--	PREDICTED: uncharacterized protein LOC102598362 [Solanum tuberosum]	gi|565398373|ref|XP_006364749.1|	--	--
TRINITY_DN101415_c0_g1	1266.12	--	--	--	0.0212134	1.24968	normal	5.60885e-07	1.9792	up	--	--	--	--	--	--	--	--	--	--	--	--
TRINITY_DN101417_c1_g3	1383.12	0	-10.9183	down	4.32561e-07	3.67912	up	0.00483139	-1.42958	down	--	--	Biological Process: biosynthetic process (GO:0009058);; Molecular Function: transferase activity, transferring acyl groups other than amino-acyl groups (GO:0016747);;	--	--	--	Chalcone and stilbene synthases, N-terminal domain;; Chalcone and stilbene synthases, C-terminal domain;; 3-Oxoacyl-[acyl-carrier-protein (ACP)] synthase III;; FAE1/Type III polyketide synthase-like protein	Type III polyketide synthase A OS=Arabidopsis thaliana GN=PKSA PE=1 SV=1	PREDICTED: type III polyketide synthase A [Solanum tuberosum]	gi|565362385|ref|XP_006347928.1|	--	PF00195.17;PF02797.13;PF08545.8;PF08392.10
TRINITY_DN101421_c0_g1	2057.12	0.824452	0.0338652	normal	3.23972e-13	-1.38973	down	9.80999e-70	-2.01225	down	--	--	--	--	[TU]	--	Cytoskeletal-regulatory complex EF hand;; EF hand;; EF-hand domain;; EF hand;; EF-hand domain pair;; EF-hand domain pair	Uncharacterized calcium-binding protein C800.10c OS=Schizosaccharomyces pombe (strain 972 / ATCC 24843) GN=SPBC800.10c PE=3 SV=1	PREDICTED: epidermal growth factor receptor substrate 15-like 1 isoform X1 [Solanum tuberosum]	gi|565345850|ref|XP_006339993.1|	--	PF12763.5;PF00036.30;PF13405.4;PF13202.4;PF13499.4;PF13833.4
TRINITY_DN101423_c0_g1	1151.12	1.57681e-10	1.14296	up	0.119781	0.408747	normal	1.35099e-08	1.14408	up	--	--	Cellular Component: integral component of membrane (GO:0016021);;	--	[S]	Function unknown	--	--	PREDICTED: uncharacterized membrane protein At4g09580 [Nicotiana sylvestris]	gi|698500368|ref|XP_009795951.1|	--	--
TRINITY_DN101426_c0_g1	1052.12	1.63762e-42	0.48765	normal	4.22439e-28	1.6244	up	9.39635e-85	1.03688	up	--	--	--	--	--	--	--	--	uncharacterized protein LOC102582373 [Solanum tuberosum]	gi|568215463|ref|NP_001275050.1|	--	--
TRINITY_DN101432_c0_g1	2905.12	0	-2.50609	down	2.8075e-11	-1.03773	down	5.19568e-07	0.886168	normal	[S]	Function unknown	Cellular Component: cell wall (GO:0005618);; Cellular Component: plasmodesma (GO:0009506);; Cellular Component: integral component of membrane (GO:0016021);; Molecular Function: kinase activity (GO:0016301);; Biological Process: phosphorylation (GO:0016310);; Molecular Function: 2-alkenal reductase [NAD(P)] activity (GO:0032440);; Biological Process: oxidation-reduction process (GO:0055114);;	--	[R]	General function prediction only	Leucine rich repeat;; Leucine Rich repeats (2 copies);; Leucine Rich Repeat;; Leucine rich repeat N-terminal domain;; Leucine Rich repeat;; HMG (high mobility group) box;; HMG-box domain	Leucine-rich repeat receptor-like protein kinase PXC2 OS=Arabidopsis thaliana GN=PXC2 PE=2 SV=1	PREDICTED: probable LRR receptor-like serine/threonine-protein kinase At1g34110 [Solanum tuberosum]	gi|565390226|ref|XP_006360846.1|	--	PF13855.4;PF12799.5;PF00560.31;PF08263.10;PF13516.4;PF00505.17;PF09011.8
TRINITY_DN101432_c0_g2	2834.12	2.45492e-19	-3.84293	down	0.00069469	-1.63451	down	--	--	--	[S]	Function unknown	Cellular Component: cell wall (GO:0005618);; Cellular Component: plasmodesma (GO:0009506);; Cellular Component: integral component of membrane (GO:0016021);; Molecular Function: kinase activity (GO:0016301);; Biological Process: phosphorylation (GO:0016310);; Molecular Function: 2-alkenal reductase [NAD(P)] activity (GO:0032440);; Biological Process: oxidation-reduction process (GO:0055114);;	--	[R]	General function prediction only	Leucine rich repeat;; Leucine Rich repeats (2 copies);; Leucine Rich Repeat;; Leucine rich repeat N-terminal domain;; Leucine Rich repeat;; HMG (high mobility group) box;; HMG-box domain	Leucine-rich repeat receptor-like protein kinase PXC2 OS=Arabidopsis thaliana GN=PXC2 PE=2 SV=1	PREDICTED: probable LRR receptor-like serine/threonine-protein kinase At1g34110 [Solanum tuberosum]	gi|565390226|ref|XP_006360846.1|	--	PF13855.4;PF12799.5;PF00560.31;PF08263.10;PF13516.4;PF00505.17;PF09011.8
TRINITY_DN101434_c0_g3	308.13	1.54293e-23	1.11464	up	1.98005e-06	0.738528	normal	4.28994e-101	1.95384	up	--	--	--	--	--	--	--	--	--	--	--	--
TRINITY_DN101434_c1_g1	584.12	--	--	--	5.98648e-15	3.89211	up	2.4528e-15	3.13712	up	--	--	--	--	--	--	--	--	PREDICTED: glycine-rich cell wall structural protein 1.8-like [Solanum pennellii]	gi|970045807|ref|XP_015084387.1|	--	--
TRINITY_DN101439_c0_g1	1191.12	--	--	--	1.67216e-12	-5.87705	down	2.36008e-17	-9.86303	down	--	--	--	--	--	--	--	--	PREDICTED: F-box/kelch-repeat protein At3g17530-like [Solanum tuberosum]	gi|565380715|ref|XP_006356741.1|	--	--
TRINITY_DN101443_c0_g1	460.12	0.670554	-0.214277	normal	2.83299e-06	-1.72737	down	0.042113	-0.613037	normal	--	--	--	--	--	--	--	--	--	--	--	--
TRINITY_DN101445_c0_g1	876.12	9.12468e-13	-4.42785	down	1.15561e-147	-7.34371	down	3.72411e-306	-11.3599	down	--	--	Molecular Function: transporter activity (GO:0005215);; Cellular Component: mitochondrial inner membrane (GO:0005743);; Cellular Component: integral component of membrane (GO:0016021);; Biological Process: transmembrane transport (GO:0055085);;	K05863|2.04163e-144|rcu:RCOM_1577420|ADP,ATP carrier protein, putative; K05863 solute carrier family 25 (mitochondrial adenine nucleotide translocator), member 4/5/6/31 (A)	[C]	Energy production and conversion	Mitochondrial carrier protein	ADP,ATP carrier protein, mitochondrial OS=Solanum tuberosum GN=ANT PE=2 SV=1	PREDICTED: ADP,ATP carrier protein 1, mitochondrial-like [Solanum tuberosum]	gi|565357254|ref|XP_006345460.1|	--	PF00153.25
TRINITY_DN101447_c0_g1	875.12	0.0582196	-0.160449	normal	2.35202e-15	1.77681	up	2.41196e-23	1.26527	up	[G]	Carbohydrate transport and metabolism	Molecular Function: transporter activity (GO:0005215);; Biological Process: transport (GO:0006810);; Cellular Component: integral component of membrane (GO:0016021);;	K09873|3.1395e-122|rcu:RCOM_0801990|tonoplast intrinsic protein, putative; K09873 aquaporin TIP (A)	[G]	Carbohydrate transport and metabolism	Major intrinsic protein	Aquaporin TIP4-1 OS=Arabidopsis thaliana GN=TIP4-1 PE=2 SV=1	PREDICTED: aquaporin TIP4-1 [Solanum pennellii]	gi|970043824|ref|XP_015083320.1|	--	PF00230.18
TRINITY_DN101449_c0_g1	1770.12	2.12042e-05	0.263258	normal	9.81566e-14	1.14351	up	3.98945e-24	-0.785843	normal	--	--	Biological Process: protein folding (GO:0006457);; Biological Process: response to heat (GO:0009408);; Biological Process: response to high light intensity (GO:0009644);; Biological Process: response to hydrogen peroxide (GO:0042542);;	--	--	--	--	Ethanolamine-phosphate cytidylyltransferase OS=Arabidopsis thaliana GN=PECT1 PE=1 SV=1	PREDICTED: uncharacterized protein LOC102590471 [Solanum tuberosum]	gi|565389858|ref|XP_006360665.1|	--	--
TRINITY_DN101453_c0_g1	396.12	0.00200149	0.131158	normal	6.87198e-15	-1.16954	down	1.1669e-34	-0.66532	normal	[J]	Translation, ribosomal structure and biogenesis	Molecular Function: mRNA binding (GO:0003729);; Molecular Function: structural constituent of ribosome (GO:0003735);; Biological Process: translation (GO:0006412);; Cellular Component: cytosolic large ribosomal subunit (GO:0022625);;	K02872|1.43039e-128|vvi:100261957|60S ribosomal protein L13a-4; K02872 large subunit ribosomal protein L13Ae (A)	[J]	Translation, ribosomal structure and biogenesis	Ribosomal protein L13	60S ribosomal protein L13a-4 OS=Arabidopsis thaliana GN=RPL13AD PE=2 SV=1	60S ribosomal protein L13a-4-like [Solanum tuberosum]	gi|568214485|ref|NP_001275476.1|	--	PF00572.16
TRINITY_DN101455_c1_g1	3506.12	0	-6.11774	down	1.2402e-29	-1.59507	down	2.42834e-75	1.66959	up	--	--	Biological Process: water transport (GO:0006833);; Cellular Component: plant-type vacuole membrane (GO:0009705);; Molecular Function: water channel activity (GO:0015250);; Molecular Function: glycerol channel activity (GO:0015254);; Biological Process: glycerol transport (GO:0015793);; Cellular Component: integral component of membrane (GO:0016021);; Biological Process: ion transmembrane transpor…	--	--	--	Major intrinsic protein	Protein Ycf2 OS=Draba nemorosa GN=ycf2-A PE=3 SV=1	PREDICTED: probable aquaporin TIP4-3 isoform X2 [Solanum tuberosum]	gi|565400828|ref|XP_006365921.1|	--	PF00230.18
TRINITY_DN101457_c0_g1	1372.12	6.70962e-06	0.923915	normal	1.73762e-41	-2.74441	down	0	-4.34198	down	--	--	Molecular Function: magnesium ion binding (GO:0000287);; Molecular Function: ATP binding (GO:0005524);; Cellular Component: intracellular (GO:0005622);; Biological Process: phosphorylation (GO:0016310);; Biological Process: inositol trisphosphate metabolic process (GO:0032957);; Molecular Function: inositol tetrakisphosphate 1-kinase activity (GO:0047325);; Molecular Function: inositol-1,3,4-tris…	K00913|1.16245e-129|vvi:100242009|inositol-tetrakisphosphate 1-kinase 1-like; K00913 inositol-1,3,4-trisphosphate 5/6-kinase / inositol-tetrakisphosphate 1-kinase [EC:2.7.1.159 2.7.1.134] (A)	--	--	Inositol 1, 3, 4-trisphosphate 5/6-kinase	Inositol-tetrakisphosphate 1-kinase 1 OS=Zea mays GN=ITPK1 PE=2 SV=1	PREDICTED: inositol-tetrakisphosphate 1-kinase 1-like [Solanum tuberosum]	gi|565361184|ref|XP_006347338.1|	--	PF05770.9
TRINITY_DN101458_c0_g1	2244.12	0	-3.19952	down	0.00584194	-0.524009	normal	0.217508	-0.122473	normal	[R]	General function prediction only	Biological Process: lignin biosynthetic process (GO:0009809);; Biological Process: methylation (GO:0032259);; Molecular Function: caffeoyl-CoA O-methyltransferase activity (GO:0042409);; Molecular Function: metal ion binding (GO:0046872);;	--	[Q]	Secondary metabolites biosynthesis, transport and catabolism	O-methyltransferase;; Methyltransferase domain	Caffeoyl-CoA O-methyltransferase 6 OS=Nicotiana tabacum GN=CCOAOMT6 PE=2 SV=1	PREDICTED: caffeoyl-CoA O-methyltransferase 6 [Solanum pennellii]	gi|969996982|ref|XP_015065535.1|	--	PF01596.15;PF13578.4
TRINITY_DN10145_c0_g2	1330.12	7.3851e-07	2.56964	up	--	--	--	--	--	--	--	--	--	--	--	--	--	--	--	--	--	--
TRINITY_DN101461_c0_g1	1262.12	9.47509e-19	-1.73711	down	0.0403416	1.1193	normal	8.73011e-05	2.90455	up	--	--	Molecular Function: adenosylmethionine decarboxylase activity (GO:0004014);; Cellular Component: cytosol (GO:0005829);; Biological Process: S-adenosylmethioninamine biosynthetic process (GO:0006557);; Biological Process: spermine biosynthetic process (GO:0006597);; Biological Process: spermidine biosynthetic process (GO:0008295);;	K01611|3.2086e-179|rcu:RCOM_0678720|s-adenosylmethionine decarboxylase, putative (EC:4.1.1.50); K01611 S-adenosylmethionine decarboxylase [EC:4.1.1.50] (A)	[T]	Signal transduction mechanisms	Adenosylmethionine decarboxylase	S-adenosylmethionine decarboxylase proenzyme 4 OS=Arabidopsis thaliana GN=SAMDC4 PE=1 SV=1	PREDICTED: S-adenosylmethionine decarboxylase proenzyme-like [Nicotiana tomentosiformis]	gi|697187232|ref|XP_009602655.1|	--	PF01536.14
TRINITY_DN101466_c0_g1	1486.12	1.40072e-09	1.4837	up	2.77378e-05	2.27713	up	6.12123e-11	4.41413	up	[Q]	Secondary metabolites biosynthesis, transport and catabolism	Molecular Function: iron ion binding (GO:0005506);; Cellular Component: integral component of membrane (GO:0016021);; Molecular Function: oxidoreductase activity, acting on paired donors, with incorporation or reduction of molecular oxygen, NAD(P)H as one donor, and incorporation of one atom of oxygen (GO:0016709);; Molecular Function: heme binding (GO:0020037);; Biological Process: secondary met…	--	[Q]	Secondary metabolites biosynthesis, transport and catabolism	Cytochrome P450	Cytochrome P450 CYP736A12 OS=Panax ginseng PE=2 SV=1	PREDICTED: cytochrome P450 CYP736A12-like [Solanum tuberosum]	gi|565376429|ref|XP_006354708.1|	--	PF00067.20
TRINITY_DN101470_c0_g1	1873.12	3.16965e-07	-0.245004	normal	5.15913e-21	-1.06607	down	2.92011e-256	-1.18983	down	--	--	Cellular Component: vacuolar proton-transporting V-type ATPase, V1 domain (GO:0000221);; Cellular Component: plant-type vacuole (GO:0000325);; Cellular Component: Golgi apparatus (GO:0005794);; Cellular Component: plasma membrane (GO:0005886);; Biological Process: glucose catabolic process (GO:0006007);; Biological Process: ubiquitin-dependent protein catabolic process (GO:0006511);; Biological P…	K02148|0|vvi:100266332|V-type proton ATPase subunit C; K02148 V-type H+-transporting ATPase subunit C (A)	[C]	Energy production and conversion	V-ATPase subunit C	V-type proton ATPase subunit C OS=Arabidopsis thaliana GN=VHA-C PE=1 SV=1	PREDICTED: V-type proton ATPase subunit C [Solanum pennellii]	gi|970018227|ref|XP_015070272.1|	--	PF03223.13
TRINITY_DN101471_c1_g1	2395.12	1.59689e-29	0.864613	normal	0.288673	-0.298774	normal	0	-1.59142	down	--	--	Cellular Component: integral component of membrane (GO:0016021);;	--	[E]	Amino acid transport and metabolism	Transmembrane amino acid transporter protein	Amino acid permease 6 OS=Arabidopsis thaliana GN=AAP6 PE=1 SV=1	PREDICTED: amino acid permease 6-like isoform X1 [Solanum pennellii]	gi|970065186|ref|XP_015059567.1|	--	PF01490.16
TRINITY_DN101473_c0_g1	2007.12	0.253971	-0.183858	normal	1.31724e-09	-1.05617	down	3.8449e-42	-1.38569	down	--	--	Cellular Component: integral component of membrane (GO:0016021);;	--	--	--	Predicted transmembrane protein 161AB	Transmembrane protein 161B OS=Mus musculus GN=Tmem161b PE=2 SV=1	PREDICTED: transmembrane protein 161A [Solanum tuberosum]	gi|565373562|ref|XP_006353339.1|	--	PF10268.7
TRINITY_DN101476_c0_g1	2332.12	--	--	--	--	--	--	1.54486e-29	-10.8163	down	--	--	Molecular Function: hydrolase activity, hydrolyzing O-glycosyl compounds (GO:0004553);; Biological Process: carbohydrate metabolic process (GO:0005975);; Cellular Component: integral component of membrane (GO:0016021);;	--	--	--	Glycosyl hydrolases family 17;; X8 domain;; AP2 domain	Glucan endo-1,3-beta-glucosidase OS=Triticum aestivum GN=GLC1 PE=2 SV=1	PREDICTED: glucan endo-1,3-beta-glucosidase-like [Solanum tuberosum]	gi|565358298|ref|XP_006345964.1|	--	PF00332.16;PF07983.11;PF00847.18
TRINITY_DN101477_c0_g1	1424.12	4.03046e-05	-0.225187	normal	3.62751e-18	1.28913	up	0.438937	-0.0622108	normal	[H]	Coenzyme transport and metabolism	Molecular Function: catalytic activity (GO:0003824);; Cellular Component: cytosol (GO:0005829);; Biological Process: protein folding (GO:0006457);; Biological Process: response to heat (GO:0009408);; Biological Process: response to high light intensity (GO:0009644);; Biological Process: response to endoplasmic reticulum stress (GO:0034976);; Biological Process: response to hydrogen peroxide (GO:0…	K06215|5.48959e-166|rcu:RCOM_1494520|Pyridoxin biosynthesis protein PDX1, putative; K06215 pyridoxal 5'-phosphate synthase pdxS subunit [EC:4.3.3.6] (A)	[H]	Coenzyme transport and metabolism	SOR/SNZ family;; Thiazole biosynthesis protein ThiG;; Nitronate monooxygenase;; Dihydrouridine synthase (Dus)	Pyridoxal 5'-phosphate synthase-like subunit PDX1.2 OS=Arabidopsis thaliana GN=PDX12 PE=1 SV=1	PREDICTED: pyridoxal 5'-phosphate synthase-like subunit PDX1.2 [Solanum pennellii]	gi|970012868|ref|XP_015067382.1|	--	PF01680.15;PF05690.12;PF03060.13;PF01207.15
TRINITY_DN101478_c0_g1	2831.12	6.50241e-07	-0.186963	normal	8.28502e-36	-1.61965	down	1.11874e-176	-2.04117	down	[O]	Posttranslational modification, protein turnover, chaperones	Cellular Component: membrane (GO:0016020);;	--	[C]	Energy production and conversion	SPFH domain / Band 7 family;; C-terminal region of band_7	Stomatin-like protein 2, mitochondrial OS=Mus musculus GN=Stoml2 PE=1 SV=1	PREDICTED: stomatin-like protein 2, mitochondrial [Solanum tuberosum]	gi|565361581|ref|XP_006347534.1|	--	PF01145.23;PF16200.3
TRINITY_DN101479_c0_g1	1865.12	0.0361924	-0.0961554	normal	3.1782e-49	1.69099	up	7.38892e-63	2.32868	up	[C]	Energy production and conversion	Molecular Function: copper ion binding (GO:0005507);; Molecular Function: electron carrier activity (GO:0009055);; Cellular Component: chloroplast thylakoid membrane (GO:0009535);; Biological Process: oxidation-reduction process (GO:0055114);;	K02638|4.71643e-72|rcu:RCOM_1599580|Plastocyanin A, chloroplast precursor, putative; K02638 plastocyanin (A)	--	--	Copper binding proteins, plastocyanin/azurin family	Plastocyanin, chloroplastic OS=Solanum lycopersicum GN=PETE PE=2 SV=1	plastocyanin, chloroplastic [Solanum lycopersicum]	gi|822885228|ref|NP_001296192.1|	--	PF00127.18
TRINITY_DN101480_c0_g1	1493.12	1.43846e-31	-0.598774	normal	5.19302e-10	-1.30062	down	7.97264e-102	-1.15075	down	[C]	Energy production and conversion	Cellular Component: plasma membrane (GO:0005886);; Cellular Component: plasmodesma (GO:0009506);; Molecular Function: aryl-alcohol dehydrogenase (NADP+) activity (GO:0047681);; Biological Process: oxidation-reduction process (GO:0055114);;	--	[C]	Energy production and conversion	Aldo/keto reductase family	Probable voltage-gated potassium channel subunit beta OS=Arabidopsis thaliana GN=KAB1 PE=1 SV=1	PREDICTED: probable voltage-gated potassium channel subunit beta [Solanum lycopersicum]	gi|460415318|ref|XP_004253006.1|	--	PF00248.19
TRINITY_DN101481_c0_g1	214.18	--	--	--	0.000702739	-2.53331	down	--	--	--	--	--	--	--	--	--	--	--	--	--	--	--
TRINITY_DN101483_c0_g1	1326.12	5.9624e-08	2.67247	up	2.05047e-05	-2.61987	down	3.70186e-61	-4.60596	down	--	--	Cellular Component: integral component of membrane (GO:0016021);;	--	[I]	Lipid transport and metabolism	GNS1/SUR4 family	Elongation of fatty acids protein 3-like OS=Arabidopsis thaliana GN=HOS3 PE=2 SV=1	PREDICTED: elongation of fatty acids protein 3-like [Solanum tuberosum]	gi|565401965|ref|XP_006366463.1|	--	PF01151.16
TRINITY_DN101485_c0_g1	1516.12	0.371505	-0.110292	normal	3.39724e-42	-2.68152	down	0	-4.49915	down	[MG]	--	Molecular Function: catalytic activity (GO:0003824);; Biological Process: metabolic process (GO:0008152);; Cellular Component: integral component of membrane (GO:0016021);; Molecular Function: coenzyme binding (GO:0050662);;	--	[V]	Defense mechanisms	NAD dependent epimerase/dehydratase family;; 3-beta hydroxysteroid dehydrogenase/isomerase family;; NAD(P)H-binding;; Male sterility protein;; GDP-mannose 4,6 dehydratase;; NmrA-like family	Cinnamoyl-CoA reductase 1 OS=Arabidopsis thaliana GN=CCR1 PE=1 SV=1	PREDICTED: cinnamoyl-CoA reductase 1-like [Solanum tuberosum]	gi|565400203|ref|XP_006365621.1|	--	PF01370.19;PF01073.17;PF13460.4;PF07993.10;PF16363.3;PF05368.11
TRINITY_DN101487_c0_g1	1312.12	3.71032e-15	-0.26956	normal	2.57359e-27	1.2163	up	7.01131e-35	3.36479	up	--	--	Molecular Function: calcium ion binding (GO:0005509);; Cellular Component: chloroplast thylakoid membrane (GO:0009535);; Cellular Component: photosystem II oxygen evolving complex (GO:0009654);; Biological Process: photosynthesis (GO:0015979);; Cellular Component: extrinsic component of membrane (GO:0019898);;	K02717|7.03539e-133|rcu:RCOM_0536130|Oxygen-evolving enhancer protein 2, chloroplast precursor, putative (EC:1.3.1.74); K02717 photosystem II oxygen-evolving enhancer protein 2 (A)	--	--	PsbP	Oxygen-evolving enhancer protein 2, chloroplastic OS=Solanum tuberosum GN=PSBP PE=2 SV=1	oxygen-evolving enhancer protein 2, chloroplastic precursor [Solanum tuberosum]	gi|568214772|ref|NP_001274949.1|	--	PF01789.14
TRINITY_DN101488_c0_g1	978.12	5.00656e-08	1.31652	up	2.61118e-21	2.49403	up	1.07729e-51	1.9264	up	--	--	Molecular Function: peroxidase activity (GO:0004601);; Cellular Component: extracellular region (GO:0005576);; Biological Process: response to oxidative stress (GO:0006979);; Cellular Component: integral component of membrane (GO:0016021);; Molecular Function: heme binding (GO:0020037);; Biological Process: hydrogen peroxide catabolic process (GO:0042744);; Molecular Function: metal ion binding (…	K00430|3.34667e-160|rcu:RCOM_0774200|Peroxidase 10 precursor, putative (EC:1.11.1.7); K00430 peroxidase [EC:1.11.1.7] (A)	--	--	Peroxidase	Peroxidase 10 OS=Arabidopsis thaliana GN=PER10 PE=1 SV=1	PREDICTED: peroxidase 10 [Solanum tuberosum]	gi|565359456|ref|XP_006346525.1|	--	PF00141.21
TRINITY_DN101489_c0_g1	690.12	0.469604	0.322937	normal	9.06775e-05	1.53867	up	0.817656	0.0847086	normal	--	--	--	--	--	--	--	--	PREDICTED: ABC transporter G family member 31-like [Solanum tuberosum]	gi|971556585|ref|XP_015165709.1|	--	--
TRINITY_DN101491_c0_g1	549.12	1.51844e-47	1.53114	up	3.6707e-47	2.31326	up	3.09038e-16	4.98567	up	--	--	--	--	--	--	Probable lipid transfer	Non-specific lipid-transfer protein 2 OS=Apium graveolens var. rapaceum PE=1 SV=1	PREDICTED: non-specific lipid-transfer protein 2 {ECO:0000303|PubMed:23913675}-like [Nicotiana tomentosiformis]	gi|697161668|ref|XP_009589620.1|	--	PF14368.4
TRINITY_DN101492_c0_g2	722.12	0.699713	-0.588392	normal	6.35501e-10	5.77962	up	0.532	1.0266	normal	--	--	Cellular Component: anaphase-promoting complex (GO:0005680);; Biological Process: regulation of mitotic cell cycle spindle assembly checkpoint (GO:0090266);;	--	--	--	Anaphase-promoting complex subunit 15	--	PREDICTED: uncharacterized protein LOC101267394 [Solanum lycopersicum]	gi|460381043|ref|XP_004236262.1|	--	PF15243.4
TRINITY_DN101492_c0_g4	726.12	--	--	--	0.989022	0.0151224	normal	2.41652e-09	-7.70414	down	--	--	Cellular Component: anaphase-promoting complex (GO:0005680);; Biological Process: regulation of mitotic cell cycle spindle assembly checkpoint (GO:0090266);;	--	--	--	Anaphase-promoting complex subunit 15	--	PREDICTED: uncharacterized protein LOC101267394 [Solanum lycopersicum]	gi|460381043|ref|XP_004236262.1|	--	PF15243.4
TRINITY_DN101497_c0_g1	1353.12	0.00368093	-0.353835	normal	1.29332e-09	-1.16559	down	0.148376	0.218711	normal	--	--	Cellular Component: Golgi apparatus (GO:0005794);; Cellular Component: integral component of membrane (GO:0016021);; Molecular Function: O-acetyltransferase activity (GO:0016413);; Biological Process: cell wall organization or biogenesis (GO:0071554);;	--	--	--	GDSL/SGNH-like Acyl-Esterase family found in Pmr5 and Cas1p;; PMR5 N terminal Domain	Protein PMR5 OS=Arabidopsis thaliana GN=PMR5 PE=2 SV=1	PREDICTED: protein PMR5 [Solanum tuberosum]	gi|565354306|ref|XP_006344054.1|	--	PF13839.4;PF14416.4
TRINITY_DN101498_c0_g1	2103.12	1.77581e-06	-0.192696	normal	7.54487e-54	1.97528	up	1.19022e-35	3.11488	up	--	--	Biological Process: response to light stimulus (GO:0009416);; Cellular Component: photosystem I (GO:0009522);; Cellular Component: photosystem II (GO:0009523);; Cellular Component: chloroplast thylakoid membrane (GO:0009535);; Biological Process: photosynthesis, light harvesting in photosystem I (GO:0009768);; Cellular Component: chloroplast envelope (GO:0009941);; Cellular Component: plastoglobu…	--	--	--	Chlorophyll A-B binding protein	Chlorophyll a-b binding protein 7, chloroplastic OS=Solanum lycopersicum GN=CAB7 PE=3 SV=1	PREDICTED: chlorophyll a-b binding protein 7, chloroplastic [Solanum tuberosum]	gi|565371855|ref|XP_006352516.1|	--	PF00504.19
TRINITY_DN1014_c0_g1	9597.12	7.79482e-09	-0.169157	normal	5.73554e-20	-1.10383	down	0	-1.31446	down	[C]	Energy production and conversion	Cellular Component: mitochondrial respiratory chain complex I (GO:0005747);; Biological Process: ubiquitin-dependent protein catabolic process (GO:0006511);; Biological Process: response to oxidative stress (GO:0006979);; Molecular Function: NADH dehydrogenase (ubiquinone) activity (GO:0008137);; Molecular Function: electron carrier activity (GO:0009055);; Biological Process: pyrimidine ribonucle…	K03934|0|rcu:RCOM_0458390|NADH-ubiquinone oxidoreductase, putative (EC:1.6.5.3); K03934 NADH dehydrogenase (ubiquinone) Fe-S protein 1 [EC:1.6.5.3 1.6.99.3] (A)	[C]	Energy production and conversion	Mitochondrial degradasome RNA helicase subunit C terminal;; Helicase conserved C-terminal domain;; Molybdopterin oxidoreductase;; 2Fe-2S iron-sulfur cluster binding domain;; NADH-ubiquinone oxidoreductase-G iron-sulfur binding region;; NADH-ubiquinone oxidoreductase subunit G, C-terminal;; 2Fe-2S iron-sulfur cluster binding domain;; Nicastrin;; Peptidase family M28	NADH dehydrogenase [ubiquinone] iron-sulfur protein 1, mitochondrial OS=Solanum tuberosum PE=2 SV=1	PREDICTED: ATP-dependent RNA helicase SUV3L, mitochondrial [Solanum pennellii]	gi|970059696|ref|XP_015056597.1|	--	PF12513.6;PF00271.29;PF00384.20;PF13510.4;PF10588.7;PF09326.9;PF00111.25;PF05450.13;PF04389.15
TRINITY_DN1014_c0_g2	9598.12	0.146502	0.483641	normal	0.00515958	-0.933257	normal	5.94945e-31	-1.21155	down	[C]	Energy production and conversion	Cellular Component: mitochondrial respiratory chain complex I (GO:0005747);; Biological Process: ubiquitin-dependent protein catabolic process (GO:0006511);; Biological Process: response to oxidative stress (GO:0006979);; Molecular Function: NADH dehydrogenase (ubiquinone) activity (GO:0008137);; Molecular Function: electron carrier activity (GO:0009055);; Biological Process: pyrimidine ribonucle…	K03934|0|rcu:RCOM_0458390|NADH-ubiquinone oxidoreductase, putative (EC:1.6.5.3); K03934 NADH dehydrogenase (ubiquinone) Fe-S protein 1 [EC:1.6.5.3 1.6.99.3] (A)	[C]	Energy production and conversion	Mitochondrial degradasome RNA helicase subunit C terminal;; Helicase conserved C-terminal domain;; Molybdopterin oxidoreductase;; 2Fe-2S iron-sulfur cluster binding domain;; NADH-ubiquinone oxidoreductase-G iron-sulfur binding region;; NADH-ubiquinone oxidoreductase subunit G, C-terminal;; 2Fe-2S iron-sulfur cluster binding domain;; Nicastrin;; Peptidase family M28	NADH dehydrogenase [ubiquinone] iron-sulfur protein 1, mitochondrial OS=Solanum tuberosum PE=2 SV=1	PREDICTED: ATP-dependent RNA helicase SUV3L, mitochondrial [Solanum pennellii]	gi|970059696|ref|XP_015056597.1|	--	PF12513.6;PF00271.29;PF00384.20;PF13510.4;PF10588.7;PF09326.9;PF00111.25;PF05450.13;PF04389.15
TRINITY_DN101501_c0_g1	361.13	1.10143e-09	5.28596	up	0.557748	0.482202	normal	--	--	--	[Z]	Cytoskeleton	Molecular Function: ATP binding (GO:0005524);;	K10355|5.72158e-129|rcu:RCOM_1207060|actin, putative; K10355 actin, other eukaryote (A)	[Z]	Cytoskeleton	Actin	Actin-7 OS=Arabidopsis thaliana GN=ACT7 PE=1 SV=1	hypothetical protein OsI_18129 [Oryza sativa Indica Group]	gi|218195939|gb|EEC78366.1|	--	PF00022.17
TRINITY_DN101502_c0_g1	1524.12	2.33112e-06	-0.617543	normal	2.95363e-08	1.34719	up	3.06022e-08	1.03328	up	--	--	--	--	--	--	--	--	PREDICTED: uncharacterized protein LOC101251436 [Solanum lycopersicum]	gi|460409646|ref|XP_004250249.1|	--	--
TRINITY_DN101504_c0_g1	2059.12	2.15057e-63	1.72799	up	6.28459e-23	1.76907	up	1.27323e-35	1.45932	up	[E]	Amino acid transport and metabolism	Molecular Function: transporter activity (GO:0005215);; Biological Process: oligopeptide transport (GO:0006857);; Cellular Component: integral component of membrane (GO:0016021);;	--	[E]	Amino acid transport and metabolism	POT family;; Major Facilitator Superfamily	Protein NRT1/ PTR FAMILY 8.1 OS=Arabidopsis thaliana GN=NPF8.1 PE=1 SV=1	PREDICTED: protein NRT1/ PTR FAMILY 8.1-like [Solanum lycopersicum]	gi|723707007|ref|XP_004241180.2|	--	PF00854.19;PF07690.14
TRINITY_DN10150_c0_g2	570.12	0.631645	0.13128	normal	0.852354	-0.061605	normal	3.33218e-06	-1.17774	down	--	--	--	--	--	--	--	--	--	--	--	--
TRINITY_DN101510_c0_g1	633.12	0.629148	-0.673753	normal	0.0367267	2.15721	normal	0.00035779	-1.66585	down	[J]	Translation, ribosomal structure and biogenesis	Molecular Function: RNA binding (GO:0003723);; Molecular Function: structural constituent of ribosome (GO:0003735);; Biological Process: translation (GO:0006412);; Cellular Component: small ribosomal subunit (GO:0015935);;	--	[J]	Translation, ribosomal structure and biogenesis	Ribosomal protein S5, N-terminal domain;; Ribosomal protein S5, C-terminal domain	40S ribosomal protein S2 OS=Ictalurus punctatus GN=rps2 PE=2 SV=1	predicted protein [Physcomitrella patens]	gi|168002136|ref|XP_001753770.1|	--	PF00333.18;PF03719.13
TRINITY_DN101511_c0_g1	2454.12	0	2.62843	up	2.87499e-13	1.0627	up	9.8599e-122	0.867087	normal	[GEPR]	--	Molecular Function: sugar:proton symporter activity (GO:0005351);; Molecular Function: glucose transmembrane transporter activity (GO:0005355);; Cellular Component: integral component of plasma membrane (GO:0005887);; Biological Process: proton transport (GO:0015992);; Molecular Function: 2-alkenal reductase [NAD(P)] activity (GO:0032440);; Biological Process: glucose import (GO:0046323);; Biolog…	--	[R]	General function prediction only	Sugar (and other) transporter;; Major Facilitator Superfamily	Polyol transporter 5 OS=Arabidopsis thaliana GN=PLT5 PE=1 SV=2	PREDICTED: polyol transporter 5-like [Solanum tuberosum]	gi|565399982|ref|XP_006365518.1|	--	PF00083.22;PF07690.14
TRINITY_DN101514_c0_g1	1064.12	0.0283778	-0.258162	normal	4.2739e-11	-1.14877	down	5.75749e-35	-1.101	down	[S]	Function unknown	Cellular Component: plasma membrane (GO:0005886);; Cellular Component: integral component of membrane (GO:0016021);;	--	[S]	Function unknown	SNARE associated Golgi protein	TVP38/TMEM64 family membrane protein slr0305 OS=Synechocystis sp. (strain PCC 6803 / Kazusa) GN=slr0305 PE=3 SV=1	PREDICTED: uncharacterized protein LOC104223757 [Nicotiana sylvestris]	gi|698566659|ref|XP_009773558.1|	--	PF09335.9
TRINITY_DN101515_c0_g1	470.12	4.68899e-05	1.7058	up	0.0888522	0.811937	normal	3.56891e-10	1.81619	up	--	--	Cellular Component: integral component of membrane (GO:0016021);;	--	[GMW]	--	Exostosin family	Probable glycosyltransferase At5g03795 OS=Arabidopsis thaliana GN=At5g03795 PE=3 SV=2	PREDICTED: probable glycosyltransferase At3g07620 [Nicotiana tomentosiformis]	gi|697129660|ref|XP_009618892.1|	--	PF03016.13
TRINITY_DN101516_c0_g1	1756.12	1.88096e-09	-0.44188	normal	0.0034233	-0.425745	normal	5.9948e-235	-1.78216	down	--	--	Molecular Function: structural constituent of ribosome (GO:0003735);; Cellular Component: mitochondrion (GO:0005739);; Biological Process: translation (GO:0006412);; Cellular Component: integral component of membrane (GO:0016021);; Biological Process: NAD transport (GO:0043132);; Molecular Function: NAD transporter activity (GO:0051724);; Biological Process: transmembrane transport (GO:0055085);;	K15115|7.4152e-165|vvi:100258843|nicotinamide adenine dinucleotide transporter 1, chloroplastic; K15115 solute carrier family 25 (mitochondrial folate transporter), member 32 (A)	[C]	Energy production and conversion	Mitochondrial carrier protein	Nicotinamide adenine dinucleotide transporter 1, chloroplastic OS=Arabidopsis thaliana GN=NDT1 PE=1 SV=2	PREDICTED: nicotinamide adenine dinucleotide transporter 1, chloroplastic [Solanum tuberosum]	gi|565388217|ref|XP_006359875.1|	--	PF00153.25
TRINITY_DN101519_c0_g1	2715.12	3.43047e-251	-1.28383	down	0.899963	0.0772552	normal	--	--	--	--	--	Molecular Function: kinase activity (GO:0016301);; Biological Process: phosphorylation (GO:0016310);; Molecular Function: 2-alkenal reductase [NAD(P)] activity (GO:0032440);; Biological Process: oxidation-reduction process (GO:0055114);;	--	--	--	Leucine rich repeat;; Leucine Rich repeats (2 copies);; Leucine Rich Repeat;; Leucine rich repeat N-terminal domain	LRR receptor-like serine/threonine-protein kinase FLS2 OS=Arabidopsis thaliana GN=FLS2 PE=1 SV=1	PREDICTED: probable leucine-rich repeat receptor-like protein kinase At1g35710 [Solanum pennellii]	gi|970006989|ref|XP_015064363.1|	--	PF13855.4;PF12799.5;PF00560.31;PF08263.10
TRINITY_DN101525_c0_g1	2640.12	1.52844e-13	-0.446822	normal	1.72768e-12	-1.13353	down	1.93985e-130	-1.5396	down	[K]	Transcription	Cellular Component: integral component of membrane (GO:0016021);;	--	--	--	TENA/THI-4/PQQC family	Probable aminopyrimidine aminohydrolase, mitochondrial OS=Arabidopsis thaliana GN=TNEA_C PE=2 SV=1	PREDICTED: probable aminopyrimidine aminohydrolase, mitochondrial [Solanum tuberosum]	gi|565346868|ref|XP_006340468.1|	--	PF03070.14
TRINITY_DN101527_c0_g1	883.12	1.51681e-94	-12.146	down	--	--	--	--	--	--	--	--	Biological Process: vegetative to reproductive phase transition of meristem (GO:0010228);; Biological Process: negative regulation of transposition (GO:0010529);; Molecular Function: chromatin DNA binding (GO:0031490);; Biological Process: negative regulation of histone acetylation (GO:0035067);; Biological Process: positive regulation of histone H3-K9 dimethylation (GO:1900111);;	--	--	--	Domain of unknown function (DUF296)	AT-hook motif nuclear-localized protein 16 OS=Arabidopsis thaliana GN=AHL16 PE=1 SV=1	PREDICTED: putative DNA-binding protein ESCAROLA [Nicotiana tomentosiformis]	gi|697100162|ref|XP_009589802.1|	--	PF03479.13
TRINITY_DN101531_c0_g1	998.12	3.95351e-32	-0.422865	normal	4.90433e-47	-1.40316	down	0	-2.01647	down	[E]	Amino acid transport and metabolism	Biological Process: response to water deprivation (GO:0009414);; Molecular Function: transferase activity (GO:0016740);; Molecular Function: lyase activity (GO:0016829);; Biological Process: hyperosmotic salinity response (GO:0042538);; Biological Process: para-aminobenzoic acid metabolic process (GO:0046482);;	--	--	--	Glyoxalase/Bleomycin resistance protein/Dioxygenase superfamily;; Glyoxalase/Bleomycin resistance protein/Dioxygenase superfamily	Metallothiol transferase FosB OS=Geobacillus thermodenitrificans (strain NG80-2) GN=fosB PE=3 SV=1	PREDICTED: metallothiol transferase FosB [Solanum pennellii]	gi|970016032|ref|XP_015069106.1|	--	PF00903.23;PF13669.4
TRINITY_DN101533_c0_g1	745.12	0.00502688	-0.171357	normal	3.28951e-25	-1.30984	down	2.24959e-95	-1.03078	down	--	--	Cellular Component: mitochondrial respiratory chain complex I (GO:0005747);; Cellular Component: vacuolar membrane (GO:0005774);; Biological Process: glycolytic process (GO:0006096);; Biological Process: ubiquitin-dependent protein catabolic process (GO:0006511);; Biological Process: aerobic respiration (GO:0009060);; Cellular Component: chloroplast (GO:0009507);; Biological Process: photorespira…	--	--	--	--	--	PREDICTED: uncharacterized protein LOC102598741 [Solanum tuberosum]	gi|565372057|ref|XP_006352615.1|	--	--
TRINITY_DN101534_c0_g1	1958.12	0	-0.957097	normal	0.0978491	0.39828	normal	6.50147e-193	1.78356	up	[Q]	Secondary metabolites biosynthesis, transport and catabolism	Molecular Function: monooxygenase activity (GO:0004497);; Molecular Function: iron ion binding (GO:0005506);; Cellular Component: integral component of membrane (GO:0016021);; Molecular Function: oxidoreductase activity, acting on paired donors, with incorporation or reduction of molecular oxygen (GO:0016705);; Molecular Function: heme binding (GO:0020037);; Biological Process: oxidation-reductio…	--	[QI]	--	Cytochrome P450	Cytochrome P450 CYP72A219 OS=Panax ginseng PE=2 SV=1	putative cytochrome P450 [Solanum tuberosum]	gi|19911171|dbj|BAB86912.1|	--	PF00067.20
TRINITY_DN101536_c0_g1	3308.15	1.09811e-36	-0.646682	normal	2.64144e-10	-1.04158	down	4.16375e-30	-0.477455	normal	[P]	Inorganic ion transport and metabolism	Molecular Function: oxidoreductase activity, acting on the aldehyde or oxo group of donors, disulfide as acceptor (GO:0016624);; Biological Process: oxidation-reduction process (GO:0055114);;	K00166|0|vvi:100258429|2-oxoisovalerate dehydrogenase subunit alpha 2, mitochondrial; K00166 2-oxoisovalerate dehydrogenase E1 component alpha subunit [EC:1.2.4.4] (A)	[C]	Energy production and conversion	Inositol monophosphatase family;; Dehydrogenase E1 component;; Dehydrogenase E1 component	2-oxoisovalerate dehydrogenase subunit alpha 2, mitochondrial OS=Arabidopsis thaliana GN=At5g09300 PE=1 SV=1	PREDICTED: SAL1 phosphatase-like [Solanum tuberosum]	gi|565357878|ref|XP_006345757.1|	--	PF00459.23;PF00676.18;PF00676.18
TRINITY_DN101538_c0_g1	1203.12	0.21697	0.972045	normal	3.28574e-18	-6.97997	down	1.28536e-13	-9.14975	down	--	--	--	--	--	--	BSD domain	--	PREDICTED: uncharacterized protein LOC102589266 [Solanum tuberosum]	gi|565384809|ref|XP_006358315.1|	--	PF03909.15
TRINITY_DN101540_c0_g1	347.13	0.00193964	-0.92237	normal	7.65035e-39	-3.42932	down	2.86584e-266	-4.9099	down	[IQR]	--	Molecular Function: oxidoreductase activity (GO:0016491);; Biological Process: oxidation-reduction process (GO:0055114);;	--	[R]	General function prediction only	short chain dehydrogenase;; Enoyl-(Acyl carrier protein) reductase;; KR domain	3-oxoacyl-[acyl-carrier-protein] reductase FabG OS=Bacillus subtilis (strain 168) GN=fabG PE=3 SV=3	PREDICTED: 3-oxoacyl-[acyl-carrier-protein] reductase FabG-like [Solanum tuberosum]	gi|565344309|ref|XP_006339259.1|	--	PF00106.23;PF13561.4;PF08659.8
TRINITY_DN101544_c0_g1	1616.12	0.350688	-0.0334607	normal	3.84447e-10	-1.02173	down	1.19551e-260	-1.0717	down	--	--	Biological Process: RNA methylation (GO:0001510);; Cellular Component: nucleolus (GO:0005730);; Cellular Component: vacuolar membrane (GO:0005774);; Cellular Component: Golgi apparatus (GO:0005794);; Cellular Component: oligosaccharyltransferase complex (GO:0008250);; Cellular Component: plant-type cell wall (GO:0009505);; Cellular Component: plasmodesma (GO:0009506);; Biological Process: plant-t…	K12670|0|vvi:100250299|dolichyl-diphosphooligosaccharide--protein glycosyltransferase 48 kDa subunit; K12670 oligosaccharyltransferase complex subunit beta (A)	[O]	Posttranslational modification, protein turnover, chaperones	Oligosaccharyltransferase 48 kDa subunit beta	Dolichyl-diphosphooligosaccharide--protein glycosyltransferase 48 kDa subunit OS=Oryza sativa subsp. japonica GN=OST48 PE=2 SV=1	PREDICTED: dolichyl-diphosphooligosaccharide--protein glycosyltransferase 48 kDa subunit [Solanum lycopersicum]	gi|460370080|ref|XP_004230882.1|	--	PF03345.12
TRINITY_DN101553_c0_g1	2226.12	0.498128	0.347899	normal	1.01417e-15	-2.5648	down	0	-7.57861	down	--	--	Cellular Component: plasma membrane (GO:0005886);; Cellular Component: integral component of membrane (GO:0016021);; Biological Process: transmembrane transport (GO:0055085);;	--	--	--	Nodulin-like	--	PREDICTED: protein NUCLEAR FUSION DEFECTIVE 4-like [Solanum tuberosum]	gi|565401182|ref|XP_006366091.1|	--	PF06813.11
TRINITY_DN101554_c0_g1	1638.12	3.36402e-155	1.38786	up	6.97065e-20	-1.33625	down	2.74849e-06	-0.403133	normal	--	--	Cellular Component: cell wall (GO:0005618);; Biological Process: cellular protein modification process (GO:0006464);; Biological Process: signal transduction (GO:0007165);; Molecular Function: kinase activity (GO:0016301);; Biological Process: phosphorylation (GO:0016310);; Biological Process: regulation of cellular metabolic process (GO:0031323);; Biological Process: regulation of defense respon…	--	[R]	General function prediction only	Leucine rich repeat;; Leucine rich repeat N-terminal domain;; Leucine Rich repeats (2 copies);; Leucine Rich Repeat	DNA-damage-repair/toleration protein DRT100 OS=Arabidopsis thaliana GN=DRT100 PE=2 SV=2	PREDICTED: receptor-like protein 12 [Solanum tuberosum]	gi|565399505|ref|XP_006365290.1|	--	PF13855.4;PF08263.10;PF12799.5;PF00560.31
TRINITY_DN101556_c0_g1	216.17	0.00327642	-0.70336	normal	3.21682e-24	-2.8446	down	0	-5.17701	down	--	--	Molecular Function: ATP binding (GO:0005524);;	K10355|3.66907e-94|osa:9269066|Os01g0964400; K10355 actin, other eukaryote (A)	[Z]	Cytoskeleton	Actin	Actin OS=Nicotiana tabacum PE=3 SV=1	actin, partial [Solanum lycopersicum]	gi|472823566|dbj|BAN08538.1|	--	PF00022.17
TRINITY_DN101562_c0_g1	2390.12	6.22381e-13	0.987215	normal	5.19197e-16	1.46987	up	3.49802e-28	2.16338	up	[PR]	--	Cellular Component: chloroplast envelope (GO:0009941);; Molecular Function: chlorophyllide a oxygenase [overall] activity (GO:0010277);; Cellular Component: integral component of membrane (GO:0016021);; Molecular Function: vanillate monooxygenase activity (GO:0018489);; Biological Process: protein targeting to chloroplast (GO:0045036);; Molecular Function: metal ion binding (GO:0046872);; Molecul…	--	--	--	Rieske [2Fe-2S] domain;; Pheophorbide a oxygenase	Protein TIC 55, chloroplastic OS=Pisum sativum GN=TIC55 PE=1 SV=1	PREDICTED: protein TIC 55, chloroplastic [Solanum tuberosum]	gi|565351001|ref|XP_006342449.1|	--	PF00355.24;PF08417.10
TRINITY_DN101563_c0_g1	2043.12	1.50682e-225	-1.40388	down	3.80257e-19	-1.44466	down	1.14744e-76	-0.642759	normal	[P]	Inorganic ion transport and metabolism	Cellular Component: mitochondrion (GO:0005739);; Biological Process: sodium ion transport (GO:0006814);; Biological Process: water transport (GO:0006833);; Cellular Component: chloroplast thylakoid (GO:0009534);; Biological Process: response to salt stress (GO:0009651);; Biological Process: response to fructose (GO:0009750);; Biological Process: plant-type cell wall biogenesis (GO:0009832);; Cell…	--	--	--	Sodium:sulfate symporter transmembrane region;; Citrate transporter	Dicarboxylate transporter 1, chloroplastic OS=Spinacia oleracea GN=DIT1 PE=1 SV=1	PREDICTED: dicarboxylate transporter 1, chloroplastic [Solanum pennellii]	gi|970062761|ref|XP_015058286.1|	--	PF00939.17;PF03600.14
TRINITY_DN101564_c0_g1	1197.12	3.19651e-08	0.573758	normal	6.28194e-22	1.54565	up	0.0490683	0.271706	normal	--	--	Biological Process: response to desiccation (GO:0009269);; Cellular Component: integral component of membrane (GO:0016021);;	--	--	--	Late embryogenesis abundant protein	--	PREDICTED: uncharacterized protein LOC107012329 [Solanum pennellii]	gi|970013324|ref|XP_015067628.1|	--	PF03168.11
TRINITY_DN101567_c0_g1	980.12	0	1.48045	up	--	--	--	--	--	--	--	--	Biological Process: cellular process (GO:0009987);; Molecular Function: hydrolase activity (GO:0016787);; Biological Process: primary metabolic process (GO:0044238);; Biological Process: organic substance metabolic process (GO:0071704);;	--	[R]	General function prediction only	--	--	PREDICTED: uncharacterized protein LOC105764027 [Gossypium raimondii]	gi|823209377|ref|XP_012437930.1|	--	--
TRINITY_DN101569_c0_g1	591.12	0.0207251	1.30023	normal	0.00238288	1.42834	up	2.1441e-08	1.51937	up	--	--	Molecular Function: protein kinase activity (GO:0004672);; Molecular Function: ATP binding (GO:0005524);; Cellular Component: plasma membrane (GO:0005886);; Biological Process: protein phosphorylation (GO:0006468);; Biological Process: response to nematode (GO:0009624);; Biological Process: regulation of meristem growth (GO:0010075);; Cellular Component: integral component of membrane (GO:0016021…	--	[T]	Signal transduction mechanisms	--	Protein STRUBBELIG-RECEPTOR FAMILY 8 OS=Arabidopsis thaliana GN=SRF8 PE=2 SV=1	PREDICTED: protein STRUBBELIG-RECEPTOR FAMILY 8-like [Nelumbo nucifera]	gi|719988974|ref|XP_010252506.1|	--	--
TRINITY_DN101573_c0_g1	1266.12	6.90902e-125	2.38875	up	2.5042e-126	4.55188	up	5.06884e-134	5.49725	up	--	--	--	--	--	--	Senescence regulator	--	PREDICTED: uncharacterized protein LOC101262623 [Solanum lycopersicum]	gi|460391328|ref|XP_004241275.1|	--	PF04520.11
TRINITY_DN101580_c0_g1	2958.12	1.26612e-06	-0.231987	normal	1.3538e-14	-1.29301	down	0.00560017	0.308577	normal	[L]	Replication, recombination and repair	Biological Process: nuclear division (GO:0000280);; Biological Process: cytokinesis by cell plate formation (GO:0000911);; Molecular Function: DNA binding (GO:0003677);; Molecular Function: DNA helicase activity (GO:0003678);; Molecular Function: ATP binding (GO:0005524);; Cellular Component: cytosol (GO:0005829);; Biological Process: DNA unwinding involved in DNA replication (GO:0006268);; Biolo…	K02212|0|vvi:100262415|MCM4; DNA replication licensing factor MCM4; K02212 DNA replication licensing factor MCM4 [EC:3.6.4.12] (A)	[L]	Replication, recombination and repair	MCM2/3/5 family;; MCM OB domain;; MCM N-terminal domain;; Magnesium chelatase, subunit ChlI;; AAA domain (dynein-related subfamily)	DNA replication licensing factor MCM4 OS=Arabidopsis thaliana GN=MCM4 PE=1 SV=1	PREDICTED: DNA replication licensing factor MCM4 [Solanum tuberosum]	gi|565392674|ref|XP_006362017.1|	--	PF00493.21;PF17207.1;PF14551.4;PF01078.19;PF07728.12
TRINITY_DN101582_c0_g1	633.12	0.000189466	0.538815	normal	7.34604e-33	1.84983	up	5.20917e-25	1.55534	up	[O]	Posttranslational modification, protein turnover, chaperones	Cellular Component: cell (GO:0005623);; Molecular Function: electron carrier activity (GO:0009055);; Molecular Function: protein disulfide oxidoreductase activity (GO:0015035);; Biological Process: cell redox homeostasis (GO:0045454);; Biological Process: oxidation-reduction process (GO:0055114);;	K03676|1.25343e-53|vvi:100268063|glutaredoxin-C6-like; K03676 glutaredoxin 3 (A)	[O]	Posttranslational modification, protein turnover, chaperones	Glutaredoxin	Glutaredoxin-C6 OS=Arabidopsis thaliana GN=GRXC6 PE=2 SV=2	PREDICTED: glutaredoxin-C6-like [Solanum tuberosum]	gi|565346383|ref|XP_006340236.1|	--	PF00462.22
TRINITY_DN101584_c0_g1	185.23	0.0100428	-0.401972	normal	2.39459e-06	-1.04021	down	1.03605e-09	-1.25418	down	[G]	Carbohydrate transport and metabolism	Molecular Function: triose-phosphate isomerase activity (GO:0004807);; Cellular Component: cytosol (GO:0005829);; Biological Process: gluconeogenesis (GO:0006094);; Biological Process: glycolytic process (GO:0006096);; Biological Process: glycerol catabolic process (GO:0019563);; Biological Process: glyceraldehyde-3-phosphate biosynthetic process (GO:0046166);;	K01803|1.43948e-32|vvi:100260576|triosephosphate isomerase, chloroplastic; K01803 triosephosphate isomerase (TIM) [EC:5.3.1.1] (A)	[G]	Carbohydrate transport and metabolism	Triosephosphate isomerase	Triosephosphate isomerase, chloroplastic OS=Spinacia oleracea GN=TPIP1 PE=1 SV=1	PREDICTED: triosephosphate isomerase, chloroplastic-like [Solanum tuberosum]	gi|565403781|ref|XP_006367334.1|	--	PF00121.16
TRINITY_DN1015_c0_g1	1198.12	0.811136	-0.123324	normal	0.0365167	1.71193	normal	6.20384e-05	5.82081	up	[B]	Chromatin structure and dynamics	Molecular Function: sequence-specific DNA binding transcription factor activity (GO:0003700);; Cellular Component: nucleus (GO:0005634);; Biological Process: regulation of transcription, DNA-templated (GO:0006355);; Molecular Function: sequence-specific DNA binding (GO:0043565);; Molecular Function: protein heterodimerization activity (GO:0046982);;	--	[K]	Transcription	Histone-like transcription factor (CBF/NF-Y) and archaeal histone	Nuclear transcription factor Y subunit B-3 OS=Arabidopsis thaliana GN=NFYB3 PE=2 SV=1	PREDICTED: nuclear transcription factor Y subunit B-3-like [Solanum pennellii]	gi|970064593|ref|XP_015059267.1|	--	PF00808.21
TRINITY_DN1015_c0_g2	1197.12	3.32132e-15	-0.921597	normal	4.82877e-07	1.26635	up	3.37953e-09	1.26668	up	[B]	Chromatin structure and dynamics	Molecular Function: sequence-specific DNA binding transcription factor activity (GO:0003700);; Cellular Component: nucleus (GO:0005634);; Biological Process: regulation of transcription, DNA-templated (GO:0006355);; Molecular Function: sequence-specific DNA binding (GO:0043565);; Molecular Function: protein heterodimerization activity (GO:0046982);;	--	[K]	Transcription	Histone-like transcription factor (CBF/NF-Y) and archaeal histone	Nuclear transcription factor Y subunit B-3 OS=Arabidopsis thaliana GN=NFYB3 PE=2 SV=1	PREDICTED: nuclear transcription factor Y subunit B-3-like [Solanum pennellii]	gi|970064593|ref|XP_015059267.1|	--	PF00808.21
TRINITY_DN101600_c0_g1	724.12	0.0160338	0.19106	normal	1.23797e-12	-1.22603	down	3.15784e-36	-1.22105	down	[O]	Posttranslational modification, protein turnover, chaperones	Molecular Function: ATP binding (GO:0005524);;	K03283|1.07857e-176|rcu:RCOM_0996770|heat shock protein, putative (EC:1.3.1.74); K03283 heat shock 70kDa protein 1/8 (A)	[O]	Posttranslational modification, protein turnover, chaperones	Hsp70 protein;; MreB/Mbl protein	Heat shock cognate 70 kDa protein 2 OS=Solanum lycopersicum GN=HSC-2 PE=2 SV=1	heat shock cognate 70 kDa protein 2-like protein [Solanum melongena]	gi|995974777|gb|AMJ52091.1|	--	PF00012.18;PF06723.11
TRINITY_DN101601_c0_g1	2257.12	--	--	--	5.85083e-05	-2.78974	down	4.22775e-89	-13.029	down	[RTKL]	--	Molecular Function: protein kinase activity (GO:0004672);; Molecular Function: ATP binding (GO:0005524);; Biological Process: protein phosphorylation (GO:0006468);; Cellular Component: integral component of membrane (GO:0016021);;	--	--	--	Protein kinase domain;; Protein tyrosine kinase;; Leucine rich repeat;; Leucine Rich repeats (2 copies)	Pollen receptor-like kinase 1 OS=Petunia integrifolia GN=PRK1 PE=1 SV=1	PREDICTED: pollen receptor-like kinase 4 [Solanum tuberosum]	gi|565355388|ref|XP_006344573.1|	--	PF00069.23;PF07714.15;PF13855.4;PF12799.5
TRINITY_DN101604_c0_g1	699.12	0.190733	0.344396	normal	8.50233e-08	1.71327	up	3.10703e-33	4.06301	up	--	--	Molecular Function: 3-beta-hydroxy-delta5-steroid dehydrogenase activity (GO:0003854);; Biological Process: steroid biosynthetic process (GO:0006694);; Molecular Function: coenzyme binding (GO:0050662);; Biological Process: oxidation-reduction process (GO:0055114);;	--	[V]	Defense mechanisms	--	Tetraketide alpha-pyrone reductase 1 OS=Arabidopsis thaliana GN=TKPR1 PE=1 SV=1	PREDICTED: tetraketide alpha-pyrone reductase 1-like [Solanum tuberosum]	gi|565404011|ref|XP_006367444.1|	--	--
TRINITY_DN101605_c0_g1	2144.12	6.80252e-06	-0.205085	normal	2.40302e-43	1.65613	up	7.63634e-140	1.28707	up	--	--	Biological Process: maltose metabolic process (GO:0000023);; Biological Process: microtubule nucleation (GO:0007020);; Cellular Component: plant-type cell wall (GO:0009505);; Biological Process: positive regulation of flower development (GO:0009911);; Biological Process: leaf morphogenesis (GO:0009965);; Biological Process: starch biosynthetic process (GO:0019252);; Biological Process: positive r…	K07407|0|rcu:RCOM_0612700|alpha-galactosidase/alpha-n-acetylgalactosaminidase, putative (EC:3.2.1.22); K07407 alpha-galactosidase [EC:3.2.1.22] (A)	[G]	Carbohydrate transport and metabolism	Alpha galactosidase A;; Melibiase	Alpha-galactosidase OS=Coffea arabica PE=1 SV=1	PREDICTED: alpha-galactosidase-like [Solanum tuberosum]	gi|565369802|ref|XP_006351522.1|	--	PF16499.3;PF02065.16
TRINITY_DN101611_c1_g1	1614.12	2.52026e-206	-1.00037	down	0.000127866	0.608742	normal	0.0763268	0.0724421	normal	--	--	Molecular Function: glycerol-3-phosphate O-acyltransferase activity (GO:0004366);; Biological Process: cutin biosynthetic process (GO:0010143);; Cellular Component: integral component of membrane (GO:0016021);; Biological Process: dephosphorylation (GO:0016311);; Molecular Function: phosphatase activity (GO:0016791);; Molecular Function: glycerol-3-phosphate 2-O-acyltransferase activity (GO:00904…	--	--	--	haloacid dehalogenase-like hydrolase;; Acyltransferase	Glycerol-3-phosphate 2-O-acyltransferase 4 OS=Arabidopsis thaliana GN=GPAT4 PE=1 SV=1	PREDICTED: glycerol-3-phosphate 2-O-acyltransferase 4 [Solanum lycopersicum]	gi|723661171|ref|XP_010326475.1|	--	PF12710.5;PF01553.19
TRINITY_DN101612_c0_g1	663.12	2.71393e-06	-0.95229	normal	1.27294e-06	-1.15454	down	3.15241e-82	-2.15919	down	--	--	--	--	--	--	Cleavage site for pathogenic type III effector avirulence factor Avr	RPM1-interacting protein 4 OS=Arabidopsis thaliana GN=RIN4 PE=1 SV=1	PREDICTED: RPM1-interacting protein 4-like [Solanum tuberosum]	gi|565373052|ref|XP_006353097.1|	--	PF05627.9
TRINITY_DN101622_c0_g1	302.13	4.39253e-48	10.0175	up	3.82095e-10	5.38962	up	--	--	--	--	--	--	--	--	--	--	--	PREDICTED: defensin Lc-def {ECO:0000303|PubMed:18468512, ECO:0000312|EMBL:ABP04037.1}-like [Nicotiana tomentosiformis]	gi|697178210|ref|XP_009598086.1|	--	--
TRINITY_DN101623_c0_g1	972.12	7.84301e-07	-0.295546	normal	3.98403e-12	-1.02588	down	6.77843e-40	-0.857955	normal	[J]	Translation, ribosomal structure and biogenesis	Biological Process: RNA splicing, via endonucleolytic cleavage and ligation (GO:0000394);; Molecular Function: RNA binding (GO:0003723);; Cellular Component: cytosol (GO:0005829);; Biological Process: methionine biosynthetic process (GO:0009086);;	--	[J]	Translation, ribosomal structure and biogenesis	PUA domain	Malignant T-cell-amplified sequence 1-A OS=Xenopus laevis GN=mcts1-a PE=2 SV=1	PREDICTED: malignant T-cell-amplified sequence 1 homolog [Solanum tuberosum]	gi|565355643|ref|XP_006344693.1|	--	PF01472.18
TRINITY_DN101626_c0_g1	1710.12	2.47181e-15	0.760482	normal	6.67702e-06	1.27451	up	1.00991e-11	1.52717	up	[R]	General function prediction only	--	--	[O]	Posttranslational modification, protein turnover, chaperones	DWNN domain;; Zinc knuckle	Uncharacterized RING finger protein P8B7.15c OS=Schizosaccharomyces pombe (strain 972 / ATCC 24843) GN=SPBP8B7.15c PE=3 SV=1	PREDICTED: E3 ubiquitin-protein ligase RBBP6-like [Solanum tuberosum]	gi|971561677|ref|XP_015167008.1|	--	PF08783.9;PF13696.4
TRINITY_DN101627_c0_g1	1633.12	0.232833	-0.266963	normal	8.34375e-10	-1.27617	down	8.58775e-262	-2.98947	down	--	--	Biological Process: amino acid transmembrane transport (GO:0003333);; Molecular Function: amino acid transmembrane transporter activity (GO:0015171);; Cellular Component: integral component of membrane (GO:0016021);;	--	--	--	Transmembrane amino acid transporter protein	Lysine histidine transporter-like 7 OS=Arabidopsis thaliana GN=At4g35180 PE=2 SV=2	PREDICTED: lysine histidine transporter-like 8 [Solanum pennellii]	gi|970020649|ref|XP_015071563.1|	--	PF01490.16
TRINITY_DN101635_c0_g1	1632.12	4.67207e-10	0.511485	normal	0.00927715	-0.473621	normal	5.86189e-47	-1.45803	down	--	--	Cellular Component: endoplasmic reticulum membrane (GO:0005789);; Cellular Component: integral component of membrane (GO:0016021);;	--	[U]	Intracellular trafficking, secretion, and vesicular transport	Reticulon	Reticulon-like protein B11 OS=Arabidopsis thaliana GN=RTNLB11 PE=2 SV=1	PREDICTED: reticulon-like protein B11 [Solanum lycopersicum]	gi|460369786|ref|XP_004230738.1|	--	PF02453.15
TRINITY_DN101638_c0_g1	460.12	0.00644247	0.853952	normal	1.8144e-12	2.55146	up	2.39902e-114	3.34789	up	--	--	--	--	--	--	--	--	PREDICTED: LOW QUALITY PROTEIN: histidine-rich glycoprotein [Solanum pennellii]	gi|970029055|ref|XP_015075854.1|	--	--
TRINITY_DN101641_c0_g1	2406.12	0.402953	0.090729	normal	7.54599e-11	1.84433	up	5.94627e-212	3.71661	up	--	--	--	--	--	--	Sieve element occlusion N-terminus;; Sieve element occlusion C-terminus	Protein SIEVE ELEMENT OCCLUSION B OS=Arabidopsis thaliana GN=SEOB PE=1 SV=1	sieve element occlusion b [Solanum phureja]	gi|307101692|gb|ADN32811.1|	--	PF14576.4;PF14577.4
TRINITY_DN101642_c0_g1	2861.12	4.3336e-07	0.260508	normal	8.10231e-23	-1.19575	down	0	-2.05132	down	[R]	General function prediction only	Biological Process: MAPK cascade (GO:0000165);; Molecular Function: MAP kinase activity (GO:0004707);; Molecular Function: ATP binding (GO:0005524);; Cellular Component: cytosol (GO:0005829);; Biological Process: calcium ion transport (GO:0006816);; Biological Process: water transport (GO:0006833);; Biological Process: Golgi organization (GO:0007030);; Biological Process: vacuole organization (GO…	--	[Z]	Cytoskeleton	WD domain, G-beta repeat;; Anaphase-promoting complex subunit 4 WD40 domain;; WD40-like Beta Propeller Repeat;; Eukaryotic translation initiation factor eIF2A	66 kDa stress protein OS=Physarum polycephalum PE=2 SV=1	PREDICTED: 66 kDa stress protein [Solanum tuberosum]	gi|565349157|ref|XP_006341564.1|	--	PF00400.30;PF12894.5;PF07676.10;PF08662.9
TRINITY_DN101643_c0_g1	432.12	3.89236e-104	2.91163	up	3.36372e-13	2.90752	up	1.67761e-117	5.01469	up	[J]	Translation, ribosomal structure and biogenesis	Molecular Function: RNA binding (GO:0003723);; Molecular Function: ribonuclease T2 activity (GO:0033897);; Biological Process: RNA phosphodiester bond hydrolysis, endonucleolytic (GO:0090502);;	K01166|2.93885e-16|rcu:RCOM_1447670|ribonuclease t2, putative (EC:3.1.27.1); K01166 ribonuclease T2 [EC:3.1.27.1] (A)	[A]	RNA processing and modification	Ribonuclease T2 family	Intracellular ribonuclease LX OS=Solanum lycopersicum GN=RNALX PE=1 SV=2	PREDICTED: intracellular ribonuclease LX-like [Solanum lycopersicum]	gi|460394145|ref|XP_004242665.1|	--	PF00445.16
TRINITY_DN101646_c1_g1	383.13	0.558078	-0.0948819	normal	2.95187e-13	-1.44525	down	8.24831e-88	-2.27879	down	[R]	General function prediction only	Cellular Component: Golgi membrane (GO:0000139);; Molecular Function: GTPase activity (GO:0003924);; Molecular Function: GTP binding (GO:0005525);; Cellular Component: endoplasmic reticulum membrane (GO:0005789);; Biological Process: intracellular protein transport (GO:0006886);; Biological Process: ER to Golgi vesicle-mediated transport (GO:0006888);; Biological Process: nucleocytoplasmic transp…	K07874|1.98491e-74|rcu:RCOM_0192270|protein with unknown function (EC:3.1.4.12); K07874 Ras-related protein Rab-1A (A)	[TU]	--	Ras family;; Ras of Complex, Roc, domain of DAPkinase;; ADP-ribosylation factor family;; 50S ribosome-binding GTPase;; Gtr1/RagA G protein conserved region;; Signal recognition particle receptor beta subunit	Ras-related protein RIC1 OS=Oryza sativa subsp. japonica GN=RIC1 PE=2 SV=2	ras-related protein RABD2a [Solanum tuberosum]	gi|972779520|ref|NP_001305606.1|	--	PF00071.20;PF08477.11;PF00025.19;PF01926.21;PF04670.10;PF09439.8
TRINITY_DN101651_c0_g1	398.12	--	--	--	--	--	--	2.88175e-16	-9.61812	down	--	--	--	--	--	--	X8 domain;; Glycosyl hydrolases family 17	Glucan endo-1,3-beta-glucosidase 8 OS=Arabidopsis thaliana GN=At1g64760 PE=1 SV=2	PREDICTED: glucan endo-1,3-beta-glucosidase 8-like [Solanum tuberosum]	gi|565360036|ref|XP_006346787.1|	--	PF07983.11;PF00332.16
TRINITY_DN101652_c0_g1	1577.12	0.0259756	-0.379573	normal	3.30963e-13	2.32574	up	1.48735e-08	3.05955	up	--	--	Cellular Component: integral component of membrane (GO:0016021);; Biological Process: developmental process (GO:0032502);; Biological Process: single-organism process (GO:0044699);; Biological Process: regulation of cellular process (GO:0050794);;	--	--	--	Auxin canalisation;; Plant pleckstrin homology-like region	VAN3-binding protein OS=Arabidopsis thaliana GN=VAB PE=1 SV=1	PREDICTED: VAN3-binding protein [Solanum tuberosum]	gi|565366058|ref|XP_006349712.1|	--	PF05703.9;PF08458.8
TRINITY_DN101653_c0_g1	3515.12	1.00089e-08	0.23827	normal	1.77405e-10	-0.815411	normal	0	-2.78106	down	[E]	Amino acid transport and metabolism	Biological Process: maltose metabolic process (GO:0000023);; Molecular Function: glycine dehydrogenase (decarboxylating) activity (GO:0004375);; Cellular Component: mitochondrion (GO:0005739);; Cellular Component: cytosol (GO:0005829);; Cellular Component: glycine cleavage complex (GO:0005960);; Biological Process: pentose-phosphate shunt (GO:0006098);; Biological Process: unsaturated fatty acid …	K00281|0|ath:AT2G26080|GLDP2; glycine decarboxylase P-protein 2; K00281 glycine dehydrogenase [EC:1.4.4.2] (A)	[E]	Amino acid transport and metabolism	Glycine cleavage system P-protein;; Aminotransferase class-V	Glycine dehydrogenase (decarboxylating), mitochondrial OS=Solanum tuberosum GN=GDCSP PE=2 SV=1	glycine dehydrogenase (decarboxylating), mitochondrial [Solanum tuberosum]	gi|972781147|ref|NP_001305600.1|	--	PF02347.14;PF00266.17
TRINITY_DN101660_c0_g1	1276.12	0.000913702	0.830268	normal	4.25576e-08	1.56613	up	0.00059462	1.07607	up	--	--	--	--	[R]	General function prediction only	--	Copia protein OS=Drosophila melanogaster GN=GIP PE=1 SV=3	PREDICTED: uncharacterized mitochondrial protein AtMg00810-like [Solanum pennellii]	gi|969999150|ref|XP_015081161.1|	--	--
TRINITY_DN101663_c0_g1	910.12	2.75201e-12	-2.63181	down	0.0743378	-0.698129	normal	0.00775545	0.606699	normal	--	--	--	--	--	--	--	--	PREDICTED: uncharacterized protein LOC101259642 [Solanum lycopersicum]	gi|723707706|ref|XP_010322447.1|	--	--
TRINITY_DN101664_c0_g1	1152.12	3.10139e-07	-1.31083	down	0.588835	-0.197682	normal	0.00645912	1.09411	up	--	--	Molecular Function: peroxidase activity (GO:0004601);; Cellular Component: extracellular region (GO:0005576);; Biological Process: response to oxidative stress (GO:0006979);; Cellular Component: plant-type cell wall (GO:0009505);; Biological Process: plant-type cell wall organization (GO:0009664);; Cellular Component: integral component of membrane (GO:0016021);; Molecular Function: heme binding …	K00430|1.02221e-168|rcu:RCOM_1012870|Peroxidase 19 precursor, putative (EC:1.11.1.7); K00430 peroxidase [EC:1.11.1.7] (A)	--	--	Peroxidase	Peroxidase 19 OS=Arabidopsis thaliana GN=PER19 PE=2 SV=1	PREDICTED: peroxidase 19 [Solanum tuberosum]	gi|565403509|ref|XP_006367201.1|	--	PF00141.21
TRINITY_DN101665_c0_g1	2937.12	3.30112e-11	-0.685109	normal	0.00232816	-0.556948	normal	0	-2.21213	down	[GEPR]	--	Biological Process: fatty acid beta-oxidation (GO:0006635);; Biological Process: toxin catabolic process (GO:0009407);; Cellular Component: chloroplast thylakoid membrane (GO:0009535);; Cellular Component: plant-type vacuole membrane (GO:0009705);; Biological Process: response to cyclopentenone (GO:0010583);; Biological Process: nitrate transport (GO:0015706);; Cellular Component: integral compon…	K08202|0|vvi:100265876|organic cation/carnitine transporter 4; K08202 MFS transporter, OCT family, solute carrier family 22 (organic cation transporter), member 4/5 (A)	[R]	General function prediction only	Sugar (and other) transporter;; Major Facilitator Superfamily	Organic cation/carnitine transporter 4 OS=Arabidopsis thaliana GN=OCT4 PE=2 SV=1	PREDICTED: organic cation/carnitine transporter 4-like [Solanum tuberosum]	gi|565388694|ref|XP_006360107.1|	--	PF00083.22;PF07690.14
TRINITY_DN101666_c0_g1	2024.12	5.76619e-07	-0.334392	normal	0.62513	0.0997929	normal	6.74554e-43	-1.10421	down	--	--	--	--	--	--	BSD domain	--	PREDICTED: uncharacterized protein LOC107015583 [Solanum pennellii]	gi|970020311|ref|XP_015071383.1|	--	PF03909.15
TRINITY_DN101667_c0_g2	930.12	0.0601908	-0.326796	normal	5.67759e-05	-1.13933	down	0.561846	0.102404	normal	--	--	Cellular Component: integral component of membrane (GO:0016021);;	--	--	--	--	--	hypothetical protein MIMGU_mgv11b017472mg [Erythranthe guttata]	gi|604302453|gb|EYU22029.1|	--	--
TRINITY_DN101673_c0_g1	680.12	0.503254	0.106118	normal	1.67634e-14	-1.0896	down	2.54826e-10	-1.06098	down	--	--	--	--	--	--	--	--	--	--	--	--
TRINITY_DN101674_c0_g1	2734.12	7.42287e-61	-1.30878	down	1.10116e-48	-3.10125	down	1.12214e-06	-4.01016	down	--	--	Molecular Function: peroxidase activity (GO:0004601);; Molecular Function: calcium ion binding (GO:0005509);; Cellular Component: plasma membrane (GO:0005886);; Biological Process: iron ion transport (GO:0006826);; Biological Process: response to heat (GO:0009408);; Biological Process: seed germination (GO:0009845);; Biological Process: cellular response to iron ion starvation (GO:0010106);; Biol…	K13447|0|rcu:RCOM_1433130|respiratory burst oxidase, putative (EC:1.6.3.1); K13447 respiratory burst oxidase [EC:1.6.3.- 1.11.1.-] (A)	[PQ]	--	Ferric reductase NAD binding domain;; Respiratory burst NADPH oxidase;; FAD-binding domain;; Ferric reductase like transmembrane component;; EF-hand domain	Respiratory burst oxidase homolog protein B OS=Solanum tuberosum GN=RBOHB PE=1 SV=1	respiratory burst oxidase homolog protein B [Solanum tuberosum]	gi|568214687|ref|NP_001274981.1|	--	PF08030.10;PF08414.8;PF08022.10;PF01794.17;PF13405.4
TRINITY_DN101676_c0_g1	1204.12	0.889988	0.0218972	normal	0.766511	-0.0968578	normal	0	-2.43824	down	--	--	Cellular Component: integral component of membrane (GO:0016021);; Biological Process: carbohydrate transmembrane transport (GO:0034219);; Molecular Function: sugar transmembrane transporter activity (GO:0051119);;	K15382|5.36891e-107|vvi:100257903|bidirectional sugar transporter SWEET16; K15382 solute carrier family 50 (sugar transporter) (A)	[R]	General function prediction only	Sugar efflux transporter for intercellular exchange	Bidirectional sugar transporter SWEET16 OS=Oryza sativa subsp. japonica GN=SWEET16 PE=3 SV=1	PREDICTED: bidirectional sugar transporter SWEET16-like [Solanum lycopersicum]	gi|460368805|ref|XP_004230255.1|	--	PF03083.14
TRINITY_DN101677_c1_g1	1847.12	0.055006	-0.0643761	normal	3.81169e-17	-1.75976	down	7.33845e-104	-1.00994	down	[E]	Amino acid transport and metabolism	Molecular Function: serine-type carboxypeptidase activity (GO:0004185);; Cellular Component: integral component of membrane (GO:0016021);; Biological Process: proteolysis involved in cellular protein catabolic process (GO:0051603);;	K16297|0|vvi:100262647|serine carboxypeptidase-like 42; K16297 serine carboxypeptidase-like clade II [EC:3.4.16.-] (A)	[OE]	--	Serine carboxypeptidase	Serine carboxypeptidase-like 42 OS=Arabidopsis thaliana GN=SCPL42 PE=2 SV=1	PREDICTED: serine carboxypeptidase-like 42 [Solanum pennellii]	gi|970025978|ref|XP_015074292.1|	--	PF00450.20
TRINITY_DN101684_c1_g1	1313.12	4.8745e-43	2.07618	up	1.75293e-81	3.31891	up	0	3.97755	up	--	--	Biological Process: metabolic process (GO:0008152);; Molecular Function: hydrolase activity, acting on ester bonds (GO:0016788);;	--	--	--	GDSL-like Lipase/Acylhydrolase	GDSL esterase/lipase At5g33370 OS=Arabidopsis thaliana GN=At5g33370 PE=2 SV=1	PREDICTED: GDSL esterase/lipase At5g33370-like [Solanum pennellii]	gi|970063162|ref|XP_015058500.1|	--	PF00657.20
TRINITY_DN101686_c0_g2	2468.12	1.14539e-38	-1.34765	down	7.77981e-08	1.52283	up	6.04772e-05	2.60512	up	--	--	--	--	--	--	Domain of unknown function (DUF4378);; DUF761-associated sequence motif	--	PREDICTED: protein LONGIFOLIA 1 isoform X2 [Solanum tuberosum]	gi|971578037|ref|XP_015158611.1|	--	PF14309.4;PF14383.4
TRINITY_DN101687_c0_g1	1072.12	0	-2.84676	down	4.21104e-12	-1.36356	down	0.547516	-0.065835	normal	--	--	Cellular Component: integral component of membrane (GO:0016021);;	--	--	--	--	--	PREDICTED: uncharacterized protein LOC102598953 [Solanum tuberosum]	gi|565364957|ref|XP_006349184.1|	--	--
TRINITY_DN101695_c0_g1	611.12	--	--	--	5.30307e-05	-1.62021	down	0.152102	-0.289184	normal	--	--	Biological Process: metabolic process (GO:0008152);; Cellular Component: integral component of membrane (GO:0016021);; Molecular Function: hydrolase activity (GO:0016787);;	K07019|1.89763e-09|sbi:SORBI_03g041160|SORBIDRAFT_03g041160, Sb03g041160; hypothetical protein; K07019 (A)	[R]	General function prediction only	--	--	Alpha/beta-Hydrolases superfamily protein, putative [Theobroma cacao]	gi|590604500|ref|XP_007020270.1|	--	--
TRINITY_DN101697_c0_g1	842.12	--	--	--	0.277457	-0.603518	normal	0	-6.23288	down	--	--	Molecular Function: binding (GO:0005488);;	--	[R]	General function prediction only	A20-like zinc finger;; AN1-like Zinc finger	Zinc finger A20 and AN1 domain-containing stress-associated protein 4 OS=Arabidopsis thaliana GN=SAP4 PE=1 SV=1	PREDICTED: zinc finger A20 and AN1 domain-containing stress-associated protein 4-like [Solanum tuberosum]	gi|565391484|ref|XP_006361452.1|	--	PF01754.14;PF01428.14
TRINITY_DN101698_c0_g1	552.12	3.89041e-11	-5.62297	down	1.11566e-13	-6.12164	down	--	--	--	--	--	--	--	--	--	--	--	PREDICTED: uncharacterized protein LOC104210833 [Nicotiana sylvestris]	gi|698522576|ref|XP_009758107.1|	--	--
TRINITY_DN101699_c0_g1	1224.12	1.01311e-93	2.10614	up	9.76079e-10	1.23077	up	1.74825e-24	1.42264	up	--	--	Molecular Function: sequence-specific DNA binding transcription factor activity (GO:0003700);; Biological Process: regulation of transcription, DNA-templated (GO:0006355);; Molecular Function: sequence-specific DNA binding (GO:0043565);;	--	--	--	WRKY DNA -binding domain;; Plant zinc cluster domain	Probable WRKY transcription factor 7 OS=Arabidopsis thaliana GN=WRKY7 PE=2 SV=1	PREDICTED: probable WRKY transcription factor 15 [Solanum tuberosum]	gi|565388914|ref|XP_006360211.1|	--	PF03106.13;PF10533.7
TRINITY_DN1016_c0_g1	659.12	1.43952e-05	-1.258	down	0.196401	0.337487	normal	5.17706e-08	2.42142	up	--	--	Cellular Component: extracellular region (GO:0005576);; Molecular Function: growth factor activity (GO:0008083);; Biological Process: cell proliferation (GO:0008283);;	--	--	--	Phytosulfokine precursor protein (PSK)	--	PREDICTED: putative phytosulfokines 6 [Solanum pennellii]	gi|970034589|ref|XP_015078621.1|	--	PF06404.10
TRINITY_DN101703_c0_g1	946.12	2.78858e-42	-0.931521	normal	0.000858048	-0.648304	normal	1.68303e-124	3.63287	up	--	--	Biological Process: defense response (GO:0006952);; Biological Process: response to biotic stimulus (GO:0009607);; Cellular Component: membrane (GO:0016020);; Biological Process: mRNA modification (GO:0016556);;	--	--	--	Pathogenesis-related protein Bet v I family;; Polyketide cyclase / dehydrase and lipid transport	MLP-like protein 423 OS=Arabidopsis thaliana GN=MLP423 PE=2 SV=1	PREDICTED: MLP-like protein 423 [Nicotiana tomentosiformis]	gi|697098884|ref|XP_009629007.1|	--	PF00407.17;PF10604.7
TRINITY_DN101705_c0_g1	371.13	1.49614e-15	-3.58481	down	--	--	--	--	--	--	--	--	--	--	--	--	--	--	--	--	--	--
TRINITY_DN10170_c1_g1	442.12	--	--	--	0.0626465	0.837135	normal	3.73821e-08	2.00636	up	[C]	Energy production and conversion	Molecular Function: aldehyde dehydrogenase (NAD) activity (GO:0004029);; Molecular Function: ATP binding (GO:0005524);; Cellular Component: chloroplast (GO:0009507);; Biological Process: vegetative to reproductive phase transition of meristem (GO:0010228);; Cellular Component: integral component of membrane (GO:0016021);; Biological Process: protein desumoylation (GO:0016926);; Biological Process…	K00128|5.62515e-11|rcu:RCOM_1511330|aldehyde dehydrogenase, putative (EC:1.2.1.36); K00128 aldehyde dehydrogenase (NAD+) [EC:1.2.1.3] (A)	[C]	Energy production and conversion	--	Aldehyde dehydrogenase family 2 member B4, mitochondrial OS=Arabidopsis thaliana GN=ALDH2B4 PE=2 SV=1	PREDICTED: aldehyde dehydrogenase family 2 member B7, mitochondrial-like [Solanum tuberosum]	gi|565356371|ref|XP_006345041.1|	--	--
TRINITY_DN101712_c0_g1	255.14	5.14447e-06	4.34312	up	--	--	--	--	--	--	--	--	--	--	--	--	--	--	PREDICTED: uncharacterized protein LOC107027143 [Solanum pennellii]	gi|969999589|ref|XP_015083809.1|	--	--
TRINITY_DN101714_c0_g1	1635.12	--	--	--	5.99231e-54	-6.80854	down	1.0528e-118	-11.361	down	--	--	Cellular Component: integral component of membrane (GO:0016021);;	--	[G]	Carbohydrate transport and metabolism	Protein of unknown function, DUF604;; Fringe-like	--	PREDICTED: uncharacterized protein LOC101254696 isoform X1 [Solanum lycopersicum]	gi|723702769|ref|XP_010321546.1|	--	PF04646.10;PF02434.14
TRINITY_DN101718_c1_g1	955.12	9.39672e-39	1.20314	up	2.36767e-12	1.08837	up	3.12975e-14	0.642935	normal	--	--	Molecular Function: sequence-specific DNA binding transcription factor activity (GO:0003700);; Cellular Component: nucleus (GO:0005634);; Biological Process: regulation of transcription, DNA-templated (GO:0006355);;	K14514|1.34138e-124|vvi:100250496|ETHYLENE INSENSITIVE 3-like 1 protein; K14514 ethylene-insensitive protein 3 (A)	--	--	Ethylene insensitive 3	Protein ETHYLENE INSENSITIVE 3 OS=Arabidopsis thaliana GN=EIN3 PE=1 SV=1	EIL3 protein [Solanum lycopersicum]	gi|350537359|ref|NP_001234546.1|	--	PF04873.11
TRINITY_DN101719_c0_g1	1828.12	0.197285	-0.104429	normal	2.47814e-06	-0.716537	normal	4.37402e-63	-1.08817	down	[R]	General function prediction only	Molecular Function: catalytic activity (GO:0003824);; Biological Process: metabolic process (GO:0008152);; Molecular Function: molybdenum ion binding (GO:0030151);; Molecular Function: pyridoxal phosphate binding (GO:0030170);;	--	[R]	General function prediction only	MOSC N-terminal beta barrel domain;; MOSC domain	Mitochondrial amidoxime reducing component 2 OS=Bos taurus GN=MARC2 PE=2 SV=1	PREDICTED: mitochondrial amidoxime reducing component 2-like [Solanum tuberosum]	gi|565395075|ref|XP_006363173.1|	--	PF03476.14;PF03473.15
TRINITY_DN101728_c0_g1	1505.12	0.700614	-0.0328705	normal	0.000930713	-0.692154	normal	6.12662e-96	-1.29561	down	--	--	Cellular Component: cytosol (GO:0005829);; Cellular Component: cilium (GO:0005929);; Biological Process: metabolic process (GO:0008152);; Cellular Component: chloroplast stroma (GO:0009570);; Molecular Function: ligase activity (GO:0016874);; Cellular Component: intraciliary transport particle A (GO:0030991);; Biological Process: intraciliary retrograde transport (GO:0035721);; Biological Process…	--	--	--	--	--	PREDICTED: uncharacterized protein LOC102596661 [Solanum tuberosum]	gi|565368605|ref|XP_006350934.1|	--	--
TRINITY_DN101731_c1_g1	1715.12	0.0288647	-0.117291	normal	1.66834e-15	-1.38798	down	5.66802e-19	-0.279183	normal	[C]	Energy production and conversion	Molecular Function: 3-methyl-2-oxobutanoate dehydrogenase (2-methylpropanoyl-transferring) activity (GO:0003863);; Molecular Function: pyruvate dehydrogenase (acetyl-transferring) activity (GO:0004739);; Biological Process: response to fructose (GO:0009750);; Biological Process: oxidation-reduction process (GO:0055114);;	K00167|0|rcu:RCOM_0342870|2-oxoisovalerate dehydrogenase, putative (EC:1.2.4.1); K00167 2-oxoisovalerate dehydrogenase E1 component beta subunit [EC:1.2.4.4] (A)	[C]	Energy production and conversion	Transketolase, pyrimidine binding domain;; Transketolase, C-terminal domain	2-oxoisovalerate dehydrogenase subunit beta 2, mitochondrial OS=Arabidopsis thaliana GN=DIN4 PE=1 SV=1	putative branched-chain alpha-keto acid dehydrogenase E1 beta subunit [Capsicum annuum]	gi|193290666|gb|ACF17641.1|	--	PF02779.22;PF02780.18
TRINITY_DN101733_c0_g1	1548.12	--	--	--	2.01625e-37	-5.7453	down	1.27097e-139	-11.657	down	--	--	Cellular Component: endoplasmic reticulum (GO:0005783);; Cellular Component: plasma membrane (GO:0005886);; Cellular Component: integral component of membrane (GO:0016021);;	--	--	--	Protein of unknown function (DUF3754)	--	PREDICTED: uncharacterized protein LOC107032618 [Solanum pennellii]	gi|970056106|ref|XP_015089700.1|	--	PF12576.6
TRINITY_DN101736_c1_g1	1347.12	1.44647e-09	-0.504851	normal	1.41407e-10	-0.899746	normal	3.09159e-178	-1.94017	down	[G]	Carbohydrate transport and metabolism	Molecular Function: protein serine/threonine kinase activity (GO:0004674);; Biological Process: protein phosphorylation (GO:0006468);; Molecular Function: phosphoglycolate phosphatase activity (GO:0008967);; Cellular Component: chloroplast (GO:0009507);; Biological Process: dephosphorylation (GO:0016311);;	--	[P]	Inorganic ion transport and metabolism	Haloacid dehalogenase-like hydrolase;; HAD-hyrolase-like;; haloacid dehalogenase-like hydrolase;; Haloacid dehalogenase-like hydrolase	Phosphoglycolate phosphatase 2 OS=Arabidopsis thaliana GN=PGLP2 PE=1 SV=1	PREDICTED: phosphoglycolate phosphatase 2 [Solanum tuberosum]	gi|565367167|ref|XP_006350248.1|	--	PF13344.4;PF13242.4;PF00702.24;PF13419.4
TRINITY_DN101737_c0_g1	1309.12	0.0332804	-0.189093	normal	2.95455e-05	-0.812477	normal	2.33038e-261	-2.38839	down	[G]	Carbohydrate transport and metabolism	Biological Process: dephosphorylation (GO:0016311);; Molecular Function: phosphatase activity (GO:0016791);;	K01091|0|rcu:RCOM_1077240|4-nitrophenylphosphatase, putative (EC:3.1.3.41); K01091 phosphoglycolate phosphatase [EC:3.1.3.18] (A)	[P]	Inorganic ion transport and metabolism	Haloacid dehalogenase-like hydrolase;; HAD-hyrolase-like;; haloacid dehalogenase-like hydrolase;; Haloacid dehalogenase-like hydrolase;; Mitochondrial PGP phosphatase	Phosphoglycolate phosphatase 1B, chloroplastic OS=Arabidopsis thaliana GN=PGLP1B PE=1 SV=1	PREDICTED: phosphoglycolate phosphatase 1B, chloroplastic-like [Solanum tuberosum]	gi|565373406|ref|XP_006353265.1|	--	PF13344.4;PF13242.4;PF00702.24;PF13419.4;PF09419.8
TRINITY_DN101742_c0_g1	3757.12	3.75287e-10	0.382785	normal	1.04049e-19	1.93626	up	3.06244e-34	3.33639	up	--	--	Cellular Component: integral component of membrane (GO:0016021);; Biological Process: xylan biosynthetic process (GO:0045492);;	--	--	--	Leucine rich repeat;; Leucine Rich repeats (2 copies);; Polysaccharide biosynthesis	Protein IRX15-LIKE OS=Arabidopsis thaliana GN=IRX15-L PE=2 SV=1	PREDICTED: uncharacterized protein At4g06744-like [Solanum lycopersicum]	gi|460375301|ref|XP_004233445.1|	--	PF13855.4;PF12799.5;PF04669.11
TRINITY_DN101749_c0_g1	511.12	--	--	--	5.32304e-122	-7.54417	down	4.21166e-271	-10.4968	down	[Z]	Cytoskeleton	Molecular Function: structural constituent of cytoskeleton (GO:0005200);; Molecular Function: ATP binding (GO:0005524);; Cellular Component: mitochondrion (GO:0005739);; Cellular Component: cytoskeleton (GO:0005856);; Cellular Component: plasma membrane (GO:0005886);; Biological Process: gluconeogenesis (GO:0006094);; Cellular Component: plasmodesma (GO:0009506);; Cellular Component: chloroplast …	K10355|1.72043e-172|ath:AT3G12110|ACT11; actin-11; K10355 actin, other eukaryote (A)	[Z]	Cytoskeleton	Actin	Actin-11 OS=Arabidopsis thaliana GN=ACT11 PE=1 SV=1	hypothetical protein B456_012G070300 [Gossypium raimondii]	gi|763809185|gb|KJB76087.1|	--	PF00022.17
TRINITY_DN101751_c0_g1	572.12	0.00902251	1.59948	up	1.0086e-05	2.22808	up	9.94906e-18	3.15068	up	--	--	Cellular Component: mitochondrion (GO:0005739);; Cellular Component: chloroplast (GO:0009507);; Cellular Component: integral component of membrane (GO:0016021);;	--	--	--	--	Protein TIC 214 OS=Atropa belladonna GN=TIC214 PE=3 SV=1	ORF 1244	gi|225267|prf||1211235DC	--	--
TRINITY_DN101753_c0_g1	1767.12	0.164047	0.113972	normal	0.00285678	-0.558909	normal	2.68663e-86	-1.17928	down	[M]	Cell wall/membrane/envelope biogenesis	Biological Process: carbohydrate metabolic process (GO:0005975);; Molecular Function: arabinose-5-phosphate isomerase activity (GO:0019146);; Biological Process: methylglyoxal catabolic process to D-lactate (GO:0019243);; Molecular Function: carbohydrate binding (GO:0030246);;	--	--	--	SIS domain;; CBS domain	Probable arabinose 5-phosphate isomerase OS=Arabidopsis thaliana GN=SETH3 PE=2 SV=1	PREDICTED: probable arabinose 5-phosphate isomerase [Solanum tuberosum]	gi|565397601|ref|XP_006364377.1|	--	PF01380.20;PF00571.26
TRINITY_DN10175_c0_g1	688.12	0.0883595	-0.769819	normal	3.02285e-05	1.71653	up	5.37927e-06	3.16412	up	--	--	Biological Process: amino acid transmembrane transport (GO:0003333);; Cellular Component: plasma membrane (GO:0005886);; Molecular Function: amino acid transmembrane transporter activity (GO:0015171);; Cellular Component: integral component of membrane (GO:0016021);;	--	[E]	Amino acid transport and metabolism	Transmembrane amino acid transporter protein	Auxin transporter protein 1 OS=Arabidopsis thaliana GN=AUX1 PE=1 SV=1	LAX4 protein [Solanum lycopersicum]	gi|350539539|ref|NP_001234688.1|	--	PF01490.16
TRINITY_DN101764_c0_g1	898.12	1.06535e-07	1.64147	up	4.9919e-06	-1.68326	down	9.82191e-61	-3.97437	down	--	--	Biological Process: seed oilbody biogenesis (GO:0010344);; Cellular Component: monolayer-surrounded lipid storage body (GO:0012511);; Cellular Component: integral component of membrane (GO:0016021);; Biological Process: lipid storage (GO:0019915);; Biological Process: response to freezing (GO:0050826);;	--	--	--	Oleosin	Oleosin 21.2 kDa OS=Arabidopsis thaliana GN=At5g40420 PE=1 SV=1	PREDICTED: oleosin 18.2 kDa-like [Solanum pennellii]	gi|970016140|ref|XP_015069164.1|	--	PF01277.15
TRINITY_DN101767_c0_g1	1254.12	4.66511e-33	-0.808135	normal	2.46711e-16	-1.17207	down	1.27413e-40	-0.938041	normal	[MG]	--	Biological Process: 'de novo' GDP-L-fucose biosynthetic process (GO:0042351);; Molecular Function: GDP-L-fucose synthase activity (GO:0050577);; Molecular Function: coenzyme binding (GO:0050662);; Biological Process: oxidation-reduction process (GO:0055114);;	--	[GO]	--	NAD dependent epimerase/dehydratase family;; GDP-mannose 4,6 dehydratase;; RmlD substrate binding domain	Putative GDP-L-fucose synthase 2 OS=Arabidopsis thaliana GN=GER2 PE=1 SV=1	PREDICTED: putative GDP-L-fucose synthase 2 [Nicotiana tomentosiformis]	gi|697128597|ref|XP_009618357.1|	--	PF01370.19;PF16363.3;PF04321.15
TRINITY_DN101771_c0_g1	758.12	2.2767e-102	3.5038	up	0.0131382	-0.905863	normal	1.00454e-11	-1.93192	down	--	--	Molecular Function: ATP binding (GO:0005524);; Biological Process: lipid transport (GO:0006869);; Biological Process: metabolic process (GO:0008152);; Cellular Component: integral component of membrane (GO:0016021);; Molecular Function: ATPase activity, coupled to transmembrane movement of substances (GO:0042626);; Cellular Component: intracellular membrane-bounded organelle (GO:0043231);; Biolog…	--	[IR]	--	ABC-2 family transporter protein	ABC transporter A family member 2 OS=Arabidopsis thaliana GN=ABCA2 PE=2 SV=1	PREDICTED: ABC transporter A family member 2 isoform X2 [Solanum tuberosum]	gi|971545225|ref|XP_015162853.1|	--	PF12698.5
TRINITY_DN101774_c0_g2	2231.12	0.000529347	-1.08243	down	0.125815	-0.52557	normal	0.410684	-0.740489	normal	[R]	General function prediction only	Molecular Function: translation initiation factor activity (GO:0003743);; Cellular Component: plasma membrane (GO:0005886);; Biological Process: translational initiation (GO:0006413);;	--	[J]	Translation, ribosomal structure and biogenesis	Eukaryotic translation initiation factor eIF2A	Eukaryotic translation initiation factor 2A OS=Danio rerio GN=eif2a PE=2 SV=1	PREDICTED: eukaryotic translation initiation factor 2A [Solanum tuberosum]	gi|565378684|ref|XP_006355778.1|	--	PF08662.9
TRINITY_DN101777_c0_g1	2751.12	3.79055e-13	-1.94031	down	2.06217e-23	-4.09408	down	2.62703e-87	-12.9147	down	[P]	Inorganic ion transport and metabolism	Molecular Function: monovalent cation:proton antiporter activity (GO:0005451);; Biological Process: regulation of pH (GO:0006885);; Cellular Component: endomembrane system (GO:0012505);; Cellular Component: integral component of membrane (GO:0016021);; Biological Process: hydrogen ion transmembrane transport (GO:1902600);;	--	[P]	Inorganic ion transport and metabolism	Sodium/hydrogen exchanger family;; Universal stress protein family	Cation/H(+) antiporter 18 OS=Arabidopsis thaliana GN=CHX18 PE=2 SV=1	PREDICTED: cation/H(+) antiporter 18-like [Solanum tuberosum]	gi|565354000|ref|XP_006343906.1|	--	PF00999.19;PF00582.24
TRINITY_DN101778_c0_g2	944.12	0.000709308	-1.33966	down	1.02629e-07	-1.36828	down	0.0367034	-0.580894	normal	--	--	--	--	[G]	Carbohydrate transport and metabolism	--	--	PREDICTED: non-lysosomal glucosylceramidase-like isoform X1 [Solanum lycopersicum]	gi|460369160|ref|XP_004230431.1|	--	--
TRINITY_DN101782_c0_g1	2786.12	6.26021e-08	0.813769	normal	0.00602679	-0.679593	normal	1.92986e-10	-1.30466	down	--	--	Biological Process: MAPK cascade (GO:0000165);; Biological Process: response to hypoxia (GO:0001666);; Cellular Component: intracellular (GO:0005622);; Biological Process: protein targeting to membrane (GO:0006612);; Biological Process: response to cold (GO:0009409);; Biological Process: salicylic acid biosynthetic process (GO:0009697);; Biological Process: abscisic acid-activated signaling pathw…	K09480|0|vvi:100251641|digalactosyldiacylglycerol synthase 2, chloroplastic; K09480 digalactosyldiacylglycerol synthase [EC:2.4.1.241] (A)	--	--	Glycosyl transferases group 1;; Glycosyl transferases group 1	Digalactosyldiacylglycerol synthase 2, chloroplastic OS=Lotus japonicus GN=DGD2 PE=2 SV=1	PREDICTED: digalactosyldiacylglycerol synthase 2, chloroplastic [Solanum tuberosum]	gi|565344866|ref|XP_006339524.1|	--	PF13692.4;PF00534.18
TRINITY_DN101784_c0_g2	1209.12	5.73233e-07	-0.74252	normal	2.59046e-07	-1.10905	down	0.000443944	0.594833	normal	--	--	Biological Process: regulation of DNA repair (GO:0006282);; Biological Process: meiotic nuclear division (GO:0007126);;	--	--	--	RecX family	--	PREDICTED: regulatory protein RecX [Solanum tuberosum]	gi|565358585|ref|XP_006346107.1|	--	PF02631.14
TRINITY_DN101787_c0_g1	870.12	0.954312	-0.0157299	normal	4.10445e-05	-1.50326	down	7.98086e-06	-1.61053	down	[L]	Replication, recombination and repair	Molecular Function: DNA binding (GO:0003677);; Cellular Component: nucleus (GO:0005634);; Biological Process: DNA replication (GO:0006260);; Biological Process: DNA repair (GO:0006281);; Biological Process: DNA recombination (GO:0006310);; Molecular Function: zinc ion binding (GO:0008270);;	K07466|5.04664e-83|vvi:100263039|replication protein A 70 kDa DNA-binding subunit A; K07466 replication factor A1 (A)	[L]	Replication, recombination and repair	Replication factor-A protein 1, N-terminal domain;; OB-fold nucleic acid binding domain	Replication protein A 70 kDa DNA-binding subunit C OS=Arabidopsis thaliana GN=RPA1C PE=3 SV=1	PREDICTED: replication protein A 70 kDa DNA-binding subunit A-like [Solanum lycopersicum]	gi|460400800|ref|XP_004245920.1|	--	PF04057.10;PF01336.23
TRINITY_DN10178_c0_g1	719.12	0.00628107	-1.47156	down	0.886358	-0.109793	normal	--	--	--	--	--	Biological Process: protein peptidyl-prolyl isomerization (GO:0000413);; Molecular Function: peptidyl-prolyl cis-trans isomerase activity (GO:0003755);; Biological Process: protein folding (GO:0006457);; Cellular Component: integral component of membrane (GO:0016021);; Cellular Component: endoplasmic reticulum part (GO:0044432);;	K09569|2.5375e-09|osa:4324328|Os01g0915800; K09569 FK506-binding protein 2 [EC:5.2.1.8] (A)	[O]	Posttranslational modification, protein turnover, chaperones	--	FK506-binding protein 2 OS=Vicia faba GN=FKBP15 PE=1 SV=1	hypothetical protein B456_001G230100 [Gossypium raimondii]	gi|763743377|gb|KJB10876.1|	--	--
TRINITY_DN101792_c0_g1	473.12	0.775261	0.0654477	normal	1.42629e-05	-1.01517	down	8.93253e-26	-1.85547	down	[L]	Replication, recombination and repair	Biological Process: nuclear-transcribed mRNA catabolic process, nonsense-mediated decay (GO:0000184);; Molecular Function: DNA binding (GO:0003677);; Molecular Function: helicase activity (GO:0004386);; Molecular Function: ATP binding (GO:0005524);; Cellular Component: cytosol (GO:0005829);; Cellular Component: plasma membrane (GO:0005886);; Molecular Function: zinc ion binding (GO:0008270);; Cel…	K14326|3.77534e-162|vvi:100264343|regulator of nonsense transcripts 1 homolog; K14326 regulator of nonsense transcripts 1 [EC:3.6.4.-] (A)	[A]	RNA processing and modification	AAA domain;; AAA domain;; AAA domain;; Type III restriction enzyme, res subunit;; Helicase;; PhoH-like protein;; Uncharacterized conserved protein (DUF2075)	Regulator of nonsense transcripts 1 homolog OS=Arabidopsis thaliana GN=UPF1 PE=1 SV=2	PREDICTED: regulator of nonsense transcripts 1 homolog [Nicotiana tomentosiformis]	gi|697150142|ref|XP_009629282.1|	--	PF13086.4;PF13604.4;PF13245.4;PF04851.13;PF05127.12;PF02562.14;PF09848.7
TRINITY_DN101794_c0_g1	2970.12	5.17291e-27	1.08875	up	1.10027e-06	0.709947	normal	2.64736e-13	0.991693	normal	--	--	--	--	[S]	Function unknown	Armadillo/beta-catenin-like repeat;; Armadillo-like;; V-ATPase subunit H	--	PREDICTED: importin subunit alpha-3 [Solanum tuberosum]	gi|565383322|ref|XP_006357967.1|	--	PF00514.21;PF04826.11;PF03224.12
TRINITY_DN101795_c0_g1	989.12	3.11852e-60	-9.48169	down	--	--	--	--	--	--	--	--	Molecular Function: NADH dehydrogenase activity (GO:0003954);; Cellular Component: cytosol (GO:0005829);; Cellular Component: plasma membrane (GO:0005886);; Cellular Component: integral component of membrane (GO:0016021);; Biological Process: iron-sulfur cluster assembly (GO:0016226);; Molecular Function: iron-sulfur cluster binding (GO:0051536);;	--	--	--	Domain of unknown function (DUF588)	CASP-like protein 1C1 OS=Ricinus communis GN=RCOM_1174750 PE=2 SV=1	PREDICTED: CASP-like protein 1C1 [Solanum pennellii]	gi|970009012|ref|XP_015065368.1|	--	PF04535.10
TRINITY_DN101798_c0_g1	1438.12	0.101053	-0.118214	normal	9.71241e-11	-0.927347	normal	7.65169e-129	-1.28923	down	--	--	Cellular Component: integral component of membrane (GO:0016021);; Molecular Function: oxidoreductase activity (GO:0016491);;	K14003|2.09106e-132|vvi:100242169|SEC12-like protein 2; K14003 prolactin regulatory element-binding protein (A)	[U]	Intracellular trafficking, secretion, and vesicular transport	WD domain, G-beta repeat;; Anaphase-promoting complex subunit 4 WD40 domain	SEC12-like protein 2 OS=Arabidopsis thaliana GN=STL2P PE=1 SV=4	PREDICTED: SEC12-like protein 2 [Solanum tuberosum]	gi|565394760|ref|XP_006363024.1|	--	PF00400.30;PF12894.5
TRINITY_DN101799_c0_g1	109.15	0.374715	-0.37502	normal	0.280017	-0.489167	normal	7.97176e-09	-2.06828	down	[O]	Posttranslational modification, protein turnover, chaperones	Molecular Function: ATP binding (GO:0005524);; Biological Process: proteolysis (GO:0006508);; Molecular Function: peptidase activity (GO:0008233);;	K03696|4.34261e-76|vvi:100250896|ATP-dependent Clp protease ATP-binding subunit clpA homolog CD4B, chloroplastic; K03696 ATP-dependent Clp protease ATP-binding subunit ClpC (A)	[O]	Posttranslational modification, protein turnover, chaperones	ATPase family associated with various cellular activities (AAA);; AAA ATPase domain;; AAA domain (dynein-related subfamily)	ATP-dependent Clp protease ATP-binding subunit ClpA homolog CD4B, chloroplastic OS=Solanum lycopersicum GN=CD4B PE=3 SV=1	hypothetical protein M569_17359, partial [Genlisea aurea]	gi|527182649|gb|EPS57458.1|	--	PF00004.27;PF13191.4;PF07728.12
TRINITY_DN1017_c0_g1	1747.12	--	--	--	3.82595e-10	-5.40272	down	3.40493e-21	-10.6484	down	--	--	Molecular Function: hydrolase activity, hydrolyzing O-glycosyl compounds (GO:0004553);; Biological Process: carbohydrate metabolic process (GO:0005975);;	--	--	--	Glycosyl hydrolases family 17;; X8 domain	Glucan endo-1,3-beta-glucosidase 8 OS=Arabidopsis thaliana GN=At1g64760 PE=1 SV=2	PREDICTED: glucan endo-1,3-beta-glucosidase 8-like [Solanum lycopersicum]	gi|460387047|ref|XP_004239202.1|	--	PF00332.16;PF07983.11
TRINITY_DN1017_c0_g2	1746.12	--	--	--	1.14407e-31	-5.73163	down	9.57165e-70	-11.7066	down	--	--	Molecular Function: hydrolase activity, hydrolyzing O-glycosyl compounds (GO:0004553);; Biological Process: carbohydrate metabolic process (GO:0005975);;	--	--	--	Glycosyl hydrolases family 17;; X8 domain	Glucan endo-1,3-beta-glucosidase 8 OS=Arabidopsis thaliana GN=At1g64760 PE=1 SV=2	PREDICTED: glucan endo-1,3-beta-glucosidase 8-like [Solanum lycopersicum]	gi|460387047|ref|XP_004239202.1|	--	PF00332.16;PF07983.11
TRINITY_DN101800_c0_g1	2214.12	--	--	--	--	--	--	1.30325e-23	-11.0937	down	--	--	Molecular Function: hydrolase activity, hydrolyzing O-glycosyl compounds (GO:0004553);; Biological Process: metabolic process (GO:0008152);; Biological Process: cellulose microfibril organization (GO:0010215);; Biological Process: cell growth (GO:0016049);; Molecular Function: polysaccharide binding (GO:0030247);; Cellular Component: anchored component of membrane (GO:0031225);;	--	--	--	COBRA-like protein;; Cellulose binding domain	COBRA-like protein 10 OS=Arabidopsis thaliana GN=COBL10 PE=2 SV=1	PREDICTED: COBRA-like protein 10 [Solanum tuberosum]	gi|565362939|ref|XP_006348201.1|	--	PF04833.13;PF00553.17
TRINITY_DN101802_c1_g1	237.15	--	--	--	0.0140496	1.51762	normal	0.00714746	1.37272	up	--	--	Molecular Function: RNA binding (GO:0003723);; Biological Process: translation (GO:0006412);;	--	[J]	Translation, ribosomal structure and biogenesis	--	Eukaryotic translation initiation factor 1A OS=Onobrychis viciifolia PE=2 SV=2	PREDICTED: eukaryotic translation initiation factor 1A-like [Solanum tuberosum]	gi|565385519|ref|XP_006358649.1|	--	--
TRINITY_DN101805_c0_g1	611.12	0.0607725	-1.13232	normal	5.59354e-05	-1.43764	down	9.64647e-05	0.873442	normal	--	--	--	--	--	--	Transcriptional repressor, ovate	Transcription repressor OFP6 OS=Arabidopsis thaliana GN=OFP6 PE=1 SV=1	PREDICTED: transcription repressor OFP6-like, partial [Solanum lycopersicum]	gi|723740194|ref|XP_010312417.1|	--	PF04844.11
TRINITY_DN101806_c0_g1	513.12	0.885781	-0.0893321	normal	0.00196645	1.21044	up	0.00830252	1.0725	up	--	--	--	K08272|6.22876e-09|ath:AT5G47540|putative MO25-like protein; K08272 calcium binding protein 39 (A)	[S]	Function unknown	--	Putative MO25-like protein At5g47540 OS=Arabidopsis thaliana GN=At5g47540 PE=2 SV=1	unknown [Lotus japonicus]	gi|388494404|gb|AFK35268.1|	--	--
TRINITY_DN101822_c0_g1	832.12	6.19355e-57	-5.00988	down	--	--	--	--	--	--	--	--	Cellular Component: extracellular region (GO:0005576);;	--	--	--	Pollen allergen;; Lytic transglycolase	Expansin-like B1 OS=Arabidopsis thaliana GN=EXLB1 PE=2 SV=2	PREDICTED: expansin-like B1 [Solanum tuberosum]	gi|565386842|ref|XP_006359217.1|	--	PF01357.19;PF03330.16
TRINITY_DN101823_c0_g1	455.12	9.44884e-12	1.11681	up	0.00259381	-0.941137	normal	1.66589e-23	-2.00532	down	--	--	Biological Process: cytoskeleton organization (GO:0007010);; Molecular Function: microtubule binding (GO:0008017);;	--	--	--	Microtubule-associated protein 70	Microtubule-associated protein 70-4 OS=Arabidopsis thaliana GN=MAP70.4 PE=1 SV=1	PREDICTED: microtubule-associated protein 70-2 [Solanum lycopersicum]	gi|723690187|ref|XP_010319385.1|	--	PF07058.9
TRINITY_DN101824_c0_g1	3476.12	0.365319	-0.126999	normal	0.0106572	-0.653714	normal	2.69875e-41	-1.2945	down	[P]	Inorganic ion transport and metabolism	Molecular Function: zinc ion transmembrane transporter activity (GO:0005385);; Cellular Component: Golgi apparatus (GO:0005794);; Biological Process: response to zinc ion (GO:0010043);; Cellular Component: integral component of membrane (GO:0016021);; Biological Process: regulation of sequestering of zinc ion (GO:0061088);; Biological Process: zinc ion transmembrane transport (GO:0071577);;	K14692|7.64101e-178|vvi:100252487|zinc transporter 5; K14692 solute carrier family 30 (zinc transporter), member 5/7 (A)	[P]	Inorganic ion transport and metabolism	Cation efflux family	Metal tolerance protein 12 OS=Arabidopsis thaliana GN=MTP12 PE=3 SV=1	PREDICTED: uncharacterized protein LOC102584976 [Solanum tuberosum]	gi|565381569|ref|XP_006357139.1|	--	PF01545.19
TRINITY_DN101826_c1_g1	647.12	0.00152623	2.05715	up	0.0732441	1.10082	normal	0.0019643	1.80286	up	--	--	--	--	--	--	--	--	--	--	--	--
TRINITY_DN101827_c0_g1	2240.12	1.83502e-33	1.07903	up	3.55261e-16	2.82462	up	9.44106e-299	-2.48854	down	[P]	Inorganic ion transport and metabolism	Cellular Component: integral component of plasma membrane (GO:0005887);; Molecular Function: secondary active sulfate transmembrane transporter activity (GO:0008271);; Cellular Component: chloroplast (GO:0009507);; Biological Process: sulfate transmembrane transport (GO:1902358);;	--	[P]	Inorganic ion transport and metabolism	Sulfate permease family;; STAS domain	Sulfate transporter 3.1 OS=Arabidopsis thaliana GN=SULTR3;1 PE=2 SV=1	PREDICTED: sulfate transporter 3.1 [Solanum pennellii]	gi|970052125|ref|XP_015087662.1|	--	PF00916.18;PF01740.19
TRINITY_DN101827_c0_g2	2241.12	2.45009e-05	1.41805	up	--	--	--	0.0241959	-1.94614	normal	[P]	Inorganic ion transport and metabolism	Cellular Component: integral component of plasma membrane (GO:0005887);; Molecular Function: secondary active sulfate transmembrane transporter activity (GO:0008271);; Cellular Component: chloroplast (GO:0009507);; Biological Process: sulfate transmembrane transport (GO:1902358);;	--	[P]	Inorganic ion transport and metabolism	Sulfate permease family;; STAS domain;; Sulfate permease family	Sulfate transporter 3.1 OS=Arabidopsis thaliana GN=SULTR3;1 PE=2 SV=1	PREDICTED: sulfate transporter 3.1 [Solanum tuberosum]	gi|565366052|ref|XP_006349709.1|	--	PF00916.18;PF01740.19;PF00916.18
TRINITY_DN101831_c0_g1	845.12	0.000308849	-0.461404	normal	3.81448e-08	-1.04065	down	5.78933e-58	-1.84917	down	--	--	--	--	--	--	Gamma-glutamyl cyclotransferase, AIG2-like	AIG2-like protein OS=Arabidopsis thaliana GN=At5g39720 PE=1 SV=1	PREDICTED: AIG2-like protein [Solanum tuberosum]	gi|565381330|ref|XP_006357027.1|	--	PF06094.10
TRINITY_DN101832_c0_g1	859.12	0.000733016	-0.56716	normal	0.000928565	0.956284	normal	2.02225e-10	4.12802	up	--	--	--	--	--	--	--	--	PREDICTED: vacuolar protein sorting-associated protein VTA1 homolog [Solanum tuberosum]	gi|971558041|ref|XP_015166101.1|	--	--
TRINITY_DN101838_c0_g1	2155.12	9.77975e-206	2.52524	up	0.0142016	0.539652	normal	3.42651e-14	0.413984	normal	[TZDR]	--	Molecular Function: calcium ion binding (GO:0005509);; Molecular Function: protein binding (GO:0005515);; Biological Process: trichome branching (GO:0010091);;	K13448|1.76698e-62|ath:AT4G20780|CML42; calcium-binding protein CML42; K13448 calcium-binding protein CML (A)	[T]	Signal transduction mechanisms	EF hand;; EF-hand domain;; EF-hand domain pair;; EF hand;; EF-hand domain pair	Calcium-binding protein CAST OS=Solanum tuberosum PE=2 SV=1	PREDICTED: calcium-binding protein CAST [Solanum lycopersicum]	gi|460407148|ref|XP_004249018.1|	--	PF00036.30;PF13405.4;PF13499.4;PF13202.4;PF13833.4
TRINITY_DN101841_c0_g1	2193.12	0.0720886	-0.200864	normal	4.8652e-05	-0.75751	normal	5.3959e-131	-2.382	down	--	--	Molecular Function: structural constituent of ribosome (GO:0003735);; Biological Process: translation (GO:0006412);; Biological Process: protein targeting to membrane (GO:0006612);; Biological Process: ER to Golgi vesicle-mediated transport (GO:0006888);; Biological Process: nucleotide biosynthetic process (GO:0009165);; Cellular Component: chloroplast envelope (GO:0009941);; Biological Process: …	K14684|0|vvi:100261079|adenine nucleotide transporter BT1, chloroplastic/mitochondrial; K14684 solute carrier family 25 (mitochondrial phosphate transporter), member 23/24/25/41 (A)	[C]	Energy production and conversion	Mitochondrial carrier protein	Adenine nucleotide transporter BT1, chloroplastic/mitochondrial OS=Arabidopsis thaliana GN=BT1 PE=1 SV=1	adenine nucleotide transporter BT1, chloroplastic/mitochondrial-like [Solanum tuberosum]	gi|568215266|ref|NP_001275457.1|	--	PF00153.25
TRINITY_DN101842_c0_g1	500.12	0.348088	-0.0670762	normal	1.53667e-06	-0.854434	normal	0	-3.51901	down	[P]	Inorganic ion transport and metabolism	Molecular Function: catalase activity (GO:0004096);; Molecular Function: protein binding (GO:0005515);; Cellular Component: nucleus (GO:0005634);; Cellular Component: mitochondrion (GO:0005739);; Biological Process: starch metabolic process (GO:0005982);; Biological Process: transport (GO:0006810);; Biological Process: cellular response to nitrogen starvation (GO:0006995);; Biological Process: ce…	K03781|5.44558e-160|ath:AT4G35090|CAT2; catalase 2; K03781 catalase [EC:1.11.1.6] (A)	[P]	Inorganic ion transport and metabolism	Catalase	Catalase isozyme 3 OS=Nicotiana plumbaginifolia GN=CAT3 PE=2 SV=1	PREDICTED: catalase-2-like [Brassica napus]	gi|923907683|ref|XP_013723765.1|	--	PF00199.17
TRINITY_DN101843_c0_g1	1073.12	--	--	--	--	--	--	6.60706e-84	-2.90761	down	--	--	Molecular Function: sequence-specific DNA binding transcription factor activity (GO:0003700);; Biological Process: regulation of transcription, DNA-templated (GO:0006355);; Molecular Function: sequence-specific DNA binding (GO:0043565);; Molecular Function: protein heterodimerization activity (GO:0046982);;	--	--	--	bZIP transcription factor;; Basic region leucine zipper	bZIP transcription factor 53 OS=Arabidopsis thaliana GN=BZIP53 PE=1 SV=1	PREDICTED: ocs element-binding factor 1-like [Solanum lycopersicum]	gi|460373252|ref|XP_004232435.1|	--	PF00170.19;PF07716.13
TRINITY_DN101850_c1_g1	588.12	3.92572e-15	-0.700911	normal	2.48806e-20	-1.72377	down	1.16662e-37	-1.15439	down	[U]	Intracellular trafficking, secretion, and vesicular transport	Biological Process: SRP-dependent cotranslational protein targeting to membrane (GO:0006614);; Molecular Function: 7S RNA binding (GO:0008312);; Cellular Component: signal recognition particle (GO:0048500);;	K03105|6.78478e-61|rcu:RCOM_1002940|signal recognition particle 19 kD protein, putative; K03105 signal recognition particle subunit SRP19 (A)	[U]	Intracellular trafficking, secretion, and vesicular transport	SRP19 protein	Signal recognition particle 19 kDa protein OS=Oryza sativa subsp. japonica GN=SRP19 PE=1 SV=1	PREDICTED: signal recognition particle 19 kDa protein [Solanum tuberosum]	gi|565353818|ref|XP_006343819.1|	--	PF01922.15
TRINITY_DN101852_c0_g1	746.12	--	--	--	--	--	--	7.5222e-10	-4.76118	down	[IQR]	--	Molecular Function: oxidoreductase activity (GO:0016491);; Biological Process: oxidation-reduction process (GO:0055114);;	--	[Q]	Secondary metabolites biosynthesis, transport and catabolism	short chain dehydrogenase;; Enoyl-(Acyl carrier protein) reductase	Carbonyl reductase [NADPH] 1 OS=Mus musculus GN=Cbr1 PE=1 SV=3	PREDICTED: carbonyl reductase [NADPH] 3-like [Solanum lycopersicum]	gi|460380215|ref|XP_004235853.1|	--	PF00106.23;PF13561.4
TRINITY_DN101852_c0_g2	1234.12	--	--	--	7.72251e-32	-6.20938	down	1.21171e-79	-10.6439	down	[IQR]	--	Molecular Function: oxidoreductase activity (GO:0016491);; Biological Process: oxidation-reduction process (GO:0055114);;	--	[Q]	Secondary metabolites biosynthesis, transport and catabolism	short chain dehydrogenase;; Enoyl-(Acyl carrier protein) reductase;; KR domain;; NAD dependent epimerase/dehydratase family	Carbonyl reductase [NADPH] 1 OS=Mus musculus GN=Cbr1 PE=1 SV=3	PREDICTED: carbonyl reductase [NADPH] 3-like [Solanum lycopersicum]	gi|460380215|ref|XP_004235853.1|	--	PF00106.23;PF13561.4;PF08659.8;PF01370.19
TRINITY_DN101853_c0_g1	1169.12	1.81681e-65	-0.982071	normal	0.000685872	0.562441	normal	3.27359e-143	2.33667	up	--	--	Biological Process: lipid transport (GO:0006869);; Molecular Function: lipid binding (GO:0008289);; Cellular Component: integral component of membrane (GO:0016021);; Cellular Component: anchored component of plasma membrane (GO:0046658);;	--	--	--	Probable lipid transfer;; Protease inhibitor/seed storage/LTP family	Non-specific lipid transfer protein GPI-anchored 1 OS=Arabidopsis thaliana GN=LTPG1 PE=1 SV=1	PREDICTED: non-specific lipid transfer protein GPI-anchored 1 [Solanum tuberosum]	gi|565371173|ref|XP_006352184.1|	--	PF14368.4;PF00234.20
TRINITY_DN101859_c0_g1	648.12	0	-1.41055	down	1.01315e-07	-0.843856	normal	2.01441e-78	-0.570859	normal	[IQ]	--	Biological Process: fatty acid biosynthetic process (GO:0006633);; Molecular Function: phosphopantetheine binding (GO:0031177);;	--	[CIQ]	--	Phosphopantetheine attachment site	Acyl carrier protein 1, chloroplastic OS=Casuarina glauca GN=ACP1 PE=2 SV=1	PREDICTED: acyl carrier protein 1, chloroplastic-like isoform X1 [Solanum pennellii]	gi|970031667|ref|XP_015077125.1|	--	PF00550.23
TRINITY_DN101862_c0_g1	1215.12	1.0044e-99	-1.65776	down	0.130064	0.378312	normal	2.53835e-18	-0.993327	normal	--	--	Molecular Function: transporter activity (GO:0005215);; Biological Process: transport (GO:0006810);; Cellular Component: integral component of membrane (GO:0016021);;	--	--	--	Purine nucleobase transmembrane transport;; EamA-like transporter family	Purine permease 3 OS=Arabidopsis thaliana GN=PUP3 PE=2 SV=1	PREDICTED: purine permease 1-like [Solanum lycopersicum]	gi|460384525|ref|XP_004237961.1|	--	PF16913.3;PF00892.18
TRINITY_DN101863_c0_g1	2916.12	0	-2.25804	down	4.73174e-12	-1.26358	down	0	-1.42431	down	[C]	Energy production and conversion	Molecular Function: dihydrolipoyl dehydrogenase activity (GO:0004148);; Cellular Component: cell (GO:0005623);; Biological Process: cell redox homeostasis (GO:0045454);; Molecular Function: flavin adenine dinucleotide binding (GO:0050660);; Biological Process: oxidation-reduction process (GO:0055114);;	K00382|0|ath:AT3G16950|LPD1; lipoamide dehydrogenase 1; K00382 dihydrolipoamide dehydrogenase [EC:1.8.1.4] (A)	[C]	Energy production and conversion	Pyridine nucleotide-disulphide oxidoreductase;; Pyridine nucleotide-disulphide oxidoreductase, dimerisation domain;; Pyridine nucleotide-disulphide oxidoreductase;; FAD binding domain;; Glucose inhibited division protein A	Dihydrolipoyl dehydrogenase 1, chloroplastic OS=Arabidopsis thaliana GN=LPD1 PE=2 SV=1	PREDICTED: dihydrolipoyl dehydrogenase 2, chloroplastic-like [Solanum pennellii]	gi|970000873|ref|XP_015055489.1|	--	PF07992.12;PF02852.20;PF00070.25;PF00890.22;PF01134.20
TRINITY_DN101874_c0_g1	350.13	--	--	--	3.69534e-44	-9.44058	down	2.36247e-72	-9.56327	down	--	--	--	--	--	--	--	--	PREDICTED: uncharacterized protein LOC104237829 [Nicotiana sylvestris]	gi|698487397|ref|XP_009790360.1|	--	--
TRINITY_DN101875_c1_g1	1643.12	6.08181e-137	0.895745	normal	3.30729e-20	1.19142	up	2.55452e-11	-0.40474	normal	--	--	Molecular Function: hydrolase activity, hydrolyzing O-glycosyl compounds (GO:0004553);; Biological Process: carbohydrate metabolic process (GO:0005975);; Cellular Component: integral component of membrane (GO:0016021);;	--	--	--	Glycosyl hydrolases family 17;; X8 domain	Glucan endo-1,3-beta-glucosidase OS=Triticum aestivum GN=GLC1 PE=2 SV=1	beta-glucosidase 08 precursor [Solanum lycopersicum]	gi|350534796|ref|NP_001234416.1|	--	PF00332.16;PF07983.11
TRINITY_DN101882_c0_g1	2658.12	2.7377e-22	-0.916318	normal	2.83476e-08	-0.936896	normal	3.69162e-50	-1.07558	down	--	--	Cellular Component: Golgi membrane (GO:0000139);; Cellular Component: integral component of membrane (GO:0016021);; Biological Process: pectin biosynthetic process (GO:0045489);; Molecular Function: polygalacturonate 4-alpha-galacturonosyltransferase activity (GO:0047262);; Biological Process: cell wall organization (GO:0071555);;	K13648|0|vvi:100262181|probable galacturonosyltransferase 11; K13648 alpha-1,4-galacturonosyltransferase [EC:2.4.1.43] (A)	--	--	Glycosyl transferase family 8	Probable galacturonosyltransferase 11 OS=Arabidopsis thaliana GN=GAUT11 PE=2 SV=1	PREDICTED: probable galacturonosyltransferase 11 [Solanum tuberosum]	gi|565356494|ref|XP_006345099.1|	--	PF01501.18
TRINITY_DN101884_c0_g1	440.12	--	--	--	0.00784088	1.17454	up	0.24248	0.459305	normal	--	--	--	--	[U]	Intracellular trafficking, secretion, and vesicular transport	--	VAMP-like protein YKT61 OS=Arabidopsis thaliana GN=YKT61 PE=2 SV=1	hypothetical protein AMTR_s00053p00104520, partial [Amborella trichopoda]	gi|548845753|gb|ERN05061.1|	--	--
TRINITY_DN101888_c0_g1	1050.12	0.0473098	0.143396	normal	4.9269e-06	-0.671343	normal	6.43553e-101	-1.22237	down	[TZDR]	--	Molecular Function: calcium ion binding (GO:0005509);;	K13448|1.80034e-86|rcu:RCOM_1680020|calmodulin, putative (EC:1.3.1.74); K13448 calcium-binding protein CML (A)	[T]	Signal transduction mechanisms	EF-hand domain pair;; EF hand;; EF-hand domain;; EF-hand domain pair;; EF hand;; EF-hand domain	Probable calcium-binding protein CML13 OS=Arabidopsis thaliana GN=CML13 PE=2 SV=1	PREDICTED: probable calcium-binding protein CML13 [Solanum tuberosum]	gi|565346664|ref|XP_006340368.1|	--	PF13499.4;PF00036.30;PF13405.4;PF13833.4;PF13202.4;PF14658.4
TRINITY_DN101898_c0_g2	191.22	0.16959	-0.774204	normal	0.759076	-0.22202	normal	0.00954518	-1.4404	down	--	--	--	--	--	--	--	--	PREDICTED: uncharacterized protein LOC102598349 isoform X2 [Solanum tuberosum]	gi|971579073|ref|XP_015158875.1|	--	--
TRINITY_DN101898_c0_g4	339.13	0.342218	-0.315435	normal	0.673288	0.198935	normal	6.42025e-08	-1.4675	down	--	--	--	--	--	--	--	--	PREDICTED: uncharacterized protein LOC102598349 isoform X1 [Solanum tuberosum]	gi|565395390|ref|XP_006363322.1|	--	--
TRINITY_DN101899_c0_g1	189.22	0.474411	0.365163	normal	0.695183	-0.26219	normal	1.16577e-06	-2.07831	down	[R]	General function prediction only	Molecular Function: nucleotide binding (GO:0000166);; Molecular Function: mRNA binding (GO:0003729);; Cellular Component: mRNA cleavage and polyadenylation specificity factor complex (GO:0005847);;	K14407|6.56747e-41|vvi:100256296|cleavage stimulating factor 64; K14407 cleavage stimulation factor subunit 2 (A)	[A]	RNA processing and modification	RNA recognition motif. (a.k.a. RRM, RBD, or RNP domain)	Cleavage stimulating factor 64 OS=Arabidopsis thaliana GN=CSTF64 PE=1 SV=1	PREDICTED: cleavage stimulating factor 64-like [Solanum tuberosum]	gi|565365949|ref|XP_006349660.1|	--	PF00076.20
TRINITY_DN1018_c0_g1	1988.12	2.00686e-39	0.985896	normal	2.62235e-10	1.29069	up	2.55161e-290	2.27463	up	[J]	Translation, ribosomal structure and biogenesis	Molecular Function: translation initiation factor activity (GO:0003743);; Biological Process: translational initiation (GO:0006413);;	K03113|8.71719e-63|vvi:100243506|protein translation factor SUI1 homolog; K03113 translation initiation factor 1 (A)	[J]	Translation, ribosomal structure and biogenesis	Translation initiation factor SUI1	Protein translation factor SUI1 homolog OS=Zea mays GN=TIF PE=3 SV=1	PREDICTED: protein translation factor SUI1 homolog [Solanum lycopersicum]	gi|460397120|ref|XP_004244116.1|	--	PF01253.20
TRINITY_DN1018_c0_g2	975.12	1.37813e-156	1.19097	up	4.36366e-29	1.44353	up	4.97352e-72	0.921203	normal	[J]	Translation, ribosomal structure and biogenesis	Molecular Function: translation initiation factor activity (GO:0003743);; Biological Process: translational initiation (GO:0006413);;	K03113|1.90978e-65|vvi:100243506|protein translation factor SUI1 homolog; K03113 translation initiation factor 1 (A)	[J]	Translation, ribosomal structure and biogenesis	Translation initiation factor SUI1	Protein translation factor SUI1 homolog OS=Zea mays GN=TIF PE=3 SV=1	PREDICTED: protein translation factor SUI1 homolog [Solanum lycopersicum]	gi|460397120|ref|XP_004244116.1|	--	PF01253.20
TRINITY_DN101901_c0_g1	533.12	0.678867	-0.121058	normal	0.33072	0.298461	normal	4.21216e-05	1.07242	up	--	--	--	--	--	--	--	--	PREDICTED: uncharacterized protein LOC107060461 [Solanum tuberosum]	gi|971549317|ref|XP_015163906.1|	--	--
TRINITY_DN101904_c0_g1	884.12	7.6985e-05	0.806725	normal	1.35178e-05	1.51397	up	5.44853e-07	2.80384	up	--	--	Molecular Function: nucleic acid binding (GO:0003676);; Molecular Function: metal ion binding (GO:0046872);;	--	[R]	General function prediction only	--	Zinc finger protein NUTCRACKER OS=Arabidopsis thaliana GN=NUC PE=2 SV=1	PREDICTED: zinc finger protein JACKDAW-like [Solanum pennellii]	gi|970058978|ref|XP_015056208.1|	--	--
TRINITY_DN101910_c0_g1	584.12	7.13594e-17	5.03858	up	0.814865	0.120389	normal	4.79018e-90	1.3802	up	--	--	Molecular Function: endopeptidase inhibitor activity (GO:0004866);; Biological Process: negative regulation of endopeptidase activity (GO:0010951);; Cellular Component: membrane (GO:0016020);;	--	--	--	Carboxypeptidase A inhibitor	Metallocarboxypeptidase inhibitor OS=Solanum lycopersicum PE=1 SV=2	PREDICTED: metallocarboxypeptidase inhibitor-like [Solanum pennellii]	gi|970040598|ref|XP_015081685.1|	--	PF02977.13
TRINITY_DN101912_c0_g1	581.12	0.172001	0.659629	normal	0.00520215	1.19547	up	3.22749e-05	0.883967	normal	--	--	Biological Process: lipid transport (GO:0006869);; Molecular Function: lipid binding (GO:0008289);;	--	--	--	Probable lipid transfer;; Protease inhibitor/seed storage/LTP family	Non-specific lipid-transfer protein OS=Malus domestica GN=MALD3 PE=1 SV=1	PREDICTED: non-specific lipid-transfer protein 1-like [Solanum lycopersicum]	gi|460399382|ref|XP_004245220.1|	--	PF14368.4;PF00234.20
TRINITY_DN101919_c0_g1	479.12	--	--	--	1.62846e-29	-5.91836	down	1.15592e-91	-9.16168	down	[C]	Energy production and conversion	Molecular Function: magnesium ion binding (GO:0000287);; Molecular Function: inorganic diphosphatase activity (GO:0004427);; Cellular Component: cytoplasm (GO:0005737);; Biological Process: phosphate-containing compound metabolic process (GO:0006796);;	K01507|1.95642e-48|vvi:100245405|soluble inorganic pyrophosphatase-like; K01507 inorganic pyrophosphatase [EC:3.6.1.1] (A)	[C]	Energy production and conversion	Inorganic pyrophosphatase	Soluble inorganic pyrophosphatase PPA1 OS=Solanum tuberosum GN=PPA1 PE=1 SV=1	PREDICTED: soluble inorganic pyrophosphatase-like isoform X2 [Solanum pennellii]	gi|970058035|ref|XP_015055698.1|	--	PF00719.17
TRINITY_DN101922_c0_g1	656.12	0.0751645	-0.467202	normal	2.6949e-07	-1.66288	down	1.05255e-121	-4.13624	down	--	--	--	--	--	--	--	--	--	--	--	--
TRINITY_DN101926_c0_g1	566.12	--	--	--	--	--	--	4.0686e-25	-11.3554	down	[S]	Function unknown	Cellular Component: extracellular region (GO:0005576);;	--	[S]	Function unknown	Cysteine-rich secretory protein family	Pathogenesis-related protein PRMS OS=Zea mays GN=PRMS PE=2 SV=1	PREDICTED: pathogenesis-related protein 1A-like [Solanum pennellii]	gi|970051907|ref|XP_015087549.1|	--	PF00188.24
TRINITY_DN101932_c0_g1	1190.12	2.61413e-08	-0.594538	normal	5.39851e-13	-1.39745	down	8.43943e-14	-1.00539	down	--	--	--	--	--	--	--	--	PREDICTED: uncharacterized protein LOC101262605 [Solanum lycopersicum]	gi|460415843|ref|XP_004253263.1|	--	--
TRINITY_DN101942_c0_g3	278.14	4.64012e-05	3.32955	up	--	--	--	--	--	--	--	--	--	--	--	--	--	--	--	--	--	--
TRINITY_DN101944_c0_g1	180.25	0.560553	-0.291908	normal	0.00402771	1.02283	up	0.0101702	0.829126	normal	--	--	--	--	--	--	--	--	--	--	--	--
TRINITY_DN101951_c0_g1	2071.12	8.38492e-64	3.48175	up	2.63917e-35	-7.27508	down	3.36085e-08	-3.50761	down	--	--	Cellular Component: integral component of membrane (GO:0016021);;	--	[GMW]	--	Exostosin family	Probable glycosyltransferase At5g03795 OS=Arabidopsis thaliana GN=At5g03795 PE=3 SV=2	PREDICTED: probable glycosyltransferase At5g03795 [Solanum tuberosum]	gi|565388010|ref|XP_006359775.1|	--	PF03016.13
TRINITY_DN101956_c0_g1	782.12	0.0358358	0.745132	normal	4.09013e-06	1.71209	up	6.5792e-05	1.3645	up	--	--	--	K03021|9.81963e-06|ath:AT5G45140|NRPC2; DNA-directed RNA polymerase RPC2; K03021 DNA-directed RNA polymerase III subunit RPC2 [EC:2.7.7.6] (A)	[K]	Transcription	--	--	--	--	--	--
TRINITY_DN101958_c0_g1	1821.12	0.0248717	-0.11587	normal	2.94587e-12	-1.20304	down	3.80882e-144	-1.23925	down	--	--	--	--	[R]	General function prediction only	--	Uncharacterized protein At4g22758 OS=Arabidopsis thaliana GN=At4g22758 PE=2 SV=1	PREDICTED: uncharacterized protein At4g22758-like [Solanum pennellii]	gi|970020378|ref|XP_015071419.1|	--	--
TRINITY_DN10195_c0_g1	1208.12	0.00889599	-0.827763	normal	0.929313	0.0526212	normal	0.000430975	-1.37166	down	--	--	--	--	--	--	--	--	--	--	--	--
TRINITY_DN101961_c2_g1	886.12	1.13611e-09	-0.330266	normal	4.45659e-22	-1.35535	down	2.32837e-155	-1.27782	down	--	--	Biological Process: phosphatidylinositol biosynthetic process (GO:0006661);; Cellular Component: chloroplast (GO:0009507);; Cellular Component: integral component of membrane (GO:0016021);;	--	[S]	Function unknown	Uncharacterised protein family (UPF0139)	Protein Asterix OS=Arabidopsis thaliana GN=At5g07960 PE=3 SV=1	PREDICTED: protein Asterix [Solanum pennellii]	gi|970032120|ref|XP_015077358.1|	--	PF03669.11
TRINITY_DN101962_c0_g1	260.14	5.22545e-38	0.970082	normal	0.20687	0.284766	normal	2.71736e-52	-1.32094	down	[O]	Posttranslational modification, protein turnover, chaperones	Molecular Function: ATP binding (GO:0005524);; Biological Process: protein folding (GO:0006457);; Biological Process: response to heat (GO:0009408);; Molecular Function: heat shock protein binding (GO:0031072);; Molecular Function: metal ion binding (GO:0046872);; Molecular Function: unfolded protein binding (GO:0051082);;	K09503|1.80323e-47|zma:100280317|uncharacterized LOC100280317; K09503 DnaJ homolog subfamily A member 2 (A)	[O]	Posttranslational modification, protein turnover, chaperones	DnaJ domain	DnaJ protein homolog OS=Cucumis sativus GN=DNAJ1 PE=2 SV=1	Chaperone DnaJ, C-terminal, partial [Cynara cardunculus var. scolymus]	gi|976925731|gb|KVI09623.1|	--	PF00226.29
TRINITY_DN101974_c0_g1	215.17	0.737747	0.0987913	normal	0.00860917	-0.875029	normal	4.13033e-15	-1.96099	down	--	--	--	--	--	--	--	--	PREDICTED: WD repeat-containing protein 26-like isoform X1 [Solanum pennellii]	gi|970030087|ref|XP_015076342.1|	--	--
TRINITY_DN101988_c0_g1	2732.12	7.02904e-05	-2.85521	down	0.0107111	-2.47972	normal	4.66028e-186	-11.7799	down	--	--	Cellular Component: cell wall (GO:0005618);; Cellular Component: integral component of membrane (GO:0016021);; Molecular Function: pectinesterase activity (GO:0030599);; Biological Process: cell wall modification (GO:0042545);; Biological Process: negative regulation of catalytic activity (GO:0043086);; Molecular Function: aspartyl esterase activity (GO:0045330);; Biological Process: pectin catab…	--	--	--	Pectinesterase;; Plant invertase/pectin methylesterase inhibitor	Probable pectinesterase/pectinesterase inhibitor 13 OS=Arabidopsis thaliana GN=PME13 PE=2 SV=2	PREDICTED: probable pectinesterase/pectinesterase inhibitor 13 [Solanum lycopersicum]	gi|460394622|ref|XP_004242900.1|	--	PF01095.17;PF04043.13
TRINITY_DN101989_c0_g1	195.21	--	--	--	0.0172881	1.79441	normal	0.000284233	4.24841	up	--	--	Molecular Function: cysteine-type endopeptidase inhibitor activity (GO:0004869);; Biological Process: response to stress (GO:0006950);; Biological Process: response to abiotic stimulus (GO:0009628);; Biological Process: negative regulation of endopeptidase activity (GO:0010951);; Cellular Component: cytoplasmic part (GO:0044444);;	--	--	--	--	Cysteine proteinase inhibitor 12 OS=Oryza sativa subsp. japonica GN=Os01g0270100 PE=2 SV=1	PREDICTED: cysteine proteinase inhibitor 6 isoform X1 [Nicotiana sylvestris]	gi|698514876|ref|XP_009802307.1|	--	--
TRINITY_DN101990_c1_g1	1101.12	0.00104439	-0.324891	normal	2.74717e-12	-1.11066	down	9.03137e-20	-0.805262	normal	[J]	Translation, ribosomal structure and biogenesis	Biological Process: ribosomal large subunit assembly (GO:0000027);; Molecular Function: structural constituent of ribosome (GO:0003735);; Cellular Component: mitochondrial large ribosomal subunit (GO:0005762);; Biological Process: DNA-templated transcription, elongation (GO:0006354);; Biological Process: translation (GO:0006412);; Biological Process: protein targeting to mitochondrion (GO:0006626…	K02867|2.01826e-79|vvi:100257643|60S ribosomal protein L19, mitochondrial-like; K02867 large subunit ribosomal protein L11 (A)	[J]	Translation, ribosomal structure and biogenesis	Ribosomal protein L11, RNA binding domain;; Ribosomal protein L11, N-terminal domain	39S ribosomal protein L11, mitochondrial OS=Drosophila melanogaster GN=mRpL11 PE=1 SV=1	PREDICTED: 54S ribosomal protein L19, mitochondrial [Nicotiana tomentosiformis]	gi|697160131|ref|XP_009588846.1|	--	PF00298.17;PF03946.12
TRINITY_DN101991_c0_g1	1019.12	0.423806	0.0946939	normal	2.02847e-12	-1.11673	down	4.50336e-35	-1.03068	down	[T]	Signal transduction mechanisms	Biological Process: metabolic process (GO:0008152);; Molecular Function: hydrolase activity (GO:0016787);;	--	[TR]	--	Calcineurin-like phosphoesterase	--	PREDICTED: uncharacterized protein LOC102591403 [Solanum tuberosum]	gi|565348313|ref|XP_006341158.1|	--	PF00149.26
TRINITY_DN101992_c0_g1	292.13	--	--	--	0.00363988	2.03094	up	0.0243372	0.958467	normal	--	--	--	--	--	--	--	--	PREDICTED: MATE efflux family protein 5 [Solanum lycopersicum]	gi|460382512|ref|XP_004236983.1|	--	--
TRINITY_DN101993_c0_g1	1293.12	0.0490621	0.22445	normal	0.000165921	-0.689907	normal	3.75971e-42	-1.46423	down	--	--	--	--	[R]	General function prediction only	--	Auxilin-related protein 1 OS=Arabidopsis thaliana GN=AUXI1 PE=1 SV=2	PREDICTED: auxilin-related protein 1 [Solanum tuberosum]	gi|565354917|ref|XP_006344354.1|	--	--
TRINITY_DN1019_c0_g1	1102.12	6.53977e-76	1.49484	up	7.80993e-100	-6.6139	down	0	-10.4389	down	[G]	Carbohydrate transport and metabolism	Molecular Function: UTP:glucose-1-phosphate uridylyltransferase activity (GO:0003983);; Cellular Component: cytoplasm (GO:0005737);; Biological Process: UDP-glucose metabolic process (GO:0006011);;	--	[G]	Carbohydrate transport and metabolism	UTP--glucose-1-phosphate uridylyltransferase	UTP--glucose-1-phosphate uridylyltransferase OS=Solanum tuberosum PE=1 SV=3	PREDICTED: UTP--glucose-1-phosphate uridylyltransferase-like [Solanum tuberosum]	gi|565400705|ref|XP_006365860.1|	--	PF01704.16
TRINITY_DN102008_c0_g1	435.12	0.698539	-0.558017	normal	0.00237303	2.28859	up	0.0176258	-1.19019	normal	--	--	Molecular Function: structural constituent of ribosome (GO:0003735);; Biological Process: rRNA processing (GO:0006364);; Biological Process: translation (GO:0006412);; Cellular Component: cytosolic small ribosomal subunit (GO:0022627);; Cellular Component: 90S preribosome (GO:0030686);; Cellular Component: small-subunit processome (GO:0032040);; Biological Process: ribosomal small subunit biogene…	K02993|1.54711e-75|cre:CHLREDRAFT_179706|RPS7; ribosomal protein S7, component of cytosolic 80S ribosome and 40S small subunit; K02993 small subunit ribosomal protein S7e (A)	[J]	Translation, ribosomal structure and biogenesis	Ribosomal protein S7e	40S ribosomal protein S7 OS=Ictalurus punctatus GN=rps7 PE=2 SV=1	Putative 30S ribosomal protein S7e [Rhizopus microsporus]	gi|727148814|emb|CEG69273.1|	--	PF01251.16
TRINITY_DN102023_c0_g1	1584.12	1.78801e-32	1.91783	up	4.03273e-44	-3.68705	down	6.98916e-136	-6.78223	down	--	--	Molecular Function: methyltransferase activity (GO:0008168);; Biological Process: methylation (GO:0032259);;	K18848|0|rcu:RCOM_0546890|Benzoate carboxyl methyltransferase, putative (EC:2.1.1.141); K18848 indole-3-acetate O-methyltransferase [EC:2.1.1.278] (A)	--	--	SAM dependent carboxyl methyltransferase	Indole-3-acetate O-methyltransferase 1 OS=Arabidopsis thaliana GN=IAMT1 PE=1 SV=1	PREDICTED: indole-3-acetate O-methyltransferase 1-like [Solanum tuberosum]	gi|565356024|ref|XP_006344874.1|	--	PF03492.13
TRINITY_DN102026_c1_g1	1844.12	2.06581e-182	1.49821	up	0.0432532	0.598751	normal	0.478778	-0.136646	normal	[V]	Defense mechanisms	Biological Process: drug transmembrane transport (GO:0006855);; Molecular Function: drug transmembrane transporter activity (GO:0015238);; Molecular Function: antiporter activity (GO:0015297);; Cellular Component: integral component of membrane (GO:0016021);;	K03327|0|vvi:100257810|MATE efflux family protein 6; K03327 multidrug resistance protein, MATE family (A)	[R]	General function prediction only	MatE	Protein DETOXIFICATION 16 OS=Arabidopsis thaliana GN=DTX16 PE=2 SV=1	PREDICTED: protein DETOXIFICATION 16 [Solanum pennellii]	gi|970013144|ref|XP_015067531.1|	--	PF01554.16
TRINITY_DN102027_c0_g1	673.12	1.5493e-09	0.435767	normal	2.19774e-07	-0.973828	normal	2.7532e-95	-1.7711	down	[I]	Lipid transport and metabolism	Molecular Function: 3-hydroxyacyl-CoA dehydrogenase activity (GO:0003857);; Cellular Component: cell wall (GO:0005618);; Biological Process: fatty acid metabolic process (GO:0006631);; Cellular Component: plasmodesma (GO:0009506);; Cellular Component: chloroplast (GO:0009507);; Biological Process: jasmonic acid biosynthetic process (GO:0009695);; Biological Process: flower development (GO:0009908…	--	[I]	Lipid transport and metabolism	Enoyl-CoA hydratase/isomerase;; Enoyl-CoA hydratase/isomerase	Peroxisomal fatty acid beta-oxidation multifunctional protein AIM1 OS=Arabidopsis thaliana GN=AIM1 PE=1 SV=1	PREDICTED: peroxisomal fatty acid beta-oxidation multifunctional protein AIM1-like [Nicotiana tomentosiformis]	gi|697101348|ref|XP_009595622.1|	--	PF00378.18;PF16113.3
TRINITY_DN102028_c0_g1	1671.12	1.46226e-14	-1.54048	down	0.938031	-0.026992	normal	1.71771e-110	0.918245	normal	--	--	Molecular Function: UDP-glycosyltransferase activity (GO:0008194);; Biological Process: flavonoid biosynthetic process (GO:0009813);; Molecular Function: transferase activity, transferring hexosyl groups (GO:0016758);; Cellular Component: intracellular membrane-bounded organelle (GO:0043231);; Biological Process: flavonoid glucuronidation (GO:0052696);;	K13495|0|vvi:100262460|zeatin O-glucosyltransferase-like; K13495 cis-zeatin O-glucosyltransferase [EC:2.4.1.215] (A)	[GC]	--	UDP-glucoronosyl and UDP-glucosyl transferase	Zeatin O-glucosyltransferase OS=Phaseolus lunatus GN=ZOG1 PE=2 SV=1	PREDICTED: zeatin O-glucosyltransferase-like [Solanum tuberosum]	gi|565367005|ref|XP_006350170.1|	--	PF00201.16
TRINITY_DN102034_c0_g1	429.12	0.0953371	-0.100059	normal	2.17315e-15	-1.26567	down	4.17979e-250	-1.57494	down	--	--	Cellular Component: mitochondrial proton-transporting ATP synthase complex, catalytic core F(1) (GO:0000275);; Biological Process: photorespiration (GO:0009853);; Biological Process: ATP synthesis coupled proton transport (GO:0015986);; Molecular Function: proton-transporting ATP synthase activity, rotational mechanism (GO:0046933);; Molecular Function: proton-transporting ATPase activity, rotati…	K02135|1.00333e-39|rcu:RCOM_1460050|ATP synthase epsilon chain, mitochondrial, putative (EC:3.6.3.14); K02135 F-type H+-transporting ATPase subunit epsilon (A)	[C]	Energy production and conversion	Mitochondrial ATP synthase epsilon chain	ATP synthase subunit epsilon, mitochondrial OS=Ipomoea batatas PE=1 SV=2	PREDICTED: ATP synthase subunit epsilon, mitochondrial [Nicotiana tomentosiformis]	gi|697136421|ref|XP_009622290.1|	--	PF04627.11
TRINITY_DN102035_c0_g1	2115.12	2.26761e-31	0.323314	normal	0.00558718	0.329641	normal	2.51436e-84	1.36143	up	[IQ]	--	Molecular Function: ATP binding (GO:0005524);; Biological Process: phenylpropanoid metabolic process (GO:0009698);; Molecular Function: 4-coumarate-CoA ligase activity (GO:0016207);;	K01904|0|rcu:RCOM_0246200|AMP dependent CoA ligase, putative (EC:1.13.12.7); K01904 4-coumarate--CoA ligase [EC:6.2.1.12] (A)	[I]	Lipid transport and metabolism	AMP-binding enzyme;; AMP-binding enzyme C-terminal domain	4-coumarate--CoA ligase 1 OS=Solanum tuberosum GN=4CL1 PE=3 SV=1	PREDICTED: 4-coumarate--CoA ligase 1 [Solanum lycopersicum]	gi|460380249|ref|XP_004235870.1|	--	PF00501.26;PF13193.4
TRINITY_DN102046_c0_g1	742.12	0.0336488	0.497262	normal	0.102047	0.413312	normal	6.19197e-08	1.05911	up	[U]	Intracellular trafficking, secretion, and vesicular transport	Biological Process: protein transport (GO:0015031);; Cellular Component: integral component of membrane (GO:0016021);;	K10956|9.56177e-12|zma:100217058|uncharacterized LOC100217058; K10956 protein transport protein SEC61 subunit alpha (A)	[UO]	--	--	Protein transport protein Sec61 subunit alpha OS=Harpagifer antarcticus GN=sec61a PE=2 SV=3	PREDICTED: protein transport protein Sec61 subunit alpha-like [Elaeis guineensis]	gi|743892259|ref|XP_010911507.1|	--	--
TRINITY_DN102049_c0_g1	1067.12	1.1492e-07	-0.255076	normal	9.01915e-18	1.11404	up	0.0621722	0.0926298	normal	--	--	Molecular Function: zinc ion binding (GO:0008270);;	--	[R]	General function prediction only	AN1-like Zinc finger	Zinc finger A20 and AN1 domain-containing stress-associated protein 5 OS=Arabidopsis thaliana GN=SAP5 PE=2 SV=1	PREDICTED: zinc finger A20 and AN1 domain-containing stress-associated protein 5-like [Solanum pennellii]	gi|970069563|ref|XP_015061916.1|	--	PF01428.14
TRINITY_DN102052_c0_g1	547.12	2.40626e-36	-2.35215	down	0.666592	0.166749	normal	0.236092	0.285047	normal	--	--	Cellular Component: integral component of membrane (GO:0016021);;	--	--	--	--	--	Uncharacterized protein TCM_029816 [Theobroma cacao]	gi|590624256|ref|XP_007025554.1|	--	--
TRINITY_DN102053_c0_g1	2202.12	8.25466e-65	-1.22391	down	0.923754	0.018398	normal	1.69894e-11	0.75004	normal	--	--	Cellular Component: plasma membrane (GO:0005886);; Biological Process: plant-type cell wall biogenesis (GO:0009832);; Cellular Component: integral component of membrane (GO:0016021);; Biological Process: cell growth (GO:0016049);; Biological Process: cellulose metabolic process (GO:0030243);;	--	--	--	Protein of unknown function (DUF1191)	--	PREDICTED: uncharacterized protein LOC107057869 [Solanum tuberosum]	gi|971577332|ref|XP_015158419.1|	--	PF06697.10
TRINITY_DN102057_c0_g1	1163.12	0.000105138	0.465594	normal	2.34048e-22	1.83987	up	3.6398e-50	3.95063	up	--	--	Molecular Function: calcium ion binding (GO:0005509);; Biological Process: trichome branching (GO:0010091);; Biological Process: hydrogen peroxide catabolic process (GO:0042744);;	--	[ZD]	--	EF-hand domain pair	Calcium-binding protein KIC OS=Arabidopsis thaliana GN=KIC PE=1 SV=2	PREDICTED: calcium-binding protein KIC [Solanum tuberosum]	gi|565392908|ref|XP_006362130.1|	--	PF13833.4
TRINITY_DN102059_c0_g1	292.13	0.0117754	0.231319	normal	5.09228e-43	2.90825	up	0	2.74138	up	--	--	--	--	--	--	--	Metallothionein-like protein type 3 OS=Actinidia deliciosa GN=pKIWI503 PE=2 SV=1	metallothionein [Solanum nigrum]	gi|220683833|gb|ACL80668.1|	--	--
TRINITY_DN102062_c0_g1	836.12	0.87618	-0.0166092	normal	3.75946e-18	-1.23569	down	6.54256e-21	-0.811193	normal	--	--	--	--	--	--	--	--	PREDICTED: protein PXR1 [Solanum lycopersicum]	gi|460388402|ref|XP_004239856.1|	--	--
TRINITY_DN102064_c0_g1	687.12	9.5362e-214	-2.634	down	2.19935e-06	-1.31111	down	0	-3.9037	down	[MG]	--	Biological Process: carbohydrate metabolic process (GO:0005975);; Cellular Component: integral component of membrane (GO:0016021);; Molecular Function: racemase and epimerase activity, acting on carbohydrates and derivatives (GO:0016857);; Molecular Function: UDP-glucuronate decarboxylase activity (GO:0048040);;	--	[GM]	--	GDP-mannose 4,6 dehydratase;; NAD dependent epimerase/dehydratase family	UDP-glucuronic acid decarboxylase 4 OS=Arabidopsis thaliana GN=UXS4 PE=2 SV=1	PREDICTED: UDP-glucuronic acid decarboxylase 2 [Solanum tuberosum]	gi|565387165|ref|XP_006359374.1|	--	PF16363.3;PF01370.19
TRINITY_DN102068_c0_g1	1103.12	0.96181	0.00619754	normal	3.59776e-09	-1.73142	down	1.417e-13	-0.685254	normal	--	--	--	--	--	--	Fasciclin domain	Fasciclin-like arabinogalactan protein 9 OS=Arabidopsis thaliana GN=FLA9 PE=1 SV=1	PREDICTED: fasciclin-like arabinogalactan protein 9 [Nicotiana sylvestris]	gi|698448871|ref|XP_009773188.1|	--	PF02469.20
TRINITY_DN102072_c0_g4	1935.12	4.39977e-74	-1.15642	down	0.657973	0.549062	normal	0.0212951	0.378818	normal	--	--	--	--	[R]	General function prediction only	Carbohydrate-binding protein of the ER;; Leucine rich repeat N-terminal domain	Probable LRR receptor-like serine/threonine-protein kinase At1g67720 OS=Arabidopsis thaliana GN=At1g67720 PE=2 SV=1	PREDICTED: probable LRR receptor-like serine/threonine-protein kinase At1g67720 [Solanum lycopersicum]	gi|460403800|ref|XP_004247374.1|	--	PF12819.5;PF08263.10
TRINITY_DN102075_c0_g1	488.12	0.0719099	0.73608	normal	0.437861	0.426866	normal	0.000201129	1.91904	up	[RTKL]	--	Molecular Function: protein serine/threonine kinase activity (GO:0004674);; Molecular Function: ATP binding (GO:0005524);; Cellular Component: cytoplasm (GO:0005737);; Biological Process: regulation of mitotic cell cycle (GO:0007346);; Biological Process: signal transduction by phosphorylation (GO:0023014);; Biological Process: stress-activated protein kinase signaling cascade (GO:0031098);; Biol…	--	[T]	Signal transduction mechanisms	Protein kinase domain;; Protein tyrosine kinase	Mitogen-activated protein kinase kinase kinase 3 OS=Arabidopsis thaliana GN=ANP3 PE=1 SV=1	PREDICTED: mitogen-activated protein kinase kinase kinase NPK1-like [Solanum tuberosum]	gi|565345616|ref|XP_006339888.1|	--	PF00069.23;PF07714.15
TRINITY_DN102077_c0_g1	1904.12	9.69305e-13	-0.367038	normal	4.01319e-16	-1.25806	down	5.90329e-65	-0.863446	normal	[J]	Translation, ribosomal structure and biogenesis	Cellular Component: mitochondrion (GO:0005739);; Cellular Component: vacuole (GO:0005773);; Biological Process: gluconeogenesis (GO:0006094);; Biological Process: glycolytic process (GO:0006096);; Cellular Component: chloroplast stroma (GO:0009570);; Cellular Component: thylakoid (GO:0009579);; Biological Process: response to salt stress (GO:0009651);; Cellular Component: chloroplast envelope (GO…	--	[J]	Translation, ribosomal structure and biogenesis	Endoribonuclease L-PSP	Reactive Intermediate Deaminase A, chloroplastic OS=Arabidopsis thaliana GN=RIDA PE=1 SV=1	PREDICTED: reactive Intermediate Deaminase A, chloroplastic-like [Solanum tuberosum]	gi|565371839|ref|XP_006352508.1|	--	PF01042.19
TRINITY_DN102079_c0_g1	371.13	0.00332231	1.24787	up	0.122761	0.855319	normal	0.863522	-0.0864324	normal	--	--	--	--	--	--	Photosystem I reaction centre subunit IV / PsaE	Photosystem I reaction center subunit IV B, chloroplastic OS=Nicotiana sylvestris GN=PSAEB PE=1 SV=1	unnamed protein product [Coffea canephora]	gi|661892668|emb|CDP03826.1|	--	PF02427.15
TRINITY_DN102086_c0_g1	3206.12	1.18627e-64	-1.0916	down	0.012813	0.455398	normal	5.96256e-249	-2.78023	down	--	--	Cellular Component: membrane (GO:0016020);;	--	--	--	Protein tyrosine kinase;; Protein kinase domain;; Leucine rich repeat N-terminal domain;; Leucine rich repeat	Probable LRR receptor-like serine/threonine-protein kinase MRH1 OS=Arabidopsis thaliana GN=MRH1 PE=2 SV=1	PREDICTED: probable LRR receptor-like serine/threonine-protein kinase MRH1 [Solanum lycopersicum]	gi|723675139|ref|XP_010316819.1|	--	PF07714.15;PF00069.23;PF08263.10;PF13855.4
TRINITY_DN102087_c0_g1	679.12	5.6669e-65	4.17308	up	--	--	--	--	--	--	--	--	--	--	--	--	--	--	PREDICTED: uncharacterized protein LOC107013975 [Solanum pennellii]	gi|970016457|ref|XP_015069335.1|	--	--
TRINITY_DN1020_c0_g1	1217.12	--	--	--	0.0712974	-1.65795	normal	7.36099e-75	-13.2855	down	--	--	Molecular Function: peroxidase activity (GO:0004601);; Biological Process: response to oxidative stress (GO:0006979);; Cellular Component: plant-type cell wall (GO:0009505);; Biological Process: plant-type cell wall organization (GO:0009664);; Molecular Function: heme binding (GO:0020037);; Molecular Function: metal ion binding (GO:0046872);; Biological Process: oxidation-reduction process (GO:00…	K00430|3.02516e-86|vvi:100249514|peroxidase 5; K00430 peroxidase [EC:1.11.1.7] (A)	--	--	Peroxidase	Peroxidase 47 OS=Arabidopsis thaliana GN=PER47 PE=2 SV=2	PREDICTED: peroxidase 57-like [Solanum lycopersicum]	gi|460365327|ref|XP_004228554.1|	--	PF00141.21
TRINITY_DN1020_c1_g1	190.22	--	--	--	--	--	--	1.48506e-42	-11.845	down	--	--	--	--	--	--	--	--	PREDICTED: peroxidase 57-like [Solanum pennellii]	gi|969998280|ref|XP_015072048.1|	--	--
TRINITY_DN102108_c0_g1	1755.12	0.0529456	0.237693	normal	0.0454823	0.521628	normal	2.8876e-08	1.55647	up	--	--	--	--	--	--	Protein of unknown function (DUF4005);; IQ calmodulin-binding motif;; MARCKS family	--	PREDICTED: protein IQ-DOMAIN 14 [Solanum lycopersicum]	gi|460400237|ref|XP_004245642.1|	--	PF13178.4;PF00612.25;PF02063.15
TRINITY_DN102113_c0_g1	2168.12	1.14334e-93	1.36297	up	9.39077e-13	1.04353	up	4.72047e-12	0.89744	normal	--	--	Molecular Function: aspartic-type endopeptidase activity (GO:0004190);; Biological Process: proteolysis (GO:0006508);; Biological Process: protein catabolic process (GO:0030163);;	--	[O]	Posttranslational modification, protein turnover, chaperones	Xylanase inhibitor C-terminal;; Xylanase inhibitor N-terminal	Basic 7S globulin OS=Glycine max GN=BG PE=1 SV=2	PREDICTED: basic 7S globulin-like [Solanum tuberosum]	gi|565344600|ref|XP_006339396.1|	--	PF14541.4;PF14543.4
TRINITY_DN102117_c0_g1	547.12	4.83028e-18	-7.57483	down	--	--	--	--	--	--	--	--	Molecular Function: DNA binding (GO:0003677);;	K09422|3.49629e-06|vvi:100244939|transcription factor MYB86; K09422 myb proto-oncogene protein, plant (A)	--	--	--	--	PREDICTED: transcription factor MYB21 [Solanum tuberosum]	gi|565354056|ref|XP_006343934.1|	--	--
TRINITY_DN10211_c0_g2	585.12	--	--	--	--	--	--	4.20416e-11	-8.27143	down	--	--	--	--	--	--	--	--	--	--	--	--
TRINITY_DN102121_c0_g1	360.13	0.246352	-0.429634	normal	0.224239	-0.693997	normal	0.00867488	-1.44681	down	--	--	--	--	[P]	Inorganic ion transport and metabolism	Tesmin/TSO1-like CXC domain, cysteine-rich domain	Protein tesmin/TSO1-like CXC 5 OS=Arabidopsis thaliana GN=TCX5 PE=1 SV=1	PREDICTED: protein tesmin/TSO1-like CXC 5 [Solanum pennellii]	gi|970068301|ref|XP_015061276.1|	--	PF03638.13
TRINITY_DN102132_c0_g1	1385.12	1.05265e-24	-7.07863	down	--	--	--	--	--	--	--	--	--	K09286|2.51225e-47|vvi:100245016|ethylene-responsive transcription factor RAP2-11; K09286 EREBP-like factor (A)	--	--	AP2 domain	Ethylene-responsive transcription factor RAP2-11 OS=Arabidopsis thaliana GN=RAP2-11 PE=2 SV=1	PREDICTED: ethylene-responsive transcription factor RAP2-11-like [Nicotiana tomentosiformis]	gi|697120896|ref|XP_009614418.1|	--	PF00847.18
TRINITY_DN102133_c0_g1	416.12	0.757212	0.10895	normal	0.00737638	-0.896288	normal	0.000741503	-1.20721	down	--	--	--	--	--	--	--	--	--	--	--	--
TRINITY_DN102140_c0_g1	732.12	--	--	--	1.08979e-12	-5.60699	down	2.61531e-30	-10.3051	down	--	--	--	--	--	--	--	--	--	--	--	--
TRINITY_DN102146_c0_g1	371.13	0.0263178	-0.301858	normal	2.31855e-27	-1.75422	down	5.47737e-19	-1.09979	down	[J]	Translation, ribosomal structure and biogenesis	Biological Process: ribosomal large subunit assembly (GO:0000027);; Molecular Function: structural constituent of ribosome (GO:0003735);; Biological Process: translation (GO:0006412);; Cellular Component: cytosolic large ribosomal subunit (GO:0022625);;	K02925|1.92997e-88|vvi:100260533|60S ribosomal protein L3; K02925 large subunit ribosomal protein L3e (A)	[J]	Translation, ribosomal structure and biogenesis	Ribosomal protein L3	60S ribosomal protein L3 OS=Oryza sativa subsp. japonica GN=RPL3 PE=2 SV=2	PREDICTED: 60S ribosomal protein L3-2 [Solanum lycopersicum]	gi|460369196|ref|XP_004230449.1|	--	PF00297.20
TRINITY_DN102158_c0_g1	1523.12	1.4297e-101	9.28516	up	0.118543	0.97918	normal	8.88007e-52	3.73946	up	--	--	Molecular Function: ubiquitin-protein transferase activity (GO:0004842);; Biological Process: protein ubiquitination (GO:0016567);; Biological Process: detection of molecule of fungal origin (GO:0032491);;	--	--	--	U-box domain	U-box domain-containing protein 21 OS=Arabidopsis thaliana GN=PUB21 PE=2 SV=1	PREDICTED: U-box domain-containing protein 21-like [Solanum tuberosum]	gi|565377148|ref|XP_006355051.1|	--	PF04564.13
TRINITY_DN102162_c0_g1	2357.12	1.52441e-120	-6.99634	down	--	--	--	--	--	--	--	--	Cellular Component: integral component of membrane (GO:0016021);;	--	[R]	General function prediction only	--	Receptor-like protein 12 OS=Arabidopsis thaliana GN=RLP12 PE=2 SV=2	PREDICTED: receptor-like protein 12 [Nicotiana tomentosiformis]	gi|697142848|ref|XP_009625527.1|	--	--
TRINITY_DN102164_c0_g1	296.13	--	--	--	4.82426e-05	2.86566	up	--	--	--	[J]	Translation, ribosomal structure and biogenesis	Biological Process: cytoplasmic translation (GO:0002181);; Molecular Function: structural constituent of ribosome (GO:0003735);; Cellular Component: cytosolic large ribosomal subunit (GO:0022625);; Molecular Function: poly(A) RNA binding (GO:0044822);;	--	[J]	Translation, ribosomal structure and biogenesis	Ribosomal protein L21e	60S ribosomal protein L21 OS=Homo sapiens GN=RPL21 PE=1 SV=2	Piso0_001829 [Millerozyma farinosa CBS 7064]	gi|448113384|ref|XP_004202337.1|	--	PF01157.16
TRINITY_DN102167_c0_g1	411.12	1.51519e-05	0.778071	normal	0.331223	-0.46035	normal	0.000558107	2.391	up	--	--	Molecular Function: nucleotide binding (GO:0000166);; Molecular Function: nucleic acid binding (GO:0003676);; Cellular Component: intracellular (GO:0005622);; Biological Process: transport (GO:0006810);;	--	--	--	--	--	PREDICTED: putative G3BP-like protein isoform X3 [Solanum pennellii]	gi|970032103|ref|XP_015077349.1|	--	--
TRINITY_DN102171_c0_g1	309.13	1.79746e-12	4.30174	up	3.13883e-07	3.99774	up	--	--	--	--	--	--	K00430|3.40848e-06|rcu:RCOM_0961200|Peroxidase 12 precursor, putative (EC:1.11.1.7); K00430 peroxidase [EC:1.11.1.7] (A)	--	--	Peroxidase	--	PREDICTED: peroxidase 12-like [Solanum tuberosum]	gi|565386497|ref|XP_006359048.1|	--	PF00141.21
TRINITY_DN102177_c0_g1	937.12	1.00895e-09	0.719911	normal	6.96409e-25	1.41225	up	4.04627e-19	1.93961	up	--	--	Biological Process: metabolic process (GO:0008152);; Molecular Function: zinc ion binding (GO:0008270);; Cellular Component: integral component of membrane (GO:0016021);; Molecular Function: ligase activity (GO:0016874);;	--	[O]	Posttranslational modification, protein turnover, chaperones	Ring finger domain;; RING-like zinc finger;; Zinc finger, C3HC4 type (RING finger);; RING-H2 zinc finger domain;; Zinc finger, C3HC4 type (RING finger);; Zinc finger, C3HC4 type (RING finger)	E3 ubiquitin-protein ligase ATL23 OS=Arabidopsis thaliana GN=ATL23 PE=1 SV=2	PREDICTED: E3 ubiquitin-protein ligase ATL23 [Solanum tuberosum]	gi|565350237|ref|XP_006342077.1|	--	PF13639.4;PF17123.3;PF13923.4;PF12678.5;PF13920.4;PF00097.23
TRINITY_DN102177_c0_g2	938.12	0.106296	0.80539	normal	0.00202796	1.36946	up	0.160405	1.15785	normal	--	--	Biological Process: metabolic process (GO:0008152);; Molecular Function: zinc ion binding (GO:0008270);; Cellular Component: integral component of membrane (GO:0016021);; Molecular Function: ligase activity (GO:0016874);;	--	[O]	Posttranslational modification, protein turnover, chaperones	Ring finger domain;; RING-like zinc finger;; Zinc finger, C3HC4 type (RING finger);; RING-H2 zinc finger domain;; Zinc finger, C3HC4 type (RING finger);; Zinc finger, C3HC4 type (RING finger)	E3 ubiquitin-protein ligase ATL23 OS=Arabidopsis thaliana GN=ATL23 PE=1 SV=2	PREDICTED: E3 ubiquitin-protein ligase ATL23 [Solanum tuberosum]	gi|565350237|ref|XP_006342077.1|	--	PF13639.4;PF17123.3;PF13923.4;PF12678.5;PF13920.4;PF00097.23
TRINITY_DN102188_c0_g1	1984.12	5.4216e-29	0.737449	normal	0.0748314	0.341875	normal	1.19622e-19	1.29265	up	[O]	Posttranslational modification, protein turnover, chaperones	Biological Process: metabolic process (GO:0008152);; Molecular Function: amino acid binding (GO:0016597);; Molecular Function: nucleotidyltransferase activity (GO:0016779);;	--	--	--	ACT domain;; ACT domain;; ACT domain	ACT domain-containing protein ACR8 OS=Arabidopsis thaliana GN=ACR8 PE=2 SV=1	PREDICTED: ACT domain-containing protein ACR8-like [Solanum tuberosum]	gi|565396198|ref|XP_006363718.1|	--	PF01842.23;PF13291.4;PF13740.4
TRINITY_DN102204_c0_g1	546.12	0.71179	0.19648	normal	0.160058	0.630862	normal	7.2827e-05	1.40046	up	[T]	Signal transduction mechanisms	Molecular Function: protein domain specific binding (GO:0019904);;	--	[O]	Posttranslational modification, protein turnover, chaperones	--	14-3-3 protein 10 OS=Solanum lycopersicum GN=TFT10 PE=2 SV=2	unnamed protein product [Coffea canephora]	gi|661884948|emb|CDP11480.1|	--	--
TRINITY_DN102213_c0_g1	717.12	0.0202403	0.689586	normal	0.00497979	-1.13755	down	6.24371e-09	-1.64872	down	--	--	Biological Process: cellular process (GO:0009987);;	--	[B]	Chromatin structure and dynamics	Chromo (CHRromatin Organisation MOdifier) domain	Chromo domain protein LHP1 OS=Solanum lycopersicum GN=LHP1 PE=1 SV=2	PREDICTED: chromo domain protein LHP1-like [Solanum tuberosum]	gi|565374898|ref|XP_006353982.1|	--	PF00385.22
TRINITY_DN102214_c0_g1	710.12	3.00249e-281	-2.73458	down	7.46615e-16	-1.86777	down	3.16347e-26	-0.472815	normal	--	--	--	--	--	--	Hydrophobic seed protein;; Protease inhibitor/seed storage/LTP family	Putative lipid-binding protein AIR1 OS=Arabidopsis thaliana GN=AIR1 PE=2 SV=1	PREDICTED: 14 kDa proline-rich protein DC2.15-like [Solanum tuberosum]	gi|565381303|ref|XP_006357014.1|	--	PF14547.4;PF00234.20
TRINITY_DN102217_c0_g1	620.12	1.19366e-09	2.69134	up	--	--	--	--	--	--	--	--	Molecular Function: sequence-specific DNA binding transcription factor activity (GO:0003700);; Biological Process: regulation of transcription, DNA-templated (GO:0006355);; Molecular Function: sequence-specific DNA binding (GO:0043565);;	--	--	--	WRKY DNA -binding domain	Probable WRKY transcription factor 75 OS=Arabidopsis thaliana GN=WRKY75 PE=2 SV=1	probable WRKY transcription factor 75-like [Solanum tuberosum]	gi|568815640|ref|NP_001275604.1|	--	PF03106.13
TRINITY_DN102219_c0_g1	369.13	1.92858e-12	1.91775	up	0.052671	1.28185	normal	--	--	--	--	--	--	--	--	--	--	--	PREDICTED: cyclin-dependent protein kinase inhibitor SMR3-like [Solanum lycopersicum]	gi|723707103|ref|XP_010322340.1|	--	--
TRINITY_DN102221_c0_g1	670.12	6.15141e-07	-0.457718	normal	2.37193e-51	2.24495	up	1.41946e-23	1.03568	up	--	--	Biological Process: defense response (GO:0006952);; Biological Process: response to biotic stimulus (GO:0009607);;	--	--	--	Pathogenesis-related protein Bet v I family	MLP-like protein 43 OS=Arabidopsis thaliana GN=MLP43 PE=1 SV=1	PREDICTED: kirola-like [Solanum lycopersicum]	gi|460382589|ref|XP_004237021.1|	--	PF00407.17
TRINITY_DN102222_c0_g1	761.12	7.8429e-35	1.98633	up	0.00108884	0.785554	normal	1.97366e-21	2.61249	up	--	--	--	--	--	--	--	--	--	--	--	--
TRINITY_DN102223_c0_g1	1610.12	0.0926218	0.248629	normal	1.41508e-10	1.07911	up	0.0106586	-0.302377	normal	--	--	Biological Process: amino acid transmembrane transport (GO:0003333);; Molecular Function: amino acid transmembrane transporter activity (GO:0015171);; Cellular Component: integral component of membrane (GO:0016021);;	K14209|1.61331e-90|vvi:100252511|proton-coupled amino acid transporter 3; K14209 solute carrier family 36 (proton-coupled amino acid transporter) (A)	[E]	Amino acid transport and metabolism	Transmembrane amino acid transporter protein	Amino acid transporter ANTL2 OS=Arabidopsis thaliana GN=At4g38250 PE=1 SV=1	PREDICTED: proton-coupled amino acid transporter 3-like [Nicotiana tomentosiformis]	gi|697185755|ref|XP_009601914.1|	--	PF01490.16
TRINITY_DN10222_c0_g2	923.12	0.257152	0.466202	normal	0.00251875	1.37067	up	0.00607887	1.00816	up	--	--	--	--	[R]	General function prediction only	--	Zinc finger CCCH domain-containing protein 5 OS=Oryza sativa subsp. japonica GN=Os01g0257400 PE=2 SV=1	PREDICTED: zinc finger CCCH domain-containing protein 32 isoform X2 [Solanum tuberosum]	gi|565402420|ref|XP_006366678.1|	--	--
TRINITY_DN102240_c0_g1	186.23	0.906696	0.0463261	normal	0.0149684	-0.904047	normal	3.95495e-14	-1.97414	down	[C]	Energy production and conversion	Molecular Function: ATP binding (GO:0005524);; Biological Process: ATP hydrolysis coupled proton transport (GO:0015991);; Cellular Component: integral component of membrane (GO:0016021);; Molecular Function: hydrolase activity, acting on acid anhydrides, catalyzing transmembrane movement of substances (GO:0016820);; Cellular Component: proton-transporting V-type ATPase, V1 domain (GO:0033180);; B…	--	[C]	Energy production and conversion	ATP synthase alpha/beta family, beta-barrel domain	V-type proton ATPase subunit B2 OS=Arabidopsis thaliana GN=VHA-B2 PE=1 SV=1	unnamed protein product [Coffea canephora]	gi|661881831|emb|CDP14545.1|	--	PF02874.21
TRINITY_DN102246_c0_g1	363.13	0.0179769	1.07227	normal	--	--	--	3.97818e-11	-6.75897	down	--	--	--	--	--	--	--	--	--	--	--	--
TRINITY_DN102247_c0_g1	2417.12	0.47974	0.0774332	normal	4.46053e-16	-1.3371	down	0.00526594	0.62312	normal	[L]	Replication, recombination and repair	Molecular Function: nucleotide binding (GO:0000166);; Molecular Function: nucleic acid binding (GO:0003676);;	K14570|2.30716e-173|rcu:RCOM_1153050|exonuclease, putative; K14570 RNA exonuclease 1 [EC:3.1.-.-] (A)	[L]	Replication, recombination and repair	Exonuclease;; BAG domain;; IQ calmodulin-binding motif	Small RNA degrading nuclease 3 OS=Arabidopsis thaliana GN=SDN3 PE=1 SV=1	PREDICTED: small RNA degrading nuclease 1-like [Solanum tuberosum]	gi|565343920|ref|XP_006339069.1|	--	PF00929.22;PF02179.14;PF00612.25
TRINITY_DN102252_c0_g1	931.12	4.40633e-130	2.41915	up	5.84306e-12	2.0454	up	4.66852e-30	2.59713	up	[Q]	Secondary metabolites biosynthesis, transport and catabolism	Biological Process: metabolic process (GO:0008152);; Molecular Function: hydrolase activity (GO:0016787);;	K01061|4.48299e-107|vvi:100252854|endo-1,3;1,4-beta-D-glucanase-like (A)	[R]	General function prediction only	Dienelactone hydrolase family	Endo-1,3;1,4-beta-D-glucanase OS=Zea mays PE=1 SV=1	PREDICTED: endo-1,3;1,4-beta-D-glucanase-like isoform X1 [Nicotiana tomentosiformis]	gi|697135190|ref|XP_009621644.1|	--	PF01738.16
TRINITY_DN102261_c0_g1	1000.12	0.44725	-0.169808	normal	1.06658e-06	-1.70274	down	8.62184e-09	-1.83395	down	[RTKL]	--	Cellular Component: condensed nuclear chromosome, centromeric region (GO:0000780);; Biological Process: cytokinesis by cell plate formation (GO:0000911);; Molecular Function: ATP binding (GO:0005524);; Cellular Component: spindle microtubule (GO:0005876);; Biological Process: chromatin silencing (GO:0006342);; Biological Process: mitotic spindle organization (GO:0007052);; Biological Process: chr…	K08850|1.54224e-172|vvi:100265961|serine/threonine-protein kinase Aurora-3; K08850 aurora kinase, other [EC:2.7.11.1] (A)	[D]	Cell cycle control, cell division, chromosome partitioning	Protein kinase domain;; Protein tyrosine kinase;; Kinase-like	Serine/threonine-protein kinase Aurora-3 OS=Arabidopsis thaliana GN=AUR3 PE=2 SV=1	PREDICTED: serine/threonine-protein kinase Aurora-3-like isoform X1 [Solanum tuberosum]	gi|565353143|ref|XP_006343494.1|	--	PF00069.23;PF07714.15;PF14531.4
TRINITY_DN102262_c0_g1	895.12	4.25299e-27	-2.61044	down	1.36869e-18	-2.71692	down	0	-6.93154	down	[O]	Posttranslational modification, protein turnover, chaperones	Molecular Function: ATP binding (GO:0005524);; Cellular Component: cytoplasm (GO:0005737);; Biological Process: protein ubiquitination (GO:0016567);; Molecular Function: ubiquitin protein ligase binding (GO:0031625);; Molecular Function: ubiquitin protein ligase activity (GO:0061630);;	--	[O]	Posttranslational modification, protein turnover, chaperones	Ubiquitin-conjugating enzyme	Ubiquitin-conjugating enzyme E2 14 OS=Arabidopsis thaliana GN=UBC14 PE=1 SV=1	PREDICTED: ubiquitin-conjugating enzyme E2 7-like [Solanum lycopersicum]	gi|460402038|ref|XP_004246522.1|	--	PF00179.24
TRINITY_DN102265_c0_g1	270.14	0.104558	0.621339	normal	0.0153886	-1.02033	normal	1.84939e-05	-1.44063	down	--	--	--	--	[R]	General function prediction only	--	Transcriptional corepressor LEUNIG_HOMOLOG OS=Arabidopsis thaliana GN=LUH PE=1 SV=1	PREDICTED: transcriptional corepressor LEUNIG-like isoform X1 [Nicotiana sylvestris]	gi|698472885|ref|XP_009784357.1|	--	--
TRINITY_DN102270_c0_g1	272.14	0.310675	0.222379	normal	3.87131e-05	0.939557	normal	0.000163168	1.01092	up	[O]	Posttranslational modification, protein turnover, chaperones	Cellular Component: membrane (GO:0016020);;	K17080|6.34954e-84|vvi:100247395|prohibitin-3, mitochondrial; K17080 prohibitin 1 (A)	[O]	Posttranslational modification, protein turnover, chaperones	SPFH domain / Band 7 family	Prohibitin-3, mitochondrial OS=Arabidopsis thaliana GN=PHB3 PE=1 SV=1	PREDICTED: prohibitin-3, mitochondrial-like [Solanum tuberosum]	gi|565401475|ref|XP_006366224.1|	--	PF01145.23
TRINITY_DN102273_c0_g1	1968.12	0.680205	0.0370705	normal	0.000649007	-0.454534	normal	5.12618e-206	-1.37147	down	--	--	Molecular Function: magnesium ion transmembrane transporter activity (GO:0015095);; Biological Process: magnesium ion transport (GO:0015693);; Cellular Component: integral component of membrane (GO:0016021);;	K16075|0|rcu:RCOM_0320810|RNA splicing protein mrs2, mitochondrial, putative; K16075 magnesium transporter (A)	[P]	Inorganic ion transport and metabolism	CorA-like Mg2+ transporter protein	Magnesium transporter MRS2-4 OS=Arabidopsis thaliana GN=MRS2-4 PE=2 SV=1	PREDICTED: magnesium transporter MRS2-4 [Solanum pennellii]	gi|970000606|ref|XP_015089171.1|	--	PF01544.16
TRINITY_DN102276_c0_g1	551.12	0.829995	0.124068	normal	1.26576e-18	-5.05896	down	1.91907e-20	-10.5033	down	[I]	Lipid transport and metabolism	Cellular Component: endoplasmic reticulum membrane (GO:0005789);; Biological Process: unsaturated fatty acid biosynthetic process (GO:0006636);; Cellular Component: integral component of membrane (GO:0016021);; Molecular Function: oxidoreductase activity, acting on paired donors, with oxidation of a pair of donors resulting in the reduction of molecular oxygen to two molecules of water (GO:001671…	K10257|6.81353e-107|rcu:RCOM_0612610|Omega-3 fatty acid desaturase, endoplasmic reticulum, putative (EC:1.14.99.33); K10257 omega-3 fatty acid desaturase (delta-15 desaturase) [EC:1.14.19.-] (A)	--	--	Fatty acid desaturase	Omega-3 fatty acid desaturase, endoplasmic reticulum OS=Nicotiana tabacum GN=FAD3 PE=2 SV=1	PREDICTED: omega-3 fatty acid desaturase, endoplasmic reticulum-like [Solanum tuberosum]	gi|565354295|ref|XP_006344051.1|	--	PF00487.22
TRINITY_DN102278_c0_g1	492.12	0.923609	0.0229637	normal	2.92237e-07	1.13657	up	0.000541461	0.780034	normal	--	--	Biological Process: defense response to insect (GO:0002213);; Molecular Function: serine-type endopeptidase inhibitor activity (GO:0004867);; Biological Process: response to wounding (GO:0009611);; Biological Process: negative regulation of endopeptidase activity (GO:0010951);; Biological Process: defense response to fungus (GO:0050832);;	--	--	--	Potato inhibitor I family	Glu S.griseus protease inhibitor OS=Momordica charantia PE=1 SV=1	PREDICTED: protease inhibitor HPI-like [Solanum tuberosum]	gi|565359279|ref|XP_006346444.1|	--	PF00280.16
TRINITY_DN102281_c0_g1	106.24	--	--	--	--	--	--	9.01398e-09	-7.50651	down	[I]	Lipid transport and metabolism	Molecular Function: phospholipase D activity (GO:0004630);; Biological Process: metabolic process (GO:0008152);; Molecular Function: N-acylphosphatidylethanolamine-specific phospholipase D activity (GO:0070290);;	K01115|1.27302e-67|rcu:RCOM_1613030|phospholipase d beta, putative (EC:3.1.4.4); K01115 phospholipase D1/2 [EC:3.1.4.4] (A)	[I]	Lipid transport and metabolism	Phospholipase D Active site motif;; PLD-like domain	Phospholipase D beta 1 OS=Arabidopsis thaliana GN=PLDBETA1 PE=1 SV=4	PREDICTED: phospholipase D gamma 1-like [Solanum tuberosum]	gi|565349642|ref|XP_006341798.1|	--	PF00614.20;PF13091.4
TRINITY_DN102282_c0_g1	1574.12	3.36164e-10	-0.532432	normal	3.34337e-64	-2.3544	down	1.14889e-258	-2.23607	down	[O]	Posttranslational modification, protein turnover, chaperones	Molecular Function: thioredoxin-disulfide reductase activity (GO:0004791);; Cellular Component: cytoplasm (GO:0005737);; Biological Process: removal of superoxide radicals (GO:0019430);; Biological Process: oxidation-reduction process (GO:0055114);;	K00384|0|vvi:100263578|thioredoxin reductase NTRB-like; K00384 thioredoxin reductase (NADPH) [EC:1.8.1.9] (A)	[O]	Posttranslational modification, protein turnover, chaperones	Pyridine nucleotide-disulphide oxidoreductase;; Pyridine nucleotide-disulphide oxidoreductase;; Pyridine nucleotide-disulphide oxidoreductase;; HI0933-like protein;; Putative NAD(P)-binding;; Glucose inhibited division protein A	Thioredoxin reductase 2 OS=Arabidopsis thaliana GN=NTR2 PE=2 SV=2	PREDICTED: thioredoxin reductase 2-like [Solanum lycopersicum]	gi|460377440|ref|XP_004234501.1|	--	PF07992.12;PF13738.4;PF00070.25;PF03486.12;PF13241.4;PF01134.20
TRINITY_DN102283_c0_g1	745.12	3.66274e-207	2.43764	up	0.225558	0.317233	normal	5.68643e-77	2.29385	up	--	--	Cellular Component: plasma membrane (GO:0005886);; Molecular Function: peptide-methionine (R)-S-oxide reductase activity (GO:0033743);; Biological Process: oxidation-reduction process (GO:0055114);;	--	--	--	--	--	PREDICTED: uncharacterized protein LOC107011782 [Solanum pennellii]	gi|970011963|ref|XP_015066912.1|	--	--
TRINITY_DN102285_c0_g1	1001.12	--	--	--	--	--	--	2.99498e-24	-6.36547	down	--	--	Molecular Function: L-ornithine transmembrane transporter activity (GO:0000064);; Molecular Function: structural constituent of ribosome (GO:0003735);; Molecular Function: L-histidine transmembrane transporter activity (GO:0005290);; Biological Process: translation (GO:0006412);; Biological Process: proline biosynthetic process (GO:0006561);; Molecular Function: arginine transmembrane transporter…	K15109|1.44103e-129|vvi:100265259|mitochondrial arginine transporter BAC2; K15109 solute carrier family 25 (mitochondrial carnitine/acylcarnitine transporter), member 20/29 (A)	[C]	Energy production and conversion	Mitochondrial carrier protein	Mitochondrial arginine transporter BAC2 OS=Arabidopsis thaliana GN=BAC2 PE=1 SV=1	PREDICTED: mitochondrial arginine transporter BAC2-like [Solanum pennellii]	gi|970012870|ref|XP_015067383.1|	--	PF00153.25
TRINITY_DN102288_c0_g1	451.12	0.0213168	0.518541	normal	0.0485966	1.35922	normal	0.000249795	1.94333	up	--	--	Cellular Component: integral component of membrane (GO:0016021);;	--	--	--	--	--	PREDICTED: uncharacterized protein LOC102591770 [Solanum tuberosum]	gi|565400092|ref|XP_006365566.1|	--	--
TRINITY_DN102296_c0_g1	1005.12	7.42773e-20	1.36052	up	5.02611e-05	1.2048	up	2.40861e-07	1.5114	up	--	--	--	--	[S]	Function unknown	--	--	PREDICTED: WD repeat-containing protein 44-like [Solanum pennellii]	gi|970031771|ref|XP_015077180.1|	--	--
TRINITY_DN102297_c0_g1	1308.12	--	--	--	9.23283e-13	-5.21243	down	9.25603e-33	-8.39346	down	[RTKL]	--	Molecular Function: calmodulin-dependent protein kinase activity (GO:0004683);; Molecular Function: calcium ion binding (GO:0005509);; Molecular Function: calmodulin binding (GO:0005516);; Molecular Function: ATP binding (GO:0005524);; Cellular Component: cytoplasm (GO:0005737);; Cellular Component: plasma membrane (GO:0005886);; Biological Process: abscisic acid-activated signaling pathway (GO:0…	K13412|1.17066e-156|vvi:100246254|calcium-dependent protein kinase 20; K13412 calcium-dependent protein kinase [EC:2.7.11.1] (A)	[T]	Signal transduction mechanisms	Protein kinase domain;; Protein tyrosine kinase;; Lipopolysaccharide kinase (Kdo/WaaP) family;; Phosphotransferase enzyme family	Calcium-dependent protein kinase 20 OS=Arabidopsis thaliana GN=CPK20 PE=3 SV=1	PREDICTED: calcium-dependent protein kinase 20-like [Solanum tuberosum]	gi|565344158|ref|XP_006339184.1|	--	PF00069.23;PF07714.15;PF06293.12;PF01636.21
TRINITY_DN102299_c0_g1	2942.12	1.85981e-102	1.87631	up	0.000240149	0.694102	normal	0.0642492	-0.155753	normal	--	--	--	--	--	--	--	--	PREDICTED: myosin-11 [Nicotiana sylvestris]	gi|698532977|ref|XP_009763307.1|	--	--
TRINITY_DN1022_c0_g3	3999.12	0	1.41102	up	2.29215e-22	1.20085	up	0	-0.902366	normal	[Z]	Cytoskeleton	Molecular Function: DNA binding (GO:0003677);; Molecular Function: microtubule motor activity (GO:0003777);; Molecular Function: ATP binding (GO:0005524);; Cellular Component: kinesin complex (GO:0005871);; Cellular Component: microtubule (GO:0005874);; Biological Process: regulation of DNA replication (GO:0006275);; Biological Process: DNA repair (GO:0006281);; Biological Process: microtubule-ba…	K10403|0|vvi:100261269|kinesin-like protein KIF22; K10403 kinesin family member 22 (A)	[Z]	Cytoskeleton	Kinesin motor domain;; Microtubule binding;; Metallothionein;; Eukaryotic metallothionein	Kinesin-like protein KIF22 OS=Xenopus tropicalis GN=kif22 PE=2 SV=1	PREDICTED: kinesin-like protein KIF22 [Solanum tuberosum]	gi|565348044|ref|XP_006341028.1|	--	PF00225.21;PF16796.3;PF01439.16;PF12749.5
TRINITY_DN102308_c0_g1	879.12	3.37212e-97	-2.21749	down	--	--	--	--	--	--	--	--	Biological Process: transcription, DNA-templated (GO:0006351);; Molecular Function: sequence-specific DNA binding (GO:0043565);;	--	--	--	Seed dormancy control	--	PREDICTED: uncharacterized protein LOC101256080 isoform X2 [Solanum lycopersicum]	gi|460381448|ref|XP_004236461.1|	--	PF14144.4
TRINITY_DN102310_c0_g1	573.12	0.890438	0.0251264	normal	1.87142e-14	1.40572	up	7.31063e-06	-0.709699	normal	--	--	Molecular Function: chitinase activity (GO:0004568);; Biological Process: carbohydrate metabolic process (GO:0005975);; Biological Process: chitin catabolic process (GO:0006032);; Biological Process: cell wall macromolecule catabolic process (GO:0016998);;	--	[R]	General function prediction only	Chitinase class I	Chitinase-like protein 2 OS=Arabidopsis thaliana GN=CTL2 PE=2 SV=1	PREDICTED: chitinase-like protein 1 [Solanum tuberosum]	gi|565366401|ref|XP_006349881.1|	--	PF00182.17
TRINITY_DN102311_c0_g1	631.12	--	--	--	0.000348161	2.41165	up	0.000176138	2.81572	up	--	--	--	--	--	--	--	--	--	--	--	--
TRINITY_DN102319_c0_g1	504.12	2.922e-13	1.87533	up	--	--	--	--	--	--	--	--	--	--	--	--	Potato type II proteinase inhibitor family	Wound-induced proteinase inhibitor 2 OS=Capsicum annuum GN=PIN2 PE=2 SV=1	PREDICTED: wound-induced proteinase inhibitor 2-like [Solanum lycopersicum]	gi|460410012|ref|XP_004250426.1|	--	PF02428.13
TRINITY_DN102330_c0_g1	784.12	0.667271	0.132789	normal	6.01969e-18	1.91216	up	0.287308	0.267852	normal	--	--	Molecular Function: cysteine-type endopeptidase activity (GO:0004197);; Cellular Component: extracellular space (GO:0005615);; Cellular Component: lysosome (GO:0005764);; Biological Process: regulation of catalytic activity (GO:0050790);; Biological Process: proteolysis involved in cellular protein catabolic process (GO:0051603);;	--	[O]	Posttranslational modification, protein turnover, chaperones	--	Cathepsin B-like cysteine proteinase 3 (Fragment) OS=Ostertagia ostertagi GN=CP-3 PE=3 SV=1	cathepsin B, partial [Avicennia marina subsp. marina]	gi|544636774|gb|AGW24435.1|	--	--
TRINITY_DN102331_c0_g1	422.12	7.12866e-11	-3.69161	down	4.15109e-53	-6.50517	down	6.45299e-87	-10.4059	down	--	--	Molecular Function: actin binding (GO:0003779);; Cellular Component: actin filament (GO:0005884);; Biological Process: actin filament depolymerization (GO:0030042);; Cellular Component: apoplast (GO:0048046);;	K05765|1.03208e-67|vvi:100258572|actin-depolymerizing factor 10-like; K05765 cofilin (A)	[Z]	Cytoskeleton	Cofilin/tropomyosin-type actin-binding protein	Actin-depolymerizing factor 12 OS=Arabidopsis thaliana GN=ADF12 PE=2 SV=2	PREDICTED: actin-depolymerizing factor 12 [Solanum tuberosum]	gi|565344910|ref|XP_006339546.1|	--	PF00241.18
TRINITY_DN102339_c0_g1	1337.12	4.12602e-06	0.522969	normal	1.36426e-11	1.47888	up	0.000662361	-0.667332	normal	--	--	--	--	--	--	Fantastic Four meristem regulator	--	PREDICTED: uncharacterized protein LOC102591628 [Solanum tuberosum]	gi|565392388|ref|XP_006361886.1|	--	PF11250.6
TRINITY_DN102343_c1_g1	968.12	7.19366e-13	4.02195	up	1.33266e-20	6.20519	up	2.13763e-12	8.62926	up	--	--	--	--	--	--	--	--	--	--	--	--
TRINITY_DN102349_c0_g1	1304.12	0.927403	-0.0271236	normal	0.10982	-0.572374	normal	2.18602e-123	-3.93943	down	--	--	--	--	--	--	Proline-rich nuclear receptor coactivator	--	PREDICTED: uncharacterized protein LOC107062410 [Solanum tuberosum]	gi|971567072|ref|XP_015168502.1|	--	PF15365.4
TRINITY_DN102361_c0_g1	2035.12	0.014119	-0.338382	normal	6.11925e-21	-1.45761	down	2.47572e-32	-0.871384	normal	--	--	Biological Process: metabolic process (GO:0008152);; Cellular Component: integral component of membrane (GO:0016021);; Molecular Function: transferase activity, transferring glycosyl groups (GO:0016757);;	--	[GMW]	--	Exostosin family	Xyloglucan galactosyltransferase KATAMARI1 homolog OS=Oryza sativa subsp. japonica GN=Os03g0144800 PE=2 SV=1	PREDICTED: xyloglucan galactosyltransferase KATAMARI1 homolog [Solanum tuberosum]	gi|565378069|ref|XP_006355485.1|	--	PF03016.13
TRINITY_DN102362_c0_g1	1510.12	2.41599e-13	-2.114	down	--	--	--	--	--	--	[Q]	Secondary metabolites biosynthesis, transport and catabolism	Molecular Function: iron ion binding (GO:0005506);; Cellular Component: integral component of membrane (GO:0016021);; Molecular Function: oxidoreductase activity, acting on paired donors, with incorporation or reduction of molecular oxygen, NAD(P)H as one donor, and incorporation of one atom of oxygen (GO:0016709);; Molecular Function: heme binding (GO:0020037);; Biological Process: secondary met…	--	[Q]	Secondary metabolites biosynthesis, transport and catabolism	Cytochrome P450	Cytochrome P450 82C4 OS=Arabidopsis thaliana GN=CYP82C4 PE=2 SV=1	PREDICTED: cytochrome P450 CYP82D47-like [Solanum pennellii]	gi|970055852|ref|XP_015089572.1|	--	PF00067.20
TRINITY_DN102363_c0_g1	1293.12	0.0950757	-0.541905	normal	0.000423186	-1.19766	down	0.8751	0.091018	normal	--	--	Molecular Function: double-stranded DNA binding (GO:0003690);; Cellular Component: mitochondrion (GO:0005739);; Biological Process: regulation of transcription, DNA-templated (GO:0006355);;	K15032|1.05433e-121|vvi:100247222|uncharacterized LOC100247222; K15032 mTERF domain-containing protein, mitochondrial (A)	[KR]	--	mTERF	--	Putative mTERF domain containing protein, identical [Solanum demissum]	gi|56744283|gb|AAW28562.1|	--	PF02536.12
TRINITY_DN102371_c0_g1	653.12	0.000615087	0.984319	normal	0.801258	0.0936972	normal	0.000115918	1.0779	up	[TZDR]	--	Molecular Function: calcium ion binding (GO:0005509);;	K02183|7.77896e-11|zma:100381297|calmodulin (EC:2.7.11.19); K02183 calmodulin (A)	[T]	Signal transduction mechanisms	--	Calmodulin-2 OS=Petunia hybrida GN=CAM72 PE=2 SV=2	PREDICTED: calmodulin-2/4-like, partial [Camelina sativa]	gi|727474410|ref|XP_010412992.1|	--	--
TRINITY_DN102380_c0_g2	1345.12	0.979159	0.00483087	normal	8.15125e-05	0.927729	normal	4.77716e-06	1.06805	up	--	--	Cellular Component: integral component of membrane (GO:0016021);;	--	--	--	Protein of unknown function (DUF1218)	--	PREDICTED: uncharacterized protein LOC102602370 [Solanum tuberosum]	gi|565361630|ref|XP_006347558.1|	--	PF06749.10
TRINITY_DN102391_c0_g1	1087.12	1.22978e-09	2.31065	up	0.00145324	1.65344	up	0.260341	-0.427436	normal	--	--	Molecular Function: DNA binding (GO:0003677);; Cellular Component: nucleus (GO:0005634);; Cellular Component: cytosol (GO:0005829);; Biological Process: DNA methylation (GO:0006306);; Biological Process: methylation-dependent chromatin silencing (GO:0006346);; Biological Process: cell-cell signaling (GO:0007267);; Biological Process: virus induced gene silencing (GO:0009616);; Biological Process:…	--	--	--	--	--	PREDICTED: BEL1-like homeodomain protein 9 [Solanum tuberosum]	gi|565347947|ref|XP_006340982.1|	--	--
TRINITY_DN102392_c0_g1	2116.12	8.59526e-15	0.871876	normal	6.03962e-11	1.28346	up	4.03821e-28	1.67622	up	[RTKL]	--	Molecular Function: protein kinase activity (GO:0004672);; Molecular Function: ATP binding (GO:0005524);; Biological Process: protein phosphorylation (GO:0006468);; Cellular Component: integral component of membrane (GO:0016021);;	--	--	--	Protein tyrosine kinase;; Protein kinase domain;; Leucine Rich repeats (2 copies);; Leucine rich repeat N-terminal domain	Probable inactive receptor kinase At1g27190 OS=Arabidopsis thaliana GN=At1g27190 PE=1 SV=1	PREDICTED: probable inactive receptor kinase At1g27190 [Solanum tuberosum]	gi|565381745|ref|XP_006357223.1|	--	PF07714.15;PF00069.23;PF12799.5;PF08263.10
TRINITY_DN1023_c0_g1	1411.76	0.292561	-0.0640854	normal	0.00042285	-0.405575	normal	9.04448e-96	-1.03536	down	--	--	--	--	--	--	--	--	PREDICTED: sporulation-specific protein 15-like isoform X2 [Solanum tuberosum]	gi|565391365|ref|XP_006361393.1|	--	--
TRINITY_DN102401_c0_g1	824.12	--	--	--	1.29391e-07	-4.48829	down	2.10808e-29	-10.1754	down	--	--	--	--	--	--	--	--	--	--	--	--
TRINITY_DN102405_c0_g1	736.12	9.88996e-06	-2.15777	down	--	--	--	0.101111	0.750361	normal	--	--	--	--	--	--	--	--	--	--	--	--
TRINITY_DN102410_c0_g1	719.12	1.10512e-35	-2.23522	down	--	--	--	--	--	--	--	--	--	--	--	--	--	--	--	--	--	--
TRINITY_DN102423_c0_g1	367.13	--	--	--	1.87428e-05	3.29634	up	--	--	--	[J]	Translation, ribosomal structure and biogenesis	Biological Process: ribosomal large subunit assembly (GO:0000027);; Molecular Function: structural constituent of ribosome (GO:0003735);; Biological Process: translation (GO:0006412);; Cellular Component: cytosolic large ribosomal subunit (GO:0022625);;	--	[J]	Translation, ribosomal structure and biogenesis	Ribosomal protein L5;; ribosomal L5P family C-terminus	60S ribosomal protein L11 OS=Ictalurus punctatus GN=rpl11 PE=2 SV=3	60S ribosomal protein L11 [Zea mays]	gi|195649157|gb|ACG44046.1|	--	PF00281.17;PF00673.19
TRINITY_DN102426_c0_g1	1371.12	4.85954e-35	9.7243	up	--	--	--	--	--	--	[Q]	Secondary metabolites biosynthesis, transport and catabolism	Molecular Function: monooxygenase activity (GO:0004497);; Molecular Function: iron ion binding (GO:0005506);; Cellular Component: cytosol (GO:0005829);; Biological Process: sterol metabolic process (GO:0016125);; Molecular Function: oxidoreductase activity, acting on paired donors, with incorporation or reduction of molecular oxygen (GO:0016705);; Molecular Function: lyase activity (GO:0016829);;…	--	--	--	Cytochrome P450	9-divinyl ether synthase OS=Capsicum annuum GN=DES PE=2 SV=1	RecName: Full=9-divinyl ether synthase; Short=StDES; AltName: Full=Colneleate synthase; AltName: Full=Cytochrome P450 74D4 [Capsicum annuum]	gi|122235310|sp|Q0PHS9.1|DES_CAPAN	--	PF00067.20
TRINITY_DN102435_c0_g1	696.12	2.7453e-07	-1.75925	down	0.251136	-0.541941	normal	1.50229e-106	-3.83722	down	--	--	--	--	--	--	Dehydrin	--	--	--	--	PF00257.17
TRINITY_DN102436_c0_g1	295.13	0.37627	0.131076	normal	8.36153e-05	-1.00955	down	6.07054e-47	-1.77444	down	[RTKL]	--	Molecular Function: protein serine/threonine kinase activity (GO:0004674);; Molecular Function: ATP binding (GO:0005524);; Biological Process: protein phosphorylation (GO:0006468);;	K02218|1.26998e-19|zma:100382605|uncharacterized LOC100382605; K02218 casein kinase 1 [EC:2.7.11.1] (A)	[T]	Signal transduction mechanisms	--	Casein kinase I isoform delta-like OS=Arabidopsis thaliana GN=At4g26100 PE=2 SV=2	hypothetical protein M569_15379, partial [Genlisea aurea]	gi|527186472|gb|EPS59429.1|	--	--
TRINITY_DN102451_c0_g2	419.12	--	--	--	0.291353	0.753349	normal	0.00181457	2.14673	up	--	--	--	--	[G]	Carbohydrate transport and metabolism	--	Phosphoglucan phosphatase DSP4, amyloplastic OS=Castanea sativa GN=DSP4 PE=1 SV=1	PREDICTED: phosphoglucan phosphatase DSP4, amyloplastic-like [Solanum lycopersicum]	gi|460381206|ref|XP_004236343.1|	--	--
TRINITY_DN102465_c0_g1	1155.12	0.270265	0.361806	normal	0.774108	-0.110399	normal	2.69381e-24	-1.82224	down	--	--	Cellular Component: plastid (GO:0009536);; Biological Process: mRNA modification (GO:0016556);;	--	--	--	Putative quorum-sensing-regulated virulence factor	--	PREDICTED: uncharacterized protein LOC102586861 [Solanum tuberosum]	gi|565385116|ref|XP_006358465.1|	--	PF12843.5
TRINITY_DN102466_c0_g1	1257.12	0.00645749	0.235857	normal	0.19712	0.236616	normal	5.28418e-254	-2.0286	down	[RTKL]	--	Molecular Function: protein serine/threonine kinase activity (GO:0004674);; Molecular Function: ATP binding (GO:0005524);; Biological Process: protein phosphorylation (GO:0006468);;	--	[G]	Carbohydrate transport and metabolism	Protein kinase domain;; Protein tyrosine kinase	Shaggy-related protein kinase theta OS=Arabidopsis thaliana GN=ASK8 PE=2 SV=3	PREDICTED: shaggy-related protein kinase epsilon-like [Solanum pennellii]	gi|970031438|ref|XP_015077006.1|	--	PF00069.23;PF07714.15
TRINITY_DN102468_c0_g1	2992.12	0.00261849	1.52812	up	6.62385e-09	2.6149	up	8.71963e-44	-2.11297	down	--	--	--	--	--	--	--	--	PREDICTED: uncharacterized protein LOC102597777 [Solanum tuberosum]	gi|565343093|ref|XP_006338674.1|	--	--
TRINITY_DN102475_c0_g1	2238.12	2.64385e-114	-4.6424	down	3.32837e-43	-3.92118	down	4.17275e-133	-4.59697	down	--	--	Molecular Function: cysteine-type endopeptidase activity (GO:0004197);; Cellular Component: vacuole (GO:0005773);; Biological Process: vacuolar protein processing (GO:0006624);; Cellular Component: integral component of membrane (GO:0016021);; Biological Process: proteolysis involved in cellular protein catabolic process (GO:0051603);;	--	[O]	Posttranslational modification, protein turnover, chaperones	Peptidase C13 family;; Caspase domain	Vacuolar-processing enzyme OS=Glycine max PE=2 SV=1	PREDICTED: vacuolar-processing enzyme beta-isozyme [Solanum tuberosum]	gi|565378091|ref|XP_006355496.1|	--	PF01650.16;PF00656.20
TRINITY_DN102480_c0_g1	425.12	0.174971	-0.679418	normal	0.536148	0.426982	normal	7.00102e-05	2.693	up	--	--	--	--	--	--	--	--	--	--	--	--
TRINITY_DN102489_c0_g1	1722.12	0.878796	0.0162798	normal	0.0563453	-0.308563	normal	1.28798e-74	-1.39593	down	[E]	Amino acid transport and metabolism	Molecular Function: aspartate kinase activity (GO:0004072);; Molecular Function: homoserine dehydrogenase activity (GO:0004412);; Biological Process: aspartate family amino acid biosynthetic process (GO:0009067);; Biological Process: phosphorylation (GO:0016310);; Molecular Function: amino acid binding (GO:0016597);; Molecular Function: NADP binding (GO:0050661);; Biological Process: oxidation-re…	--	--	--	Amino acid kinase family;; Homoserine dehydrogenase, NAD binding domain;; ACT domain;; ACT domain	Bifunctional aspartokinase/homoserine dehydrogenase 2, chloroplastic OS=Arabidopsis thaliana GN=AKHSDH2 PE=1 SV=1	PREDICTED: bifunctional aspartokinase/homoserine dehydrogenase 1, chloroplastic-like [Solanum tuberosum]	gi|565380270|ref|XP_006356527.1|	--	PF00696.26;PF03447.14;PF13840.4;PF01842.23
TRINITY_DN102490_c0_g1	1618.12	5.56827e-09	-2.16833	down	0.160887	-0.761906	normal	2.11391e-97	-2.78399	down	--	--	Cellular Component: integral component of membrane (GO:0016021);;	--	--	--	--	--	PREDICTED: uncharacterized protein LOC107060149 [Solanum tuberosum]	gi|971546283|ref|XP_015163138.1|	--	--
TRINITY_DN102502_c0_g1	108.18	3.59286e-05	-2.05118	down	0.763052	-0.188412	normal	0.000194881	1.94477	up	--	--	Molecular Function: iron ion binding (GO:0005506);; Cellular Component: membrane (GO:0016020);; Molecular Function: oxidoreductase activity, acting on paired donors, with incorporation or reduction of molecular oxygen, NAD(P)H as one donor, and incorporation of one atom of oxygen (GO:0016709);; Molecular Function: heme binding (GO:0020037);; Biological Process: secondary metabolite biosynthetic p…	--	[Q]	Secondary metabolites biosynthesis, transport and catabolism	--	Cytochrome P450 CYP736A12 OS=Panax ginseng PE=2 SV=1	PREDICTED: cytochrome P450 CYP736A12-like isoform X1 [Solanum tuberosum]	gi|565395850|ref|XP_006363549.1|	--	--
TRINITY_DN102508_c0_g1	868.12	0.782283	0.174803	normal	0.0434399	0.829504	normal	0.00678794	1.45609	up	--	--	--	--	--	--	--	Probable zinc metalloprotease EGY2, chloroplastic OS=Arabidopsis thaliana GN=EGY2 PE=2 SV=1	hypothetical protein L484_026396 [Morus notabilis]	gi|703093924|ref|XP_010095087.1|	--	--
TRINITY_DN102510_c0_g1	410.12	1.5981e-07	-1.41086	down	2.54542e-05	-1.48511	down	1.40713e-23	-1.96346	down	--	--	--	--	--	--	--	--	--	--	--	--
TRINITY_DN102521_c0_g1	2326.12	0.353921	-0.140642	normal	4.96412e-11	-1.36214	down	0.0424193	0.451665	normal	--	--	--	K10727|5.28959e-153|vvi:100263560|CDT1-like protein a, chloroplastic; K10727 chromatin licensing and DNA replication factor 1 (A)	[L]	Replication, recombination and repair	DNA replication factor Cdt1 C-terminal domain;; DNA replication factor CDT1 like	CDT1-like protein a, chloroplastic OS=Arabidopsis thaliana GN=CDT1A PE=1 SV=1	PREDICTED: CDT1-like protein a, chloroplastic [Solanum pennellii]	gi|970033838|ref|XP_015078223.1|	--	PF16679.3;PF08839.9
TRINITY_DN102530_c0_g1	698.12	2.52744e-09	-2.52492	down	--	--	--	--	--	--	--	--	Molecular Function: NADH dehydrogenase activity (GO:0003954);; Cellular Component: cytosol (GO:0005829);; Cellular Component: membrane (GO:0016020);; Biological Process: iron-sulfur cluster assembly (GO:0016226);; Molecular Function: iron-sulfur cluster binding (GO:0051536);;	--	--	--	--	--	PREDICTED: CASP-like protein 1F1 [Solanum tuberosum]	gi|565361212|ref|XP_006347351.1|	--	--
TRINITY_DN102552_c0_g1	595.12	0.993341	-0.00238459	normal	7.23394e-05	-1.09342	down	0.00222579	-0.71683	normal	--	--	--	--	[S]	Function unknown	--	Protein SABRE OS=Arabidopsis thaliana GN=SAB PE=1 SV=1	PREDICTED: protein SABRE isoform X2 [Solanum tuberosum]	gi|971534181|ref|XP_015166122.1|	--	--
TRINITY_DN102553_c0_g1	264.14	0.0979637	0.501076	normal	0.0292127	-1.02414	normal	1.09114e-11	-1.90945	down	[RTKL]	--	Molecular Function: protein serine/threonine kinase activity (GO:0004674);; Molecular Function: ATP binding (GO:0005524);; Biological Process: Wnt signaling pathway (GO:0016055);; Biological Process: peptidyl-serine phosphorylation (GO:0018105);;	--	[T]	Signal transduction mechanisms	Protein kinase domain	Casein kinase I isoform alpha OS=Ovis aries GN=CSNK1A1 PE=3 SV=1	PREDICTED: uncharacterized protein LOC102583902 [Solanum tuberosum]	gi|565346427|ref|XP_006340257.1|	--	PF00069.23
TRINITY_DN102554_c0_g1	7.77	0.763262	-0.137438	normal	0.461297	-0.388702	normal	0.00904399	1.41916	up	--	--	--	--	--	--	--	--	--	--	--	--
TRINITY_DN102563_c0_g1	2755.12	2.8501e-54	-1.04764	down	4.47428e-05	0.759027	normal	2.50982e-19	1.64974	up	--	--	Molecular Function: signal transducer activity (GO:0004871);; Cellular Component: plasma membrane (GO:0005886);; Biological Process: signal transduction (GO:0007165);; Biological Process: metabolic process (GO:0008152);; Biological Process: positive regulation of flower development (GO:0009911);; Biological Process: inflorescence development (GO:0010229);; Biological Process: basipetal auxin tran…	--	--	--	NPH3 family;; BTB/POZ domain	BTB/POZ domain-containing protein NPY1 OS=Arabidopsis thaliana GN=NPY1 PE=2 SV=1	PREDICTED: BTB/POZ domain-containing protein NPY1 [Solanum lycopersicum]	gi|460397957|ref|XP_004244531.1|	--	PF03000.12;PF00651.29
TRINITY_DN102565_c0_g1	2035.12	2.32683e-27	1.1777	up	0.916891	-0.0268121	normal	7.45824e-64	3.12592	up	--	--	Cellular Component: exocyst (GO:0000145);; Biological Process: exocytosis (GO:0006887);;	K07195|0|rcu:RCOM_0392600|protein binding protein, putative; K07195 exocyst complex component 7 (A)	[U]	Intracellular trafficking, secretion, and vesicular transport	Exo70 exocyst complex subunit	Exocyst complex component EXO70A1 OS=Arabidopsis thaliana GN=EXO70A1 PE=1 SV=1	PREDICTED: exocyst complex component EXO70A1 [Solanum pennellii]	gi|970060966|ref|XP_015057257.1|	--	PF03081.13
TRINITY_DN102569_c0_g1	2540.12	7.86214e-80	-1.06666	down	1.65037e-10	-1.35881	down	5.92509e-78	-1.66863	down	--	--	Molecular Function: actin binding (GO:0003779);; Cellular Component: integral component of membrane (GO:0016021);; Biological Process: petal formation (GO:0048451);; Biological Process: sepal formation (GO:0048453);;	--	[TZ]	--	Formin Homology 2 Domain	Formin-like protein 11 OS=Arabidopsis thaliana GN=FH11 PE=2 SV=1	PREDICTED: formin-like protein 11 [Solanum tuberosum]	gi|565355955|ref|XP_006344840.1|	--	PF02181.21
TRINITY_DN102572_c0_g1	639.12	0.084891	0.56459	normal	6.16884e-09	1.73025	up	0.0801171	0.668959	normal	--	--	Cellular Component: endoplasmic reticulum (GO:0005783);; Cellular Component: membrane part (GO:0044425);;	--	[U]	Intracellular trafficking, secretion, and vesicular transport	--	Reticulon-like protein B6 OS=Arabidopsis thaliana GN=RTNLB6 PE=1 SV=1	PREDICTED: reticulon-like protein B2, partial [Nicotiana tomentosiformis]	gi|697178059|ref|XP_009598008.1|	--	--
TRINITY_DN102577_c0_g1	759.12	--	--	--	0.000102807	3.23389	up	--	--	--	--	--	--	--	--	--	TCP family transcription factor	Transcription factor TCP23 OS=Arabidopsis thaliana GN=TCP23 PE=1 SV=1	putative TCP transcription factor [Solanum tuberosum]	gi|142942527|gb|ABO93018.1|	--	PF03634.11
TRINITY_DN102583_c0_g1	1331.12	1.10943e-111	-4.52111	down	2.03133e-08	2.19457	up	4.59589e-09	3.27288	up	--	--	Cellular Component: integral component of membrane (GO:0016021);;	--	--	--	--	Probable F-box protein At1g60180 OS=Arabidopsis thaliana GN=At2g36090 PE=2 SV=1	PREDICTED: probable F-box protein At1g60180 [Solanum tuberosum]	gi|565344072|ref|XP_006339141.1|	--	--
TRINITY_DN102585_c0_g1	2468.12	6.3111e-34	-1.41981	down	1.73078e-26	-2.36976	down	4.40783e-35	-0.957151	normal	[S]	Function unknown	Cellular Component: plasma membrane (GO:0005886);; Biological Process: oligopeptide transport (GO:0006857);; Molecular Function: oligopeptide transporter activity (GO:0015198);; Cellular Component: integral component of membrane (GO:0016021);; Biological Process: transmembrane transport (GO:0055085);;	--	--	--	OPT oligopeptide transporter protein	Probable metal-nicotianamine transporter YSL7 OS=Arabidopsis thaliana GN=YSL7 PE=2 SV=1	PREDICTED: probable metal-nicotianamine transporter YSL7 [Solanum tuberosum]	gi|565395154|ref|XP_006363210.1|	--	PF03169.13
TRINITY_DN102593_c0_g1	2035.12	0.000127454	-0.410724	normal	5.25752e-07	-0.882871	normal	7.34657e-33	-1.17877	down	--	--	Biological Process: lipid metabolic process (GO:0006629);; Molecular Function: hydrolase activity (GO:0016787);;	--	--	--	Lipase (class 3);; Protein kinase domain;; Protein tyrosine kinase	GDSL esterase/lipase At4g10955 OS=Arabidopsis thaliana GN=At4g10955 PE=2 SV=1	PREDICTED: GDSL esterase/lipase At4g10955-like [Solanum tuberosum]	gi|565353865|ref|XP_006343842.1|	--	PF01764.23;PF00069.23;PF07714.15
TRINITY_DN102599_c0_g1	1047.12	5.60997e-21	-1.39974	down	4.3005e-17	1.61999	up	3.41358e-30	1.89029	up	--	--	--	--	--	--	--	Protein IQ-DOMAIN 1 OS=Arabidopsis thaliana GN=IQD1 PE=1 SV=1	PREDICTED: protein IQ-DOMAIN 1 [Solanum lycopersicum]	gi|460378420|ref|XP_004234970.1|	--	--
TRINITY_DN1025_c0_g2	2005.12	2.1208e-11	-0.979304	normal	0.475492	0.225823	normal	8.59035e-25	-1.36045	down	--	--	--	--	--	--	Zein-binding	Myosin-binding protein 7 OS=Arabidopsis thaliana GN=MYOB7 PE=1 SV=1	PREDICTED: uncharacterized protein LOC102602908 [Solanum tuberosum]	gi|565353378|ref|XP_006343609.1|	--	PF04576.13
TRINITY_DN102600_c0_g1	393.12	0.000233643	-1.12766	down	0.0127878	-1.54887	normal	9.20181e-15	-3.41885	down	--	--	--	K10581|1.87354e-06|rcu:RCOM_0978050|hypothetical protein; K10581 ubiquitin-conjugating enzyme E2 O [EC:6.3.2.19] (A)	--	--	--	--	PREDICTED: late secretory pathway protein AVL9-like isoform X1 [Solanum lycopersicum]	gi|723656883|ref|XP_010318811.1|	--	--
TRINITY_DN102609_c0_g1	631.12	7.8872e-08	1.20392	up	0.0273711	0.835838	normal	0.60968	-0.142233	normal	--	--	--	--	--	--	--	--	PREDICTED: uncharacterized protein LOC102579843 [Solanum tuberosum]	gi|565358947|ref|XP_006346285.1|	--	--
TRINITY_DN102615_c0_g1	1480.12	6.42188e-34	-5.08524	down	--	--	--	--	--	--	--	--	--	--	--	--	Protein of unknown function (DUF295)	Putative F-box protein At5g55150 OS=Arabidopsis thaliana GN=At5g55150 PE=4 SV=2	PREDICTED: putative F-box protein At5g55150 [Solanum lycopersicum]	gi|460376162|ref|XP_004233868.1|	--	PF03478.16
TRINITY_DN102616_c0_g1	1213.12	0.138175	-0.531701	normal	0.000169129	1.00342	up	0.0669838	-0.346552	normal	--	--	--	--	--	--	--	--	PREDICTED: uncharacterized protein LOC107060027 [Solanum tuberosum]	gi|971545058|ref|XP_015162803.1|	--	--
TRINITY_DN102617_c0_g1	1374.12	0.000892668	1.453	up	1.58153e-23	2.67011	up	9.77725e-05	0.681753	normal	--	--	--	--	--	--	Remorin, C-terminal region	--	PREDICTED: putative uncharacterized protein DDB_G0287457 [Solanum lycopersicum]	gi|460381789|ref|XP_004236624.1|	--	PF03763.11
TRINITY_DN102621_c0_g1	347.13	1.22534e-06	1.80111	up	0.00243202	1.60598	up	--	--	--	[IQR]	--	Molecular Function: oxidoreductase activity (GO:0016491);; Biological Process: oxidation-reduction process (GO:0055114);;	K00059|4.21082e-56|rcu:RCOM_1121800|short-chain type dehydrogenase, putative (EC:1.1.1.100); K00059 3-oxoacyl-[acyl-carrier protein] reductase [EC:1.1.1.100] (A)	[R]	General function prediction only	Enoyl-(Acyl carrier protein) reductase;; short chain dehydrogenase	Short-chain type dehydrogenase/reductase OS=Picea abies PE=2 SV=1	PREDICTED: short-chain type dehydrogenase/reductase-like [Solanum lycopersicum]	gi|460391918|ref|XP_004241565.1|	--	PF13561.4;PF00106.23
TRINITY_DN102651_c0_g1	1023.12	--	--	--	2.95756e-08	-4.51295	down	2.20428e-65	-11.3789	down	[T]	Signal transduction mechanisms	Biological Process: response to stress (GO:0006950);;	--	--	--	Universal stress protein family	Universal stress protein A-like protein OS=Arabidopsis thaliana GN=At3g01520 PE=1 SV=2	PREDICTED: universal stress protein A-like protein [Solanum tuberosum]	gi|971554577|ref|XP_015165209.1|	--	PF00582.24
TRINITY_DN102653_c0_g1	3317.12	0	-3.97924	down	2.19335e-14	-2.1406	down	7.07576e-30	-2.70674	down	[P]	Inorganic ion transport and metabolism	Molecular Function: nucleotide binding (GO:0000166);; Molecular Function: copper-exporting ATPase activity (GO:0004008);; Molecular Function: copper ion binding (GO:0005507);; Cellular Component: integral component of plasma membrane (GO:0005887);; Biological Process: metabolic process (GO:0008152);; Biological Process: response to zinc ion (GO:0010043);; Biological Process: detoxification of cop…	K17686|0|vvi:100259857|probable copper-transporting ATPase HMA5; K17686 Cu+-exporting ATPase [EC:3.6.3.54] (A)	[P]	Inorganic ion transport and metabolism	E1-E2 ATPase;; haloacid dehalogenase-like hydrolase;; Heavy-metal-associated domain	Probable copper-transporting ATPase HMA5 OS=Arabidopsis thaliana GN=HMA5 PE=1 SV=2	PREDICTED: probable copper-transporting ATPase HMA5 [Solanum tuberosum]	gi|565354239|ref|XP_006344024.1|	--	PF00122.18;PF00702.24;PF00403.24
TRINITY_DN102660_c0_g1	1049.12	0.456865	0.0822803	normal	0.0395042	-0.414374	normal	4.06629e-41	-1.23651	down	--	--	Cellular Component: integral component of membrane (GO:0016021);; Biological Process: vesicle-mediated transport (GO:0016192);;	--	[U]	Intracellular trafficking, secretion, and vesicular transport	Got1/Sft2-like family	Protein transport protein SFT2 OS=Saccharomyces cerevisiae (strain ATCC 204508 / S288c) GN=SFT2 PE=1 SV=1	PREDICTED: protein transport protein SFT2 [Solanum lycopersicum]	gi|460396932|ref|XP_004244024.1|	--	PF04178.10
TRINITY_DN102673_c0_g3	55.06	--	--	--	0.00114398	2.71728	up	--	--	--	[J]	Translation, ribosomal structure and biogenesis	Molecular Function: RNA binding (GO:0003723);; Molecular Function: structural constituent of ribosome (GO:0003735);; Biological Process: translation (GO:0006412);; Molecular Function: zinc ion binding (GO:0008270);; Cellular Component: membrane (GO:0016020);; Cellular Component: cytosolic small ribosomal subunit (GO:0022627);;	K02980|6.25637e-22|cre:CHLREDRAFT_195607|RPS29; ribosomal protein S29, component of cytosolic 80S ribosome and 40S small subunit; K02980 small subunit ribosomal protein S29e (A)	[J]	Translation, ribosomal structure and biogenesis	Ribosomal protein S14p/S29e	40S ribosomal protein S29 OS=Ictalurus punctatus GN=rps29 PE=3 SV=3	RecName: Full=40S ribosomal protein S29	gi|54039491|sp|Q7XYB0.1|RS29_GRIJA	--	PF00253.19
TRINITY_DN102676_c0_g1	397.12	0.843163	-0.096071	normal	9.9695e-05	1.28659	up	0.437204	0.267794	normal	--	--	--	--	[T]	Signal transduction mechanisms	--	--	PREDICTED: uncharacterized protein LOC8273790 [Ricinus communis]	gi|1000973509|ref|XP_015572803.1|	--	--
TRINITY_DN102678_c0_g1	2031.12	0.277869	0.332012	normal	3.07574e-11	-2.59462	down	7.99099e-07	-1.1563	down	[E]	Amino acid transport and metabolism	Molecular Function: L-amino acid transmembrane transporter activity (GO:0015179);; Molecular Function: antiporter activity (GO:0015297);; Cellular Component: integral component of membrane (GO:0016021);; Biological Process: L-alpha-amino acid transmembrane transport (GO:1902475);;	--	[E]	Amino acid transport and metabolism	Amino acid permease;; Amino acid permease;; C-terminus of AA_permease	Cationic amino acid transporter 7, chloroplastic OS=Arabidopsis thaliana GN=CAT7 PE=3 SV=1	PREDICTED: cationic amino acid transporter 7, chloroplastic [Solanum lycopersicum]	gi|460410106|ref|XP_004250472.1|	--	PF13520.4;PF00324.19;PF13906.4
TRINITY_DN102679_c0_g1	600.12	--	--	--	0.463374	0.319356	normal	4.78455e-05	1.24228	up	--	--	--	--	--	--	--	--	PREDICTED: E3 ubiquitin-protein ligase RING1-like [Solanum tuberosum]	gi|565387484|ref|XP_006359529.1|	--	--
TRINITY_DN102682_c0_g1	589.12	4.09429e-05	-0.40295	normal	7.66889e-45	-2.44518	down	2.55729e-155	-2.89218	down	--	--	Biological Process: protein N-linked glycosylation (GO:0006487);; Cellular Component: oligosaccharyltransferase complex (GO:0008250);; Cellular Component: integral component of membrane (GO:0016021);;	--	[O]	Posttranslational modification, protein turnover, chaperones	Oligosaccharyltransferase subunit Ribophorin II	Dolichyl-diphosphooligosaccharide--protein glycosyltransferase subunit 2 OS=Arabidopsis thaliana GN=RPN2 PE=2 SV=1	PREDICTED: dolichyl-diphosphooligosaccharide--protein glycosyltransferase subunit 2-like [Solanum tuberosum]	gi|565389856|ref|XP_006360664.1|	--	PF05817.12
TRINITY_DN102684_c0_g1	514.12	0.574295	0.327767	normal	0.000134121	1.59452	up	0.484127	0.19257	normal	--	--	--	--	--	--	--	--	--	--	--	--
TRINITY_DN102686_c0_g1	683.12	--	--	--	0.294724	0.645429	normal	7.86954e-08	2.81302	up	--	--	--	--	--	--	--	--	PREDICTED: uncharacterized protein LOC104217581 [Nicotiana sylvestris]	gi|698541688|ref|XP_009766169.1|	--	--
TRINITY_DN102689_c0_g1	303.13	0.400143	0.569469	normal	0.0154034	1.8016	normal	0.00586336	1.5706	up	--	--	--	--	--	--	--	--	PREDICTED: ABC transporter A family member 1 isoform X2 [Nicotiana tomentosiformis]	gi|697125992|ref|XP_009617027.1|	--	--
TRINITY_DN102698_c0_g1	182.24	9.46856e-12	2.32402	up	5.62175e-16	5.99622	up	1.31317e-05	6.1338	up	--	--	--	--	--	--	Trypsin and protease inhibitor	Cysteine protease inhibitor 8 (Fragment) OS=Solanum tuberosum PE=2 SV=1	Kunitz-type enzyme inhibitor S9C11 precursor [Solanum tuberosum]	gi|568214615|ref|NP_001274816.1|	--	PF00197.16
TRINITY_DN1026_c0_g2	1890.12	1.9187e-22	-1.22258	down	0.275267	0.344811	normal	1.43116e-10	2.02855	up	--	--	Cellular Component: integral component of membrane (GO:0016021);;	--	--	--	Thaumatin family	Thaumatin-like protein 1 OS=Prunus persica PE=2 SV=1	PREDICTED: thaumatin-like protein 1b [Nicotiana sylvestris]	gi|698496383|ref|XP_009794244.1|	--	PF00314.15
TRINITY_DN102704_c0_g1	915.12	0.00176662	-1.03233	down	0.140577	0.833195	normal	0.0269111	1.03175	normal	--	--	--	--	--	--	Transcriptional repressor, ovate	Transcription repressor OFP6 OS=Arabidopsis thaliana GN=OFP6 PE=1 SV=1	PREDICTED: transcription repressor OFP6-like [Solanum tuberosum]	gi|565363535|ref|XP_006348492.1|	--	PF04844.11
TRINITY_DN10271_c0_g1	3205.12	1.98277e-86	-0.784375	normal	2.09999e-24	-2.4136	down	1.26837e-68	-4.16807	down	[C]	Energy production and conversion	Biological Process: sulfur amino acid metabolic process (GO:0000096);; Biological Process: MAPK cascade (GO:0000165);; Cellular Component: vacuole (GO:0005773);; Cellular Component: peroxisome (GO:0005777);; Cellular Component: endoplasmic reticulum (GO:0005783);; Biological Process: carbohydrate metabolic process (GO:0005975);; Biological Process: pentose-phosphate shunt (GO:0006098);; Biologica…	--	[C]	Energy production and conversion	lactate/malate dehydrogenase, alpha/beta C-terminal domain;; lactate/malate dehydrogenase, NAD binding domain	Malate dehydrogenase, glyoxysomal OS=Citrullus lanatus PE=1 SV=1	PREDICTED: uncharacterized protein LOC101254738 [Solanum lycopersicum]	gi|460369628|ref|XP_004230659.1|	--	PF02866.16;PF00056.21
TRINITY_DN10271_c0_g2	3127.12	0.267744	0.48613	normal	0.0808668	1.92384	normal	0.0074309	3.53825	up	[C]	Energy production and conversion	Biological Process: sulfur amino acid metabolic process (GO:0000096);; Biological Process: MAPK cascade (GO:0000165);; Cellular Component: vacuole (GO:0005773);; Cellular Component: peroxisome (GO:0005777);; Cellular Component: endoplasmic reticulum (GO:0005783);; Biological Process: carbohydrate metabolic process (GO:0005975);; Biological Process: pentose-phosphate shunt (GO:0006098);; Biologica…	--	[C]	Energy production and conversion	lactate/malate dehydrogenase, alpha/beta C-terminal domain;; lactate/malate dehydrogenase, NAD binding domain	Malate dehydrogenase, glyoxysomal OS=Citrullus lanatus PE=1 SV=1	PREDICTED: uncharacterized protein LOC102585934 [Solanum tuberosum]	gi|565403259|ref|XP_006367080.1|	--	PF02866.16;PF00056.21
TRINITY_DN102728_c0_g1	822.12	--	--	--	--	--	--	3.65098e-23	-11.0145	down	--	--	Biological Process: response to desiccation (GO:0009269);;	--	--	--	Late embryogenesis abundant protein	Desiccation protectant protein Lea14 homolog OS=Glycine max PE=2 SV=1	PREDICTED: desiccation protectant protein Lea14 homolog [Nicotiana tomentosiformis]	gi|697107172|ref|XP_009607420.1|	--	PF03168.11
TRINITY_DN102741_c0_g1	445.12	4.40822e-46	-1.85204	down	0.117341	0.421015	normal	4.85599e-05	1.32293	up	--	--	Cellular Component: cytoplasm (GO:0005737);; Biological Process: metal ion transport (GO:0030001);; Molecular Function: transition metal ion binding (GO:0046914);; Biological Process: cellular transition metal ion homeostasis (GO:0046916);;	--	[P]	Inorganic ion transport and metabolism	Heavy-metal-associated domain	Heavy metal-associated isoprenylated plant protein 26 OS=Arabidopsis thaliana GN=HIPP26 PE=1 SV=1	PREDICTED: enolase-phosphatase E1-like isoform X2 [Solanum lycopersicum]	gi|460391678|ref|XP_004241446.1|	--	PF00403.24
TRINITY_DN102745_c0_g1	582.12	2.43575e-08	-1.04277	down	4.53823e-27	-7.88426	down	9.30392e-20	-8.62168	down	--	--	--	--	--	--	Ubiquitin family	--	PREDICTED: uncharacterized protein LOC102580147 [Solanum tuberosum]	gi|565351540|ref|XP_006342714.1|	--	PF00240.21
TRINITY_DN102759_c0_g1	740.12	0.845529	0.102454	normal	0.739632	0.200215	normal	0.00122558	2.2327	up	--	--	--	--	[R]	General function prediction only	RNA recognition motif. (a.k.a. RRM, RBD, or RNP domain)	Glycine-rich RNA-binding protein 2, mitochondrial OS=Arabidopsis thaliana GN=RBG2 PE=1 SV=1	PREDICTED: glycine-rich RNA-binding protein 4, mitochondrial-like [Solanum pennellii]	gi|970026483|ref|XP_015074552.1|	--	PF00076.20
TRINITY_DN102761_c0_g1	943.12	2.46026e-08	-4.98388	down	1.35179e-08	-5.03312	down	4.93365e-30	-7.42808	down	--	--	Molecular Function: RNA binding (GO:0003723);; Molecular Function: structural constituent of ribosome (GO:0003735);; Biological Process: translation (GO:0006412);; Cellular Component: integral component of membrane (GO:0016021);; Cellular Component: cytosolic large ribosomal subunit (GO:0022625);; Biological Process: ribosome biogenesis (GO:0042254);;	--	--	--	--	--	PREDICTED: uncharacterized protein LOC102604323 [Solanum tuberosum]	gi|565381512|ref|XP_006357112.1|	--	--
TRINITY_DN102771_c0_g1	882.12	0.900453	-0.0556471	normal	0.771556	-0.149988	normal	0.00975348	1.25654	up	--	--	--	--	--	--	--	--	PREDICTED: uncharacterized protein LOC104238822 [Nicotiana sylvestris]	gi|698490205|ref|XP_009791606.1|	--	--
TRINITY_DN102784_c0_g1	1302.12	0.30744	0.117184	normal	7.37218e-30	-1.85047	down	0.00135151	-0.511901	normal	--	--	Biological Process: RNA methylation (GO:0001510);; Cellular Component: mitochondrion (GO:0005739);; Cellular Component: integral component of membrane (GO:0016021);;	--	[S]	Function unknown	Assembly, mitochondrial proton-transport ATP synth complex	--	PREDICTED: uncharacterized protein LOC102585920 [Solanum tuberosum]	gi|565357959|ref|XP_006345797.1|	--	PF06979.10
TRINITY_DN102788_c0_g1	1097.12	2.969e-22	-1.51913	down	0.000132388	1.48384	up	0.00120084	1.21522	up	--	--	--	--	--	--	Agenet domain	--	PREDICTED: uncharacterized protein LOC107022463 [Solanum pennellii]	gi|970034452|ref|XP_015078551.1|	--	PF05641.10
TRINITY_DN102790_c0_g1	290.13	--	--	--	--	--	--	9.13777e-21	-8.8065	down	--	--	Molecular Function: carbonate dehydratase activity (GO:0004089);; Molecular Function: calcium-transporting ATPase activity (GO:0005388);; Molecular Function: calmodulin binding (GO:0005516);; Molecular Function: ATP binding (GO:0005524);; Cellular Component: endoplasmic reticulum membrane (GO:0005789);; Cellular Component: integral component of plasma membrane (GO:0005887);; Biological Process: o…	K01537|1.26393e-23|ath:AT4G37640|ACA2; calcium-transporting ATPase 2; K01537 Ca2+-transporting ATPase [EC:3.6.3.8] (A)	[P]	Inorganic ion transport and metabolism	Ca2+-ATPase N terminal autoinhibitory domain	Calcium-transporting ATPase 2, plasma membrane-type OS=Arabidopsis thaliana GN=ACA2 PE=1 SV=1	PREDICTED: calcium-transporting ATPase 2, plasma membrane-type-like isoform X2 [Solanum pennellii]	gi|970006587|ref|XP_015064150.1|	--	PF12515.6
TRINITY_DN102791_c0_g1	121.81	--	--	--	0.00688701	1.67696	up	0.000242303	3.11466	up	--	--	Biological Process: anatomical structure morphogenesis (GO:0009653);; Biological Process: tissue development (GO:0009888);; Cellular Component: integral component of membrane (GO:0016021);; Biological Process: regulation of organelle organization (GO:0033043);; Biological Process: cellular metabolic process (GO:0044237);; Biological Process: single-organism cellular process (GO:0044763);; Biologi…	K18158|4.31412e-08|rcu:RCOM_0785080|hypothetical protein; K18158 nuclear control of ATPase protein 2 (A)	--	--	--	--	PREDICTED: uncharacterized protein LOC102600764 [Solanum tuberosum]	gi|565394164|ref|XP_006362732.1|	--	--
TRINITY_DN102794_c0_g1	1136.12	0.00188136	1.90563	up	3.56321e-12	-2.32878	down	0.000653447	0.996728	normal	--	--	Molecular Function: DNA binding (GO:0003677);; Molecular Function: sequence-specific DNA binding transcription factor activity (GO:0003700);; Cellular Component: nucleus (GO:0005634);; Biological Process: regulation of transcription, DNA-templated (GO:0006355);;	K09286|1.28591e-36|vvi:100254640|ethylene-responsive transcription factor 2; K09286 EREBP-like factor (A)	--	--	AP2 domain	Ethylene-responsive transcription factor 2 OS=Arabidopsis thaliana GN=ERF2 PE=2 SV=1	PREDICTED: ethylene-responsive transcription factor 2-like [Solanum tuberosum]	gi|565386885|ref|XP_006359238.1|	--	PF00847.18
TRINITY_DN102812_c0_g1	415.12	--	--	--	0.649607	0.277564	normal	1.01572e-10	2.54343	up	--	--	--	--	--	--	--	--	PREDICTED: uncharacterized protein LOC102592537 [Solanum tuberosum]	gi|565353931|ref|XP_006343872.1|	--	--
TRINITY_DN102813_c0_g2	1455.12	--	--	--	--	--	--	1.91675e-23	-3.28646	down	--	--	Molecular Function: cellulase activity (GO:0008810);; Cellular Component: integral component of membrane (GO:0016021);; Biological Process: cellulose catabolic process (GO:0030245);;	--	--	--	Glycosyl hydrolase family 9	Endoglucanase 11 OS=Arabidopsis thaliana GN=At2g32990 PE=2 SV=1	PREDICTED: endoglucanase 11-like [Solanum tuberosum]	gi|565358892|ref|XP_006346259.1|	--	PF00759.17
TRINITY_DN102818_c0_g1	470.12	--	--	--	--	--	--	8.87013e-24	-11.1242	down	--	--	--	--	--	--	--	--	--	--	--	--
TRINITY_DN102822_c0_g1	92.84	0.0504529	1.05971	normal	0.00353489	1.567	up	1.15583e-06	3.21749	up	--	--	Cellular Component: integral component of membrane (GO:0016021);; Molecular Function: hydrolase activity (GO:0016787);;	--	--	--	alpha/beta hydrolase fold	--	PREDICTED: uncharacterized protein LOC102582579 [Solanum tuberosum]	gi|565348259|ref|XP_006341134.1|	--	PF00561.18
TRINITY_DN102823_c0_g1	596.12	3.13064e-62	5.96694	up	5.89124e-23	3.34941	up	3.89507e-39	4.64675	up	[C]	Energy production and conversion	Molecular Function: electron carrier activity (GO:0009055);; Biological Process: electron transport chain (GO:0022900);; Molecular Function: metal ion binding (GO:0046872);; Molecular Function: 2 iron, 2 sulfur cluster binding (GO:0051537);;	K02639|3.03705e-60|vvi:100251971|ferredoxin-3, chloroplastic; K02639 ferredoxin (A)	--	--	2Fe-2S iron-sulfur cluster binding domain	Ferredoxin-3, chloroplastic OS=Arabidopsis thaliana GN=FD3 PE=1 SV=1	PREDICTED: ferredoxin, root R-B2-like [Solanum tuberosum]	gi|565391536|ref|XP_006361478.1|	--	PF00111.25
TRINITY_DN102839_c0_g1	1705.12	7.88296e-07	0.664884	normal	2.27884e-24	2.68998	up	7.15241e-11	4.41113	up	--	--	Cellular Component: chloroplast (GO:0009507);; Biological Process: response to salt stress (GO:0009651);; Biological Process: response to abscisic acid (GO:0009737);;	K14487|0|rcu:RCOM_1176020|Indole-3-acetic acid-amido synthetase GH3.5, putative; K14487 auxin responsive GH3 gene family (A)	--	--	GH3 auxin-responsive promoter	Jasmonic acid-amido synthetase JAR1 OS=Oryza sativa subsp. japonica GN=GH3.5 PE=2 SV=1	PREDICTED: jasmonic acid-amido synthetase JAR1-like [Solanum pennellii]	gi|970058549|ref|XP_015055979.1|	--	PF03321.11
TRINITY_DN102839_c0_g2	453.12	0.827499	-0.354376	normal	9.92709e-05	3.37892	up	1.24264e-05	6.1443	up	--	--	Cellular Component: chloroplast (GO:0009507);; Biological Process: response to salt stress (GO:0009651);; Biological Process: response to abscisic acid (GO:0009737);;	K14487|4.26613e-113|rcu:RCOM_1176020|Indole-3-acetic acid-amido synthetase GH3.5, putative; K14487 auxin responsive GH3 gene family (A)	--	--	GH3 auxin-responsive promoter	Jasmonic acid-amido synthetase JAR1 OS=Oryza sativa subsp. japonica GN=GH3.5 PE=2 SV=1	PREDICTED: jasmonic acid-amido synthetase JAR1-like [Solanum pennellii]	gi|970058549|ref|XP_015055979.1|	--	PF03321.11
TRINITY_DN10283_c0_g1	613.12	--	--	--	1.39179e-08	-4.68406	down	2.20167e-20	-7.62612	down	--	--	--	--	--	--	--	--	PREDICTED: probable sugar phosphate/phosphate translocator At1g06470 [Solanum pennellii]	gi|970066218|ref|XP_015060085.1|	--	--
TRINITY_DN102845_c0_g1	561.12	1.94155e-10	-0.804626	normal	4.09084e-05	-1.09976	down	1.15226e-08	-0.878814	normal	--	--	Molecular Function: DNA binding (GO:0003677);; Cellular Component: nucleus (GO:0005634);; Biological Process: regulation of transcription, DNA-templated (GO:0006355);; Biological Process: auxin-activated signaling pathway (GO:0009734);;	--	--	--	--	Auxin response factor 19 OS=Oryza sativa subsp. japonica GN=ARF19 PE=2 SV=2	PREDICTED: auxin response factor 19-like [Solanum tuberosum]	gi|565400234|ref|XP_006365636.1|	--	--
TRINITY_DN102852_c0_g1	909.12	0.700387	-0.173332	normal	4.34255e-08	1.66578	up	2.46144e-44	2.8721	up	--	--	Molecular Function: nucleic acid binding (GO:0003676);; Molecular Function: metal ion binding (GO:0046872);;	--	[R]	General function prediction only	--	Protein SHOOT GRAVITROPISM 5 OS=Arabidopsis thaliana GN=SGR5 PE=1 SV=1	PREDICTED: protein SHOOT GRAVITROPISM 5-like [Solanum tuberosum]	gi|565361239|ref|XP_006347364.1|	--	--
TRINITY_DN102857_c0_g1	2002.12	--	--	--	0.000466586	-1.99408	down	0.0878774	0.414016	normal	--	--	--	--	--	--	--	--	--	--	--	--
TRINITY_DN102870_c0_g1	947.12	5.30087e-07	0.578817	normal	0.301127	-0.174134	normal	1.36081e-34	1.20258	up	--	--	Cellular Component: integral component of membrane (GO:0016021);;	--	--	--	--	--	PREDICTED: uncharacterized protein LOC102599613 [Solanum tuberosum]	gi|565372875|ref|XP_006353012.1|	--	--
TRINITY_DN102871_c0_g1	1004.12	0.411569	0.500777	normal	1.02228e-08	3.2491	up	3.89691e-05	5.88251	up	--	--	--	--	--	--	--	--	--	--	--	--
TRINITY_DN102883_c1_g1	1132.12	--	--	--	0.00019535	-3.15047	down	2.15416e-25	-11.4029	down	--	--	Cellular Component: integral component of membrane (GO:0016021);;	--	--	--	--	--	PREDICTED: uncharacterized protein LOC101247326 [Solanum lycopersicum]	gi|723702183|ref|XP_010321464.1|	--	--
TRINITY_DN102893_c0_g1	295.13	--	--	--	--	--	--	7.15774e-10	-2.60253	down	--	--	--	--	--	--	--	--	PREDICTED: fruit-specific protein-like [Nicotiana sylvestris]	gi|698577944|ref|XP_009776611.1|	--	--
TRINITY_DN102899_c0_g1	2002.12	7.98049e-06	0.490928	normal	3.02092e-11	1.15567	up	1.10939e-99	-1.67659	down	--	--	--	--	--	--	--	--	PREDICTED: uncharacterized protein LOC107023472 [Solanum pennellii]	gi|970036635|ref|XP_015079660.1|	--	--
TRINITY_DN102904_c0_g1	1552.12	0.00617282	-0.194421	normal	3.60065e-26	-1.49869	down	2.67707e-181	-1.41784	down	--	--	Cellular Component: integral component of membrane (GO:0016021);;	--	--	--	--	--	PREDICTED: uncharacterized protein LOC101254839 [Solanum lycopersicum]	gi|723661884|ref|XP_010327542.1|	--	--
TRINITY_DN102916_c0_g1	1097.12	0.16615	-0.310394	normal	0.000207478	-1.40231	down	0.156255	-0.563427	normal	--	--	Cellular Component: cytoplasm (GO:0005737);;	--	--	--	--	WPP domain-associated protein (Fragment) OS=Solanum lycopersicum GN=WAP PE=1 SV=1	PREDICTED: WPP domain-associated protein-like [Solanum tuberosum]	gi|565403104|ref|XP_006367005.1|	--	--
TRINITY_DN102920_c0_g1	574.12	0.748864	-0.030753	normal	8.59402e-45	2.16889	up	7.38009e-21	4.68134	up	--	--	Cellular Component: photosystem I (GO:0009522);; Cellular Component: chloroplast thylakoid membrane (GO:0009535);; Biological Process: photosynthesis (GO:0015979);; Cellular Component: integral component of membrane (GO:0016021);; Molecular Function: chlorophyll binding (GO:0016168);; Biological Process: cysteine biosynthetic process (GO:0019344);; Biological Process: cellular cation homeostasis …	K02698|2.61986e-56|ath:AT1G30380|PSAK; photosystem I reaction center subunit psaK; K02698 photosystem I subunit X (A)	--	--	Photosystem I psaG / psaK	Photosystem I reaction center subunit psaK, chloroplastic OS=Arabidopsis thaliana GN=PSAK PE=2 SV=2	PREDICTED: photosystem I reaction center subunit psaK, chloroplastic isoform X1 [Solanum tuberosum]	gi|565393696|ref|XP_006362507.1|	--	PF01241.16
TRINITY_DN102938_c0_g1	244.15	2.20167e-07	2.28734	up	0.0308721	1.7194	normal	--	--	--	--	--	--	--	[PQ]	--	--	Respiratory burst oxidase homolog protein C OS=Solanum tuberosum GN=RBOHC PE=1 SV=2	hypothetical protein B456_008G212100 [Gossypium raimondii]	gi|763784254|gb|KJB51325.1|	--	--
TRINITY_DN102950_c0_g1	658.12	0	-6.30901	down	5.36036e-10	-5.59741	down	--	--	--	--	--	Biological Process: lipid transport (GO:0006869);; Molecular Function: lipid binding (GO:0008289);;	--	--	--	Protease inhibitor/seed storage/LTP family	Non-specific lipid-transfer protein OS=Ambrosia artemisiifolia PE=1 SV=1	PREDICTED: non-specific lipid-transfer protein-like [Solanum pennellii]	gi|969999224|ref|XP_015081555.1|	--	PF00234.20
TRINITY_DN102975_c0_g1	1999.12	0.161005	0.458553	normal	0.000215193	1.35373	up	1.90089e-08	1.88364	up	--	--	--	--	--	--	--	--	PREDICTED: anther-specific proline-rich protein APG [Solanum tuberosum]	gi|971537111|ref|XP_015168169.1|	--	--
TRINITY_DN102986_c0_g1	678.12	--	--	--	--	--	--	2.6165e-21	-4.33169	down	[KAD]	--	Molecular Function: DNA binding (GO:0003677);;	K09422|6.51221e-43|vvi:100248153|R2R3 transcription factor MYB108-like protein 1; K09422 myb proto-oncogene protein, plant (A)	[K]	Transcription	Myb-like DNA-binding domain	Transcription factor MYB108 OS=Arabidopsis thaliana GN=MYB108 PE=1 SV=1	PREDICTED: transcription factor MYB108-like [Solanum tuberosum]	gi|565366336|ref|XP_006349849.1|	--	PF00249.29
TRINITY_DN102989_c0_g4	846.12	2.7951e-14	5.67633	up	--	--	--	--	--	--	--	--	Molecular Function: protein dimerization activity (GO:0046983);;	--	--	--	Helix-loop-helix DNA-binding domain	Putative transcription factor bHLH041 OS=Arabidopsis thaliana GN=BHLH41 PE=3 SV=1	PREDICTED: putative transcription factor bHLH041 [Solanum tuberosum]	gi|565373973|ref|XP_006353540.1|	--	PF00010.24
TRINITY_DN102998_c0_g1	666.12	--	--	--	4.85027e-05	-3.73277	down	2.13912e-19	-10.2937	down	--	--	Cellular Component: integral component of membrane (GO:0016021);;	--	--	--	--	GPI-anchored protein LORELEI OS=Arabidopsis thaliana GN=LRE PE=2 SV=1	PREDICTED: GPI-anchored protein LORELEI [Solanum lycopersicum]	gi|460405403|ref|XP_004248165.1|	--	--
TRINITY_DN103003_c0_g2	786.12	--	--	--	4.09011e-11	-4.44631	down	8.54328e-28	-7.81552	down	--	--	Cellular Component: integral component of membrane (GO:0016021);;	--	[G]	Carbohydrate transport and metabolism	Protein of unknown function, DUF604	--	PREDICTED: uncharacterized protein LOC107004061 [Solanum pennellii]	gi|970061792|ref|XP_015057763.1|	--	PF04646.10
TRINITY_DN103010_c0_g1	456.12	6.86948e-43	-3.02311	down	--	--	--	--	--	--	--	--	--	--	--	--	--	--	--	--	--	--
TRINITY_DN103022_c0_g1	2336.12	5.75973e-09	-0.632214	normal	1.88117e-06	-1.12148	down	1.09099e-35	-1.60253	down	--	--	--	--	--	--	C2 domain of PTEN tumour-suppressor protein	Formin-like protein 14 OS=Arabidopsis thaliana GN=FH14 PE=3 SV=3	PREDICTED: formin-like protein 14 [Solanum tuberosum]	gi|565397820|ref|XP_006364482.1|	--	PF10409.7
TRINITY_DN10303_c0_g2	329.13	--	--	--	--	--	--	4.39251e-10	-7.94846	down	--	--	--	--	--	--	--	--	--	--	--	--
TRINITY_DN103041_c0_g1	209.18	--	--	--	--	--	--	0.000272833	-1.9325	down	--	--	--	--	--	--	--	--	--	--	--	--
TRINITY_DN103065_c0_g1	446.12	--	--	--	--	--	--	5.11738e-12	-8.53919	down	--	--	--	--	--	--	DVL family	--	PREDICTED: uncharacterized protein LOC104645766 [Solanum lycopersicum]	gi|723672880|ref|XP_010316445.1|	--	PF08137.10
TRINITY_DN103067_c0_g1	1302.12	1.4732e-13	1.86773	up	0.00021112	1.46894	up	0.0318533	-0.399223	normal	--	--	Molecular Function: ubiquitin-protein transferase activity (GO:0004842);; Biological Process: protein ubiquitination (GO:0016567);;	--	--	--	U-box domain	U-box domain-containing protein 27 OS=Arabidopsis thaliana GN=PUB27 PE=2 SV=1	PREDICTED: U-box domain-containing protein 27 [Solanum tuberosum]	gi|565368710|ref|XP_006350984.1|	--	PF04564.13
TRINITY_DN103074_c0_g1	500.12	7.39321e-15	7.02154	up	--	--	--	--	--	--	--	--	Molecular Function: iron ion binding (GO:0005506);; Biological Process: fatty acid biosynthetic process (GO:0006633);; Cellular Component: integral component of membrane (GO:0016021);; Molecular Function: oxidoreductase activity (GO:0016491);; Biological Process: oxidation-reduction process (GO:0055114);;	--	--	--	--	Protein ECERIFERUM 1 OS=Arabidopsis thaliana GN=CER1 PE=1 SV=1	PREDICTED: protein ECERIFERUM 1-like [Solanum tuberosum]	gi|971583755|ref|XP_015160098.1|	--	--
TRINITY_DN103080_c0_g1	1031.12	0.304364	-0.506202	normal	0.799901	-0.131016	normal	0.00143517	-1.09879	down	--	--	--	--	--	--	--	--	PREDICTED: uncharacterized protein LOC104109376 [Nicotiana tomentosiformis]	gi|697125846|ref|XP_009616949.1|	--	--
TRINITY_DN103087_c0_g1	1900.12	5.39156e-105	7.24607	up	1.30706e-47	4.97419	up	4.00288e-24	5.0691	up	--	--	--	--	--	--	--	--	--	--	--	--
TRINITY_DN103090_c0_g1	474.12	0.588085	-0.180246	normal	7.22578e-05	1.299	up	1.33276e-10	2.82764	up	--	--	Molecular Function: protein kinase activity (GO:0004672);; Molecular Function: ATP binding (GO:0005524);; Biological Process: protein phosphorylation (GO:0006468);; Cellular Component: integral component of membrane (GO:0016021);;	--	--	--	Protein tyrosine kinase;; Protein kinase domain	Protein STRUBBELIG-RECEPTOR FAMILY 3 OS=Arabidopsis thaliana GN=SRF3 PE=2 SV=1	PREDICTED: protein STRUBBELIG-RECEPTOR FAMILY 3 [Solanum tuberosum]	gi|971550155|ref|XP_015164157.1|	--	PF07714.15;PF00069.23
TRINITY_DN103092_c0_g1	1418.12	3.09205e-09	1.07309	up	0.293083	-0.67702	normal	0.0575925	0.757062	normal	--	--	Biological Process: metabolic process (GO:0008152);; Cellular Component: integral component of membrane (GO:0016021);; Molecular Function: transferase activity, transferring glycosyl groups (GO:0016757);;	--	[GM]	--	galactosyl transferase GMA12/MNN10 family	Glycosyltransferase 6 OS=Arabidopsis thaliana GN=GT6 PE=2 SV=1	PREDICTED: putative glycosyltransferase 7 [Solanum pennellii]	gi|970006347|ref|XP_015064024.1|	--	PF05637.10
TRINITY_DN103107_c0_g2	1575.12	0.041346	0.748933	normal	0.204388	0.479417	normal	1.37775e-06	1.0417	up	[Q]	Secondary metabolites biosynthesis, transport and catabolism	Molecular Function: iron ion binding (GO:0005506);; Cellular Component: integral component of membrane (GO:0016021);; Molecular Function: heme binding (GO:0020037);; Biological Process: secondary metabolite biosynthetic process (GO:0044550);; Molecular Function: hydroxyphenylacetonitrile 2-monooxygenase activity (GO:0047085);; Molecular Function: 4-hydroxyphenylacetaldehyde oxime monooxygenase ac…	--	[Q]	Secondary metabolites biosynthesis, transport and catabolism	Cytochrome P450	Cytochrome P450 71A1 OS=Persea americana GN=CYP71A1 PE=1 SV=2	PREDICTED: cytochrome P450 71A1-like [Solanum tuberosum]	gi|565388060|ref|XP_006359799.1|	--	PF00067.20
TRINITY_DN103118_c0_g1	499.12	3.60752e-23	8.32679	up	--	--	--	0.00042342	1.40685	up	--	--	--	--	--	--	--	--	PREDICTED: uncharacterized protein LOC104100513 [Nicotiana tomentosiformis]	gi|697104490|ref|XP_009606049.1|	--	--
TRINITY_DN103124_c0_g1	268.14	7.39016e-34	0.526727	normal	4.84733e-29	1.82536	up	2.73488e-07	1.65751	up	--	--	--	--	--	--	Gibberellin regulated protein	Snakin-2 OS=Solanum tuberosum GN=SN2 PE=1 SV=1	PREDICTED: gibberellin-regulated protein 11 [Solanum lycopersicum]	gi|460373364|ref|XP_004232490.1|	--	PF02704.12
TRINITY_DN103145_c0_g1	1406.12	3.5848e-17	-1.15651	down	1.138e-13	2.24547	up	3.40204e-09	3.36391	up	--	--	Molecular Function: DNA binding (GO:0003677);;	--	--	--	ZF-HD protein dimerisation region	Zinc-finger homeodomain protein 4 OS=Arabidopsis thaliana GN=ZHD4 PE=1 SV=1	PREDICTED: zinc-finger homeodomain protein 4 [Solanum tuberosum]	gi|565365136|ref|XP_006349273.1|	--	PF04770.10
TRINITY_DN103161_c0_g1	684.12	0.175193	0.554147	normal	0.000445638	2.4374	up	1.51806e-220	-5.25127	down	--	--	Molecular Function: electron carrier activity (GO:0009055);; Cellular Component: anchored component of plasma membrane (GO:0046658);;	--	--	--	Plastocyanin-like domain	Uclacyanin-3 OS=Arabidopsis thaliana GN=UCC3 PE=2 SV=1	PREDICTED: uclacyanin-3-like [Solanum lycopersicum]	gi|460367758|ref|XP_004229737.1|	--	PF02298.15
TRINITY_DN103165_c0_g1	669.12	--	--	--	1.56106e-109	-8.41775	down	1.14075e-207	-9.85687	down	--	--	--	--	--	--	--	--	PREDICTED: arabinogalactan peptide 23-like [Nicotiana sylvestris]	gi|698531234|ref|XP_009762446.1|	--	--
TRINITY_DN103173_c0_g1	241.15	0.00117281	1.18305	up	3.65277e-08	3.41327	up	--	--	--	--	--	Biological Process: response to light stimulus (GO:0009416);; Cellular Component: photosystem I (GO:0009522);; Cellular Component: photosystem II (GO:0009523);; Cellular Component: chloroplast thylakoid membrane (GO:0009535);; Biological Process: photosynthesis, light harvesting in photosystem I (GO:0009768);; Cellular Component: chloroplast envelope (GO:0009941);; Cellular Component: plastoglobu…	K08912|3.105e-47|vvi:100250504|chlorophyll a-b binding protein 40, chloroplastic-like; K08912 light-harvesting complex II chlorophyll a/b binding protein 1 (A)	--	--	Chlorophyll A-B binding protein	Chlorophyll a-b binding protein 1D (Fragment) OS=Solanum lycopersicum GN=CAB1D PE=3 SV=1	hypothetical protein BRADI_2g16281 [Brachypodium distachyon]	gi|944069353|gb|KQK04837.1|	--	PF00504.19
TRINITY_DN103177_c0_g1	151.4	--	--	--	0.00610635	-1.50509	down	0.00246847	-1.4946	down	--	--	--	--	--	--	--	--	--	--	--	--
TRINITY_DN103189_c0_g1	974.12	--	--	--	--	--	--	1.26599e-21	-10.7307	down	--	--	--	--	--	--	--	--	--	--	--	--
TRINITY_DN103210_c0_g1	304.13	0.560201	0.17507	normal	0.00370463	-1.06104	down	1.62372e-15	-1.69145	down	--	--	Molecular Function: protein kinase activity (GO:0004672);; Molecular Function: ATP binding (GO:0005524);; Biological Process: protein phosphorylation (GO:0006468);;	K08856|1.55123e-73|ath:AT5G08160|PK3; serine/threonine protein kinase 3; K08856 serine/threonine kinase 16 [EC:2.7.11.1] (A)	[KIT]	--	--	Serine/threonine-protein kinase 16 OS=Mus musculus GN=Stk16 PE=1 SV=3	PREDICTED: serine/threonine-protein kinase 16-like isoform X3 [Solanum pennellii]	gi|970032127|ref|XP_015077361.1|	--	--
TRINITY_DN103215_c0_g1	638.12	0.736567	-0.221603	normal	0.000982541	-2.18115	down	4.81938e-36	-5.03879	down	--	--	Molecular Function: motor activity (GO:0003774);; Molecular Function: actin binding (GO:0003779);; Molecular Function: ATP binding (GO:0005524);; Biological Process: metabolic process (GO:0008152);; Cellular Component: myosin complex (GO:0016459);;	K10357|4.21248e-95|rcu:RCOM_1046280|myosin XI, putative; K10357 myosin V (A)	[Z]	Cytoskeleton	Myosin head (motor domain);; Myosin N-terminal SH3-like domain	Myosin-11 OS=Arabidopsis thaliana GN=XI-E PE=3 SV=1	PREDICTED: myosin-9-like [Solanum lycopersicum]	gi|723711862|ref|XP_010323140.1|	--	PF00063.19;PF02736.17
TRINITY_DN103231_c0_g1	575.12	0.00146959	1.41505	up	0.00499724	1.16641	up	1.14839e-05	1.65658	up	--	--	--	--	[R]	General function prediction only	--	Polyadenylate-binding protein RBP47 OS=Nicotiana plumbaginifolia GN=RBP47 PE=1 SV=1	PREDICTED: polyadenylate-binding protein RBP47 [Solanum pennellii]	gi|970001951|ref|XP_015060188.1|	--	--
TRINITY_DN103232_c0_g1	672.12	1.44276e-05	-1.11761	down	0.644434	-0.330197	normal	0.0142934	-0.806975	normal	--	--	Molecular Function: calmodulin-dependent protein kinase activity (GO:0004683);; Molecular Function: calcium ion binding (GO:0005509);; Molecular Function: calmodulin binding (GO:0005516);; Molecular Function: ATP binding (GO:0005524);; Cellular Component: cytoplasm (GO:0005737);; Cellular Component: plasma membrane (GO:0005886);; Biological Process: abscisic acid-activated signaling pathway (GO:0…	--	[T]	Signal transduction mechanisms	Protein tyrosine kinase	CDPK-related kinase 5 OS=Arabidopsis thaliana GN=CRK5 PE=2 SV=1	PREDICTED: CDPK-related kinase 5 [Solanum tuberosum]	gi|565342131|ref|XP_006338215.1|	--	PF07714.15
TRINITY_DN103237_c0_g1	862.12	2.11053e-16	0.931027	normal	2.12911e-14	2.18548	up	4.16494e-09	2.47471	up	--	--	Cellular Component: extracellular region (GO:0005576);; Cellular Component: cell wall (GO:0005618);; Biological Process: plant-type cell wall organization (GO:0009664);; Cellular Component: membrane (GO:0016020);;	--	--	--	Pollen allergen;; Lytic transglycolase	Expansin-A4 OS=Arabidopsis thaliana GN=EXPA4 PE=1 SV=1	PREDICTED: expansin-A6-like [Solanum pennellii]	gi|970037244|ref|XP_015079970.1|	--	PF01357.19;PF03330.16
TRINITY_DN103252_c0_g1	1169.12	--	--	--	2.87521e-12	-4.84647	down	2.0932e-36	-7.06391	down	[T]	Signal transduction mechanisms	Molecular Function: protein serine/threonine phosphatase activity (GO:0004722);; Biological Process: protein dephosphorylation (GO:0006470);;	--	[T]	Signal transduction mechanisms	Protein phosphatase 2C	Putative protein phosphatase 2C-like protein 44 OS=Arabidopsis thaliana GN=At3g23360 PE=5 SV=1	PREDICTED: LOW QUALITY PROTEIN: putative protein phosphatase 2C-like protein 44 [Solanum tuberosum]	gi|565376078|ref|XP_006354540.1|	--	PF00481.19
TRINITY_DN103278_c0_g1	612.12	0.369299	0.415112	normal	0.00278965	-1.38385	down	0.0654855	-0.677704	normal	--	--	--	--	--	--	--	--	--	--	--	--
TRINITY_DN103288_c0_g1	673.12	0.18178	-0.462656	normal	2.05367e-09	-1.77357	down	0.0063249	-0.815519	normal	--	--	Cellular Component: integral component of membrane (GO:0016021);; Cellular Component: cell part (GO:0044464);;	--	--	--	--	--	PREDICTED: uncharacterized protein LOC102581504 [Solanum tuberosum]	gi|565354671|ref|XP_006344233.1|	--	--
TRINITY_DN103295_c0_g1	1361.12	1.28405e-30	1.69196	up	4.26272e-22	2.66659	up	4.54232e-34	1.94463	up	[QR]	--	Molecular Function: O-methyltransferase activity (GO:0008171);; Molecular Function: S-adenosylmethionine-dependent methyltransferase activity (GO:0008757);; Biological Process: aromatic compound biosynthetic process (GO:0019438);; Biological Process: methylation (GO:0032259);; Molecular Function: protein dimerization activity (GO:0046983);;	--	[R]	General function prediction only	O-methyltransferase;; Dimerisation domain	Trans-resveratrol di-O-methyltransferase OS=Vitis vinifera GN=ROMT PE=1 SV=2	PREDICTED: trans-resveratrol di-O-methyltransferase-like isoform X1 [Solanum tuberosum]	gi|565397473|ref|XP_006364318.1|	--	PF00891.16;PF08100.9
TRINITY_DN103309_c0_g1	344.13	0.389368	0.438614	normal	0.15952	0.696642	normal	0.000397364	2.15518	up	--	--	Cellular Component: endoplasmic reticulum membrane (GO:0005789);; Cellular Component: integral component of membrane (GO:0016021);; Molecular Function: heme binding (GO:0020037);; Molecular Function: metal ion binding (GO:0046872);; Biological Process: oxidation-reduction process (GO:0055114);;	--	[C]	Energy production and conversion	Cytochrome b5-like Heme/Steroid binding domain	Cytochrome b5, seed isoform OS=Nicotiana tabacum PE=2 SV=1	PREDICTED: cytochrome b5 [Solanum lycopersicum]	gi|460403206|ref|XP_004247085.1|	--	PF00173.26
TRINITY_DN103316_c0_g1	102.39	3.3502e-06	4.89183	up	2.06451e-08	4.9863	up	2.13829e-05	6.02274	up	--	--	--	--	--	--	--	--	--	--	--	--
TRINITY_DN103320_c0_g1	160.34	0.246939	0.381291	normal	0.00136952	1.04149	up	0.0240282	0.5736	normal	--	--	--	--	--	--	--	--	--	--	--	--
TRINITY_DN103324_c0_g1	410.12	7.17349e-25	-1.52741	down	0.352183	0.447088	normal	--	--	--	[G]	Carbohydrate transport and metabolism	Molecular Function: hydrolase activity, hydrolyzing O-glycosyl compounds (GO:0004553);; Biological Process: carbohydrate metabolic process (GO:0005975);; Molecular Function: carbohydrate binding (GO:0030246);;	--	[G]	Carbohydrate transport and metabolism	Glycosyl hydrolases family 31	Alpha-xylosidase 1 OS=Arabidopsis thaliana GN=XYL1 PE=1 SV=1	PREDICTED: alpha-xylosidase 1-like [Solanum tuberosum]	gi|565403171|ref|XP_006367038.1|	--	PF01055.24
TRINITY_DN103325_c0_g1	527.12	0.226177	0.533229	normal	0.0474976	1.38652	normal	5.61753e-06	3.91025	up	[V]	Defense mechanisms	Biological Process: drug transmembrane transport (GO:0006855);; Molecular Function: drug transmembrane transporter activity (GO:0015238);; Molecular Function: antiporter activity (GO:0015297);; Cellular Component: integral component of membrane (GO:0016021);;	K03327|9.84759e-141|rcu:RCOM_0904910|multidrug resistance pump, putative; K03327 multidrug resistance protein, MATE family (A)	[R]	General function prediction only	MatE	Protein DETOXIFICATION 40 OS=Arabidopsis thaliana GN=DTX40 PE=1 SV=1	PREDICTED: protein TRANSPARENT TESTA 12-like isoform X2 [Nicotiana tomentosiformis]	gi|697120584|ref|XP_009614258.1|	--	PF01554.16
TRINITY_DN103341_c0_g1	290.13	0.975402	0.00907018	normal	6.0775e-09	-1.89801	down	8.84316e-53	-2.92506	down	--	--	Molecular Function: structural molecule activity (GO:0005198);; Biological Process: intracellular protein transport (GO:0006886);; Biological Process: vesicle-mediated transport (GO:0016192);; Cellular Component: clathrin coat of trans-Golgi network vesicle (GO:0030130);; Cellular Component: clathrin coat of coated pit (GO:0030132);;	--	[U]	Intracellular trafficking, secretion, and vesicular transport	Clathrin propeller repeat	Clathrin heavy chain 2 OS=Arabidopsis thaliana GN=CHC2 PE=1 SV=1	PREDICTED: clathrin heavy chain 2-like [Brassica oleracea var. oleracea]	gi|922489989|ref|XP_013584722.1|	--	PF01394.18
TRINITY_DN103343_c0_g1	1964.12	0.160149	-0.243116	normal	0.00174705	-0.692323	normal	1.86269e-52	-1.8301	down	--	--	Cellular Component: integral component of membrane (GO:0016021);; Biological Process: transmembrane transport (GO:0055085);;	--	--	--	Nodulin-like	Protein NUCLEAR FUSION DEFECTIVE 4 OS=Arabidopsis thaliana GN=NFD4 PE=3 SV=1	PREDICTED: uncharacterized protein LOC102590503 [Solanum tuberosum]	gi|971582521|ref|XP_015159780.1|	--	PF06813.11
TRINITY_DN103346_c0_g1	772.12	0.00855803	0.382188	normal	5.84272e-06	1.13664	up	0.0341659	0.514715	normal	--	--	--	--	--	--	--	--	--	--	--	--
TRINITY_DN103349_c0_g1	390.12	0.433611	-1.03766	normal	5.70685e-05	2.97535	up	--	--	--	[J]	Translation, ribosomal structure and biogenesis	Biological Process: ribosomal large subunit assembly (GO:0000027);; Molecular Function: structural constituent of ribosome (GO:0003735);; Biological Process: translation (GO:0006412);; Molecular Function: rRNA binding (GO:0019843);; Cellular Component: cytosolic large ribosomal subunit (GO:0022625);;	K02870|1.75711e-80|ath:AT5G60670|60S ribosomal protein L12-3; K02870 large subunit ribosomal protein L12e (A)	[J]	Translation, ribosomal structure and biogenesis	Ribosomal protein L11, N-terminal domain;; Ribosomal protein L11, RNA binding domain	60S ribosomal protein L12 OS=Homo sapiens GN=RPL12 PE=1 SV=1	ribosomal protein L12 [Coniophora puteana RWD-64-598 SS2]	gi|628833577|ref|XP_007767092.1|	--	PF03946.12;PF00298.17
TRINITY_DN103387_c0_g1	2029.12	0.420754	0.176993	normal	0.70209	0.119096	normal	0.0035143	1.10239	up	--	--	--	--	[R]	General function prediction only	PPR repeat family;; PPR repeat;; Pentatricopeptide repeat domain;; PPR repeat;; Pentacotripeptide-repeat region of PROPR;; Region in Clathrin and VPS;; Evolutionarily conserved signalling intermediate in Toll pathway	Pentatricopeptide repeat-containing protein At5g39980, chloroplastic OS=Arabidopsis thaliana GN=At5g39980 PE=2 SV=1	PREDICTED: pentatricopeptide repeat-containing protein At5g39980, chloroplastic [Solanum pennellii]	gi|970011820|ref|XP_015066838.1|	--	PF13041.4;PF01535.18;PF13812.4;PF12854.5;PF17177.2;PF00637.18;PF06239.9
TRINITY_DN103389_c0_g1	538.12	0.620725	0.0985939	normal	1.45118e-12	-1.39655	down	0.638822	-0.0862022	normal	--	--	--	K15365|5.52672e-54|vvi:100265374|recQ-mediated genome instability protein 2; K15365 RecQ-mediated genome instability protein 2 (A)	--	--	RecQ-mediated genome instability protein 2	--	PREDICTED: uncharacterized protein LOC101268839 [Solanum lycopersicum]	gi|460411202|ref|XP_004251003.1|	--	PF16100.3
TRINITY_DN103390_c0_g1	1166.12	8.72229e-07	-0.496124	normal	4.30354e-36	2.12946	up	0.000216198	3.24381	up	--	--	Biological Process: pentose-phosphate shunt (GO:0006098);; Cellular Component: photosystem I (GO:0009522);; Cellular Component: chloroplast thylakoid membrane (GO:0009535);; Biological Process: photosynthetic electron transport in photosystem I (GO:0009773);; Biological Process: cysteine biosynthetic process (GO:0019344);; Biological Process: regulation of protein dephosphorylation (GO:0035304);;	--	--	--	Photosystem I reaction centre subunit N (PSAN or PSI-N)	Photosystem I reaction center subunit N, chloroplastic OS=Arabidopsis thaliana GN=PSAN PE=1 SV=2	PREDICTED: photosystem I reaction center subunit N, chloroplastic [Solanum tuberosum]	gi|565371244|ref|XP_006352219.1|	--	PF05479.9
TRINITY_DN103398_c0_g1	609.12	6.63549e-07	2.21728	up	1.83479e-07	2.63978	up	4.1204e-09	5.28023	up	--	--	--	--	--	--	--	--	--	--	--	--
TRINITY_DN103441_c0_g1	1064.12	0.490817	-0.166944	normal	0.0108041	-0.893508	normal	3.95725e-07	-1.36162	down	--	--	Molecular Function: binding (GO:0005488);;	--	[R]	General function prediction only	jmjN domain;; JmjC domain, hydroxylase	Probable lysine-specific demethylase ELF6 OS=Arabidopsis thaliana GN=ELF6 PE=1 SV=1	PREDICTED: probable lysine-specific demethylase ELF6 [Nicotiana tomentosiformis]	gi|697161456|ref|XP_009589507.1|	--	PF02375.15;PF02373.20
TRINITY_DN103450_c0_g1	423.12	1.0088e-05	0.711373	normal	0.0252381	-0.553795	normal	1.30269e-16	-1.10755	down	--	--	Cellular Component: integral component of membrane (GO:0016021);;	--	--	--	--	--	hypothetical protein EUTSA_v10010893mg [Eutrema salsugineum]	gi|567189209|ref|XP_006404325.1|	--	--
TRINITY_DN103472_c0_g2	357.13	--	--	--	--	--	--	4.72817e-05	5.87033	up	--	--	Molecular Function: sequence-specific DNA binding transcription factor activity (GO:0003700);; Cellular Component: nucleus (GO:0005634);; Biological Process: regulation of transcription, DNA-templated (GO:0006355);; Biological Process: response to auxin (GO:0009733);; Molecular Function: sequence-specific DNA binding (GO:0043565);;	K09338|4.09687e-12|ath:AT4G36740|HB40; homeobox protein 40; K09338 homeobox-leucine zipper protein (A)	[K]	Transcription	Homeobox domain	Homeobox-leucine zipper protein ATHB-40 OS=Arabidopsis thaliana GN=ATHB-40 PE=2 SV=3	PREDICTED: homeobox-leucine zipper protein ATHB-40-like [Solanum tuberosum]	gi|565395007|ref|XP_006363140.1|	--	PF00046.27
TRINITY_DN103472_c0_g3	304.13	3.15878e-07	3.478	up	2.72666e-08	3.0708	up	3.26283e-10	6.45348	up	--	--	Molecular Function: sequence-specific DNA binding transcription factor activity (GO:0003700);; Cellular Component: nucleus (GO:0005634);; Biological Process: regulation of transcription, DNA-templated (GO:0006355);; Biological Process: response to auxin (GO:0009733);; Molecular Function: sequence-specific DNA binding (GO:0043565);;	K09338|3.06638e-12|ath:AT4G36740|HB40; homeobox protein 40; K09338 homeobox-leucine zipper protein (A)	[K]	Transcription	Homeobox domain	Homeobox-leucine zipper protein ATHB-40 OS=Arabidopsis thaliana GN=ATHB-40 PE=2 SV=3	PREDICTED: homeobox-leucine zipper protein ATHB-40-like [Solanum tuberosum]	gi|565395007|ref|XP_006363140.1|	--	PF00046.27
TRINITY_DN103474_c0_g1	853.12	--	--	--	2.12786e-38	-4.72698	down	2.33002e-163	-2.85432	down	--	--	Molecular Function: DNA binding (GO:0003677);; Molecular Function: sequence-specific DNA binding transcription factor activity (GO:0003700);; Cellular Component: nucleus (GO:0005634);; Biological Process: regulation of transcription, DNA-templated (GO:0006355);; Biological Process: pollen development (GO:0009555);; Biological Process: negative regulation of flower development (GO:0009910);; Biolo…	--	[K]	Transcription	SRF-type transcription factor (DNA-binding and dimerisation domain);; K-box region	Agamous-like MADS-box protein AGL18 OS=Arabidopsis thaliana GN=AGL18 PE=2 SV=1	PREDICTED: MADS-box transcription factor 23-like [Solanum lycopersicum]	gi|460408645|ref|XP_004249753.1|	--	PF00319.16;PF01486.15
TRINITY_DN103486_c0_g1	366.13	--	--	--	1.02196e-10	-4.76826	down	4.21885e-20	-10.4354	down	--	--	--	--	--	--	--	--	--	--	--	--
TRINITY_DN103491_c0_g1	724.12	0.000597076	-0.792345	normal	2.33469e-10	-1.85967	down	2.51574e-45	-2.18319	down	[OC]	--	Biological Process: sulfate assimilation (GO:0000103);; Biological Process: protein folding (GO:0006457);; Biological Process: glycerol ether metabolic process (GO:0006662);; Cellular Component: chloroplast (GO:0009507);; Molecular Function: protein disulfide oxidoreductase activity (GO:0015035);; Molecular Function: oxidoreductase activity, acting on a sulfur group of donors, disulfide as accept…	--	[O]	Posttranslational modification, protein turnover, chaperones	Thioredoxin;; Thioredoxin-like domain	Thioredoxin M-type, chloroplastic OS=Brassica napus PE=1 SV=1	PREDICTED: thioredoxin-1 [Solanum pennellii]	gi|970055241|ref|XP_015089268.1|	--	PF00085.18;PF13098.4
TRINITY_DN103492_c0_g1	933.12	5.6724e-09	0.749628	normal	1.7458e-06	-1.0224	down	0.885493	0.0275555	normal	[E]	Amino acid transport and metabolism	Biological Process: metabolic process (GO:0008152);; Molecular Function: hydrolase activity, acting on ester bonds (GO:0016788);;	--	[I]	Lipid transport and metabolism	GDSL-like Lipase/Acylhydrolase;; GDSL-like Lipase/Acylhydrolase family	GDSL esterase/lipase At5g45920 OS=Arabidopsis thaliana GN=At5g45920 PE=2 SV=1	PREDICTED: GDSL esterase/lipase At5g45920 [Solanum lycopersicum]	gi|460374310|ref|XP_004232954.1|	--	PF00657.20;PF13472.4
TRINITY_DN103493_c0_g1	361.13	1.28087e-06	2.92853	up	0.000349427	2.52698	up	0.00020293	4.34139	up	--	--	Molecular Function: UDP-glycosyltransferase activity (GO:0008194);; Biological Process: flavonoid biosynthetic process (GO:0009813);; Cellular Component: integral component of membrane (GO:0016021);; Molecular Function: transferase activity, transferring hexosyl groups (GO:0016758);; Cellular Component: intracellular membrane-bounded organelle (GO:0043231);; Biological Process: flavonoid glucuron…	K13495|2.06174e-58|vvi:100262460|zeatin O-glucosyltransferase-like; K13495 cis-zeatin O-glucosyltransferase [EC:2.4.1.215] (A)	[GC]	--	--	Zeatin O-glucosyltransferase OS=Phaseolus lunatus GN=ZOG1 PE=2 SV=1	PREDICTED: zeatin O-xylosyltransferase-like [Solanum tuberosum]	gi|971563939|ref|XP_015167636.1|	--	--
TRINITY_DN103498_c0_g1	273.14	1.02551e-30	3.10189	up	--	--	--	--	--	--	--	--	Cellular Component: integral component of membrane (GO:0016021);; Biological Process: oxidation-reduction process (GO:0055114);;	--	[T]	Signal transduction mechanisms	--	Cytochrome b561 and DOMON domain-containing protein At5g47530 OS=Arabidopsis thaliana GN=At5g47530 PE=2 SV=1	PREDICTED: cytochrome b561 and DOMON domain-containing protein At5g35735-like [Solanum tuberosum]	gi|971578570|ref|XP_015158758.1|	--	--
TRINITY_DN103512_c0_g1	1656.12	2.21742e-46	3.7142	up	4.08907e-12	4.04365	up	5.7917e-10	3.81298	up	--	--	Biological Process: metabolic process (GO:0008152);; Molecular Function: transferase activity, transferring acyl groups other than amino-acyl groups (GO:0016747);;	K13065|1.70291e-146|rcu:RCOM_0290880|Anthranilate N-benzoyltransferase protein, putative (EC:2.3.1.144); K13065 shikimate O-hydroxycinnamoyltransferase [EC:2.3.1.133] (A)	--	--	Transferase family	Agmatine coumaroyltransferase-2 OS=Hordeum vulgare GN=ACT-2 PE=1 SV=1	PREDICTED: agmatine coumaroyltransferase-2-like [Solanum lycopersicum]	gi|460411605|ref|XP_004251197.1|	--	PF02458.13
TRINITY_DN103517_c0_g1	223.17	0.030763	0.718032	normal	1.82026e-16	-3.09054	down	9.14995e-16	-2.26916	down	--	--	Molecular Function: aspartic-type endopeptidase activity (GO:0004190);; Biological Process: proteolysis (GO:0006508);; Cellular Component: integral component of membrane (GO:0016021);;	--	[R]	General function prediction only	--	Signal peptide peptidase-like 4 OS=Arabidopsis thaliana GN=SPPL4 PE=2 SV=1	PREDICTED: signal peptide peptidase-like 4 isoform X1 [Solanum tuberosum]	gi|565397124|ref|XP_006364152.1|	--	--
TRINITY_DN103548_c0_g2	337.13	0.00185749	1.94723	up	0.844331	0.251738	normal	0.68998	-0.744394	normal	--	--	--	--	--	--	--	--	--	--	--	--
TRINITY_DN103548_c0_g5	340.13	--	--	--	--	--	--	3.57774e-11	8.28392	up	--	--	--	--	--	--	--	--	--	--	--	--
TRINITY_DN103558_c0_g1	817.12	2.63897e-110	-2.1553	down	--	--	--	0.247926	0.581062	normal	--	--	Biological Process: response to auxin (GO:0009733);;	--	--	--	Auxin responsive protein	Auxin-responsive protein SAUR32 OS=Arabidopsis thaliana GN=SAUR32 PE=2 SV=1	PREDICTED: auxin-induced protein X15-like [Solanum lycopersicum]	gi|460378503|ref|XP_004235010.1|	--	PF02519.12
TRINITY_DN103568_c0_g1	599.12	0.393794	0.333268	normal	0.00116659	1.44383	up	1.76462e-06	1.52184	up	--	--	--	--	--	--	--	--	--	--	--	--
TRINITY_DN103571_c0_g1	321.13	0.159047	0.819201	normal	1.64973e-21	-4.17122	down	3.35522e-56	-11.7667	down	[E]	Amino acid transport and metabolism	Biological Process: transition metal ion transport (GO:0000041);; Molecular Function: glutamate decarboxylase activity (GO:0004351);; Cellular Component: cytosol (GO:0005829);; Biological Process: glutamate metabolic process (GO:0006536);; Biological Process: response to nitrate (GO:0010167);; Biological Process: regulation of anion channel activity (GO:0010359);; Biological Process: nitrate tran…	K01580|1.86837e-82|ath:AT5G17330|GAD; glutamate decarboxylase 1; K01580 glutamate decarboxylase [EC:4.1.1.15] (A)	[E]	Amino acid transport and metabolism	Pyridoxal-dependent decarboxylase conserved domain	Glutamate decarboxylase OS=Petunia hybrida GN=GAD PE=1 SV=1	PREDICTED: glutamate decarboxylase-like [Solanum pennellii]	gi|970027740|ref|XP_015075162.1|	--	PF00282.17
TRINITY_DN103573_c0_g1	753.12	0.483469	0.147811	normal	9.94431e-05	-0.947757	normal	1.83357e-42	-1.98393	down	--	--	Cellular Component: intracellular (GO:0005622);; Biological Process: intracellular protein transport (GO:0006886);;	--	[U]	Intracellular trafficking, secretion, and vesicular transport	VHS domain;; GAT domain	TOM1-like protein 2 OS=Mus musculus GN=Tom1l2 PE=1 SV=1	PREDICTED: target of Myb protein 1-like [Solanum pennellii]	gi|970059815|ref|XP_015056661.1|	--	PF00790.17;PF03127.12
TRINITY_DN103577_c0_g1	1197.12	8.46902e-59	-5.74781	down	1.21668e-13	-3.39674	down	2.10054e-08	-1.27543	down	--	--	Biological Process: metabolic process (GO:0008152);; Cellular Component: integral component of membrane (GO:0016021);; Molecular Function: hydrolase activity, acting on ester bonds (GO:0016788);;	--	--	--	GDSL-like Lipase/Acylhydrolase	GDSL esterase/lipase At1g71250 OS=Arabidopsis thaliana GN=At1g71250 PE=2 SV=1	PREDICTED: GDSL esterase/lipase At1g71250 [Solanum tuberosum]	gi|565394146|ref|XP_006362723.1|	--	PF00657.20
TRINITY_DN103580_c0_g1	79.74	0.350126	0.200585	normal	4.16667e-10	1.66525	up	4.29256e-13	1.31171	up	--	--	--	--	--	--	--	--	--	--	--	--
TRINITY_DN103602_c0_g1	744.12	0.602422	0.117471	normal	1.12214e-08	-1.78072	down	9.53525e-24	-2.15053	down	--	--	Biological Process: regulation of signal transduction (GO:0009966);; Cellular Component: integral component of membrane (GO:0016021);; Biological Process: protein processing (GO:0016485);;	--	[E]	Amino acid transport and metabolism	--	Nicalin OS=Homo sapiens GN=NCLN PE=1 SV=2	PREDICTED: nicalin-like isoform X1 [Solanum tuberosum]	gi|565393956|ref|XP_006362633.1|	--	--
TRINITY_DN103610_c0_g1	836.12	3.01669e-47	-1.87156	down	7.18694e-05	-1.56913	down	0.207112	0.765716	normal	--	--	Molecular Function: DNA binding (GO:0003677);; Cellular Component: nucleus (GO:0005634);; Biological Process: regulation of transcription, DNA-templated (GO:0006355);;	--	--	--	B3 DNA binding domain	B3 domain-containing protein At5g42700 OS=Arabidopsis thaliana GN=At5g42700 PE=2 SV=2	PREDICTED: B3 domain-containing protein At5g42700-like [Solanum pennellii]	gi|970021695|ref|XP_015072119.1|	--	PF02362.19
TRINITY_DN103617_c0_g1	450.12	7.60133e-05	2.29375	up	0.00555769	1.36204	up	0.0427518	1.25187	normal	--	--	--	K00799|1.38649e-07|rcu:RCOM_0764870|microsomal glutathione s-transferase, putative (EC:2.5.1.18); K00799 glutathione S-transferase [EC:2.5.1.18] (A)	--	--	--	--	PREDICTED: microsomal glutathione S-transferase 3 [Solanum tuberosum]	gi|565362920|ref|XP_006348192.1|	--	--
TRINITY_DN103639_c0_g1	400.12	6.58731e-12	-1.78524	down	--	--	--	--	--	--	--	--	--	--	--	--	--	--	--	--	--	--
TRINITY_DN10363_c0_g1	651.12	--	--	--	--	--	--	1.60465e-08	-3.75171	down	--	--	--	--	--	--	--	--	--	--	--	--
TRINITY_DN103642_c0_g1	766.12	--	--	--	0.222021	0.634962	normal	0.000717597	1.68329	up	--	--	--	--	--	--	--	--	--	--	--	--
TRINITY_DN103646_c0_g1	1410.12	4.76585e-68	-1.85101	down	0.00381826	-2.50245	down	--	--	--	--	--	Cellular Component: integral component of membrane (GO:0016021);;	--	--	--	Nucleotide-diphospho-sugar transferase	Uncharacterized protein At1g28695 OS=Arabidopsis thaliana GN=At1g28695 PE=2 SV=1	PREDICTED: uncharacterized protein At1g28695-like [Solanum pennellii]	gi|970016436|ref|XP_015069323.1|	--	PF03407.14
TRINITY_DN103665_c0_g1	232.16	0.00390006	1.01566	up	0.04007	-1.61427	normal	--	--	--	--	--	Molecular Function: nucleotide binding (GO:0000166);; Molecular Function: nucleic acid binding (GO:0003676);; Cellular Component: intracellular (GO:0005622);; Biological Process: transport (GO:0006810);;	--	[T]	Signal transduction mechanisms	Nuclear transport factor 2 (NTF2) domain	Putative G3BP-like protein OS=Schizosaccharomyces pombe (strain 972 / ATCC 24843) GN=nxt3 PE=1 SV=1	PREDICTED: putative G3BP-like protein isoform X2 [Solanum lycopersicum]	gi|460389628|ref|XP_004240453.1|	--	PF02136.18
TRINITY_DN103667_c0_g1	229.16	6.41586e-10	-5.3651	down	--	--	--	--	--	--	--	--	--	--	--	--	--	--	PREDICTED: protein HOTHEAD [Solanum lycopersicum]	gi|460400271|ref|XP_004245659.1|	--	--
TRINITY_DN103668_c0_g1	393.12	0.18147	-0.475727	normal	0.130023	-0.453932	normal	4.48901e-06	1.2085	up	--	--	Cellular Component: integral component of membrane (GO:0016021);;	--	--	--	Domain of unknown function (DUF239)	--	PREDICTED: uncharacterized protein LOC102587417 [Solanum tuberosum]	gi|971568893|ref|XP_006357618.2|	--	PF03080.13
TRINITY_DN103669_c0_g1	471.12	--	--	--	5.56474e-06	-3.26139	down	--	--	--	--	--	--	--	[K]	Transcription	SRF-type transcription factor (DNA-binding and dimerisation domain)	MADS-box transcription factor 50 OS=Oryza sativa subsp. japonica GN=MADS50 PE=2 SV=1	PREDICTED: MADS-box transcription factor 47-like [Solanum pennellii]	gi|970066132|ref|XP_015060034.1|	--	PF00319.16
TRINITY_DN103675_c0_g1	655.12	--	--	--	1.81042e-07	-2.87247	down	--	--	--	--	--	--	K00652|9.35968e-06|osa:4349380|Os10g0560900; K00652 8-amino-7-oxononanoate synthase [EC:2.3.1.47] (A)	--	--	--	--	PREDICTED: 8-amino-7-oxononanoate synthase [Solanum pennellii]	gi|970031725|ref|XP_015077155.1|	--	--
TRINITY_DN103683_c0_g1	819.12	0.698919	-0.18844	normal	0.127054	-0.912857	normal	5.31901e-09	-2.46656	down	--	--	Cellular Component: nucleus (GO:0005634);;	K06627|4.62238e-116|vvi:100250548|putative cyclin-A3-1; K06627 cyclin A (A)	[D]	Cell cycle control, cell division, chromosome partitioning	Cyclin, C-terminal domain;; Cyclin, N-terminal domain	Putative cyclin-A3-1 OS=Arabidopsis thaliana GN=CYCA3-1 PE=3 SV=1	PREDICTED: putative cyclin-A3-1 [Solanum tuberosum]	gi|565392800|ref|XP_006362078.1|	--	PF02984.17;PF00134.21
TRINITY_DN103694_c0_g1	362.13	0.579061	-0.756722	normal	0.000162927	2.56662	up	7.44972e-05	-1.91585	down	[J]	Translation, ribosomal structure and biogenesis	Molecular Function: structural constituent of ribosome (GO:0003735);; Biological Process: translation (GO:0006412);; Cellular Component: small ribosomal subunit (GO:0015935);; Molecular Function: rRNA binding (GO:0019843);;	K02997|4.47617e-91|cre:CHLREDRAFT_195593|RPS9; ribosomal protein S9, component of cytosolic 80S ribosome and 40S small subunit; K02997 small subunit ribosomal protein S9e (A)	[J]	Translation, ribosomal structure and biogenesis	S4 domain;; Ribosomal protein S4/S9 N-terminal domain	40S ribosomal protein S9 OS=Rattus norvegicus GN=Rps9 PE=1 SV=4	unknown [Lotus japonicus]	gi|388490654|gb|AFK33393.1|	--	PF01479.23;PF00163.17
TRINITY_DN103712_c0_g1	882.12	--	--	--	0.00251546	1.45378	up	2.83127e-09	3.07313	up	--	--	--	--	[O]	Posttranslational modification, protein turnover, chaperones	--	--	PREDICTED: uncharacterized protein LOC101257299 [Solanum lycopersicum]	gi|460367154|ref|XP_004229440.1|	--	--
TRINITY_DN103715_c0_g1	152.4	--	--	--	--	--	--	0.000101779	3.48233	up	--	--	--	--	--	--	--	--	PREDICTED: coatomer subunit delta-like [Solanum pennellii]	gi|970001991|ref|XP_015060298.1|	--	--
TRINITY_DN103719_c0_g1	310.13	--	--	--	--	--	--	7.45142e-19	-8.47696	down	--	--	Biological Process: embryo development (GO:0009790);;	--	--	--	Late embryogenesis abundant (LEA) group 1	Protein LE25 OS=Solanum lycopersicum GN=LE25 PE=2 SV=1	protein LE25 [Solanum lycopersicum]	gi|823683794|ref|NP_001296314.1|	--	PF03760.13
TRINITY_DN103729_c0_g6	995.12	5.50911e-10	-3.09462	down	1.68816e-07	-2.89868	down	2.82868e-76	-6.738	down	--	--	--	--	--	--	--	--	PREDICTED: uncharacterized protein LOC107059578 [Solanum tuberosum]	gi|971540624|ref|XP_015161749.1|	--	--
TRINITY_DN103735_c0_g1	1770.12	0.0153503	-0.448361	normal	3.17055e-07	-1.18737	down	0.00138884	-0.696414	normal	--	--	--	K02898|6.48991e-07|rcu:RCOM_0580190|60S ribosomal protein L26, putative; K02898 large subunit ribosomal protein L26e (A)	[J]	Translation, ribosomal structure and biogenesis	--	--	PREDICTED: 60S ribosomal protein L26-1-like [Nicotiana tomentosiformis]	gi|697190038|ref|XP_009604077.1|	--	--
TRINITY_DN103736_c0_g1	1918.12	0.700056	-0.0998791	normal	1.99816e-07	1.64778	up	1.79008e-16	1.4142	up	--	--	Molecular Function: sequence-specific DNA binding transcription factor activity (GO:0003700);; Cellular Component: nucleus (GO:0005634);; Biological Process: regulation of transcription, DNA-templated (GO:0006355);; Biological Process: asymmetric cell division (GO:0008356);; Biological Process: radial pattern formation (GO:0009956);; Biological Process: regulation of hormone metabolic process (GO…	--	--	--	GRAS domain family	Protein SHORT-ROOT OS=Arabidopsis thaliana GN=SHR PE=1 SV=1	PREDICTED: protein SHORT-ROOT [Solanum tuberosum]	gi|565396437|ref|XP_006363828.1|	--	PF03514.12
TRINITY_DN103739_c0_g1	257.9	1.39147e-27	2.2622	up	0.519217	-0.369682	normal	0.687339	-0.185637	normal	--	--	--	--	[R]	General function prediction only	Zinc finger C-x8-C-x5-C-x3-H type (and similar)	Zinc finger CCCH domain-containing protein 66 OS=Oryza sativa subsp. japonica GN=Os12g0405100 PE=2 SV=1	PREDICTED: zinc finger CCCH domain-containing protein 32-like isoform X3 [Solanum tuberosum]	gi|565380639|ref|XP_006356704.1|	--	PF00642.22
TRINITY_DN103749_c0_g1	226.16	1.38828e-05	1.8101	up	0.981269	0.0141744	normal	0.118674	0.725733	normal	--	--	Molecular Function: calmodulin-dependent protein kinase activity (GO:0004683);; Molecular Function: calcium ion binding (GO:0005509);; Molecular Function: calmodulin binding (GO:0005516);; Molecular Function: ATP binding (GO:0005524);; Cellular Component: cytoplasm (GO:0005737);; Cellular Component: plasma membrane (GO:0005886);; Biological Process: abscisic acid-activated signaling pathway (GO:0…	--	[T]	Signal transduction mechanisms	--	Calcium-dependent protein kinase 32 OS=Arabidopsis thaliana GN=CPK32 PE=1 SV=1	hypothetical protein B456_003G092900 [Gossypium raimondii]	gi|763751897|gb|KJB19285.1|	--	--
TRINITY_DN103763_c0_g1	1445.12	1.22674e-107	-3.52169	down	--	--	--	0.0874568	0.618217	normal	--	--	Molecular Function: ubiquitin-protein transferase activity (GO:0004842);; Biological Process: protein ubiquitination (GO:0016567);;	--	--	--	U-box domain	U-box domain-containing protein 26 OS=Arabidopsis thaliana GN=PUB26 PE=2 SV=1	PREDICTED: U-box domain-containing protein 26-like [Solanum tuberosum]	gi|971547673|ref|XP_015163512.1|	--	PF04564.13
TRINITY_DN103764_c0_g1	468.12	0.739933	-0.152641	normal	0.00877137	-1.23598	down	--	--	--	[S]	Function unknown	Cellular Component: nucleus (GO:0005634);;	--	[S]	Function unknown	EVE domain	Thymocyte nuclear protein 1 OS=Mus musculus GN=Thyn1 PE=1 SV=1	PREDICTED: thymocyte nuclear protein 1 [Solanum lycopersicum]	gi|460406662|ref|XP_004248780.1|	--	PF01878.16
TRINITY_DN103766_c0_g1	483.12	--	--	--	--	--	--	3.26436e-08	-2.59379	down	--	--	--	--	--	--	--	--	--	--	--	--
TRINITY_DN103771_c0_g1	182.24	0.654562	0.135444	normal	3.50713e-15	1.90364	up	2.52358e-11	3.03888	up	--	--	Molecular Function: transporter activity (GO:0005215);; Biological Process: oligopeptide transport (GO:0006857);; Cellular Component: integral component of membrane (GO:0016021);;	K14638|3.05566e-39|vvi:100245775|protein NRT1/ PTR FAMILY 1.2; K14638 solute carrier family 15 (peptide/histidine transporter), member 3/4 (A)	[E]	Amino acid transport and metabolism	POT family	Protein NRT1/ PTR FAMILY 1.2 OS=Arabidopsis thaliana GN=NPF1.2 PE=1 SV=1	PREDICTED: protein NRT1/ PTR FAMILY 1.2-like [Solanum tuberosum]	gi|565379050|ref|XP_006355956.1|	--	PF00854.19
TRINITY_DN103777_c0_g1	693.12	--	--	--	2.71786e-05	-2.08321	down	2.8113e-13	-2.68355	down	--	--	Cellular Component: membrane (GO:0016020);; Biological Process: single-organism process (GO:0044699);;	K12385|1.11836e-08|vvi:100257163|NPC1; Niemann-Pick C1 protein; K12385 Niemann-Pick C1 protein (A)	[I]	Lipid transport and metabolism	--	--	PREDICTED: LOW QUALITY PROTEIN: Niemann-Pick C1 protein-like [Nicotiana tomentosiformis]	gi|697137180|ref|XP_009622681.1|	--	--
TRINITY_DN103779_c0_g1	981.12	0.853236	0.112503	normal	0.88109	0.0964422	normal	0.000924149	-1.40197	down	--	--	Molecular Function: hydrogen ion transmembrane transporter activity (GO:0015078);; Biological Process: ATP synthesis coupled proton transport (GO:0015986);; Cellular Component: integral component of membrane (GO:0016021);; Cellular Component: proton-transporting ATP synthase complex, coupling factor F(o) (GO:0045263);;	K02109|5.16496e-08|vvi:4025115|atpF, ViviCp007; ATPase subunit I; K02109 F-type H+-transporting ATPase subunit b (A)	--	--	--	ATP synthase subunit b, chloroplastic OS=Manihot esculenta GN=atpF PE=3 SV=1	hypothetical protein M569_00587, partial [Genlisea aurea]	gi|527209458|gb|EPS74166.1|	--	--
TRINITY_DN103780_c0_g1	773.12	0.314417	0.464553	normal	0.110677	0.791406	normal	0.000170864	1.67124	up	--	--	--	--	--	--	--	--	--	--	--	--
TRINITY_DN103804_c0_g1	427.12	1.64787e-11	1.4416	up	7.61166e-08	-2.67501	down	9.85189e-43	-3.47573	down	--	--	Cellular Component: integral component of membrane (GO:0016021);;	--	[GE]	--	Triose-phosphate Transporter family	Probable sugar phosphate/phosphate translocator At3g14410 OS=Arabidopsis thaliana GN=At3g14410 PE=2 SV=1	PREDICTED: probable sugar phosphate/phosphate translocator At3g14410 [Solanum lycopersicum]	gi|460395235|ref|XP_004243190.1|	--	PF03151.14
TRINITY_DN103806_c0_g1	395.12	--	--	--	0.0560164	1.33484	normal	4.46122e-07	3.17884	up	--	--	--	--	--	--	--	--	PREDICTED: translation initiation factor IF-2 [Solanum pennellii]	gi|970015104|ref|XP_015068561.1|	--	--
TRINITY_DN103818_c0_g1	1356.12	0.491579	-0.163262	normal	6.70933e-17	-1.65169	down	1.08859e-69	-1.69336	down	--	--	Cellular Component: integral component of membrane (GO:0016021);;	--	--	--	Protein of unknown function (DUF1195)	--	PREDICTED: uncharacterized protein LOC107012862 isoform X1 [Solanum pennellii]	gi|970014610|ref|XP_015068300.1|	--	PF06708.9
TRINITY_DN103826_c0_g1	174.27	--	--	--	1.2314e-06	3.85742	up	--	--	--	[J]	Translation, ribosomal structure and biogenesis	Molecular Function: structural constituent of ribosome (GO:0003735);; Cellular Component: mitochondrion (GO:0005739);; Cellular Component: ribosome (GO:0005840);; Biological Process: translational elongation (GO:0006414);;	K02943|2.60926e-20|osa:4338938|Os05g0445500; K02943 large subunit ribosomal protein LP2 (A)	[J]	Translation, ribosomal structure and biogenesis	60s Acidic ribosomal protein	60S acidic ribosomal protein P2 OS=Branchiostoma floridae PE=3 SV=1	Os05g0445500, partial [Oryza sativa Japonica Group]	gi|937919359|dbj|BAS94277.1|	--	PF00428.17
TRINITY_DN103842_c0_g1	482.12	0.916587	-0.07204	normal	0.0103351	1.24995	normal	0.0019701	1.30936	up	--	--	--	--	--	--	--	--	--	--	--	--
TRINITY_DN103848_c0_g1	908.12	--	--	--	3.27706e-34	-6.65819	down	1.27948e-63	-11.2431	down	--	--	--	--	--	--	--	--	PREDICTED: uncharacterized protein LOC107062164 [Solanum tuberosum]	gi|971565290|ref|XP_015167990.1|	--	--
TRINITY_DN103856_c0_g2	2484.12	0.181777	-0.307231	normal	2.89409e-06	1.22672	up	0.854248	-0.0537378	normal	[O]	Posttranslational modification, protein turnover, chaperones	Molecular Function: serine-type endopeptidase activity (GO:0004252);; Cellular Component: cell wall (GO:0005618);; Biological Process: proteolysis (GO:0006508);;	--	--	--	Subtilase family;; Peptidase inhibitor I9;; PA domain	Subtilisin-like protease SBT1.5 OS=Arabidopsis thaliana GN=SBT1.5 PE=2 SV=1	PREDICTED: subtilisin-like protease SBT1.7 [Solanum tuberosum]	gi|565400651|ref|XP_006365833.1|	--	PF00082.20;PF05922.14;PF02225.20
TRINITY_DN103863_c0_g1	691.12	0.750296	-0.0953413	normal	0.778019	-0.112444	normal	1.64023e-09	-1.40146	down	[Z]	Cytoskeleton	Molecular Function: motor activity (GO:0003774);; Molecular Function: ATP binding (GO:0005524);; Biological Process: metabolic process (GO:0008152);; Cellular Component: myosin complex (GO:0016459);;	K10357|6.30593e-152|vvi:100241905|myosin-2; K10357 myosin V (A)	[Z]	Cytoskeleton	Myosin head (motor domain)	Myosin-2 OS=Arabidopsis thaliana GN=VIII-2 PE=2 SV=1	PREDICTED: myosin-2-like isoform X2 [Solanum tuberosum]	gi|565394580|ref|XP_006362935.1|	--	PF00063.19
TRINITY_DN103865_c0_g1	583.12	5.70254e-24	3.90536	up	1.64029e-05	4.12458	up	--	--	--	--	--	Molecular Function: helicase activity (GO:0004386);; Biological Process: metabolic process (GO:0008152);; Cellular Component: membrane (GO:0016020);;	--	--	--	--	--	PREDICTED: uncharacterized protein LOC102602566 [Solanum tuberosum]	gi|971576858|ref|XP_006362062.2|	--	--
TRINITY_DN103867_c0_g1	96.64	--	--	--	3.82908e-08	-3.23636	down	1.15368e-53	-6.01443	down	[I]	Lipid transport and metabolism	Molecular Function: inositol-3-phosphate synthase activity (GO:0004512);; Cellular Component: cytoplasm (GO:0005737);; Biological Process: inositol biosynthetic process (GO:0006021);; Biological Process: phospholipid biosynthetic process (GO:0008654);;	K01858|4.94067e-73|vvi:100259515|inositol-3-phosphate synthase; K01858 myo-inositol-1-phosphate synthase [EC:5.5.1.4] (A)	[I]	Lipid transport and metabolism	Myo-inositol-1-phosphate synthase;; Myo-inositol-1-phosphate synthase	Inositol-3-phosphate synthase OS=Nicotiana tabacum PE=2 SV=1	PREDICTED: inositol-3-phosphate synthase [Solanum tuberosum]	gi|565402087|ref|XP_006366522.1|	--	PF07994.10;PF01658.15
TRINITY_DN103876_c0_g1	308.13	--	--	--	0.0016271	2.04886	up	--	--	--	--	--	Biological Process: lipid metabolic process (GO:0006629);; Molecular Function: hydrolase activity (GO:0016787);;	--	[I]	Lipid transport and metabolism	--	--	unnamed protein product [Coffea canephora]	gi|661884761|emb|CDP11630.1|	--	--
TRINITY_DN103882_c0_g1	707.12	0.0189293	1.3166	normal	7.25355e-07	1.53817	up	0.150091	0.428816	normal	--	--	Molecular Function: metal ion binding (GO:0046872);;	--	--	--	--	Metallothionein-like protein type 2 OS=Nicotiana glutinosa PE=3 SV=1	PREDICTED: metallothionein-like protein type 2 B [Solanum tuberosum]	gi|565348042|ref|XP_006341027.1|	--	--
TRINITY_DN103888_c0_g1	764.12	0.298897	0.555547	normal	0.0773278	-1.03219	normal	3.78979e-62	-4.92475	down	--	--	Molecular Function: GTPase activator activity (GO:0005096);; Biological Process: positive regulation of GTPase activity (GO:0043547);;	--	[T]	Signal transduction mechanisms	--	Probable ADP-ribosylation factor GTPase-activating protein AGD5 OS=Arabidopsis thaliana GN=AGD5 PE=1 SV=1	PREDICTED: probable ADP-ribosylation factor GTPase-activating protein AGD5 isoform X2 [Solanum tuberosum]	gi|971578458|ref|XP_015158726.1|	--	--
TRINITY_DN103890_c0_g1	414.12	--	--	--	--	--	--	3.7721e-15	-9.35521	down	--	--	Molecular Function: nucleic acid binding (GO:0003676);; Biological Process: transcription, DNA-templated (GO:0006351);; Biological Process: DNA integration (GO:0015074);;	--	[R]	General function prediction only	--	--	PREDICTED: uncharacterized protein LOC104223319 [Nicotiana sylvestris]	gi|698564656|ref|XP_009773040.1|	--	--
TRINITY_DN1038_c0_g2	1692.12	0.678243	-0.249508	normal	3.73487e-05	-1.49177	down	0.054858	-0.639259	normal	--	--	Molecular Function: carboxy-lyase activity (GO:0016831);; Biological Process: carboxylic acid metabolic process (GO:0019752);; Molecular Function: pyridoxal phosphate binding (GO:0030170);;	--	[E]	Amino acid transport and metabolism	--	Glutamate decarboxylase OS=Petunia hybrida GN=GAD PE=1 SV=1	RecName: Full=Glutamate decarboxylase; Short=GAD	gi|1169238|sp|Q07346.1|DCE_PETHY	--	--
TRINITY_DN10390_c0_g2	246.15	--	--	--	7.47996e-05	2.47215	up	0.000688625	2.21099	up	--	--	--	--	--	--	--	--	--	--	--	--
TRINITY_DN10390_c0_g3	1252.12	0.568453	0.27318	normal	9.14368e-05	1.7139	up	0.000118342	1.78729	up	--	--	Molecular Function: nucleic acid binding (GO:0003676);; Biological Process: DNA integration (GO:0015074);;	--	--	--	--	--	hypothetical protein VITISV_003961 [Vitis vinifera]	gi|147843853|emb|CAN83721.1|	--	--
TRINITY_DN103920_c0_g1	186.23	0.63016	0.286687	normal	0.000655804	-1.40979	down	0.539497	-0.326599	normal	[E]	Amino acid transport and metabolism	Molecular Function: glutamate decarboxylase activity (GO:0004351);; Molecular Function: calmodulin binding (GO:0005516);; Cellular Component: cytosol (GO:0005829);; Biological Process: glutamate metabolic process (GO:0006536);; Biological Process: ion transport (GO:0006811);; Molecular Function: pyridoxal phosphate binding (GO:0030170);; Biological Process: response to cadmium ion (GO:0046686);;	--	[E]	Amino acid transport and metabolism	--	Glutamate decarboxylase OS=Petunia hybrida GN=GAD PE=1 SV=1	hypothetical protein AALP_AA2G144700 [Arabis alpina]	gi|674248792|gb|KFK41557.1|	--	--
TRINITY_DN103923_c0_g1	1382.12	1.48804e-99	4.71712	up	5.92332e-09	2.16187	up	1.81903e-11	3.02505	up	[RTKL]	--	Molecular Function: protein kinase activity (GO:0004672);; Molecular Function: ATP binding (GO:0005524);; Biological Process: protein phosphorylation (GO:0006468);;	--	[T]	Signal transduction mechanisms	Protein kinase domain;; Protein tyrosine kinase	Mitogen-activated protein kinase kinase kinase 2 OS=Arabidopsis thaliana GN=ANP2 PE=2 SV=1	PREDICTED: mitogen-activated protein kinase kinase kinase 2-like [Solanum tuberosum]	gi|565358894|ref|XP_006346260.1|	--	PF00069.23;PF07714.15
TRINITY_DN10392_c0_g1	272.14	3.4797e-13	-1.41593	down	0.2735	-0.386853	normal	3.47475e-25	-1.98931	down	[R]	General function prediction only	Molecular Function: nucleotide binding (GO:0000166);; Molecular Function: nucleic acid binding (GO:0003676);;	--	[A]	RNA processing and modification	RNA recognition motif. (a.k.a. RRM, RBD, or RNP domain);; RNA recognition motif	Heterogeneous nuclear ribonucleoprotein 1 OS=Arabidopsis thaliana GN=RNP1 PE=1 SV=1	PREDICTED: heterogeneous nuclear ribonucleoprotein 1-like [Solanum tuberosum]	gi|565360022|ref|XP_006346780.1|	--	PF00076.20;PF16367.3
TRINITY_DN103954_c0_g1	217.17	0.0115689	-0.680798	normal	1.28929e-05	-1.5785	down	1.78637e-20	-1.90867	down	--	--	Cellular Component: cytosol (GO:0005829);; Biological Process: metabolic process (GO:0008152);; Biological Process: pollen germination (GO:0009846);; Biological Process: pollen tube growth (GO:0009860);; Molecular Function: transferase activity (GO:0016740);;	--	--	--	--	Protein CDI OS=Arabidopsis thaliana GN=CDI PE=2 SV=1	PREDICTED: uncharacterized protein LOC104244070 [Nicotiana sylvestris]	gi|698504273|ref|XP_009797676.1|	--	--
TRINITY_DN103980_c0_g1	908.12	--	--	--	0.000153223	-3.49763	down	1.13907e-34	-10.8917	down	--	--	--	--	--	--	--	--	PREDICTED: uncharacterized protein LOC107027847 [Solanum pennellii]	gi|970045809|ref|XP_015084388.1|	--	--
TRINITY_DN103987_c0_g1	1066.12	4.99502e-06	-1.36386	down	0.000577473	-1.70769	down	3.99111e-05	-1.50948	down	--	--	--	--	--	--	--	--	--	--	--	--
TRINITY_DN10398_c0_g1	1167.12	4.26862e-137	4.28829	up	6.35445e-14	4.10166	up	1.37487e-10	4.68692	up	[R]	General function prediction only	Molecular Function: iron ion binding (GO:0005506);; Molecular Function: oxidoreductase activity (GO:0016491);; Biological Process: oxidation-reduction process (GO:0055114);;	--	[QR]	--	2OG-Fe(II) oxygenase superfamily;; non-haem dioxygenase in morphine synthesis N-terminal	Protein DMR6-LIKE OXYGENASE 2 OS=Arabidopsis thaliana GN=DLO2 PE=2 SV=1	PREDICTED: probable 2-oxoglutarate/Fe(II)-dependent dioxygenase [Solanum tuberosum]	gi|565381502|ref|XP_006357107.1|	--	PF03171.18;PF14226.4
TRINITY_DN103997_c0_g1	646.12	9.2359e-11	6.17858	up	7.99437e-15	6.26689	up	1.09976e-10	6.62568	up	--	--	Cellular Component: nucleus (GO:0005634);; Biological Process: regulation of transcription, DNA-templated (GO:0006355);; Molecular Function: sequence-specific DNA binding (GO:0043565);;	--	[K]	Transcription	Homeobox domain;; Homeobox KN domain	Homeobox-leucine zipper protein ATHB-21 OS=Arabidopsis thaliana GN=ATHB-21 PE=2 SV=1	PREDICTED: homeobox-leucine zipper protein ATHB-40-like [Solanum tuberosum]	gi|565360351|ref|XP_006346933.1|	--	PF00046.27;PF05920.9
TRINITY_DN104001_c0_g1	1317.12	0.0267893	0.981767	normal	0.00439147	1.59803	up	0.000330173	2.19379	up	--	--	--	--	--	--	--	Probable membrane-associated kinase regulator 2 OS=Arabidopsis thaliana GN=MAKR2 PE=2 SV=1	PREDICTED: probable membrane-associated kinase regulator 2 [Solanum tuberosum]	gi|971577919|ref|XP_015158582.1|	--	--
TRINITY_DN104002_c0_g1	240.15	0.169012	-0.313312	normal	0.529797	0.226618	normal	0.000498055	1.79797	up	[G]	Carbohydrate transport and metabolism	Molecular Function: transketolase activity (GO:0004802);; Cellular Component: chloroplast thylakoid membrane (GO:0009535);; Biological Process: reductive pentose-phosphate cycle (GO:0019253);; Molecular Function: metal ion binding (GO:0046872);;	--	[G]	Carbohydrate transport and metabolism	Transketolase, pyrimidine binding domain;; Transketolase, C-terminal domain	Transketolase, chloroplastic OS=Solanum tuberosum PE=2 SV=1	PREDICTED: transketolase, chloroplastic [Nicotiana sylvestris]	gi|698458555|ref|XP_009781082.1|	--	PF02779.22;PF02780.18
TRINITY_DN104015_c0_g1	9.88	--	--	--	--	--	--	1.59282e-15	-5.65489	down	--	--	--	K10355|5.66128e-48|rcu:RCOM_1206850|actin, putative; K10355 actin, other eukaryote (A)	[Z]	Cytoskeleton	Actin	Actin (Fragment) OS=Pinus contorta PE=3 SV=1	actin [Ipomoea nil]	gi|14488268|dbj|BAB60900.1|	--	PF00022.17
TRINITY_DN104045_c0_g1	451.12	--	--	--	1.25588e-16	-5.4323	down	1.2947e-30	-10.3492	down	--	--	Cellular Component: integral component of membrane (GO:0016021);;	--	--	--	--	--	PREDICTED: uncharacterized protein LOC104111739 [Nicotiana tomentosiformis]	gi|697131464|ref|XP_009619789.1|	--	--
TRINITY_DN104048_c1_g1	268.14	0.389972	0.226907	normal	1.4716e-05	-1.19095	down	1.55105e-12	-1.67777	down	--	--	Molecular Function: double-stranded DNA binding (GO:0003690);; Biological Process: DNA topological change (GO:0006265);; Biological Process: ubiquitin-dependent protein catabolic process (GO:0006511);; Biological Process: protein deubiquitination (GO:0016579);; Molecular Function: ubiquitinyl hydrolase activity (GO:0036459);;	K11838|5.04597e-99|vvi:100252573|ubiquitin carboxyl-terminal hydrolase 12; K11838 ubiquitin carboxyl-terminal hydrolase 7 [EC:3.4.19.12] (A)	[O]	Posttranslational modification, protein turnover, chaperones	ICP0-binding domain of Ubiquitin-specific protease 7	Ubiquitin carboxyl-terminal hydrolase 12 OS=Arabidopsis thaliana GN=UBP12 PE=1 SV=2	PREDICTED: ubiquitin carboxyl-terminal hydrolase 12-like [Solanum tuberosum]	gi|565358136|ref|XP_006345885.1|	--	PF12436.6
TRINITY_DN104081_c0_g1	240.15	--	--	--	3.42821e-06	3.70635	up	--	--	--	[J]	Translation, ribosomal structure and biogenesis	Molecular Function: structural constituent of ribosome (GO:0003735);; Biological Process: translation (GO:0006412);; Cellular Component: small ribosomal subunit (GO:0015935);;	K02973|3.56929e-78|rcu:RCOM_0819610|40S ribosomal protein S23, putative; K02973 small subunit ribosomal protein S23e (A)	[J]	Translation, ribosomal structure and biogenesis	Ribosomal protein S12/S23	40S ribosomal protein S23 OS=Ictalurus punctatus GN=rps23 PE=2 SV=1	predicted protein [Hordeum vulgare subsp. vulgare]	gi|326496204|dbj|BAJ94564.1|	--	PF00164.23
TRINITY_DN104121_c0_g1	233.16	0.634563	-0.45772	normal	1.19064e-05	3.16313	up	--	--	--	[J]	Translation, ribosomal structure and biogenesis	Molecular Function: structural constituent of ribosome (GO:0003735);; Biological Process: translation (GO:0006412);; Cellular Component: cytosolic large ribosomal subunit (GO:0022625);;	K02912|3.83725e-52|vcn:VOLCADRAFT_72833|rpl32; component of cytosolic 80S ribosome and 60S large subunit; K02912 large subunit ribosomal protein L32e (A)	[J]	Translation, ribosomal structure and biogenesis	Ribosomal protein L32	60S ribosomal protein L32 OS=Rattus norvegicus GN=Rpl32 PE=1 SV=2	60S ribosomal protein L32 [Allomyces macrogynus ATCC 38327]	gi|909130230|gb|KNE57102.1|	--	PF01655.16
TRINITY_DN104125_c0_g1	238.15	--	--	--	3.13613e-05	-3.52091	down	9.49372e-52	-14.8256	down	--	--	--	--	--	--	Pollen allergen ole e 6	Major pollen allergen Ole e 6 OS=Olea europaea GN=OLE6 PE=1 SV=1	PREDICTED: major pollen allergen Ole e 6-like [Nicotiana tomentosiformis]	gi|697118018|ref|XP_009612932.1|	--	PF09253.8
TRINITY_DN104126_c0_g1	752.12	3.92077e-10	3.01106	up	0.023916	1.08867	normal	2.45435e-05	2.19978	up	--	--	--	--	--	--	--	--	serpin-ZX-like protein [Solanum tuberosum]	gi|696196913|gb|AIT42227.1|	--	--
TRINITY_DN104131_c0_g1	384.12	1.80814e-08	1.69584	up	0.0485297	0.736669	normal	4.38898e-05	1.476	up	[H]	Coenzyme transport and metabolism	Molecular Function: 4-aminobutyrate transaminase activity (GO:0003867);; Biological Process: metabolic process (GO:0008152);; Cellular Component: chloroplast (GO:0009507);; Molecular Function: pyridoxal phosphate binding (GO:0030170);; Molecular Function: identical protein binding (GO:0042802);;	--	[E]	Amino acid transport and metabolism	Aminotransferase class-III	Gamma aminobutyrate transaminase 3, chloroplastic OS=Solanum lycopersicum GN=GABA-TP3 PE=1 SV=1	PREDICTED: gamma aminobutyrate transaminase 3, chloroplastic [Solanum tuberosum]	gi|565370752|ref|XP_006351982.1|	--	PF00202.19
TRINITY_DN104133_c0_g1	653.12	1.5873e-68	3.66659	up	1.34183e-08	2.31459	up	1.70032e-08	2.31928	up	--	--	--	--	--	--	--	--	PREDICTED: uncharacterized protein LOC107061619 [Solanum tuberosum]	gi|971560436|ref|XP_015166693.1|	--	--
TRINITY_DN104141_c0_g1	388.12	0.0969679	0.461667	normal	0.769177	-0.127626	normal	0.000209836	-1.04483	down	[P]	Inorganic ion transport and metabolism	Biological Process: response to oxidative stress (GO:0006979);; Cellular Component: chloroplast (GO:0009507);; Cellular Component: integral component of membrane (GO:0016021);; Molecular Function: L-ascorbate peroxidase activity (GO:0016688);; Molecular Function: heme binding (GO:0020037);; Biological Process: oxidation-reduction process (GO:0055114);;	K00434|1.22671e-52|vvi:100254009|probable L-ascorbate peroxidase 6, chloroplastic; K00434 L-ascorbate peroxidase [EC:1.11.1.11] (A)	--	--	Peroxidase	L-ascorbate peroxidase T, chloroplastic OS=Arabidopsis thaliana GN=APXT PE=2 SV=2	thylakoid-bound ascorbate peroxidase [Solanum lycopersicum]	gi|220029672|gb|ACL78792.1|	--	PF00141.21
TRINITY_DN104162_c1_g1	422.12	2.35692e-08	-5.01881	down	--	--	--	--	--	--	--	--	--	--	--	--	--	--	--	--	--	--
TRINITY_DN104173_c0_g1	388.12	1.07126e-06	2.43306	up	--	--	--	--	--	--	[IQR]	--	Molecular Function: oxidoreductase activity (GO:0016491);; Biological Process: oxidation-reduction process (GO:0055114);;	K00059|8.78654e-38|rcu:RCOM_1121800|short-chain type dehydrogenase, putative (EC:1.1.1.100); K00059 3-oxoacyl-[acyl-carrier protein] reductase [EC:1.1.1.100] (A)	[R]	General function prediction only	short chain dehydrogenase;; Enoyl-(Acyl carrier protein) reductase;; KR domain	Short-chain type dehydrogenase/reductase OS=Picea abies PE=2 SV=1	short-chain type dehydrogenase/reductase-like [Solanum tuberosum]	gi|972779864|ref|NP_001305540.1|	--	PF00106.23;PF13561.4;PF08659.8
TRINITY_DN104177_c0_g1	200.2	2.77444e-14	6.92082	up	3.8807e-05	3.23113	up	9.80728e-08	1.33972	up	--	--	--	--	--	--	--	--	PREDICTED: uncharacterized protein LOC102592896 [Solanum tuberosum]	gi|565401467|ref|XP_006366220.1|	--	--
TRINITY_DN10420_c0_g1	319.13	2.41307e-05	2.11138	up	--	--	--	--	--	--	--	--	--	--	--	--	--	Transcriptional activator DEMETER OS=Arabidopsis thaliana GN=DME PE=1 SV=2	PREDICTED: protein ROS1-like [Solanum tuberosum]	gi|971535985|ref|XP_015165256.1|	--	--
TRINITY_DN10421_c0_g2	1750.12	--	--	--	0.0817397	-1.0272	normal	4.17264e-32	1.10744	up	[Q]	Secondary metabolites biosynthesis, transport and catabolism	Molecular Function: monooxygenase activity (GO:0004497);; Molecular Function: iron ion binding (GO:0005506);; Cellular Component: integral component of membrane (GO:0016021);; Molecular Function: oxidoreductase activity, acting on paired donors, with incorporation or reduction of molecular oxygen (GO:0016705);; Molecular Function: heme binding (GO:0020037);; Biological Process: oxidation-reductio…	K13407|0|rcu:RCOM_0992970|cytochrome P450, putative (EC:1.14.14.1); K13407 fatty acid omega-hydroxylase [EC:1.14.-.-] (A)	[QI]	--	Cytochrome P450	Cytochrome P450 94A2 OS=Vicia sativa GN=CYP94A2 PE=2 SV=1	PREDICTED: cytochrome P450 94A2-like [Solanum tuberosum]	gi|971576257|ref|XP_006361761.2|	--	PF00067.20
TRINITY_DN104262_c0_g1	142.49	1.05852e-53	-2.63734	down	7.45729e-14	-2.45371	down	1.32671e-156	-3.80335	down	[E]	Amino acid transport and metabolism	Molecular Function: glycine hydroxymethyltransferase activity (GO:0004372);; Biological Process: glycine metabolic process (GO:0006544);; Biological Process: L-serine metabolic process (GO:0006563);; Molecular Function: methyltransferase activity (GO:0008168);; Molecular Function: pyridoxal phosphate binding (GO:0030170);; Biological Process: methylation (GO:0032259);; Biological Process: tetrahy…	--	[E]	Amino acid transport and metabolism	Serine hydroxymethyltransferase	Serine hydroxymethyltransferase 4 OS=Arabidopsis thaliana GN=SHM4 PE=1 SV=1	PREDICTED: serine hydroxymethyltransferase 4-like [Solanum tuberosum]	gi|565366479|ref|XP_006349915.1|	--	PF00464.17
TRINITY_DN104278_c0_g4	517.12	--	--	--	--	--	--	4.43924e-32	-12.442	down	--	--	--	--	--	--	--	--	PREDICTED: uncharacterized protein LOC102598902 [Solanum tuberosum]	gi|971540818|ref|XP_015161800.1|	--	--
TRINITY_DN104295_c0_g1	698.12	0.184619	0.167752	normal	4.69664e-06	-1.40048	down	6.91666e-38	-1.86983	down	[R]	General function prediction only	Molecular Function: GTPase activity (GO:0003924);; Molecular Function: GTP binding (GO:0005525);; Biological Process: metabolic process (GO:0008152);;	K17065|2.29018e-130|vvi:100243718|dynamin-related protein 3B; K17065 dynamin 1-like protein [EC:3.6.5.5] (A)	[UR]	--	Dynamin family;; 50S ribosome-binding GTPase	Dynamin-related protein 3B OS=Arabidopsis thaliana GN=DRP3B PE=1 SV=2	PREDICTED: dynamin-related protein 3A-like isoform X2 [Solanum tuberosum]	gi|565387153|ref|XP_006359369.1|	--	PF00350.21;PF01926.21
TRINITY_DN10429_c0_g1	1143.12	--	--	--	--	--	--	9.09105e-22	-10.7574	down	--	--	--	--	--	--	Protein of unknown function (DUF1442)	--	PREDICTED: uncharacterized protein LOC102586866 [Solanum tuberosum]	gi|565345437|ref|XP_006339803.1|	--	PF07279.9
TRINITY_DN104300_c0_g1	1179.12	0.00777698	1.54235	up	--	--	--	3.25695e-35	-9.62434	down	--	--	--	--	--	--	--	--	PREDICTED: uncharacterized protein LOC102584360 [Solanum tuberosum]	gi|565394542|ref|XP_006362916.1|	--	--
TRINITY_DN104316_c0_g1	708.12	1.84139e-08	-1.10473	down	0.0049671	1.62741	up	7.8886e-15	2.49639	up	[RTKL]	--	Molecular Function: protein serine/threonine kinase activity (GO:0004674);; Molecular Function: ATP binding (GO:0005524);; Cellular Component: cytoplasm (GO:0005737);; Biological Process: regulation of mitotic cell cycle (GO:0007346);; Biological Process: signal transduction by phosphorylation (GO:0023014);; Biological Process: stress-activated protein kinase signaling cascade (GO:0031098);; Biol…	--	[T]	Signal transduction mechanisms	Protein kinase domain;; Protein tyrosine kinase	Mitogen-activated protein kinase kinase kinase YODA OS=Arabidopsis thaliana GN=YDA PE=1 SV=1	PREDICTED: mitogen-activated protein kinase kinase kinase 1-like [Solanum pennellii]	gi|970008777|ref|XP_015065261.1|	--	PF00069.23;PF07714.15
TRINITY_DN104335_c0_g2	347.13	--	--	--	0.000522861	-1.64776	down	0.529768	-0.236142	normal	--	--	Cellular Component: integral component of membrane (GO:0016021);; Biological Process: transmembrane transport (GO:0055085);;	--	[R]	General function prediction only	--	Protein ZINC INDUCED FACILITATOR-LIKE 1 OS=Arabidopsis thaliana GN=ZIFL1 PE=2 SV=1	PREDICTED: protein ZINC INDUCED FACILITATOR-LIKE 1-like isoform X1 [Solanum tuberosum]	gi|565361888|ref|XP_006347684.1|	--	--
TRINITY_DN104346_c0_g1	700.12	0.050613	-0.577981	normal	8.96041e-09	2.59309	up	0.0188368	1.51102	normal	--	--	--	--	--	--	--	--	PREDICTED: probable serine/threonine-protein kinase DDB_G0276461 [Solanum lycopersicum]	gi|460395788|ref|XP_004243463.1|	--	--
TRINITY_DN104362_c0_g1	275.14	--	--	--	8.31336e-05	-1.9065	down	0.00417287	0.253523	normal	--	--	--	--	--	--	--	--	--	--	--	--
TRINITY_DN104367_c0_g1	727.12	0.641526	-0.16378	normal	0.00913694	-0.860044	normal	7.00561e-06	1.24636	up	--	--	--	--	[Z]	Cytoskeleton	Tetratricopeptide repeat;; Tetratricopeptide repeat;; Tetratricopeptide repeat;; Tetratricopeptide repeat	Ribosomal protein S3, mitochondrial OS=Petunia hybrida GN=YRPS3 PE=2 SV=1	PREDICTED: kinesin light chain 4-like [Solanum lycopersicum]	gi|723720422|ref|XP_010324680.1|	--	PF13374.4;PF13424.4;PF07719.15;PF13181.4
TRINITY_DN104384_c0_g1	241.15	--	--	--	0.00136598	2.5661	up	0.000192403	4.33758	up	--	--	--	--	--	--	--	--	--	--	--	--
TRINITY_DN10444_c0_g1	893.12	0.953835	-0.0376867	normal	0.000315796	1.47838	up	0.000345668	3.13653	up	--	--	Molecular Function: peroxidase activity (GO:0004601);; Cellular Component: extracellular region (GO:0005576);; Biological Process: response to oxidative stress (GO:0006979);; Cellular Component: plant-type cell wall (GO:0009505);; Biological Process: plant-type cell wall organization (GO:0009664);; Biological Process: glucuronoxylan metabolic process (GO:0010413);; Molecular Function: heme bindin…	K00430|4.82941e-155|vvi:100267732|peroxidase 64; K00430 peroxidase [EC:1.11.1.7] (A)	--	--	Peroxidase	Peroxidase 64 OS=Arabidopsis thaliana GN=PER64 PE=1 SV=1	PREDICTED: peroxidase 64-like [Solanum tuberosum]	gi|565347521|ref|XP_006340774.1|	--	PF00141.21
TRINITY_DN104461_c0_g1	422.12	--	--	--	0.309572	0.613664	normal	0.000769656	2.11605	up	--	--	--	--	[OT]	--	--	Protein TIC 40, chloroplastic OS=Pisum sativum GN=TIC40 PE=1 SV=1	PREDICTED: protein TIC 40, chloroplastic isoform X2 [Nicotiana tomentosiformis]	gi|697162398|ref|XP_009589995.1|	--	--
TRINITY_DN104464_c0_g1	862.12	--	--	--	0.000656799	-3.50252	down	0.0458534	3.5917	normal	[C]	Energy production and conversion	Molecular Function: cytochrome-c oxidase activity (GO:0004129);; Molecular Function: iron ion binding (GO:0005506);; Cellular Component: mitochondrial respiratory chain complex IV (GO:0005751);; Biological Process: oxidative phosphorylation (GO:0006119);; Biological Process: aerobic respiration (GO:0009060);; Cellular Component: integral component of membrane (GO:0016021);; Molecular Function: he…	K02256|7.00979e-126|ath:ArthMp109|cox1; cytochrome c oxidase subunit 1; K02256 cytochrome c oxidase subunit 1 [EC:1.9.3.1] (A)	[C]	Energy production and conversion	--	Cytochrome c oxidase subunit 1 OS=Struthio camelus GN=MT-CO1 PE=3 SV=2	cytochrome c oxidase subunit I, partial (mitochondrion) [Lingulodinium polyedrum]	gi|333796940|gb|AEF98135.1|	--	--
TRINITY_DN10448_c0_g1	1060.12	4.01091e-62	2.88245	up	0.463437	-0.354873	normal	0.577558	-0.226348	normal	--	--	Cellular Component: integral component of membrane (GO:0016021);;	--	--	--	--	--	ARGOS [Solanum lycopersicum]	gi|930588896|ref|NP_001234679.2|	--	--
TRINITY_DN104504_c0_g1	194.21	1.93497e-20	1.61667	up	0.828578	-0.0802806	normal	0.0232192	0.54396	normal	[RTKL]	--	Molecular Function: protein kinase activity (GO:0004672);; Molecular Function: ATP binding (GO:0005524);; Cellular Component: plasma membrane (GO:0005886);; Biological Process: glycolytic process (GO:0006096);; Biological Process: water transport (GO:0006833);; Biological Process: hyperosmotic response (GO:0006972);; Biological Process: Golgi organization (GO:0007030);; Biological Process: respon…	K14502|4.6703e-106|rcu:RCOM_1250130|Glycogen synthase kinase-3 beta, putative (EC:2.7.11.26); K14502 protein brassinosteroid insensitive 2 [EC:2.7.11.1] (A)	[G]	Carbohydrate transport and metabolism	Protein kinase domain;; Protein tyrosine kinase	Shaggy-related protein kinase eta OS=Arabidopsis thaliana GN=ASK7 PE=1 SV=2	PREDICTED: shaggy-related protein kinase eta-like [Nicotiana sylvestris]	gi|698554500|ref|XP_009770234.1|	--	PF00069.23;PF07714.15
TRINITY_DN104510_c0_g1	577.12	0.31097	0.326531	normal	--	--	--	1.59511e-06	-2.95208	down	--	--	--	--	[R]	General function prediction only	C2H2-type zinc finger;; Zinc-finger double-stranded RNA-binding	Zinc finger protein ZAT9 OS=Arabidopsis thaliana GN=ZAT9 PE=2 SV=1	PREDICTED: zinc finger protein ZAT9-like [Solanum lycopersicum]	gi|723660542|ref|XP_010325535.1|	--	PF13912.4;PF12171.6
TRINITY_DN104512_c0_g1	178.26	--	--	--	0.740354	-0.2608	normal	0.000465367	2.1986	up	--	--	--	--	--	--	Protein of unknown function (DUF1313)	Protein ELF4-LIKE 3 OS=Arabidopsis thaliana GN=EFL3 PE=3 SV=1	PREDICTED: protein ELF4-LIKE 3-like [Solanum tuberosum]	gi|971587411|ref|XP_015161086.1|	--	PF07011.9
TRINITY_DN104542_c0_g1	251.59	0.86089	-0.03816	normal	0.68144	-0.128715	normal	1.32805e-06	-1.00317	down	--	--	Cellular Component: nucleus (GO:0005634);; Cellular Component: cytoplasm (GO:0005737);; Biological Process: apoptotic process (GO:0006915);; Biological Process: multicellular organismal development (GO:0007275);; Molecular Function: zinc ion binding (GO:0008270);; Molecular Function: ligase activity (GO:0016874);; Biological Process: protein ubiquitination involved in ubiquitin-dependent protein …	K04506|7.81072e-44|vvi:100260463|E3 ubiquitin-protein ligase SINA-like 7; K04506 E3 ubiquitin-protein ligase SIAH1 [EC:6.3.2.19] (A)	[R]	General function prediction only	--	E3 ubiquitin-protein ligase SINA-like 10 OS=Arabidopsis thaliana GN=At5g37930 PE=2 SV=1	PREDICTED: putative E3 ubiquitin-protein ligase SINA-like 6 [Solanum lycopersicum]	gi|723680420|ref|XP_004234581.2|	--	--
TRINITY_DN104549_c0_g1	534.12	1.41428e-22	8.24537	up	--	--	--	--	--	--	--	--	--	--	--	--	--	--	PREDICTED: uncharacterized protein LOC107261164 [Ricinus communis]	gi|1000968540|ref|XP_015573921.1|	--	--
TRINITY_DN104596_c0_g1	136.56	--	--	--	--	--	--	3.34358e-11	-6.77622	down	--	--	--	--	--	--	--	--	--	--	--	--
TRINITY_DN104624_c0_g1	381.13	0.00969911	-1.47242	down	--	--	--	--	--	--	--	--	--	--	--	--	--	Apyrase OS=Solanum tuberosum GN=RROP1 PE=1 SV=2	RecName: Full=Apyrase; AltName: Full=ATP-diphosphatase; AltName: Full=ATP-diphosphohydrolase; AltName: Full=Adenosine diphosphatase; Short=ADPase	gi|2506931|sp|P80595.2|APY_SOLTU	--	--
TRINITY_DN104665_c0_g1	205.19	0.000321825	1.72969	up	0.0111168	2.01375	normal	0.0290995	1.18964	normal	--	--	--	--	--	--	--	--	--	--	--	--
TRINITY_DN104680_c0_g1	343.13	0.163222	0.512575	normal	8.50047e-22	-2.82121	down	5.62822e-136	-4.07402	down	[H]	Coenzyme transport and metabolism	Molecular Function: nicotinate-nucleotide diphosphorylase (carboxylating) activity (GO:0004514);; Molecular Function: nicotinate phosphoribosyltransferase activity (GO:0004516);; Biological Process: NAD biosynthetic process (GO:0009435);; Biological Process: nicotinate nucleotide salvage (GO:0019358);;	--	[H]	Coenzyme transport and metabolism	Nicotinate phosphoribosyltransferase (NAPRTase) family	Nicotinate phosphoribosyltransferase 2 OS=Arabidopsis thaliana GN=NAPRT2 PE=2 SV=1	PREDICTED: nicotinate phosphoribosyltransferase 1-like [Solanum pennellii]	gi|970012687|ref|XP_015067290.1|	--	PF04095.14
TRINITY_DN104688_c0_g1	601.12	--	--	--	2.7287e-05	2.94431	up	2.156e-11	4.06738	up	--	--	Biological Process: response to auxin (GO:0009733);; Biological Process: auxin polar transport (GO:0009926);; Biological Process: regulation of organ growth (GO:0046620);;	--	--	--	Auxin responsive protein	Auxin-responsive protein SAUR66 OS=Arabidopsis thaliana GN=SAUR66 PE=2 SV=1	PREDICTED: auxin-responsive protein SAUR68-like [Solanum pennellii]	gi|970057143|ref|XP_015055225.1|	--	PF02519.12
TRINITY_DN104695_c0_g1	509.12	0.247284	-0.280237	normal	0.00788588	-1.16045	down	1.02866e-06	-1.96641	down	[O]	Posttranslational modification, protein turnover, chaperones	Molecular Function: ATP binding (GO:0005524);; Biological Process: metabolic process (GO:0008152);; Molecular Function: hydrolase activity (GO:0016787);; Biological Process: cell division (GO:0051301);;	--	[O]	Posttranslational modification, protein turnover, chaperones	Cell division protein 48 (CDC48), N-terminal domain	Cell division control protein 48 homolog D OS=Arabidopsis thaliana GN=CDC48D PE=1 SV=1	hypothetical protein CISIN_1g0036232mg, partial [Citrus sinensis]	gi|641830243|gb|KDO49337.1|	--	PF02359.16
TRINITY_DN104698_c0_g1	596.12	0.427854	0.142006	normal	7.42008e-14	2.71713	up	--	--	--	--	--	Molecular Function: calcium ion binding (GO:0005509);;	--	[ZD]	--	EF-hand domain pair	Calcium-binding protein PBP1 OS=Arabidopsis thaliana GN=PBP1 PE=1 SV=1	PREDICTED: calcium-binding protein PBP1 [Solanum tuberosum]	gi|971573255|ref|XP_015170166.1|	--	PF13833.4
TRINITY_DN104701_c0_g1	555.12	--	--	--	--	--	--	7.69122e-07	-6.74407	down	--	--	--	--	--	--	--	--	--	--	--	--
TRINITY_DN104701_c0_g2	554.12	--	--	--	--	--	--	9.91605e-18	-9.94438	down	--	--	--	--	--	--	--	--	--	--	--	--
TRINITY_DN10475_c0_g1	948.12	4.73239e-05	2.32589	up	1.3013e-07	2.08768	up	5.93572e-20	4.55628	up	--	--	--	--	--	--	Protein of unknown function (DUF1645)	--	PREDICTED: uncharacterized protein LOC102591277 [Solanum tuberosum]	gi|565386367|ref|XP_006358989.1|	--	PF07816.9
TRINITY_DN104774_c0_g1	842.12	0.331281	-0.289758	normal	0.00873642	-1.35181	down	4.27928e-107	-5.5646	down	--	--	--	--	--	--	--	--	PREDICTED: uncharacterized protein LOC104088513 [Nicotiana tomentosiformis]	gi|697165381|ref|XP_009591497.1|	--	--
TRINITY_DN104803_c0_g1	462.12	8.92741e-11	-4.47712	down	--	--	--	--	--	--	--	--	--	--	--	--	--	--	PREDICTED: aspartic proteinase CDR1-like [Solanum lycopersicum]	gi|460396471|ref|XP_004243796.1|	--	--
TRINITY_DN104824_c0_g1	448.12	--	--	--	--	--	--	1.16988e-06	-6.65901	down	--	--	--	--	--	--	--	--	PREDICTED: uncharacterized protein LOC104234204 [Nicotiana sylvestris]	gi|698477662|ref|XP_009786038.1|	--	--
TRINITY_DN104839_c0_g1	496.12	--	--	--	1.13652e-06	3.7375	up	0.00030765	1.81886	up	--	--	--	--	--	--	--	Transcription factor IBH1 OS=Arabidopsis thaliana GN=IBH1 PE=1 SV=1	PREDICTED: transcription factor IBH1-like [Nicotiana tomentosiformis]	gi|697160946|ref|XP_009589250.1|	--	--
TRINITY_DN104851_c0_g1	781.12	4.8641e-37	6.90286	up	--	--	--	--	--	--	--	--	Cellular Component: cytoplasm (GO:0005737);; Biological Process: metal ion transport (GO:0030001);; Molecular Function: transition metal ion binding (GO:0046914);; Biological Process: cellular transition metal ion homeostasis (GO:0046916);;	--	[P]	Inorganic ion transport and metabolism	Heavy-metal-associated domain	Heavy metal-associated isoprenylated plant protein 26 OS=Arabidopsis thaliana GN=HIPP26 PE=1 SV=1	PREDICTED: uncharacterized protein LOC102606250 [Solanum tuberosum]	gi|565346732|ref|XP_006340401.1|	--	PF00403.24
TRINITY_DN104872_c0_g1	229.16	0.0313241	0.725174	normal	1.34681e-05	2.10997	up	0.571586	0.3375	normal	--	--	--	--	--	--	--	--	--	--	--	--
TRINITY_DN104874_c0_g1	243.15	0.927653	0.0490406	normal	0.00262167	-1.53477	down	--	--	--	[P]	Inorganic ion transport and metabolism	Molecular Function: superoxide dismutase activity (GO:0004784);; Cellular Component: plastid (GO:0009536);; Biological Process: removal of superoxide radicals (GO:0019430);; Molecular Function: metal ion binding (GO:0046872);; Biological Process: oxidation-reduction process (GO:0055114);;	K04564|3.16782e-29|vvi:100258067|superoxide dismutase [Fe], chloroplastic; K04564 superoxide dismutase, Fe-Mn family [EC:1.15.1.1] (A)	[P]	Inorganic ion transport and metabolism	Iron/manganese superoxide dismutases, alpha-hairpin domain	Superoxide dismutase [Fe] 2, chloroplastic OS=Arabidopsis thaliana GN=FSD2 PE=1 SV=1	PREDICTED: superoxide dismutase [Fe], chloroplastic isoform X1 [Solanum tuberosum]	gi|565384504|ref|XP_006358178.1|	--	PF00081.20
TRINITY_DN104886_c0_g1	954.12	--	--	--	0.0232788	-1.62175	normal	6.34552e-12	-2.91871	down	--	--	Biological Process: defense response (GO:0006952);; Molecular Function: ADP binding (GO:0043531);;	--	--	--	--	Putative disease resistance protein RGA3 OS=Solanum bulbocastanum GN=RGA3 PE=2 SV=2	disease resistance protein R3a-like protein [Solanum demissum]	gi|157280374|gb|ABV29182.1|	--	--
TRINITY_DN104903_c0_g1	445.12	0.182675	0.43605	normal	--	--	--	0.000113842	5.61809	up	[IQ]	--	Biological Process: fatty acid biosynthetic process (GO:0006633);;	--	[CIQ]	--	Phosphopantetheine attachment site	Acyl carrier protein 1, chloroplastic OS=Spinacia oleracea GN=ACL1.1 PE=1 SV=2	PREDICTED: acyl carrier protein 1, chloroplastic-like [Solanum pennellii]	gi|970020113|ref|XP_015071274.1|	--	PF00550.23
TRINITY_DN104913_c0_g1	119.85	--	--	--	0.00516133	-1.68678	down	--	--	--	--	--	--	--	--	--	--	--	PREDICTED: ribonuclease Y-like [Solanum tuberosum]	gi|565361603|ref|XP_006347545.1|	--	--
TRINITY_DN104914_c0_g1	584.12	1.60448e-28	-2.79607	down	0.91826	-0.0574539	normal	0.067053	0.806372	normal	--	--	Biological Process: single-organism process (GO:0044699);; Biological Process: regulation of biological process (GO:0050789);;	--	--	--	F-box-like;; F-box domain	F-box protein SNE OS=Arabidopsis thaliana GN=SNE PE=1 SV=1	PREDICTED: F-box protein SNE-like [Solanum tuberosum]	gi|565394710|ref|XP_006362999.1|	--	PF12937.5;PF00646.31
TRINITY_DN104918_c0_g1	445.12	--	--	--	0.367694	0.707466	normal	0.000257552	2.4625	up	--	--	--	--	--	--	--	--	PREDICTED: senescence-associated carboxylesterase 101-like isoform X2 [Solanum pennellii]	gi|970005196|ref|XP_015063432.1|	--	--
TRINITY_DN104921_c0_g1	665.12	2.1298e-06	4.07996	up	1.51516e-12	5.57674	up	3.72934e-15	7.68053	up	[O]	Posttranslational modification, protein turnover, chaperones	--	--	[O]	Posttranslational modification, protein turnover, chaperones	Hsp20/alpha crystallin family	17.5 kDa class I heat shock protein OS=Glycine max GN=HSP17.5-M PE=3 SV=1	PREDICTED: 18.1 kDa class I heat shock protein [Solanum lycopersicum]	gi|460401736|ref|XP_004246373.1|	--	PF00011.19
TRINITY_DN104966_c0_g1	340.13	0.00659031	-1.10821	down	0.454184	-0.378349	normal	0.820798	0.106218	normal	--	--	--	K09569|1.56391e-08|ppp:PHYPADRAFT_92381|hypothetical protein; K09569 FK506-binding protein 2 [EC:5.2.1.8] (A)	[O]	Posttranslational modification, protein turnover, chaperones	--	Peptidyl-prolyl cis-trans isomerase FKBP15-2 OS=Arabidopsis thaliana GN=FKBP15-2 PE=2 SV=2	PREDICTED: peptidyl-prolyl cis-trans isomerase FKBP15-1-like [Nicotiana tomentosiformis]	gi|697113333|ref|XP_009610545.1|	--	--
TRINITY_DN105031_c0_g1	253.15	0.0523974	0.574962	normal	0.492345	-0.368153	normal	2.08522e-08	-1.71746	down	--	--	Molecular Function: nucleotide binding (GO:0000166);; Molecular Function: nucleic acid binding (GO:0003676);; Molecular Function: zinc ion binding (GO:0008270);;	K10643|1.61772e-96|vvi:100267264|uncharacterized LOC100267264; K10643 CCR4-NOT transcription complex subunit 4 [EC:6.3.2.19] (A)	[K]	Transcription	RNA recognition motif. (a.k.a. RRM, RBD, or RNP domain)	CCR4-NOT transcription complex subunit 4 OS=Mus musculus GN=Cnot4 PE=1 SV=2	PREDICTED: uncharacterized protein LOC101252746 isoform X2 [Solanum lycopersicum]	gi|723746477|ref|XP_010313527.1|	--	PF00076.20
TRINITY_DN105073_c0_g1	91.89	1.54321e-05	1.73849	up	--	--	--	--	--	--	--	--	Molecular Function: peroxidase activity (GO:0004601);; Molecular Function: calcium ion binding (GO:0005509);; Cellular Component: integral component of membrane (GO:0016021);; Molecular Function: oxidoreductase activity, acting on NAD(P)H, oxygen as acceptor (GO:0050664);; Biological Process: oxidation-reduction process (GO:0055114);;	K13447|5.88267e-44|sbi:SORBI_05g020380|SORBIDRAFT_05g020380, Sb05g020380; hypothetical protein; K13447 respiratory burst oxidase [EC:1.6.3.- 1.11.1.-] (A)	[PQ]	--	Ferric reductase NAD binding domain	Respiratory burst oxidase homolog protein D OS=Solanum tuberosum GN=RBOHD PE=1 SV=2	PREDICTED: respiratory burst oxidase homolog protein D [Solanum lycopersicum]	gi|460392071|ref|XP_004241641.1|	--	PF08030.10
TRINITY_DN105091_c0_g1	1274.12	5.71735e-42	1.24551	up	0.31599	-0.269272	normal	0.821907	0.069219	normal	--	--	Biological Process: respiratory burst involved in defense response (GO:0002679);; Cellular Component: intracellular (GO:0005622);; Biological Process: response to wounding (GO:0009611);; Biological Process: response to mechanical stimulus (GO:0009612);; Biological Process: ethylene biosynthetic process (GO:0009693);; Biological Process: response to chitin (GO:0010200);; Biological Process: endopl…	--	--	--	PDDEXK-like family of unknown function	--	PREDICTED: uncharacterized protein LOC107021780 [Solanum pennellii]	gi|970033336|ref|XP_015077972.1|	--	PF04720.10
TRINITY_DN105108_c0_g1	939.12	2.38096e-06	1.26572	up	0.145156	0.573341	normal	0.036945	-0.541255	normal	--	--	--	--	--	--	--	--	--	--	--	--
TRINITY_DN105119_c0_g1	704.12	0.0058175	-1.19941	down	0.482639	-0.400585	normal	--	--	--	--	--	--	K09584|1.15046e-08|ath:AT2G32920|PDIL2-3; protein disulfide-isomerase like 2-3; K09584 protein disulfide-isomerase A6 [EC:5.3.4.1] (A)	[O]	Posttranslational modification, protein turnover, chaperones	--	Protein disulfide-isomerase 2-3 OS=Arabidopsis thaliana GN=PDIL2-3 PE=2 SV=1	PREDICTED: protein disulfide isomerase-like 2-3 [Malus domestica]	gi|658013681|ref|XP_008342147.1|	--	--
TRINITY_DN105128_c0_g1	1475.12	2.17229e-06	-0.897818	normal	5.03435e-15	-6.13386	down	--	--	--	--	--	--	--	--	--	--	Putative FBD-associated F-box protein At1g61330 OS=Arabidopsis thaliana GN=At1g61330 PE=4 SV=1	PREDICTED: putative FBD-associated F-box protein At1g61330 [Solanum tuberosum]	gi|565360856|ref|XP_006347180.1|	--	--
TRINITY_DN105160_c0_g1	374.13	0.939116	-0.0514065	normal	0.206335	-0.720701	normal	0.000631269	-1.46602	down	--	--	Molecular Function: DNA binding (GO:0003677);;	--	--	--	--	--	PREDICTED: uncharacterized protein LOC107059761 [Solanum tuberosum]	gi|971542278|ref|XP_015162155.1|	--	--
TRINITY_DN105187_c0_g1	702.12	--	--	--	8.03766e-07	4.58452	up	--	--	--	--	--	Cellular Component: integral component of membrane (GO:0016021);;	--	--	--	--	--	PREDICTED: uncharacterized protein LOC104105539 [Nicotiana tomentosiformis]	gi|697116521|ref|XP_009612176.1|	--	--
TRINITY_DN105187_c0_g2	701.12	0.873171	0.0858391	normal	1.65482e-12	2.87977	up	2.0367e-08	5.93455	up	--	--	Cellular Component: integral component of membrane (GO:0016021);;	--	--	--	--	--	PREDICTED: uncharacterized protein LOC102592319 [Solanum tuberosum]	gi|565399152|ref|XP_006365122.1|	--	--
TRINITY_DN105194_c0_g1	6	--	--	--	--	--	--	2.00455e-07	-6.98604	down	--	--	--	--	--	--	--	--	PREDICTED: uncharacterized protein LOC107058819 [Solanum tuberosum]	gi|971585304|ref|XP_015160477.1|	--	--
TRINITY_DN105200_c0_g1	251.15	1.12899e-15	1.75732	up	0.719257	-0.201481	normal	0.361699	0.331992	normal	[S]	Function unknown	Cellular Component: integral component of membrane (GO:0016021);;	--	[S]	Function unknown	Per1-like	Post-GPI attachment to proteins factor 3 OS=Xenopus laevis GN=pgap3 PE=2 SV=1	PREDICTED: post-GPI attachment to proteins factor 3-like [Solanum lycopersicum]	gi|460390233|ref|XP_004240743.1|	--	PF04080.11
TRINITY_DN105204_c0_g1	865.12	--	--	--	0.0012898	1.95449	up	0.01512	1.55662	normal	--	--	Molecular Function: protein kinase activity (GO:0004672);; Molecular Function: ATP binding (GO:0005524);; Biological Process: protein phosphorylation (GO:0006468);; Biological Process: response to osmotic stress (GO:0006970);; Biological Process: anatomical structure morphogenesis (GO:0009653);; Biological Process: response to brassinosteroid (GO:0009741);; Cellular Component: membrane (GO:001602…	K14502|1.82103e-09|ath:AT4G18710|BIN2; Shaggy-related protein kinase eta; K14502 protein brassinosteroid insensitive 2 [EC:2.7.11.1] (A)	[G]	Carbohydrate transport and metabolism	--	Shaggy-related protein kinase eta OS=Arabidopsis thaliana GN=ASK7 PE=1 SV=2	hypothetical protein B456_010G241600 [Gossypium raimondii]	gi|763801418|gb|KJB68373.1|	--	--
TRINITY_DN105205_c0_g1	471.12	5.33552e-05	-1.23035	down	0.0884307	-1.07461	normal	--	--	--	--	--	Cellular Component: integral component of membrane (GO:0016021);;	--	--	--	Protein of unknown function (DUF751)	--	PREDICTED: uncharacterized protein LOC107003087 [Solanum pennellii]	gi|970060137|ref|XP_015056824.1|	--	PF05421.9
TRINITY_DN105208_c0_g1	1125.12	7.41715e-22	-5.65486	down	--	--	--	--	--	--	--	--	Molecular Function: enzyme inhibitor activity (GO:0004857);; Biological Process: negative regulation of catalytic activity (GO:0043086);;	--	--	--	Plant invertase/pectin methylesterase inhibitor	21 kDa protein OS=Daucus carota PE=2 SV=1	PREDICTED: 21 kDa protein-like [Solanum tuberosum]	gi|565381441|ref|XP_006357078.1|	--	PF04043.13
TRINITY_DN10521_c0_g1	1423.12	4.57348e-17	-0.869932	normal	1.94612e-09	1.08365	up	0.0669004	0.489521	normal	--	--	--	--	--	--	IQ calmodulin-binding motif	Protein IQ-DOMAIN 1 OS=Arabidopsis thaliana GN=IQD1 PE=1 SV=1	PREDICTED: protein IQ-DOMAIN 1 [Solanum lycopersicum]	gi|460374304|ref|XP_004232951.1|	--	PF00612.25
TRINITY_DN105224_c0_g1	961.12	0.0109463	-0.612559	normal	0.0185628	-0.945532	normal	7.53248e-57	-3.67926	down	--	--	--	--	--	--	CYTH domain	Triphosphate tunel metalloenzyme 3 OS=Arabidopsis thaliana GN=TTM3 PE=1 SV=1	PREDICTED: triphosphate tunel metalloenzyme 3-like [Solanum tuberosum]	gi|565379643|ref|XP_006356230.1|	--	PF01928.19
TRINITY_DN105240_c0_g1	147.44	--	--	--	--	--	--	6.62316e-06	3.34338	up	--	--	Biological Process: polysaccharide biosynthetic process (GO:0000271);; Biological Process: amino acid transmembrane transport (GO:0003333);; Cellular Component: plasma membrane (GO:0005886);; Biological Process: acetyl-CoA metabolic process (GO:0006084);; Biological Process: response to auxin (GO:0009733);; Biological Process: multidimensional cell growth (GO:0009825);; Biological Process: auxin …	--	[E]	Amino acid transport and metabolism	Transmembrane amino acid transporter protein	Auxin transporter-like protein 3 OS=Medicago truncatula GN=LAX3 PE=2 SV=1	PREDICTED: auxin transporter-like protein 3 [Solanum tuberosum]	gi|565402958|ref|XP_006366935.1|	--	PF01490.16
TRINITY_DN105250_c0_g1	490.12	6.98187e-83	-3.38989	down	0.0596555	1.28622	normal	--	--	--	--	--	--	--	--	--	--	--	transmembrane protein, putative [Medicago truncatula]	gi|922355936|ref|XP_003612701.2|	--	--
TRINITY_DN105271_c0_g1	656.12	--	--	--	--	--	--	7.75581e-12	-8.48804	down	--	--	--	--	--	--	--	Thaumatin-like protein 1 OS=Pyrus pyrifolia GN=TL1 PE=1 SV=1	PREDICTED: thaumatin-like protein 1 [Solanum pennellii]	gi|970039819|ref|XP_015081254.1|	--	--
TRINITY_DN105298_c0_g1	325.13	0.00354929	2.09805	up	--	--	--	--	--	--	--	--	--	--	--	--	--	--	--	--	--	--
TRINITY_DN10531_c0_g1	417.12	--	--	--	--	--	--	8.33975e-10	-4.66717	down	--	--	Cellular Component: cell (GO:0005623);; Biological Process: vesicle docking involved in exocytosis (GO:0006904);;	K15292|4.50904e-08|vvi:100248925|protein transport Sec1a; K15292 syntaxin-binding protein 1 (A)	[U]	Intracellular trafficking, secretion, and vesicular transport	--	Protein transport Sec1a OS=Arabidopsis thaliana GN=SEC1A PE=2 SV=3	PREDICTED: protein transport Sec1a-like [Solanum tuberosum]	gi|971588188|ref|XP_015161329.1|	--	--
TRINITY_DN10537_c0_g1	1453.12	0.0030624	0.505979	normal	4.079e-27	-1.91363	down	6.65514e-35	-1.38652	down	--	--	Cellular Component: Golgi apparatus (GO:0005794);; Molecular Function: O-acetyltransferase activity (GO:0016413);; Biological Process: cell wall organization or biogenesis (GO:0071554);;	--	--	--	GDSL/SGNH-like Acyl-Esterase family found in Pmr5 and Cas1p;; PMR5 N terminal Domain	Protein trichome birefringence-like 41 OS=Arabidopsis thaliana GN=TBL41 PE=2 SV=1	PREDICTED: protein trichome birefringence-like 41 [Solanum pennellii]	gi|970065621|ref|XP_015059770.1|	--	PF13839.4;PF14416.4
TRINITY_DN10537_c0_g2	1454.12	0.000510856	1.89291	up	0.00161876	-1.59021	down	1.00983e-05	-1.28486	down	--	--	Cellular Component: Golgi apparatus (GO:0005794);; Molecular Function: O-acetyltransferase activity (GO:0016413);; Biological Process: cell wall organization or biogenesis (GO:0071554);;	--	--	--	GDSL/SGNH-like Acyl-Esterase family found in Pmr5 and Cas1p;; PMR5 N terminal Domain;; GDSL/SGNH-like Acyl-Esterase family found in Pmr5 and Cas1p	Protein trichome birefringence-like 43 OS=Arabidopsis thaliana GN=TBL43 PE=2 SV=1	PREDICTED: protein trichome birefringence-like 41 isoform X2 [Solanum tuberosum]	gi|971571443|ref|XP_015169689.1|	--	PF13839.4;PF14416.4;PF13839.4
TRINITY_DN10538_c0_g1	966.12	0.0600834	-0.573074	normal	0.105879	0.647361	normal	1.52946e-13	2.86374	up	--	--	Cellular Component: integral component of membrane (GO:0016021);;	--	--	--	--	--	PREDICTED: uncharacterized protein LOC102591376 [Solanum tuberosum]	gi|565380073|ref|XP_006356440.1|	--	--
TRINITY_DN105392_c0_g1	1388.12	0.0926363	0.5115	normal	0.00439423	1.13411	up	0.300357	-0.345504	normal	--	--	Molecular Function: phospholipid binding (GO:0005543);; Biological Process: response to nitrate (GO:0010167);; Biological Process: nitrate transport (GO:0015706);; Molecular Function: oxidoreductase activity (GO:0016491);;	--	[TU]	--	ANTH domain	Putative clathrin assembly protein At4g40080 OS=Arabidopsis thaliana GN=At4g40080 PE=2 SV=2	PREDICTED: putative clathrin assembly protein At4g40080 [Solanum lycopersicum]	gi|460409401|ref|XP_004250127.1|	--	PF07651.14
TRINITY_DN105464_c0_g1	271.14	--	--	--	--	--	--	4.60646e-08	-4.05754	down	--	--	--	--	--	--	--	--	--	--	--	--
TRINITY_DN105482_c0_g1	1265.12	0.963765	-0.0175735	normal	1.59739e-05	-1.56988	down	0.456568	0.436899	normal	--	--	Biological Process: DNA replication initiation (GO:0006270);; Biological Process: regulation of DNA replication (GO:0006275);; Biological Process: DNA methylation (GO:0006306);; Biological Process: cell proliferation (GO:0008283);; Biological Process: regulation of flower development (GO:0009909);; Biological Process: regulation of G2/M transition of mitotic cell cycle (GO:0010389);; Biological P…	K11274|2.59693e-123|vvi:100245742|WD repeat and HMG-box DNA-binding protein 1; K11274 chromosome transmission fidelity protein 4 (A)	[R]	General function prediction only	Minichromosome loss protein, Mcl1, middle region	WD repeat and HMG-box DNA-binding protein 1 OS=Homo sapiens GN=WDHD1 PE=1 SV=1	PREDICTED: WD repeat and HMG-box DNA-binding protein 1 [Solanum tuberosum]	gi|565356472|ref|XP_006345088.1|	--	PF12341.6
TRINITY_DN10548_c0_g1	440.12	0.295951	-0.436801	normal	0.0111545	-1.15393	normal	2.04589e-22	-2.50657	down	--	--	--	--	--	--	--	--	--	--	--	--
TRINITY_DN105511_c0_g1	1500.12	9.69083e-19	7.68652	up	2.07164e-22	6.83376	up	2.42666e-10	8.01434	up	--	--	--	--	--	--	--	--	--	--	--	--
TRINITY_DN10551_c1_g1	3081.12	0.0166231	0.244698	normal	1.2538e-07	-0.789431	normal	5.62707e-33	-1.17426	down	--	--	Biological Process: chloroplast fission (GO:0010020);; Cellular Component: membrane (GO:0016020);; Molecular Function: protein self-association (GO:0043621);;	--	--	--	Protein of unknown function (DUF4101)	Plastid division protein CDP1, chloroplastic OS=Arabidopsis thaliana GN=CDP1 PE=1 SV=2	PREDICTED: plastid division protein CDP1, chloroplastic [Solanum tuberosum]	gi|565374798|ref|XP_006353937.1|	--	PF13355.4
TRINITY_DN105525_c0_g1	153.39	0.406823	-0.242867	normal	0.000171339	-1.0403	down	0.0482165	-0.508543	normal	[J]	Translation, ribosomal structure and biogenesis	Cellular Component: cytoplasm (GO:0005737);; Biological Process: translational termination (GO:0006415);; Molecular Function: translation release factor activity, codon specific (GO:0016149);;	--	[J]	Translation, ribosomal structure and biogenesis	eRF1 domain 3	Eukaryotic peptide chain release factor subunit 1-2 OS=Arabidopsis thaliana GN=ERF1-2 PE=1 SV=1	PREDICTED: eukaryotic peptide chain release factor subunit 1-3-like [Nicotiana tomentosiformis]	gi|697097003|ref|XP_009619216.1|	--	PF03465.13
TRINITY_DN105534_c0_g1	109.15	--	--	--	1.95687e-05	-3.30079	down	--	--	--	--	--	--	--	--	--	--	--	hypothetical protein GLYMA_08G038000 [Glycine max]	gi|947092977|gb|KRH41562.1|	--	--
TRINITY_DN105565_c0_g1	320.13	0.891969	0.0879909	normal	0.0195611	1.06875	normal	8.33131e-06	2.84846	up	--	--	Biological Process: response to metal ion (GO:0010038);;	K03926|2.69796e-11|vvi:100252419|protein CutA, chloroplastic; K03926 periplasmic divalent cation tolerance protein (A)	[P]	Inorganic ion transport and metabolism	--	Protein CutA 1, chloroplastic OS=Oryza sativa subsp. japonica GN=CUTA1 PE=1 SV=1	PREDICTED: protein CutA, chloroplastic [Nicotiana sylvestris]	gi|698585428|ref|XP_009778646.1|	--	--
TRINITY_DN105590_c0_g1	446.12	1.26037e-25	-6.28894	down	8.55448e-07	-4.56402	down	--	--	--	[J]	Translation, ribosomal structure and biogenesis	Molecular Function: structural constituent of ribosome (GO:0003735);; Biological Process: translational elongation (GO:0006414);; Cellular Component: cytosolic ribosome (GO:0022626);;	K02942|7.96628e-27|rcu:RCOM_0969300|60S acidic ribosomal protein P1, putative; K02942 large subunit ribosomal protein LP1 (A)	[J]	Translation, ribosomal structure and biogenesis	60s Acidic ribosomal protein	60S acidic ribosomal protein P1 OS=Zea mays GN=RPP1A PE=1 SV=1	PREDICTED: 60S acidic ribosomal protein P1-like [Solanum tuberosum]	gi|565383328|ref|XP_006357970.1|	--	PF00428.17
TRINITY_DN105596_c0_g1	909.12	--	--	--	0.00069044	2.07391	up	--	--	--	--	--	Molecular Function: D-arabinono-1,4-lactone oxidase activity (GO:0003885);; Cellular Component: membrane (GO:0016020);; Molecular Function: galactonolactone dehydrogenase activity (GO:0016633);; Molecular Function: flavin adenine dinucleotide binding (GO:0050660);; Biological Process: oxidation-reduction process (GO:0055114);;	K00225|1.71366e-07|rcu:RCOM_1108220|galactono-1,4-lactone dehydrogenase, putative (EC:1.1.3.8); K00225 L-galactono-1,4-lactone dehydrogenase [EC:1.3.2.3] (A)	[V]	Defense mechanisms	--	L-galactono-1,4-lactone dehydrogenase, mitochondrial OS=Brassica oleracea PE=1 SV=1	L-galactono-1,4-lactone dehydrogenase [Nicotiana tabacum]	gi|10047219|dbj|BAB13368.1|	--	--
TRINITY_DN1055_c0_g1	743.12	0.362259	-0.564533	normal	--	--	--	2.84637e-06	4.0065	up	--	--	Biological Process: response to water deprivation (GO:0009414);; Molecular Function: protein dimerization activity (GO:0046983);;	--	--	--	Helix-loop-helix DNA-binding domain	Transcription factor bHLH137 OS=Arabidopsis thaliana GN=BHLH137 PE=2 SV=1	PREDICTED: transcription factor bHLH137-like [Solanum tuberosum]	gi|565396755|ref|XP_006363974.1|	--	PF00010.24
TRINITY_DN105600_c0_g1	751.12	4.73462e-09	1.53339	up	4.25659e-07	1.816	up	3.90608e-16	3.93974	up	--	--	Cellular Component: membrane (GO:0016020);;	--	--	--	--	--	PREDICTED: uncharacterized protein LOC101266776 [Solanum lycopersicum]	gi|460407719|ref|XP_004249298.1|	--	--
TRINITY_DN105608_c0_g1	575.12	2.46968e-10	-1.82667	down	9.55217e-05	-2.07874	down	2.45472e-07	-1.98921	down	--	--	--	--	--	--	--	--	--	--	--	--
TRINITY_DN105616_c0_g1	653.12	0.951521	-0.0368271	normal	0.0069442	1.50122	up	--	--	--	--	--	--	K09487|2.86942e-10|osa:4345893|Os08g0487800; K09487 heat shock protein 90kDa beta (A)	[O]	Posttranslational modification, protein turnover, chaperones	--	Heat shock protein 90-5, chloroplastic OS=Arabidopsis thaliana GN=HSP90-5 PE=1 SV=1	hypothetical protein B456_010G173700 [Gossypium raimondii]	gi|763800121|gb|KJB67076.1|	--	--
TRINITY_DN105649_c0_g1	90.37	--	--	--	2.29842e-06	4.41344	up	--	--	--	--	--	--	--	--	--	--	--	--	--	--	--
TRINITY_DN105650_c0_g1	287.14	--	--	--	2.80482e-07	-4.69051	down	--	--	--	--	--	--	--	--	--	--	Phosphoenolpyruvate carboxykinase [ATP] 1 OS=Urochloa panicoides GN=PCK1 PE=1 SV=1	PREDICTED: phosphoenolpyruvate carboxykinase [ATP]-like [Solanum tuberosum]	gi|565405174|ref|XP_006367987.1|	--	--
TRINITY_DN105661_c0_g1	1405.12	1.81898e-08	-2.17008	down	--	--	--	--	--	--	--	--	--	--	--	--	--	--	PREDICTED: uncharacterized protein LOC102583411 isoform X1 [Solanum tuberosum]	gi|565365378|ref|XP_006349391.1|	--	--
TRINITY_DN105691_c0_g1	426.12	2.23687e-05	4.13209	up	--	--	--	--	--	--	--	--	Molecular Function: protein serine/threonine kinase activity (GO:0004674);; Molecular Function: calcium ion binding (GO:0005509);; Molecular Function: ATP binding (GO:0005524);; Biological Process: protein phosphorylation (GO:0006468);; Cellular Component: integral component of membrane (GO:0016021);; Molecular Function: polysaccharide binding (GO:0030247);;	--	--	--	Protein kinase domain;; Protein tyrosine kinase	Wall-associated receptor kinase-like 9 OS=Arabidopsis thaliana GN=WAKL9 PE=2 SV=1	PREDICTED: wall-associated receptor kinase 2-like [Nicotiana sylvestris]	gi|698467737|ref|XP_009783202.1|	--	PF00069.23;PF07714.15
TRINITY_DN105743_c0_g1	1685.12	4.9091e-12	-4.27675	down	1.4392e-19	-4.73727	down	2.2757e-20	-4.37118	down	--	--	Cellular Component: integral component of membrane (GO:0016021);;	--	--	--	Glycosyltransferase family 92;; Glycosyl transferase family 2	UPF0392 protein RCOM_0530710 OS=Ricinus communis GN=RCOM_0530710 PE=3 SV=1	PREDICTED: UPF0392 protein RCOM_0530710-like [Solanum lycopersicum]	gi|460385884|ref|XP_004238630.1|	--	PF01697.25;PF13704.4
TRINITY_DN105764_c0_g1	357.13	2.74677e-08	-2.59757	down	--	--	--	--	--	--	--	--	--	--	--	--	--	--	PREDICTED: zinc finger CCCH domain-containing protein 39-like [Solanum pennellii]	gi|970015812|ref|XP_015068985.1|	--	--
TRINITY_DN105789_c0_g1	466.12	--	--	--	--	--	--	7.8839e-09	-7.52823	down	[MG]	--	Cellular Component: integral component of membrane (GO:0016021);;	--	[GM]	--	--	UDP-glucuronic acid decarboxylase 1 OS=Arabidopsis thaliana GN=UXS1 PE=1 SV=1	unnamed protein product [Coffea canephora]	gi|661889944|emb|CDP06664.1|	--	--
TRINITY_DN105805_c0_g1	303.13	1.35536e-07	-2.08492	down	0.000305773	-2.31555	down	--	--	--	--	--	Molecular Function: serine-type endopeptidase activity (GO:0004252);; Cellular Component: cell wall (GO:0005618);; Biological Process: proteolysis (GO:0006508);;	--	--	--	Peptidase inhibitor I9	Subtilisin-like protease SBT5.4 OS=Arabidopsis thaliana GN=SBT5.4 PE=1 SV=1	PREDICTED: subtilisin-like protease SBT5.3 [Solanum pennellii]	gi|970043178|ref|XP_015082992.1|	--	PF05922.14
TRINITY_DN105837_c0_g1	181.24	--	--	--	0.00979054	-1.76013	down	1.22936e-11	-8.43268	down	--	--	Molecular Function: intramolecular transferase activity (GO:0016866);; Biological Process: cellulose biosynthetic process (GO:0030244);;	K13379|1.72474e-11|zma:542592|gpm374, 41kDa, RGP; golgi associated protein se-wap41; K13379 reversibly glycosylated polypeptide / UDP-arabinopyranose mutase [EC:2.4.1.- 5.4.99.30] (A)	--	--	Reversibly glycosylated polypeptide	Alpha-1,4-glucan-protein synthase [UDP-forming] OS=Zea mays GN=UPTG PE=1 SV=2	hypothetical protein B456_008G200200 [Gossypium raimondii]	gi|763784008|gb|KJB51079.1|	--	PF03214.11
TRINITY_DN105845_c0_g1	580.12	--	--	--	0.000606715	2.01592	up	0.000756593	3.49271	up	--	--	--	--	--	--	--	--	PREDICTED: YLP motif-containing protein 1-like [Nicotiana sylvestris]	gi|698573442|ref|XP_009775411.1|	--	--
TRINITY_DN105846_c0_g1	271.14	6.52052e-09	1.50052	up	9.83883e-05	-1.30185	down	0.835948	-0.0870365	normal	[I]	Lipid transport and metabolism	Molecular Function: hydroxymethylglutaryl-CoA synthase activity (GO:0004421);; Biological Process: isoprenoid biosynthetic process (GO:0008299);;	K01641|2.26318e-106|rcu:RCOM_1683050|hydroxymethylglutaryl-CoA synthase, putative (EC:2.3.3.10); K01641 hydroxymethylglutaryl-CoA synthase [EC:2.3.3.10] (A)	[I]	Lipid transport and metabolism	Hydroxymethylglutaryl-coenzyme A synthase C terminal;; 3-Oxoacyl-[acyl-carrier-protein (ACP)] synthase III C terminal	Hydroxymethylglutaryl-CoA synthase OS=Arabidopsis thaliana GN=HMGS PE=1 SV=2	PREDICTED: hydroxymethylglutaryl-CoA synthase-like isoform X2 [Solanum pennellii]	gi|970044256|ref|XP_015083538.1|	--	PF08540.8;PF08541.8
TRINITY_DN105878_c0_g1	753.12	1.57389e-08	5.61795	up	--	--	--	--	--	--	--	--	Molecular Function: DNA binding (GO:0003677);; Molecular Function: sequence-specific DNA binding transcription factor activity (GO:0003700);; Cellular Component: nucleus (GO:0005634);; Biological Process: regulation of transcription, DNA-templated (GO:0006355);; Biological Process: response to stimulus (GO:0050896);;	--	--	--	AP2 domain	Ethylene-responsive transcription factor ERF091 OS=Arabidopsis thaliana GN=ERF091 PE=1 SV=1	PREDICTED: ethylene-responsive transcription factor ERF091 [Solanum tuberosum]	gi|971586413|ref|XP_015160785.1|	--	PF00847.18
TRINITY_DN105913_c0_g2	329.13	--	--	--	--	--	--	1.02362e-07	-7.11847	down	--	--	--	--	--	--	--	--	--	--	--	--
TRINITY_DN105946_c0_g1	329.13	--	--	--	--	--	--	2.15852e-13	-8.91586	down	--	--	Molecular Function: protein tyrosine kinase activity (GO:0004713);; Molecular Function: ATP binding (GO:0005524);; Biological Process: cellular component organization (GO:0016043);; Biological Process: peptidyl-tyrosine phosphorylation (GO:0018108);;	--	[T]	Signal transduction mechanisms	Protein tyrosine kinase	Probable protein kinase At2g41970 OS=Arabidopsis thaliana GN=At2g41970 PE=2 SV=1	PREDICTED: probable protein kinase At2g41970 [Solanum lycopersicum]	gi|723738595|ref|XP_010312154.1|	--	PF07714.15
TRINITY_DN105949_c0_g1	784.12	4.11912e-05	-0.747967	normal	0.565102	-0.153484	normal	4.09144e-30	-1.61347	down	[KR]	--	Molecular Function: peptide alpha-N-acetyltransferase activity (GO:0004596);; Biological Process: N-terminal protein amino acid acetylation (GO:0006474);; Cellular Component: chloroplast (GO:0009507);; Biological Process: photosynthesis, light reaction (GO:0019684);; Cellular Component: protein acetyltransferase complex (GO:0031248);;	--	--	--	Acetyltransferase (GNAT) family;; Acetyltransferase (GNAT) domain;; Acetyltransferase (GNAT) domain	Uncharacterized N-acetyltransferase ycf52 OS=Porphyra purpurea GN=ycf52 PE=3 SV=1	PREDICTED: uncharacterized N-acetyltransferase ycf52 [Solanum tuberosum]	gi|565363772|ref|XP_006348605.1|	--	PF00583.23;PF13673.5;PF13508.5
TRINITY_DN105961_c0_g1	859.12	1.2095e-31	2.74357	up	0.338459	0.380702	normal	1.60157e-25	-1.68914	down	--	--	Cellular Component: integral component of membrane (GO:0016021);;	--	--	--	--	--	PREDICTED: uncharacterized protein LOC107029291 [Solanum pennellii]	gi|970000052|ref|XP_015086164.1|	--	--
TRINITY_DN105964_c0_g1	432.12	0.00610554	-0.68522	normal	0.862242	0.0685133	normal	7.41604e-10	1.94628	up	--	--	Molecular Function: transporter activity (GO:0005215);; Cellular Component: integral component of membrane (GO:0016021);; Biological Process: transmembrane transport (GO:0055085);;	--	[F]	Nucleotide transport and metabolism	--	Nucleobase-ascorbate transporter 6 OS=Arabidopsis thaliana GN=NAT6 PE=2 SV=2	xanthine/uracil permease family protein [Solanum lycopersicum]	gi|113205157|gb|AAX95758.2|	--	--
TRINITY_DN106016_c0_g1	317.13	5.2962e-07	-2.78436	down	--	--	--	--	--	--	--	--	--	K15382|3.88599e-10|vvi:100247121|bidirectional sugar transporter SWEET1; K15382 solute carrier family 50 (sugar transporter) (A)	[R]	General function prediction only	--	Bidirectional sugar transporter SWEET1 OS=Arabidopsis thaliana GN=SWEET1 PE=1 SV=1	PREDICTED: bidirectional sugar transporter SWEET1a-like [Phoenix dactylifera]	gi|672207587|ref|XP_008779755.1|	--	--
TRINITY_DN106052_c0_g1	823.12	--	--	--	0.517138	0.464034	normal	0.000161112	5.52801	up	--	--	--	--	--	--	--	--	--	--	--	--
TRINITY_DN106058_c0_g1	391.12	5.23336e-07	3.56591	up	--	--	--	--	--	--	--	--	Cellular Component: signal peptidase complex (GO:0005787);; Biological Process: signal peptide processing (GO:0006465);; Molecular Function: peptidase activity (GO:0008233);; Cellular Component: integral component of membrane (GO:0016021);;	--	--	--	Microsomal signal peptidase 12 kDa subunit (SPC12)	--	PREDICTED: uncharacterized protein LOC107006069 [Solanum pennellii]	gi|970066427|ref|XP_015060205.1|	--	PF06645.11
TRINITY_DN10605_c0_g2	2597.12	0.784591	0.0538704	normal	4.8382e-73	-4.48887	down	0.016004	0.968111	normal	--	--	--	--	--	--	--	--	PREDICTED: uncharacterized protein LOC104425848 [Eucalyptus grandis]	gi|702495458|ref|XP_010036982.1|	--	--
TRINITY_DN106092_c0_g1	262.14	3.15453e-05	-1.34038	down	0.652862	-0.241856	normal	--	--	--	[O]	Posttranslational modification, protein turnover, chaperones	Molecular Function: ATP binding (GO:0005524);; Cellular Component: cell wall (GO:0005618);; Cellular Component: vacuolar membrane (GO:0005774);; Cellular Component: endoplasmic reticulum lumen (GO:0005788);; Cellular Component: Golgi apparatus (GO:0005794);; Cellular Component: cytosol (GO:0005829);; Cellular Component: plasma membrane (GO:0005886);; Biological Process: regulation of transcriptio…	K09490|1.2318e-12|ath:AT5G28540|BIP1; Luminal-binding protein 1; K09490 heat shock 70kDa protein 5 (A)	[O]	Posttranslational modification, protein turnover, chaperones	--	Mediator of RNA polymerase II transcription subunit 37a OS=Arabidopsis thaliana GN=MED37A PE=1 SV=1	hypothetical protein PHAVU_002G301400g [Phaseolus vulgaris]	gi|593794323|ref|XP_007160200.1|	--	--
TRINITY_DN106094_c0_g1	235.16	0.00316052	-1.1888	down	0.869458	0.100919	normal	0.133406	-0.573543	normal	--	--	Biological Process: autophagy (GO:0006914);; Biological Process: cellular response to nitrogen starvation (GO:0006995);;	K08341|4.55461e-33|sbi:SORBI_07g005440|SORBIDRAFT_07g005440, Sb07g005440; hypothetical protein; K08341 GABA(A) receptor-associated protein (A)	[Z]	Cytoskeleton	Autophagy protein Atg8 ubiquitin like	Autophagy-related protein 8C OS=Oryza sativa subsp. japonica GN=ATG8C PE=2 SV=1	PREDICTED: autophagy-related protein 8C-like isoform X2 [Nicotiana sylvestris]	gi|698546680|ref|XP_009767790.1|	--	PF02991.14
TRINITY_DN106109_c0_g1	501.12	3.09363e-17	-7.44269	down	0.192029	-1.39178	normal	--	--	--	--	--	--	--	--	--	--	--	--	--	--	--
TRINITY_DN106113_c0_g1	1139.12	0.267977	0.633001	normal	3.22058e-19	-5.2592	down	5.71364e-14	-7.4604	down	--	--	Molecular Function: ubiquitin-protein transferase activity (GO:0004842);; Biological Process: protein ubiquitination (GO:0016567);; Cellular Component: Cul3-RING ubiquitin ligase complex (GO:0031463);;	--	[R]	General function prediction only	Kelch motif;; Protein of unknown function (DUF1668)	F-box/kelch-repeat protein SKIP25 OS=Arabidopsis thaliana GN=SKIP25 PE=1 SV=1	PREDICTED: F-box/kelch-repeat protein SKIP25-like [Solanum tuberosum]	gi|565376154|ref|XP_006354577.1|	--	PF01344.23;PF07893.11
TRINITY_DN106122_c0_g1	1254.12	0.768202	0.195053	normal	0.000979404	1.72522	up	1.09816e-18	-1.66695	down	--	--	--	--	--	--	Transcriptional repressor, ovate;; DNA-binding domain	Transcription repressor OFP4 OS=Arabidopsis thaliana GN=OFP4 PE=1 SV=1	PREDICTED: transcription repressor OFP2-like [Solanum pennellii]	gi|970055864|ref|XP_015089578.1|	--	PF04844.11;PF13724.4
TRINITY_DN106187_c0_g1	885.12	1.32827e-08	1.43947	up	6.94035e-08	2.02953	up	3.65508e-06	1.71127	up	--	--	--	--	--	--	--	--	--	--	--	--
TRINITY_DN106248_c0_g1	1473.12	6.07097e-20	1.42362	up	0.0177903	0.959725	normal	0.000661948	1.00655	up	--	--	Cellular Component: integral component of membrane (GO:0016021);;	--	--	--	--	--	PREDICTED: uncharacterized protein LOC107016127 [Solanum pennellii]	gi|970021660|ref|XP_015072102.1|	--	--
TRINITY_DN106255_c0_g1	488.12	5.36761e-05	2.18689	up	0.14298	0.842316	normal	0.0671387	0.725042	normal	--	--	--	--	--	--	--	--	PREDICTED: methyl-CpG-binding domain-containing protein 11-like [Solanum lycopersicum]	gi|460380425|ref|XP_004235957.1|	--	--
TRINITY_DN106272_c0_g1	400.12	1.31127e-18	-5.54225	down	--	--	--	--	--	--	--	--	--	--	--	--	--	--	--	--	--	--
TRINITY_DN106284_c0_g1	895.12	--	--	--	--	--	--	2.33032e-14	-9.16635	down	--	--	--	--	--	--	--	--	--	--	--	--
TRINITY_DN106325_c0_g1	539.12	0.00100556	2.47129	up	--	--	--	--	--	--	--	--	--	--	--	--	--	Protein CONTINUOUS VASCULAR RING 1 OS=Arabidopsis thaliana GN=COV1 PE=1 SV=2	PREDICTED: protein LIKE COV 3-like [Solanum tuberosum]	gi|565347153|ref|XP_006340598.1|	--	--
TRINITY_DN106332_c0_g1	229.16	--	--	--	0.000555207	2.72105	up	--	--	--	--	--	--	K02903|9.23522e-18|ppp:PHYPADRAFT_53881|hypothetical protein; K02903 large subunit ribosomal protein L28e (A)	[J]	Translation, ribosomal structure and biogenesis	Ribosomal L28e protein family	60S ribosomal protein L28 OS=Bos taurus GN=RPL28 PE=2 SV=3	hypothetical protein GLOINDRAFT_348172 [Rhizophagus irregularis DAOM 181602]	gi|552926611|gb|ESA10514.1|	--	PF01778.15
TRINITY_DN106341_c0_g1	145.46	5.81856e-16	-6.487	down	--	--	--	--	--	--	--	--	--	--	--	--	--	--	--	--	--	--
TRINITY_DN106357_c0_g3	792.12	0.00114597	-1.11612	down	0.118361	-0.796351	normal	--	--	--	--	--	--	--	[O]	Posttranslational modification, protein turnover, chaperones	--	--	--	--	--	--
TRINITY_DN106362_c0_g1	600.12	0.0137093	-0.689728	normal	0.818408	-0.125389	normal	0.000637068	1.75091	up	--	--	Molecular Function: aspartic-type endopeptidase activity (GO:0004190);; Biological Process: proteolysis (GO:0006508);; Biological Process: protein catabolic process (GO:0030163);;	--	[O]	Posttranslational modification, protein turnover, chaperones	Xylanase inhibitor N-terminal;; Eukaryotic aspartyl protease	Protein ASPARTIC PROTEASE IN GUARD CELL 2 OS=Arabidopsis thaliana GN=ASPG2 PE=2 SV=1	PREDICTED: protein ASPARTIC PROTEASE IN GUARD CELL 2-like [Solanum tuberosum]	gi|565392923|ref|XP_006362137.1|	--	PF14543.4;PF00026.21
TRINITY_DN106388_c0_g1	138.54	--	--	--	--	--	--	0.000363596	3.01564	up	[R]	General function prediction only	Molecular Function: GTP binding (GO:0005525);; Cellular Component: intracellular (GO:0005622);; Biological Process: small GTPase mediated signal transduction (GO:0007264);; Biological Process: protein transport (GO:0015031);;	K07874|3.00389e-12|ppp:PHYPADRAFT_186365|RabD11; Rab1/RabD-family small GTPase; K07874 Ras-related protein Rab-1A (A)	[TU]	--	--	Ras-related protein Rab-1A OS=Dictyostelium discoideum GN=rab1A PE=2 SV=2	hypothetical protein CISIN_1g028801mg [Citrus sinensis]	gi|641866812|gb|KDO85496.1|	--	--
TRINITY_DN106499_c0_g1	777.12	0.421144	0.418769	normal	1.31419e-05	1.74958	up	8.29796e-13	3.10852	up	--	--	Cellular Component: integral component of membrane (GO:0016021);;	--	--	--	--	--	PREDICTED: uncharacterized protein LOC107063289 [Solanum tuberosum]	gi|971574317|ref|XP_015170433.1|	--	--
TRINITY_DN10652_c0_g1	1810.12	0.155711	-0.190612	normal	8.97127e-29	2.42749	up	3.45069e-05	1.12093	up	--	--	Biological Process: lipid catabolic process (GO:0016042);; Molecular Function: hydrolase activity (GO:0016787);;	--	[I]	Lipid transport and metabolism	--	Patatin-like protein 7 OS=Arabidopsis thaliana GN=PLP7 PE=2 SV=1	PREDICTED: patatin-like protein 3 [Solanum lycopersicum]	gi|460407411|ref|XP_004249146.1|	--	--
TRINITY_DN10654_c0_g1	1836.12	--	--	--	--	--	--	1.00483e-10	-8.16077	down	--	--	Cellular Component: cell wall (GO:0005618);; Cellular Component: integral component of membrane (GO:0016021);; Molecular Function: pectinesterase activity (GO:0030599);; Biological Process: cell wall modification (GO:0042545);; Biological Process: negative regulation of catalytic activity (GO:0043086);; Molecular Function: aspartyl esterase activity (GO:0045330);; Biological Process: pectin catab…	--	--	--	Pectinesterase;; Plant invertase/pectin methylesterase inhibitor	Probable pectinesterase/pectinesterase inhibitor 13 OS=Arabidopsis thaliana GN=PME13 PE=2 SV=2	PREDICTED: pectinesterase-like [Solanum tuberosum]	gi|565341691|ref|XP_006338009.1|	--	PF01095.17;PF04043.13
TRINITY_DN10655_c0_g1	1601.12	0.000609401	1.15126	up	0.00219979	1.49486	up	--	--	--	--	--	Cellular Component: membrane (GO:0016020);; Molecular Function: transferase activity (GO:0016740);;	--	--	--	--	--	hypothetical protein SDM1_4t00019 [Solanum demissum]	gi|113205295|gb|AAT40556.2|	--	--
TRINITY_DN106561_c0_g1	365.13	--	--	--	--	--	--	4.22049e-25	-8.3231	down	--	--	--	--	--	--	--	--	--	--	--	--
TRINITY_DN106578_c0_g1	413.12	--	--	--	--	--	--	1.33616e-09	-7.78933	down	--	--	--	--	--	--	--	--	--	--	--	--
TRINITY_DN106580_c0_g1	236.16	--	--	--	0.891239	-0.091596	normal	1.95481e-05	1.16246	up	--	--	Molecular Function: methyltransferase activity (GO:0008168);; Biological Process: methylation (GO:0032259);;	--	--	--	SAM dependent carboxyl methyltransferase	Salicylate carboxymethyltransferase OS=Clarkia breweri GN=SAMT PE=1 SV=1	salicylic acid/benzoic acid carboxyl methyltransferase [Datura wrightii]	gi|134303371|gb|ABO71015.1|	--	PF03492.13
TRINITY_DN106586_c0_g1	236.16	--	--	--	--	--	--	5.34939e-08	-7.21473	down	--	--	--	--	--	--	--	--	--	--	--	--
TRINITY_DN10658_c0_g1	1580.12	9.91583e-49	-6.55402	down	1.82288e-05	-3.84818	down	--	--	--	[Q]	Secondary metabolites biosynthesis, transport and catabolism	Molecular Function: monooxygenase activity (GO:0004497);; Molecular Function: iron ion binding (GO:0005506);; Molecular Function: oxidoreductase activity, acting on paired donors, with incorporation or reduction of molecular oxygen (GO:0016705);; Molecular Function: heme binding (GO:0020037);; Molecular Function: secologanin synthase activity (GO:0050616);; Biological Process: oxidation-reduction…	K10717|0|rcu:RCOM_1725340|cytochrome P450, putative (EC:1.3.3.9); K10717 cytokinin trans-hydroxylase (A)	[QI]	--	Cytochrome P450	Cytokinin hydroxylase OS=Arabidopsis thaliana GN=CYP735A1 PE=1 SV=1	PREDICTED: cytokinin hydroxylase-like [Solanum tuberosum]	gi|565394952|ref|XP_006363117.1|	--	PF00067.20
TRINITY_DN106593_c0_g1	414.12	--	--	--	0.0149869	1.29951	normal	6.8974e-06	2.31262	up	--	--	--	--	--	--	--	--	--	--	--	--
TRINITY_DN106612_c0_g2	549.12	3.19901e-06	1.49208	up	0.1902	0.89514	normal	--	--	--	--	--	--	--	--	--	--	--	--	--	--	--
TRINITY_DN106626_c0_g1	414.12	0.60146	0.294076	normal	0.718185	0.232986	normal	0.0060065	1.82002	up	--	--	Molecular Function: structural constituent of ribosome (GO:0003735);; Cellular Component: ribosome (GO:0005840);; Biological Process: translation (GO:0006412);; Cellular Component: integral component of membrane (GO:0016021);;	K02971|1.36963e-09|ppp:PHYPADRAFT_211794|hypothetical protein; K02971 small subunit ribosomal protein S21e (A)	[J]	Translation, ribosomal structure and biogenesis	Ribosomal protein S21e	40S ribosomal protein S21-2 OS=Arabidopsis thaliana GN=RPS21C PE=1 SV=2	PREDICTED: 40S ribosomal protein S21-like [Solanum lycopersicum]	gi|460384531|ref|XP_004237964.1|	--	PF01249.16
TRINITY_DN106650_c0_g1	450.12	--	--	--	--	--	--	1.14752e-10	-8.13944	down	--	--	--	--	--	--	--	--	--	--	--	--
TRINITY_DN106677_c0_g4	3.35	--	--	--	--	--	--	3.96608e-10	-6.49519	down	--	--	--	--	--	--	--	--	PREDICTED: uncharacterized protein LOC107058819 [Solanum tuberosum]	gi|971585304|ref|XP_015160477.1|	--	--
TRINITY_DN106756_c0_g1	1154.12	--	--	--	--	--	--	5.70574e-14	-9.06504	down	--	--	Molecular Function: binding (GO:0005488);; Biological Process: transcription, DNA-templated (GO:0006351);;	--	[K]	Transcription	SRF-type transcription factor (DNA-binding and dimerisation domain)	MADS-box transcription factor PHERES 2 OS=Arabidopsis thaliana GN=PHE2 PE=1 SV=1	PREDICTED: agamous-like MADS-box protein AGL80 [Solanum tuberosum]	gi|565349794|ref|XP_006341870.1|	--	PF00319.16
TRINITY_DN106830_c0_g1	465.12	4.32699e-10	6.01872	up	--	--	--	--	--	--	--	--	Molecular Function: DNA binding (GO:0003677);;	K09422|6.01114e-31|vvi:100248153|R2R3 transcription factor MYB108-like protein 1; K09422 myb proto-oncogene protein, plant (A)	[K]	Transcription	Myb-like DNA-binding domain	Transcription factor MYB108 OS=Arabidopsis thaliana GN=MYB108 PE=1 SV=1	PREDICTED: transcription factor MYB108-like, partial [Solanum tuberosum]	gi|971554566|ref|XP_015165205.1|	--	PF00249.29
TRINITY_DN106872_c0_g1	156.37	--	--	--	--	--	--	4.60762e-07	-6.83551	down	--	--	--	--	--	--	--	--	--	--	--	--
TRINITY_DN106885_c0_g1	299.13	--	--	--	--	--	--	7.18562e-10	-7.88679	down	[TZDR]	--	Molecular Function: calmodulin-dependent protein kinase activity (GO:0004683);; Molecular Function: calcium ion binding (GO:0005509);; Molecular Function: calmodulin binding (GO:0005516);; Molecular Function: ATP binding (GO:0005524);; Cellular Component: cytoplasm (GO:0005737);; Biological Process: abscisic acid-activated signaling pathway (GO:0009738);; Molecular Function: calcium-dependent pro…	K13412|2.49284e-79|rcu:RCOM_1479000|calcium-dependent protein kinase, putative (EC:2.7.11.17); K13412 calcium-dependent protein kinase [EC:2.7.11.1] (A)	[T]	Signal transduction mechanisms	EF hand;; EF-hand domain pair;; EF-hand domain pair;; EF hand;; EF-hand domain;; EF-hand domain;; Cytoskeletal-regulatory complex EF hand;; Secreted protein acidic and rich in cysteine Ca binding region;; EF-hand domain	Calcium-dependent protein kinase 34 OS=Arabidopsis thaliana GN=CPK34 PE=2 SV=1	PREDICTED: calcium-dependent protein kinase 17-like [Solanum tuberosum]	gi|565390561|ref|XP_006361005.1|	--	PF00036.30;PF13499.4;PF13833.4;PF13202.4;PF13405.4;PF14658.4;PF12763.5;PF10591.7;PF08976.9
[truncated: 18,887 more rows]
