# Supplementary material for: The key genes and pathways related to male sterility of eggplant revealed by comparative transcriptome analysis
Source: BMC Plant Biol. 2018 Sep 24;18:209. doi: 10.1186/s12870-018-1430-2 (PMC6154905; doi:10.1186/s12870-018-1430-2)
Supplement: Supplementary file 2 — Table S2. The expression patterns of 1,716 shared DEGs. (XLSX 461 kb) [file 12870_2018_1430_MOESM2_ESM.xlsx]

## Sheet: expression patterns
Table S2 The expression patterns of 1716 shared DEGs
	#ID	Length	M-1-1_M-1-2_M-1-3_vs_MS-1-1_MS-1-2_MS-1-3_FDR	M-1-1_M-1-2_M-1-3_vs_MS-1-1_MS-1-2_MS-1-_log2FC	M-1-1_M-1-2_M-1-3_vs_MS-1-1_MS-1-2_MS-1-_regulated	M-2-1_M-2-2_M-2-3_vs_MS-2-1_MS-2-2_MS-2-3_FDR	M-2-1_M-2-2_M-2-3_vs_MS-2-1_MS-2-2_MS-2-3_log2FC	M-2-1_M-2-2_M-2-3_vs_MS-2-1_MS-2-2_MS-2-3_regulated	M-3-1_CK-3-2_M-3-3_vs_MS-3-1_MS-3-2_MS-3-3_FDR	M-3-1_CK-3-2_M-3-3_vs_MS-3-1_MS-3-2_MS-3-3_log2FC	M-3-1_CK-3-2_M-3-3_vs_MS-3-1_MS-3-2_MS-3-3_regulated	COG_class	COG_class_annotation	GO_annotation	KEGG_annotation	KOG_class	KOG_class_annotation	Pfam_annotation	Swissprot_annotation	nr_annotation	gi_accession	Swissprot_ID	Pfam_id
cluster1	TRINITY_DN101863_c0_g1	2916.12	0	-2.25804	down	4.73e-12	-1.26358	down	0	-1.42431	down	[C]	Energy production and conversion	Molecular Function: dihydrolipoyl dehydrogenase activity (GO:0004148);; Cellular Component: cell (GO:0005623);; Biological Process: cell redox homeostasis (GO:0045454);; Molecular Function: flavin adenine dinucleotide binding (GO:0050660);; Biological Process: oxidation-reduction process (GO:0055114);;	K00382|0|ath:AT3G16950|LPD1; lipoamide dehydrogenase 1; K00382 dihydrolipoamide dehydrogenase [EC:1.8.1.4] (A)	[C]	Energy production and conversion	Pyridine nucleotide-disulphide oxidoreductase;; Pyridine nucleotide-disulphide oxidoreductase, dimerisation domain;; Pyridine nucleotide-disulphide oxidoreductase;; FAD binding domain;; Glucose inhibited division protein A	Dihydrolipoyl dehydrogenase 1, chloroplastic OS=Arabidopsis thaliana GN=LPD1 PE=2 SV=1	PREDICTED: dihydrolipoyl dehydrogenase 2, chloroplastic-like [Solanum pennellii]	gi|970000873|ref|XP_015055489.1|	--	PF07992.12;PF02852.20;PF00070.25;PF00890.22;PF01134.20
	TRINITY_DN102064_c0_g1	687.12	9.54e-214	-2.634	down	2.2e-06	-1.31111	down	0	-3.9037	down	[MG]	--	Biological Process: carbohydrate metabolic process (GO:0005975);; Cellular Component: integral component of membrane (GO:0016021);; Molecular Function: racemase and epimerase activity, acting on carbohydrates and derivatives (GO:0016857);; Molecular Function: UDP-glucuronate decarboxylase activity (GO:0048040);;	--	[GM]	--	GDP-mannose 4,6 dehydratase;; NAD dependent epimerase/dehydratase family	UDP-glucuronic acid decarboxylase 4 OS=Arabidopsis thaliana GN=UXS4 PE=2 SV=1	PREDICTED: UDP-glucuronic acid decarboxylase 2 [Solanum tuberosum]	gi|565387165|ref|XP_006359374.1|	--	PF16363.3;PF01370.19
	TRINITY_DN102510_c0_g1	410.12	1.6e-07	-1.41086	down	2.55e-05	-1.48511	down	1.41e-23	-1.96346	down	--	--	--	--	--	--	--	--	--	--	--	--
	TRINITY_DN102745_c0_g1	582.12	2.44e-08	-1.04277	down	4.54e-27	-7.88426	down	9.3e-20	-8.62168	down	--	--	--	--	--	--	Ubiquitin family	--	PREDICTED: uncharacterized protein LOC102580147 [Solanum tuberosum]	gi|565351540|ref|XP_006342714.1|	--	PF00240.21
	TRINITY_DN104262_c0_g1	142.49	1.06e-53	-2.63734	down	7.46e-14	-2.45371	down	1.33e-156	-3.80335	down	[E]	Amino acid transport and metabolism	Molecular Function: glycine hydroxymethyltransferase activity (GO:0004372);; Biological Process: glycine metabolic process (GO:0006544);; Biological Process: L-serine metabolic process (GO:0006563);; Molecular Function: methyltransferase activity (GO:0008168);; Molecular Function: pyridoxal phosphate binding (GO:0030170);; Biological Process: methylation (GO:0032259);; Biological Process: tetrahy…	--	[E]	Amino acid transport and metabolism	Serine hydroxymethyltransferase	Serine hydroxymethyltransferase 4 OS=Arabidopsis thaliana GN=SHM4 PE=1 SV=1	PREDICTED: serine hydroxymethyltransferase 4-like [Solanum tuberosum]	gi|565366479|ref|XP_006349915.1|	--	PF00464.17
	TRINITY_DN117643_c0_g1	1137.12	2.86e-233	-1.96304	down	6.21e-24	-2.00742	down	4.15e-226	-1.19504	down	[O]	Posttranslational modification, protein turnover, chaperones	Biological Process: metabolic process (GO:0008152);; Molecular Function: zinc ion binding (GO:0008270);; Cellular Component: integral component of membrane (GO:0016021);; Molecular Function: ligase activity (GO:0016874);;	--	[O]	Posttranslational modification, protein turnover, chaperones	Ring finger domain;; RING-like zinc finger;; Zinc finger, C3HC4 type (RING finger);; RING-H2 zinc finger domain;; Zinc finger, C3HC4 type (RING finger);; Anaphase-promoting complex subunit 11 RING-H2 finger	RING-H2 finger protein ATL8 OS=Arabidopsis thaliana GN=ATL8 PE=2 SV=2	PREDICTED: RING-H2 finger protein ATL8-like [Nicotiana sylvestris]	gi|698543120|ref|XP_009766634.1|	--	PF13639.4;PF17123.3;PF13923.4;PF12678.5;PF00097.23;PF12861.5
	TRINITY_DN117682_c0_g1	3908.12	4.43e-236	-1.07548	down	8.72e-21	-1.16463	down	0	-1.49063	down	[C]	Energy production and conversion	Cellular Component: mitochondrial inner membrane (GO:0005743);; Biological Process: tricarboxylic acid cycle (GO:0006099);; Molecular Function: succinate dehydrogenase (ubiquinone) activity (GO:0008177);; Molecular Function: electron carrier activity (GO:0009055);; Biological Process: proton-transporting ATP synthase complex assembly (GO:0043461);; Molecular Function: metal ion binding (GO:004687…	K00235|4.53846e-152|vvi:100262907|succinate dehydrogenase [ubiquinone] iron-sulfur subunit 1, mitochondrial; K00235 succinate dehydrogenase (ubiquinone) iron-sulfur subunit [EC:1.3.5.1] (A)	[C]	Energy production and conversion	ATP12 chaperone protein;; 2Fe-2S iron-sulfur cluster binding domain;; 4Fe-4S dicluster domain;; 4Fe-4S dicluster domain;; 4Fe-4S dicluster domain	Succinate dehydrogenase [ubiquinone] iron-sulfur subunit 2, mitochondrial OS=Arabidopsis thaliana GN=SDH2-2 PE=1 SV=2	PREDICTED: ATP synthase mitochondrial F1 complex assembly factor 2 [Solanum tuberosum]	gi|565343037|ref|XP_006338646.1|	--	PF07542.9;PF13085.4;PF13534.4;PF13237.4;PF13183.4
	TRINITY_DN118042_c0_g1	1951.12	1.53e-56	-1.1799	down	7.03e-16	-1.50116	down	0	-3.50456	down	[T]	Signal transduction mechanisms	Molecular Function: protein serine/threonine phosphatase activity (GO:0004722);; Biological Process: protein dephosphorylation (GO:0006470);; Cellular Component: integral component of membrane (GO:0016021);; Molecular Function: metal ion binding (GO:0046872);;	--	[T]	Signal transduction mechanisms	Protein phosphatase 2C	Probable protein phosphatase 2C 38 OS=Arabidopsis thaliana GN=At3g12620 PE=2 SV=1	PREDICTED: probable protein phosphatase 2C 38 [Solanum tuberosum]	gi|565357980|ref|XP_006345807.1|	--	PF00481.19
	TRINITY_DN118137_c0_g1	1600.12	4.37e-61	-1.39719	down	7.01e-11	-1.09767	down	5.39e-80	-1.18653	down	[H]	Coenzyme transport and metabolism	Biological Process: lipoate biosynthetic process (GO:0009107);; Cellular Component: chloroplast (GO:0009507);; Molecular Function: lipoate synthase activity (GO:0016992);; Molecular Function: metal ion binding (GO:0046872);; Molecular Function: 4 iron, 4 sulfur cluster binding (GO:0051539);;	K03644|0|rcu:RCOM_0817880|lipoic acid synthetase, putative; K03644 lipoic acid synthetase [EC:2.8.1.8] (A)	[H]	Coenzyme transport and metabolism	Radical SAM superfamily;; N-terminal domain of lipoyl synthase of Radical_SAM family	Lipoyl synthase, chloroplastic OS=Ricinus communis GN=LIP1P PE=3 SV=1	PREDICTED: lipoyl synthase, chloroplastic [Solanum lycopersicum]	gi|460415089|ref|XP_004252893.1|	--	PF04055.19;PF16881.3
	TRINITY_DN118469_c0_g1	741.12	1.19e-98	-3.84169	down	2.03e-14	-3.6145	down	4.05e-50	-9.28564	down	[MG]	--	Biological Process: metabolic process (GO:0008152);; Cellular Component: integral component of membrane (GO:0016021);; Molecular Function: UDP-glucuronate decarboxylase activity (GO:0048040);;	--	[GM]	--	NAD dependent epimerase/dehydratase family;; GDP-mannose 4,6 dehydratase;; 3-beta hydroxysteroid dehydrogenase/isomerase family	UDP-glucuronic acid decarboxylase 1 OS=Arabidopsis thaliana GN=UXS1 PE=1 SV=1	PREDICTED: UDP-glucuronic acid decarboxylase 1-like [Solanum tuberosum]	gi|565396140|ref|XP_006363689.1|	--	PF01370.19;PF16363.3;PF01073.17
	TRINITY_DN119771_c0_g1	1611.12	1.52e-12	-2.14041	down	6.13e-32	-7.03277	down	2.87e-36	-8.05215	down	--	--	Molecular Function: ubiquitin-protein transferase activity (GO:0004842);; Cellular Component: nucleus (GO:0005634);; Molecular Function: zinc ion binding (GO:0008270);; Biological Process: protein ubiquitination (GO:0016567);; Biological Process: regulation of defense response (GO:0031347);;	--	[O]	Posttranslational modification, protein turnover, chaperones	Zinc finger, C3HC4 type (RING finger)	BOI-related E3 ubiquitin-protein ligase 1 OS=Arabidopsis thaliana GN=BRG1 PE=1 SV=1	PREDICTED: probable BOI-related E3 ubiquitin-protein ligase 2 [Solanum tuberosum]	gi|971574643|ref|XP_006360904.2|	--	PF13920.4
	TRINITY_DN12645_c0_g2	97.6	1.68e-05	-1.09908	down	3.72e-07	-1.81809	down	2.19e-20	-2.15606	down	[Z]	Cytoskeleton	Molecular Function: ATP binding (GO:0005524);;	K10355|2.22937e-23|osa:9269066|Os01g0964400; K10355 actin, other eukaryote (A)	[Z]	Cytoskeleton	--	Actin-3 OS=Arabidopsis thaliana GN=ACT3 PE=1 SV=1	hypothetical protein OsI_18129 [Oryza sativa Indica Group]	gi|218195939|gb|EEC78366.1|	--	--
	TRINITY_DN133713_c1_g1	1502.12	7.83e-266	-1.03347	down	8.27e-35	-1.42673	down	0	-1.98239	down	--	--	Cellular Component: endoplasmic reticulum membrane (GO:0005789);; Biological Process: metabolic process (GO:0008152);; Cellular Component: integral component of membrane (GO:0016021);; Molecular Function: transferase activity (GO:0016740);;	--	[U]	Intracellular trafficking, secretion, and vesicular transport	Reticulon	Reticulon-like protein B2 OS=Arabidopsis thaliana GN=RTNLB2 PE=1 SV=1	reticulon-like protein B2 [Solanum tuberosum]	gi|972778127|ref|NP_001305470.1|	--	PF02453.15
	TRINITY_DN134133_c0_g1	1032.12	1.82e-38	-1.10002	down	4.24e-08	-1.33516	down	4.84e-109	-1.9626	down	--	--	Cellular Component: cytoplasm (GO:0005737);; Biological Process: metabolic process (GO:0008152);; Cellular Component: integral component of membrane (GO:0016021);; Molecular Function: transferase activity, transferring glycosyl groups (GO:0016757);;	--	--	--	GDP-fucose protein O-fucosyltransferase	Uncharacterized protein At1g04910 OS=Arabidopsis thaliana GN=At1g04910 PE=2 SV=1	PREDICTED: uncharacterized protein At1g04910-like [Solanum pennellii]	gi|970031812|ref|XP_015077202.1|	--	PF10250.7
	TRINITY_DN134312_c0_g1	2225.12	5.58e-235	-1.7341	down	2.2e-09	-1.17295	down	4.03e-158	-1.34641	down	[C]	Energy production and conversion	Biological Process: sulfur amino acid metabolic process (GO:0000096);; Molecular Function: dihydrolipoyllysine-residue acetyltransferase activity (GO:0004742);; Biological Process: acetyl-CoA biosynthetic process from pyruvate (GO:0006086);; Biological Process: glycine catabolic process (GO:0006546);; Biological Process: unsaturated fatty acid biosynthetic process (GO:0006636);; Biological Proces…	--	[C]	Energy production and conversion	2-oxoacid dehydrogenases acyltransferase (catalytic domain);; Biotin-requiring enzyme;; e3 binding domain	Dihydrolipoyllysine-residue acetyltransferase component 5 of pyruvate dehydrogenase complex, chloroplastic OS=Arabidopsis thaliana GN=EMB3003 PE=2 SV=1	PREDICTED: dihydrolipoyllysine-residue acetyltransferase component 4 of pyruvate dehydrogenase complex, chloroplastic [Solanum tuberosum]	gi|565393807|ref|XP_006362562.1|	--	PF00198.21;PF00364.20;PF02817.15
	TRINITY_DN134458_c0_g1	261.14	3.46e-146	-1.3886	down	3.09e-77	-3.06262	down	0	-3.71336	down	--	--	Cellular Component: nuclear nucleosome (GO:0000788);; Molecular Function: DNA binding (GO:0003677);; Biological Process: nucleosome assembly (GO:0006334);; Molecular Function: protein heterodimerization activity (GO:0046982);;	K11252|2.084e-59|vvi:100258812|histone H2B-like; K11252 histone H2B (A)	[B]	Chromatin structure and dynamics	Core histone H2A/H2B/H3/H4;; Histone-like transcription factor (CBF/NF-Y) and archaeal histone	Histone H2B.1 OS=Arabidopsis thaliana GN=At1g07790 PE=1 SV=3	PREDICTED: histone H2B.7-like [Solanum lycopersicum]	gi|460389431|ref|XP_004240357.1|	--	PF00125.22;PF00808.21
	TRINITY_DN134680_c0_g1	334.13	1.32e-12	-1.31709	down	2.47e-09	-1.46175	down	1.32e-60	-2.62201	down	--	--	Molecular Function: DNA binding (GO:0003677);; Molecular Function: sequence-specific DNA binding transcription factor activity (GO:0003700);; Cellular Component: nucleus (GO:0005634);; Biological Process: regulation of transcription, DNA-templated (GO:0006355);; Molecular Function: protein dimerization activity (GO:0046983);;	K09264|9.8531e-18|vvi:100232952|AP1; apetala1; K09264 MADS-box transcription factor, plant (A)	[K]	Transcription	SRF-type transcription factor (DNA-binding and dimerisation domain)	MADS-box transcription factor 18 OS=Oryza sativa subsp. japonica GN=MADS18 PE=1 SV=1	PREDICTED: truncated transcription factor CAULIFLOWER A-like [Solanum tuberosum]	gi|565389004|ref|XP_006360256.1|	--	PF00319.16
	TRINITY_DN135135_c0_g1	314.13	1.29e-05	-1.73012	down	3.9e-18	-4.61187	down	3.79e-22	-2.51102	down	--	--	--	--	--	--	--	--	--	--	--	--
	TRINITY_DN135187_c0_g1	1647.12	1.42e-86	-2.18939	down	1.69e-27	-1.52915	down	4.74e-68	-1.72738	down	[GEPR]	--	Cellular Component: integral component of membrane (GO:0016021);; Biological Process: transmembrane transport (GO:0055085);;	--	[S]	Function unknown	Ion channel regulatory protein UNC-93;; Major Facilitator Superfamily	UNC93-like protein 2 OS=Arabidopsis thaliana GN=At1g18010 PE=2 SV=2	PREDICTED: UNC93-like protein 1 [Nicotiana tomentosiformis]	gi|697151428|ref|XP_009629934.1|	--	PF05978.14;PF07690.14
	TRINITY_DN135488_c0_g1	944.12	3.61e-15	-1.7614	down	2.12e-07	-2.1028	down	3.2e-46	-3.71954	down	--	--	Molecular Function: zinc ion binding (GO:0008270);; Cellular Component: integral component of membrane (GO:0016021);;	--	[O]	Posttranslational modification, protein turnover, chaperones	Ring finger domain;; RING-like zinc finger;; Zinc finger, C3HC4 type (RING finger);; RING-H2 zinc finger domain;; Zinc finger, C3HC4 type (RING finger);; Anaphase-promoting complex subunit 11 RING-H2 finger	RING-H2 finger protein ATL80 OS=Arabidopsis thaliana GN=ATL80 PE=2 SV=1	PREDICTED: RING-H2 finger protein ATL8-like [Solanum tuberosum]	gi|565351168|ref|XP_006342531.1|	--	PF13639.4;PF17123.3;PF13923.4;PF12678.5;PF00097.23;PF12861.5
	TRINITY_DN136116_c0_g1	201.2	6.51e-192	-2.60075	down	7.17e-08	-1.55106	down	0	-4.44939	down	[MG]	--	Biological Process: metabolic process (GO:0008152);; Molecular Function: dTDP-glucose 4,6-dehydratase activity (GO:0008460);; Cellular Component: integral component of membrane (GO:0016021);; Molecular Function: UDP-glucuronate decarboxylase activity (GO:0048040);;	--	[GM]	--	GDP-mannose 4,6 dehydratase;; NAD dependent epimerase/dehydratase family	UDP-glucuronic acid decarboxylase 4 OS=Arabidopsis thaliana GN=UXS4 PE=2 SV=1	PREDICTED: UDP-glucuronic acid decarboxylase 2-like [Nicotiana sylvestris]	gi|698495997|ref|XP_009794075.1|	--	PF16363.3;PF01370.19
	TRINITY_DN149582_c0_g1	1896.12	2.54e-122	-1.44846	down	1.62e-15	-1.14297	down	1.94e-104	-1.14346	down	[I]	Lipid transport and metabolism	Molecular Function: 3-oxoacyl-[acyl-carrier-protein] synthase activity (GO:0004315);; Biological Process: fatty acid biosynthetic process (GO:0006633);; Molecular Function: beta-ketoacyl-acyl-carrier-protein synthase III activity (GO:0033818);;	K00648|0|rcu:RCOM_0251360|Ketoacyl-ACP Synthase III (KAS III) (EC:2.3.1.41); K00648 3-oxoacyl-[acyl-carrier-protein] synthase III [EC:2.3.1.180] (A)	--	--	3-Oxoacyl-[acyl-carrier-protein (ACP)] synthase III C terminal;; 3-Oxoacyl-[acyl-carrier-protein (ACP)] synthase III;; Thiolase, N-terminal domain	3-oxoacyl-[acyl-carrier-protein] synthase 3 A, chloroplastic OS=Cuphea wrightii GN=KAS3A PE=2 SV=2	PREDICTED: 3-oxoacyl-[acyl-carrier-protein] synthase 3 A, chloroplastic-like [Solanum tuberosum]	gi|565361766|ref|XP_006347624.1|	--	PF08541.8;PF08545.8;PF00108.21
	TRINITY_DN150006_c0_g1	673.12	2.98e-46	-1.47849	down	8.49e-06	-1.0443	down	1.24e-210	-4.31757	down	--	--	--	--	--	--	--	--	--	--	--	--
	TRINITY_DN150197_c0_g1	482.12	8.07e-09	-1.46545	down	3.79e-11	-2.95802	down	1.09e-20	-2.2658	down	--	--	Cellular Component: exocyst (GO:0000145);; Cellular Component: plasma membrane (GO:0005886);; Biological Process: exocytosis (GO:0006887);; Biological Process: actin filament organization (GO:0007015);; Cellular Component: plasmodesma (GO:0009506);; Biological Process: vesicle docking (GO:0048278);;	--	--	--	Exocyst complex component Sec10	Exocyst complex component 5 OS=Oryza sativa subsp. japonica GN=SEC10 PE=2 SV=1	PREDICTED: exocyst complex component SEC10-like [Nicotiana tomentosiformis]	gi|697137330|ref|XP_009622762.1|	--	PF07393.9
	TRINITY_DN152149_c0_g1	523.12	4.42e-53	-2.63268	down	3.81e-17	-3.39069	down	2.95e-121	-5.84902	down	[E]	Amino acid transport and metabolism	Molecular Function: methylenetetrahydrofolate reductase (NAD(P)H) activity (GO:0004489);; Biological Process: methionine metabolic process (GO:0006555);; Biological Process: tetrahydrofolate interconversion (GO:0035999);; Biological Process: oxidation-reduction process (GO:0055114);;	K00297|7.4631e-98|vvi:100259124|probable methylenetetrahydrofolate reductase; K00297 methylenetetrahydrofolate reductase (NADPH) [EC:1.5.1.20] (A)	[E]	Amino acid transport and metabolism	--	Probable methylenetetrahydrofolate reductase OS=Oryza sativa subsp. japonica GN=Os03g0815200 PE=2 SV=1	PREDICTED: probable methylenetetrahydrofolate reductase [Solanum pennellii]	gi|970031396|ref|XP_015076984.1|	--	--
	TRINITY_DN166192_c0_g1	1875.12	1.06e-78	-3.69428	down	1.93e-37	-3.65749	down	1.38e-183	-2.82121	down	[J]	Translation, ribosomal structure and biogenesis	Molecular Function: D-lactate dehydrogenase (cytochrome) activity (GO:0004458);; Cellular Component: integral component of membrane (GO:0016021);; Molecular Function: hydrolase activity (GO:0016787);; Molecular Function: carbon-nitrogen ligase activity, with glutamine as amido-N-donor (GO:0016884);; Biological Process: oxidation-reduction process (GO:0055114);;	--	[J]	Translation, ribosomal structure and biogenesis	Amidase	Fatty acid amide hydrolase OS=Arabidopsis thaliana GN=FAAH PE=1 SV=1	PREDICTED: fatty acid amide hydrolase-like [Solanum tuberosum]	gi|565375146|ref|XP_006354096.1|	--	PF01425.19
	TRINITY_DN166269_c0_g1	783.12	0	-2.59081	down	9.03e-26	-1.98704	down	0	-5.22531	down	[MG]	--	Biological Process: metabolic process (GO:0008152);; Cellular Component: integral component of membrane (GO:0016021);; Molecular Function: UDP-glucuronate decarboxylase activity (GO:0048040);;	--	[GM]	--	GDP-mannose 4,6 dehydratase;; NAD dependent epimerase/dehydratase family;; 3-beta hydroxysteroid dehydrogenase/isomerase family;; Male sterility protein;; RmlD substrate binding domain;; Polysaccharide biosynthesis protein	UDP-glucuronic acid decarboxylase 2 OS=Arabidopsis thaliana GN=UXS2 PE=1 SV=1	PREDICTED: UDP-glucuronic acid decarboxylase 2 [Solanum tuberosum]	gi|565387165|ref|XP_006359374.1|	--	PF16363.3;PF01370.19;PF01073.17;PF07993.10;PF04321.15;PF02719.13
	TRINITY_DN166426_c0_g1	162.33	9.81e-19	-2.52688	down	3.97e-07	-2.43695	down	1.76e-66	-4.23161	down	[E]	Amino acid transport and metabolism	Molecular Function: glycine hydroxymethyltransferase activity (GO:0004372);; Biological Process: glycine metabolic process (GO:0006544);; Biological Process: L-serine metabolic process (GO:0006563);; Molecular Function: methyltransferase activity (GO:0008168);; Molecular Function: pyridoxal phosphate binding (GO:0030170);; Biological Process: methylation (GO:0032259);; Biological Process: tetrahy…	K00600|5.08602e-94|vvi:100248779|serine hydroxymethyltransferase 4; K00600 glycine hydroxymethyltransferase [EC:2.1.2.1] (A)	[E]	Amino acid transport and metabolism	Serine hydroxymethyltransferase	Serine hydroxymethyltransferase 4 OS=Arabidopsis thaliana GN=SHM4 PE=1 SV=1	PREDICTED: serine hydroxymethyltransferase 4-like [Solanum tuberosum]	gi|565366479|ref|XP_006349915.1|	--	PF00464.17
	TRINITY_DN167093_c0_g1	826.12	2.59e-06	-1.14117	down	0.00242497	-1.01047	down	1.41e-23	-2.05317	down	--	--	Cellular Component: integral component of membrane (GO:0016021);;	--	--	--	--	--	PREDICTED: formin-like protein 8 [Solanum tuberosum]	gi|565356658|ref|XP_006345180.1|	--	--
	TRINITY_DN167428_c0_g1	1206.12	9.99e-08	-1.12991	down	3.52e-07	-1.3697	down	9.65e-18	-1.42412	down	[IQR]	--	Molecular Function: oxidoreductase activity (GO:0016491);; Biological Process: oxidation-reduction process (GO:0055114);;	--	[R]	General function prediction only	Enoyl-(Acyl carrier protein) reductase;; short chain dehydrogenase;; KR domain;; Saccharopine dehydrogenase NADP binding domain;; NAD dependent epimerase/dehydratase family;; 3-beta hydroxysteroid dehydrogenase/isomerase family	Short-chain dehydrogenase reductase 3b OS=Arabidopsis thaliana GN=SDR3b PE=2 SV=1	PREDICTED: short-chain dehydrogenase reductase 3b-like [Nicotiana sylvestris]	gi|698567320|ref|XP_009773745.1|	--	PF13561.4;PF00106.23;PF08659.8;PF03435.16;PF01370.19;PF01073.17
	TRINITY_DN16976_c0_g2	2085.12	1.64e-94	-1.59776	down	5.43e-43	-2.41446	down	6.03e-91	-1.73461	down	[G]	Carbohydrate transport and metabolism	Molecular Function: ribokinase activity (GO:0004747);; Molecular Function: ATP binding (GO:0005524);; Cellular Component: cytosol (GO:0005829);; Biological Process: D-ribose metabolic process (GO:0006014);; Molecular Function: fructokinase activity (GO:0008865);; Biological Process: starch biosynthetic process (GO:0019252);; Biological Process: response to cadmium ion (GO:0046686);; Biological Pr…	K00847|2.41492e-172|ath:AT5G51830|pfkB-like carbohydrate kinase family protein; K00847 fructokinase [EC:2.7.1.4] (A)	[G]	Carbohydrate transport and metabolism	pfkB family carbohydrate kinase	Probable fructokinase-7 OS=Arabidopsis thaliana GN=At5g51830 PE=1 SV=1	PREDICTED: probable fructokinase-7 isoform X1 [Solanum pennellii]	gi|970013927|ref|XP_015067945.1|	--	PF00294.22
	TRINITY_DN17261_c0_g1	1510.12	1.29e-95	-1.43814	down	1.03e-27	-1.73762	down	2.52e-273	-1.95096	down	[F]	Nucleotide transport and metabolism	Biological Process: glutamine metabolic process (GO:0006541);; Molecular Function: transferase activity (GO:0016740);;	--	[F]	Nucleotide transport and metabolism	Glutamine amidotransferase class-I;; Peptidase C26	Gamma-glutamyl peptidase 5 OS=Arabidopsis thaliana GN=GGP5 PE=2 SV=1	PREDICTED: putative glutamine amidotransferase YLR126C [Solanum tuberosum]	gi|565370197|ref|XP_006351711.1|	--	PF00117.26;PF07722.11
	TRINITY_DN21153_c0_g1	399.12	6.2e-23	-2.47495	down	2.08e-13	-3.65486	down	6.37e-39	-7.73255	down	[E]	Amino acid transport and metabolism	Molecular Function: methylenetetrahydrofolate reductase (NAD(P)H) activity (GO:0004489);; Biological Process: methionine metabolic process (GO:0006555);; Biological Process: tetrahydrofolate interconversion (GO:0035999);; Biological Process: oxidation-reduction process (GO:0055114);;	K00297|4.22646e-133|osa:4334554|Os03g0815200; K00297 methylenetetrahydrofolate reductase (NADPH) [EC:1.5.1.20] (A)	[E]	Amino acid transport and metabolism	Methylenetetrahydrofolate reductase	Probable methylenetetrahydrofolate reductase OS=Oryza sativa subsp. japonica GN=Os03g0815200 PE=2 SV=1	PREDICTED: probable methylenetetrahydrofolate reductase [Solanum tuberosum]	gi|565358020|ref|XP_006345827.1|	--	PF02219.15
	TRINITY_DN21187_c0_g1	1344.12	7.7e-100	-3.50921	down	2.27e-06	-4.1636	down	4.57e-65	-8.63783	down	[C]	Energy production and conversion	Biological Process: carbohydrate metabolic process (GO:0005975);; Biological Process: tricarboxylic acid cycle (GO:0006099);; Biological Process: malate metabolic process (GO:0006108);; Cellular Component: integral component of membrane (GO:0016021);; Molecular Function: L-malate dehydrogenase activity (GO:0030060);;	K00025|2.35572e-167|rcu:RCOM_1609380|malate dehydrogenase, putative (EC:1.1.1.37); K00025 malate dehydrogenase [EC:1.1.1.37] (A)	[C]	Energy production and conversion	lactate/malate dehydrogenase, NAD binding domain;; 3-beta hydroxysteroid dehydrogenase/isomerase family;; lactate/malate dehydrogenase, alpha/beta C-terminal domain	Malate dehydrogenase, cytoplasmic OS=Oryza sativa subsp. japonica GN=Os10g0478200 PE=1 SV=3	PREDICTED: malate dehydrogenase, cytoplasmic-like isoform X3 [Nicotiana tomentosiformis]	gi|697186897|ref|XP_009602486.1|	--	PF00056.21;PF01073.17;PF02866.16
	TRINITY_DN21187_c0_g2	1343.12	0	-3.27678	down	2.08e-163	-5.02141	down	0	-6.78737	down	[C]	Energy production and conversion	Biological Process: carbohydrate metabolic process (GO:0005975);; Biological Process: tricarboxylic acid cycle (GO:0006099);; Biological Process: malate metabolic process (GO:0006108);; Cellular Component: integral component of membrane (GO:0016021);; Molecular Function: L-malate dehydrogenase activity (GO:0030060);;	K00025|0|rcu:RCOM_1609380|malate dehydrogenase, putative (EC:1.1.1.37); K00025 malate dehydrogenase [EC:1.1.1.37] (A)	[C]	Energy production and conversion	lactate/malate dehydrogenase, alpha/beta C-terminal domain;; lactate/malate dehydrogenase, NAD binding domain	Malate dehydrogenase, cytoplasmic OS=Oryza sativa subsp. japonica GN=Os10g0478200 PE=1 SV=3	PREDICTED: malate dehydrogenase, cytoplasmic-like isoform X2 [Solanum tuberosum]	gi|565362369|ref|XP_006347920.1|	--	PF02866.16;PF00056.21
	TRINITY_DN21405_c0_g1	2848.12	0	-3.29229	down	6.71e-33	-2.68887	down	0	-1.39189	down	[E]	Amino acid transport and metabolism	Cellular Component: cytoplasm (GO:0005737);; Biological Process: L-phenylalanine catabolic process (GO:0006559);; Biological Process: cinnamic acid biosynthetic process (GO:0009800);; Molecular Function: phenylalanine ammonia-lyase activity (GO:0045548);;	K10775|0|vvi:100251137|phenylalanine ammonia-lyase; K10775 phenylalanine ammonia-lyase [EC:4.3.1.24] (A)	[Q]	Secondary metabolites biosynthesis, transport and catabolism	Aromatic amino acid lyase	Phenylalanine ammonia-lyase OS=Nicotiana tabacum PE=2 SV=1	phenylalanine ammonia-lyase 2 [Solanum lycopersicum]	gi|1002095828|ref|NP_001307530.1|	--	PF00221.17
	TRINITY_DN21408_c0_g2	1441.12	4.44e-20	-1.72513	down	2.88e-06	-3.79695	down	1.67e-54	-4.47457	down	[R]	General function prediction only	Molecular Function: acid phosphatase activity (GO:0003993);; Cellular Component: integral component of membrane (GO:0016021);; Biological Process: dephosphorylation (GO:0016311);; Molecular Function: metal ion binding (GO:0046872);;	--	[G]	Carbohydrate transport and metabolism	Calcineurin-like phosphoesterase;; Purple acid Phosphatase, N-terminal domain;; Iron/zinc purple acid phosphatase-like protein C	Probable purple acid phosphatase 20 OS=Arabidopsis thaliana GN=PAP20 PE=2 SV=1	PREDICTED: probable purple acid phosphatase 20 [Solanum pennellii]	gi|970051795|ref|XP_015087493.1|	--	PF00149.26;PF16656.3;PF14008.4
	TRINITY_DN27668_c0_g1	3749.23	1.06e-196	-1.03597	down	4.57e-23	-1.19111	down	0	-1.24282	down	[G]	Carbohydrate transport and metabolism	Biological Process: maltose metabolic process (GO:0000023);; Biological Process: polysaccharide catabolic process (GO:0000272);; Molecular Function: RNA binding (GO:0003723);; Molecular Function: glucose-6-phosphate isomerase activity (GO:0004347);; Molecular Function: ATP binding (GO:0005524);; Cellular Component: cytosol (GO:0005829);; Biological Process: gluconeogenesis (GO:0006094);; Biologic…	K01810|0|rcu:RCOM_1039110|glucose-6-phosphate isomerase, putative (EC:5.3.1.9); K01810 glucose-6-phosphate isomerase [EC:5.3.1.9] (A)	[G]	Carbohydrate transport and metabolism	Phosphoglucose isomerase	Glucose-6-phosphate isomerase 1, chloroplastic OS=Arabidopsis thaliana GN=PGI1 PE=1 SV=1	glucose-6-phosphate isomerase 1 [Solanum lycopersicum]	gi|927442675|ref|NP_001234583.2|	--	PF00342.17
	TRINITY_DN28853_c0_g2	1093.12	2.53e-80	-4.01324	down	4.85e-26	-4.65231	down	4.09e-77	-6.22068	down	--	--	--	--	--	--	--	--	PREDICTED: uncharacterized protein LOC102582141 [Solanum tuberosum]	gi|565348427|ref|XP_006341214.1|	--	--
	TRINITY_DN29289_c0_g2	1554.12	1.17e-32	-2.13134	down	0.00863618	-1.1927	down	4.04e-124	-5.94565	down	--	--	Molecular Function: hydrolase activity, hydrolyzing O-glycosyl compounds (GO:0004553);; Cellular Component: cell wall (GO:0005618);; Biological Process: xyloglucan metabolic process (GO:0010411);; Cellular Component: integral component of membrane (GO:0016021);; Molecular Function: xyloglucan:xyloglucosyl transferase activity (GO:0016762);; Biological Process: cell wall biogenesis (GO:0042546);; …	--	--	--	Glycosyl hydrolases family 16;; Xyloglucan endo-transglycosylase (XET) C-terminus	Probable xyloglucan endotransglucosylase/hydrolase protein 30 OS=Arabidopsis thaliana GN=XTH30 PE=2 SV=2	PREDICTED: probable xyloglucan endotransglucosylase/hydrolase protein 30 [Solanum pennellii]	gi|970044437|ref|XP_015083635.1|	--	PF00722.19;PF06955.10
	TRINITY_DN30523_c0_g1	486.12	2.79e-12	-1.76187	down	0.00461616	-1.2568	down	3.93e-36	-2.72671	down	[R]	General function prediction only	Molecular Function: GTP binding (GO:0005525);; Cellular Component: intracellular (GO:0005622);; Biological Process: small GTPase mediated signal transduction (GO:0007264);; Biological Process: protein transport (GO:0015031);; Cellular Component: membrane (GO:0016020);;	K04392|2.34206e-67|vvi:100253703|rac-like GTP-binding protein RAC1; K04392 Ras-related C3 botulinum toxin substrate 1 (A)	[R]	General function prediction only	Ras family	Rac-like GTP-binding protein ARAC3 OS=Arabidopsis thaliana GN=ARAC3 PE=1 SV=1	Rac-like GTP-binding protein ARAC3 [Morus notabilis]	gi|703076446|ref|XP_010090337.1|	--	PF00071.20
	TRINITY_DN34313_c0_g5	672.12	2.48e-15	-7.11312	down	4.34e-17	-6.14265	down	2.1e-19	-8.55926	down	--	--	--	--	--	--	--	--	PREDICTED: uncharacterized protein LOC104104329 isoform X2 [Nicotiana tomentosiformis]	gi|697113587|ref|XP_009610679.1|	--	--
	TRINITY_DN35124_c1_g1	1310.12	1.42e-60	-3.74646	down	4.46e-10	-2.30982	down	3.34e-70	-3.53811	down	--	--	--	--	--	--	Wound-induced protein	--	PREDICTED: uncharacterized protein LOC102583467 [Solanum tuberosum]	gi|565388724|ref|XP_006360122.1|	--	PF12609.6
	TRINITY_DN35490_c0_g1	1275.12	6.03e-81	-4.36962	down	8.74e-36	-5.12789	down	2.47e-86	-5.14619	down	--	--	Cellular Component: plasma membrane (GO:0005886);; Cellular Component: integral component of membrane (GO:0016021);;	--	--	--	Protein of unknown function, DUF599	--	PREDICTED: uncharacterized protein LOC102604178 [Solanum tuberosum]	gi|565361804|ref|XP_006347643.1|	--	PF04654.10
	TRINITY_DN35712_c0_g2	1080.12	1.93e-10	-3.88414	down	1.17e-12	-4.73108	down	1.45e-23	-3.84544	down	--	--	--	--	[K]	Transcription	SRF-type transcription factor (DNA-binding and dimerisation domain)	Agamous-like MADS-box protein AGL61 OS=Arabidopsis thaliana GN=AGL61 PE=1 SV=1	PREDICTED: agamous-like MADS-box protein AGL61 [Solanum tuberosum]	gi|565400175|ref|XP_006365607.1|	--	PF00319.16
	TRINITY_DN46790_c1_g1	3410.12	1.96e-90	-1.7032	down	1.84e-31	-2.79341	down	3.17e-296	-2.96423	down	--	--	Molecular Function: protease binding (GO:0002020);; Molecular Function: RNA binding (GO:0003723);; Cellular Component: actin filament (GO:0005884);; Biological Process: protein targeting to vacuole (GO:0006623);; Molecular Function: 3'-5' exonuclease activity (GO:0008408);; Cellular Component: thylakoid (GO:0009579);; Molecular Function: clathrin binding (GO:0030276);; Biological Process: nucleic…	K12471|0|vvi:100264697|clathrin interactor EPSIN 1; K12471 epsin (A)	[F]	Nucleotide transport and metabolism	ENTH domain;; 3'-5' exonuclease;; KH domain	Clathrin interactor EPSIN 1 OS=Arabidopsis thaliana GN=EPSIN1 PE=1 SV=1	PREDICTED: clathrin interactor EPSIN 1-like isoform X2 [Solanum tuberosum]	gi|565377705|ref|XP_006355310.1|	--	PF01417.18;PF01612.18;PF00013.27
	TRINITY_DN48484_c0_g2	2122.12	1.18e-08	-1.99206	down	2.81e-14	-4.89905	down	6.67e-20	-8.64842	down	--	--	Molecular Function: motor activity (GO:0003774);; Molecular Function: ATP binding (GO:0005524);; Biological Process: metabolic process (GO:0008152);; Cellular Component: myosin complex (GO:0016459);;	K10357|0|vvi:100259730|myosin-6-like; K10357 myosin V (A)	[Z]	Cytoskeleton	DIL domain	Myosin-8 OS=Arabidopsis thaliana GN=XI-B PE=3 SV=1	PREDICTED: myosin-7-like [Solanum tuberosum]	gi|971539318|ref|XP_015161100.1|	--	PF01843.17
	TRINITY_DN50567_c0_g1	2777.12	6.12e-17	-2.57472	down	6.18e-13	-1.83958	down	0.000623844	-2.215	down	[N]	Cell motility	Cellular Component: cytoplasm (GO:0005737);; Biological Process: ER to Golgi vesicle-mediated transport (GO:0006888);;	--	--	--	Biotin-requiring enzyme;; Biotin-lipoyl like;; Sedlin, N-terminal conserved region;; Sybindin-like family	Trafficking protein particle complex subunit 2 OS=Sus scrofa GN=TRAPPC2 PE=2 SV=2	PREDICTED: uncharacterized protein LOC101265244 [Solanum lycopersicum]	gi|460392196|ref|XP_004241703.1|	--	PF00364.20;PF13533.4;PF04628.11;PF04099.10
	TRINITY_DN53142_c1_g1	1903.12	1.35e-20	-7.96588	down	1.12e-10	-5.27138	down	6.14e-69	-5.67386	down	[V]	Defense mechanisms	Molecular Function: ATP binding (GO:0005524);; Cellular Component: plasma membrane (GO:0005886);; Biological Process: metabolic process (GO:0008152);; Molecular Function: organic phosphonate transmembrane-transporting ATPase activity (GO:0015416);; Biological Process: organic phosphonate transport (GO:0015716);; Biological Process: organophosphate ester transport (GO:0015748);; Cellular Component…	--	[Q]	Secondary metabolites biosynthesis, transport and catabolism	ABC-2 type transporter;; ABC transporter;; AAA domain, putative AbiEii toxin, Type IV TA system	ABC transporter G family member 11 OS=Arabidopsis thaliana GN=ABCG11 PE=1 SV=1	PREDICTED: ABC transporter G family member 11-like [Solanum tuberosum]	gi|565373444|ref|XP_006353283.1|	--	PF01061.22;PF00005.25;PF13304.4
	TRINITY_DN53202_c0_g1	4630.12	1.05e-59	-1.61519	down	4.15e-18	-1.89317	down	0	-5.49656	down	--	--	--	--	[R]	General function prediction only	Reverse transcriptase (RNA-dependent DNA polymerase)	Retrovirus-related Pol polyprotein from transposon TNT 1-94 OS=Nicotiana tabacum PE=2 SV=1	PREDICTED: uncharacterized mitochondrial protein AtMg00810-like [Solanum tuberosum]	gi|971577415|ref|XP_015158446.1|	--	PF07727.12
	TRINITY_DN53202_c0_g2	4973.12	1.16e-59	-2.45637	down	1.67e-10	-1.9469	down	3.61e-58	-7.2162	down	--	--	--	--	[R]	General function prediction only	Reverse transcriptase (RNA-dependent DNA polymerase)	Retrovirus-related Pol polyprotein from transposon TNT 1-94 OS=Nicotiana tabacum PE=2 SV=1	PREDICTED: uncharacterized protein LOC104649000 [Solanum lycopersicum]	gi|723726404|ref|XP_010325686.1|	--	PF07727.12
	TRINITY_DN56861_c0_g2	1620.12	6.03e-16	-1.24062	down	4.72e-07	-1.22655	down	6.19e-44	-1.58292	down	--	--	--	--	--	--	--	LysM and putative peptidoglycan-binding domain-containing protein 2 OS=Danio rerio GN=lysmd2 PE=2 SV=1	PREDICTED: uncharacterized protein LOC102605213 [Solanum tuberosum]	gi|565379177|ref|XP_006356013.1|	--	--
	TRINITY_DN57497_c0_g5	1833.12	1.82e-58	-1.11463	down	1e-18	-1.60588	down	2.99e-125	-1.62244	down	[MG]	--	Molecular Function: 3-beta-hydroxy-delta5-steroid dehydrogenase activity (GO:0003854);; Cellular Component: endoplasmic reticulum membrane (GO:0005789);; Biological Process: steroid biosynthetic process (GO:0006694);; Cellular Component: integral component of membrane (GO:0016021);; Biological Process: oxidation-reduction process (GO:0055114);;	K07748|0|vvi:100257631|3beta-hydroxysteroid-dehydrogenase/decarboxylase isoform 2; K07748 sterol-4alpha-carboxylate 3-dehydrogenase (decarboxylating) [EC:1.1.1.170] (A)	[IE]	--	3-beta hydroxysteroid dehydrogenase/isomerase family;; NAD dependent epimerase/dehydratase family;; GDP-mannose 4,6 dehydratase;; Male sterility protein;; RmlD substrate binding domain;; Polysaccharide biosynthesis protein;; NAD(P)H-binding;; NmrA-like family;; Transferase family	3beta-hydroxysteroid-dehydrogenase/decarboxylase isoform 2 OS=Arabidopsis thaliana GN=3BETAHSD/D2 PE=2 SV=2	PREDICTED: 3beta-hydroxysteroid-dehydrogenase/decarboxylase isoform 1-like isoform X1 [Solanum pennellii]	gi|970011665|ref|XP_015066756.1|	--	PF01073.17;PF01370.19;PF16363.3;PF07993.10;PF04321.15;PF02719.13;PF13460.4;PF05368.11;PF02458.13
	TRINITY_DN58349_c0_g1	1897.12	2.67e-167	-4.90782	down	1.89e-19	-4.37183	down	4.84e-87	-8.27618	down	[KAD]	--	Molecular Function: DNA binding (GO:0003677);;	K09422|1.75125e-65|vvi:100253438|transcription factor GAMYB; K09422 myb proto-oncogene protein, plant (A)	[K]	Transcription	Myb-like DNA-binding domain;; Myb-like DNA-binding domain	Transcription factor GAMYB OS=Oryza sativa subsp. indica GN=GAM1 PE=2 SV=1	PREDICTED: transcription factor MYB51-like [Solanum tuberosum]	gi|565370872|ref|XP_006352041.1|	--	PF00249.29;PF13921.4
	TRINITY_DN60447_c0_g1	1746.12	3.61e-07	-1.52875	down	1.2e-05	-1.22961	down	4.78e-20	-1.97936	down	[I]	Lipid transport and metabolism	Cellular Component: intracellular (GO:0005622);; Biological Process: protein folding (GO:0006457);; Biological Process: protein targeting to mitochondrion (GO:0006626);; Biological Process: biosynthetic process (GO:0009058);; Biological Process: response to heat (GO:0009408);; Biological Process: response to high light intensity (GO:0009644);; Molecular Function: transferase activity (GO:0016740)…	K18163|4.71456e-164|vvi:100255053|NADH dehydrogenase (ubiquinone) complex I, assembly factor 6; K18163 NADH dehydrogenase [ubiquinone] 1 alpha subcomplex assembly factor 6 (A)	[I]	Lipid transport and metabolism	Squalene/phytoene synthase	NADH dehydrogenase (ubiquinone) complex I, assembly factor 6 OS=Mus musculus GN=Ndufaf6 PE=1 SV=1	PREDICTED: NADH dehydrogenase (ubiquinone) complex I, assembly factor 6 [Solanum tuberosum]	gi|565384893|ref|XP_006358356.1|	--	PF00494.17
	TRINITY_DN61361_c2_g1	1979.12	5.78e-28	-1.09036	down	4.36e-16	-1.3698	down	3.68e-47	-1.53447	down	--	--	Biological Process: microtubule cytoskeleton organization (GO:0000226);; Cellular Component: endoplasmic reticulum membrane (GO:0005789);; Biological Process: protein folding (GO:0006457);; Biological Process: protein N-linked glycosylation (GO:0006487);; Biological Process: oligosaccharide-lipid intermediate biosynthetic process (GO:0006490);; Biological Process: response to heat (GO:0009408);; …	K03849|0|vvi:100253120|probable dolichyl pyrophosphate Glc1Man9GlcNAc2 alpha-1,3-glucosyltransferase; K03849 alpha-1,3-glucosyltransferase [EC:2.4.1.265] (A)	[K]	Transcription	ALG6, ALG8 glycosyltransferase family	Probable dolichyl pyrophosphate Glc1Man9GlcNAc2 alpha-1,3-glucosyltransferase OS=Arabidopsis thaliana GN=At2g44660 PE=2 SV=3	PREDICTED: probable dolichyl pyrophosphate Glc1Man9GlcNAc2 alpha-1,3-glucosyltransferase [Solanum tuberosum]	gi|565376297|ref|XP_006354643.1|	--	PF03155.13
	TRINITY_DN62363_c0_g1	354.13	2.77e-08	-1.15233	down	7.75e-05	-1.06697	down	1.37e-21	-1.45462	down	--	--	Biological Process: transport (GO:0006810);; Biological Process: metabolic process (GO:0008152);; Cellular Component: integral component of membrane (GO:0016021);; Molecular Function: hydrolase activity (GO:0016787);;	--	[U]	Intracellular trafficking, secretion, and vesicular transport	emp24/gp25L/p24 family/GOLD	Transmembrane emp24 domain-containing protein p24beta3 OS=Arabidopsis thaliana GN=At3g22845 PE=2 SV=1	PREDICTED: transmembrane emp24 domain-containing protein p24beta3-like [Solanum pennellii]	gi|970049277|ref|XP_015086152.1|	--	PF01105.22
	TRINITY_DN62449_c3_g1	1813.98	1.11e-254	-1.973	down	1.52e-19	-1.68653	down	3.68e-210	-1.73643	down	--	--	Molecular Function: Rho guanyl-nucleotide exchange factor activity (GO:0005089);; Biological Process: positive regulation of GTPase activity (GO:0043547);;	--	--	--	PRONE (Plant-specific Rop nucleotide exchanger)	Rop guanine nucleotide exchange factor 9 OS=Arabidopsis thaliana GN=ROPGEF9 PE=1 SV=1	PREDICTED: rho guanine nucleotide exchange factor 8-like [Solanum tuberosum]	gi|971561022|ref|XP_006353564.2|	--	PF03759.11
	TRINITY_DN62950_c0_g1	1603.73	2.97e-23	-1.18098	down	7.25e-35	-3.13812	down	6.4e-73	-2.21706	down	--	--	Biological Process: protein transport (GO:0015031);; Cellular Component: integral component of membrane (GO:0016021);; Biological Process: vesicle-mediated transport (GO:0016192);;	--	[U]	Intracellular trafficking, secretion, and vesicular transport	SCAMP family	Secretory carrier-associated membrane protein 1 OS=Oryza sativa subsp. japonica GN=SCAMP1 PE=2 SV=1	PREDICTED: secretory carrier-associated membrane protein 1-like [Solanum tuberosum]	gi|565366740|ref|XP_006350043.1|	--	PF04144.11
	TRINITY_DN63806_c0_g1	1824.12	2.41e-07	-1.58688	down	3.2e-06	-3.35709	down	1.27e-15	-6.1326	down	--	--	--	K10268|0|rcu:RCOM_1500690|ubiquitin-protein ligase, putative; K10268 F-box and leucine-rich repeat protein 2/20 (A)	[R]	General function prediction only	F-box domain	F-box protein At5g07670 OS=Arabidopsis thaliana GN=At5g07670 PE=2 SV=1	PREDICTED: F-box protein At5g51370-like [Solanum tuberosum]	gi|565384655|ref|XP_006358243.1|	--	PF00646.31
	TRINITY_DN64258_c4_g1	414.12	6.59e-07	-1.62029	down	1.59e-07	-2.97247	down	2.4e-27	-3.79617	down	--	--	Cellular Component: cytoplasm (GO:0005737);; Biological Process: exocytosis (GO:0006887);; Biological Process: vesicle docking (GO:0048278);;	--	--	--	Exocyst complex component Sec10	Exocyst complex component SEC10 OS=Arabidopsis thaliana GN=SEC10 PE=1 SV=2	PREDICTED: exocyst complex component SEC10, partial [Nicotiana sylvestris]	gi|698546846|ref|XP_009767845.1|	--	PF07393.9
	TRINITY_DN64342_c0_g3	1073.12	1.59e-05	-1.37279	down	0.00262873	-1.40482	down	1.88e-20	-2.68568	down	--	--	--	--	--	--	--	AT-rich interactive domain-containing protein 1 OS=Arabidopsis thaliana GN=ARID1 PE=2 SV=1	PREDICTED: AT-rich interactive domain-containing protein 1-like [Solanum tuberosum]	gi|565385565|ref|XP_006358672.1|	--	--
	TRINITY_DN65239_c0_g3	1632.12	3.25e-60	-1.2958	down	1.99e-42	-2.0265	down	6.08e-202	-2.11104	down	--	--	--	--	[S]	Function unknown	Eukaryotic protein of unknown function (DUF829)	Transmembrane protein 53-A OS=Xenopus laevis GN=tmem53-a PE=2 SV=1	PREDICTED: transmembrane protein 53 [Solanum tuberosum]	gi|565347240|ref|XP_006340641.1|	--	PF05705.12
	TRINITY_DN65834_c0_g1	1747.08	2.69e-158	-6.98074	down	8.01e-146	-6.70342	down	0	-5.49332	down	--	--	Molecular Function: transporter activity (GO:0005215);; Biological Process: transport (GO:0006810);; Cellular Component: integral component of membrane (GO:0016021);;	--	--	--	Purine nucleobase transmembrane transport	Probable purine permease 11 OS=Arabidopsis thaliana GN=PUP11 PE=1 SV=1	PREDICTED: probable purine permease 11 [Solanum pennellii]	gi|970046642|ref|XP_015084833.1|	--	PF16913.3
	TRINITY_DN65854_c0_g3	2044.92	3.12e-19	-1.30861	down	1.04e-06	-1.44888	down	3.41e-44	-2.34879	down	--	--	Cellular Component: Golgi apparatus (GO:0005794);; Cellular Component: integral component of membrane (GO:0016021);; Molecular Function: O-acetyltransferase activity (GO:0016413);; Biological Process: cell wall organization or biogenesis (GO:0071554);;	--	--	--	GDSL/SGNH-like Acyl-Esterase family found in Pmr5 and Cas1p;; PMR5 N terminal Domain	Protein trichome berefringence-like 7 OS=Arabidopsis thaliana GN=TBL7 PE=3 SV=1	PREDICTED: protein trichome berefringence-like 7 isoform X1 [Solanum tuberosum]	gi|565368690|ref|XP_006350974.1|	--	PF13839.4;PF14416.4
	TRINITY_DN66240_c0_g2	1978.65	1.19e-73	-4.79455	down	1.44e-10	-1.6082	down	6.27e-109	-2.76273	down	--	--	Molecular Function: DNA binding (GO:0003677);; Molecular Function: sequence-specific DNA binding transcription factor activity (GO:0003700);; Cellular Component: nucleus (GO:0005634);; Biological Process: regulation of transcription, DNA-templated (GO:0006355);; Biological Process: multicellular organismal development (GO:0007275);;	K09285|3.50901e-92|rcu:RCOM_1442620|hypothetical protein; K09285 AP2-like factor, ANT lineage (A)	--	--	AP2 domain	AP2-like ethylene-responsive transcription factor At1g16060 OS=Arabidopsis thaliana GN=At1g16060 PE=2 SV=1	PREDICTED: AP2-like ethylene-responsive transcription factor At1g16060 isoform X2 [Solanum lycopersicum]	gi|460380276|ref|XP_004235883.1|	--	PF00847.18
	TRINITY_DN66688_c0_g1	1025.12	5.38e-09	-4.72505	down	6.57e-13	-3.79025	down	1e-23	-5.95323	down	--	--	--	--	--	--	--	--	PREDICTED: uncharacterized protein LOC107014765 isoform X1 [Solanum pennellii]	gi|970018294|ref|XP_015070310.1|	--	--
	TRINITY_DN67079_c0_g2	3235.12	8.56e-66	-1.04895	down	9.58e-10	-1.46413	down	4.99e-47	-1.06147	down	--	--	Molecular Function: glucose-6-phosphate dehydrogenase activity (GO:0004345);; Cellular Component: cytoplasm (GO:0005737);; Biological Process: glucose metabolic process (GO:0006006);; Biological Process: pentose-phosphate shunt (GO:0006098);; Molecular Function: NADP binding (GO:0050661);; Biological Process: oxidation-reduction process (GO:0055114);;	K00036|0|vvi:100254253|glucose-6-phosphate 1-dehydrogenase, cytoplasmic isoform; K00036 glucose-6-phosphate 1-dehydrogenase [EC:1.1.1.49] (A)	[G]	Carbohydrate transport and metabolism	Glucose-6-phosphate dehydrogenase, C-terminal domain;; Glucose-6-phosphate dehydrogenase, NAD binding domain	Glucose-6-phosphate 1-dehydrogenase, cytoplasmic isoform OS=Solanum tuberosum GN=G6PDH PE=2 SV=1	PREDICTED: glucose-6-phosphate 1-dehydrogenase, cytoplasmic isoform isoform X1 [Solanum tuberosum]	gi|565343073|ref|XP_006338664.1|	--	PF02781.14;PF00479.20
	TRINITY_DN69070_c1_g1	1512.12	0.000647584	-1.42421	down	0.00776051	-1.93743	down	5.22e-06	-4.17551	down	--	--	--	--	--	--	--	--	PREDICTED: uncharacterized protein LOC102602698 [Solanum tuberosum]	gi|565399045|ref|XP_006365072.1|	--	--
	TRINITY_DN71317_c0_g3	3768.12	7.3e-143	-1.22867	down	2.26e-17	-1.05391	down	0	-2.01183	down	[I]	Lipid transport and metabolism	Molecular Function: phospholipase D activity (GO:0004630);; Molecular Function: calcium ion binding (GO:0005509);; Cellular Component: membrane (GO:0016020);; Biological Process: lipid catabolic process (GO:0016042);; Biological Process: phosphatidylcholine metabolic process (GO:0046470);; Molecular Function: N-acylphosphatidylethanolamine-specific phospholipase D activity (GO:0070290);;	K01115|0|rcu:RCOM_1613030|phospholipase d beta, putative (EC:3.1.4.4); K01115 phospholipase D1/2 [EC:3.1.4.4] (A)	[I]	Lipid transport and metabolism	Phospholipase D C terminal;; C2 domain;; Phospholipase D Active site motif;; PLD-like domain	Phospholipase D beta 1 OS=Arabidopsis thaliana GN=PLDBETA1 PE=1 SV=4	PREDICTED: phospholipase D gamma 1-like [Solanum pennellii]	gi|970003050|ref|XP_015062293.1|	--	PF12357.6;PF00168.28;PF00614.20;PF13091.4
	TRINITY_DN71655_c0_g1	1361.12	0	-3.36821	down	1.1e-13	-1.3959	down	0	-2.02393	down	--	--	--	--	--	--	Protein of unknown function, DUF538	--	PREDICTED: uncharacterized protein LOC104089434 [Nicotiana tomentosiformis]	gi|697167526|ref|XP_009592625.1|	--	PF04398.10
	TRINITY_DN71775_c1_g1	740.12	1.67e-47	-2.09135	down	3.3e-05	-1.13987	down	2.77e-182	-3.44406	down	[MG]	--	Biological Process: carbohydrate metabolic process (GO:0005975);; Cellular Component: integral component of membrane (GO:0016021);; Molecular Function: UDP-glucuronate 4-epimerase activity (GO:0050378);; Molecular Function: coenzyme binding (GO:0050662);;	K08679|3.96516e-79|rcu:RCOM_1611590|UDP-glucuronate 5-epimerase, putative; K08679 UDP-glucuronate 4-epimerase [EC:5.1.3.6] (A)	[M]	Cell wall/membrane/envelope biogenesis	--	UDP-glucuronate 4-epimerase 2 OS=Arabidopsis thaliana GN=GAE2 PE=2 SV=1	PREDICTED: UDP-glucuronate 4-epimerase 3 [Solanum tuberosum]	gi|565357364|ref|XP_006345514.1|	--	--
	TRINITY_DN71824_c0_g2	2095.12	6.36e-113	-1.77444	down	8.4e-60	-4.0052	down	2.89e-228	-3.72584	down	--	--	Cellular Component: mitochondrion (GO:0005739);; Cellular Component: integral component of membrane (GO:0016021);; Molecular Function: NADH dehydrogenase (quinone) activity (GO:0050136);; Biological Process: oxidation-reduction process (GO:0055114);;	--	[C]	Energy production and conversion	Proton-conducting membrane transporter	NADH-ubiquinone oxidoreductase chain 2 OS=Beta vulgaris GN=ND2 PE=3 SV=2	hypothetical protein NitaMp085 [Nicotiana tabacum]	gi|57013954|ref|YP_173426.1|	--	PF00361.18
	TRINITY_DN71910_c0_g1	1485.12	3.15e-14	-1.58912	down	8.24e-06	-1.64528	down	9.49e-79	-4.90239	down	[R]	General function prediction only	Cellular Component: integral component of membrane (GO:0016021);; Molecular Function: hydrolase activity (GO:0016787);;	--	[R]	General function prediction only	alpha/beta hydrolase fold;; Alpha/beta hydrolase family;; Serine aminopeptidase, S33;; Serine hydrolase	--	PREDICTED: uncharacterized protein LOC102597783 [Solanum tuberosum]	gi|565344198|ref|XP_006339204.1|	--	PF00561.18;PF12697.5;PF12146.6;PF06821.11
	TRINITY_DN72822_c5_g1	2558.12	0	-1.67982	down	9.95e-53	-1.74875	down	0	-1.6254	down	[C]	Energy production and conversion	Molecular Function: aldehyde dehydrogenase (NAD) activity (GO:0004029);; Biological Process: vegetative to reproductive phase transition of meristem (GO:0010228);; Biological Process: protein desumoylation (GO:0016926);; Biological Process: hydrogen peroxide biosynthetic process (GO:0050665);; Biological Process: oxidation-reduction process (GO:0055114);;	K00128|0|vvi:100267386|aldehyde dehydrogenase family 2 member B4, mitochondrial; K00128 aldehyde dehydrogenase (NAD+) [EC:1.2.1.3] (A)	[C]	Energy production and conversion	Aldehyde dehydrogenase family	Aldehyde dehydrogenase family 2 member B7, mitochondrial OS=Arabidopsis thaliana GN=ALDH2B7 PE=2 SV=2	PREDICTED: aldehyde dehydrogenase family 2 member B7, mitochondrial-like [Solanum tuberosum]	gi|565379092|ref|XP_006355977.1|	--	PF00171.20
	TRINITY_DN73246_c1_g2	3911.58	0	-2.97174	down	0.000412002	-1.99695	down	0	-2.52147	down	--	--	Biological Process: very long-chain fatty acid metabolic process (GO:0000038);; Cellular Component: endoplasmic reticulum (GO:0005783);; Biological Process: fatty acid biosynthetic process (GO:0006633);; Biological Process: response to wounding (GO:0009611);; Biological Process: coumarin biosynthetic process (GO:0009805);; Molecular Function: fatty acid elongase activity (GO:0009922);; Biological…	K15397|0|vvi:100247295|3-ketoacyl-CoA synthase 1; K15397 3-ketoacyl-CoA synthase [EC:2.3.1.199] (A)	--	--	FAE1/Type III polyketide synthase-like protein;; 3-Oxoacyl-[acyl-carrier-protein (ACP)] synthase III C terminal;; Chalcone and stilbene synthases, C-terminal domain;; EamA-like transporter family;; EamA-like transporter family	3-ketoacyl-CoA synthase 1 OS=Arabidopsis thaliana GN=KCS1 PE=1 SV=1	PREDICTED: 3-ketoacyl-CoA synthase 1 [Solanum tuberosum]	gi|565390568|ref|XP_006361008.1|	--	PF08392.10;PF08541.8;PF02797.13;PF00892.18;PF00892.18
	TRINITY_DN74162_c1_g2	693.12	0.000391851	-2.13598	down	0.000410064	-2.5313	down	1.61e-08	-3.94845	down	--	--	--	--	--	--	--	--	--	--	--	--
	TRINITY_DN75739_c0_g4	1545.12	1.31e-09	-2.42278	down	0.00487618	-1.83396	down	2.7e-06	-1.91374	down	--	--	Molecular Function: protein serine/threonine kinase activity (GO:0004674);; Molecular Function: ATP binding (GO:0005524);; Cellular Component: cytoplasm (GO:0005737);; Biological Process: protein phosphorylation (GO:0006468);; Biological Process: intracellular signal transduction (GO:0035556);;	--	[T]	Signal transduction mechanisms	--	Serine/threonine-protein kinase SRK2A OS=Arabidopsis thaliana GN=SRK2A PE=1 SV=1	PREDICTED: serine/threonine-protein kinase SRK2A-like, partial [Nicotiana sylvestris]	gi|698571551|ref|XP_009774903.1|	--	--
	TRINITY_DN76786_c1_g2	1035.12	2.08e-40	-1.0477	down	2.55e-28	-1.58697	down	1.45e-230	-2.2423	down	--	--	Cellular Component: vacuole (GO:0005773);; Cellular Component: endoplasmic reticulum (GO:0005783);; Biological Process: protein transport (GO:0015031);; Cellular Component: integral component of membrane (GO:0016021);; Biological Process: sterol biosynthetic process (GO:0016126);; Biological Process: vesicle-mediated transport (GO:0016192);; Cellular Component: Golgi cisterna membrane (GO:0032580…	--	[U]	Intracellular trafficking, secretion, and vesicular transport	emp24/gp25L/p24 family/GOLD	Transmembrane emp24 domain-containing protein p24beta3 OS=Arabidopsis thaliana GN=At3g22845 PE=2 SV=1	PREDICTED: transmembrane emp24 domain-containing protein p24beta3 [Solanum lycopersicum]	gi|460404277|ref|XP_004247610.1|	--	PF01105.22
	TRINITY_DN77886_c2_g1	608.12	3.34e-82	-3.66547	down	0.00140396	-1.28925	down	3.33e-121	-4.57521	down	[MG]	--	Biological Process: metabolic process (GO:0008152);; Cellular Component: integral component of membrane (GO:0016021);; Molecular Function: UDP-glucuronate decarboxylase activity (GO:0048040);;	--	[GM]	--	--	UDP-glucuronic acid decarboxylase 1 OS=Arabidopsis thaliana GN=UXS1 PE=1 SV=1	putative UDP-glucuronate decarboxylase 4 [Nicotiana tabacum]	gi|48093467|gb|AAT40110.1|	--	--
	TRINITY_DN79081_c0_g2	4535.47	0	-2.84389	down	0.000405073	-1.10503	down	0	-3.58393	down	[R]	General function prediction only	Biological Process: cleavage in ITS2 between 5.8S rRNA and LSU-rRNA of tricistronic rRNA transcript (SSU-rRNA, 5.8S rRNA, LSU-rRNA) (GO:0000448);; Molecular Function: ATP binding (GO:0005524);; Cellular Component: nucleus (GO:0005634);; Cellular Component: integral component of membrane (GO:0016021);; Biological Process: phosphorylation (GO:0016310);; Molecular Function: polynucleotide 5'-hydroxy…	K06947|0|vvi:100244933|polynucleotide 5'-hydroxyl-kinase NOL9; K06947 polynucleotide 5'-hydroxyl-kinase GRC3/NOL9 [EC:2.7.1.-] (A)	[R]	General function prediction only	Zein-binding;; mRNA cleavage and polyadenylation factor CLP1 P-loop	Polynucleotide 5'-hydroxyl-kinase NOL9 OS=Arabidopsis thaliana GN=At5g11010 PE=2 SV=1	PREDICTED: probable myosin-binding protein 5 isoform X2 [Solanum tuberosum]	gi|565356258|ref|XP_006344985.1|	--	PF04576.13;PF16575.3
	TRINITY_DN79101_c3_g2	1573.12	1.11e-09	-1.30687	down	0.000184525	-1.46644	down	2.15e-10	-1.48349	down	--	--	Biological Process: plant-type cell wall modification (GO:0009827);; Biological Process: pollen tube growth (GO:0009860);; Cellular Component: integral component of membrane (GO:0016021);; Biological Process: sphingolipid biosynthetic process (GO:0030148);; Molecular Function: sphingolipid delta-4 desaturase activity (GO:0042284);; Biological Process: oxidation-reduction process (GO:0055114);;	--	[I]	Lipid transport and metabolism	Fatty acid desaturase;; Sphingolipid Delta4-desaturase (DES)	Sphingolipid delta(4)-desaturase DES1-like OS=Oryza sativa subsp. japonica GN=Os02g0639600 PE=2 SV=1	uncharacterized protein LOC543709 [Solanum lycopersicum]	gi|350534880|ref|NP_001234676.1|	--	PF00487.22;PF08557.8
	TRINITY_DN79121_c4_g1	2170.12	1.03e-207	-1.26693	down	4.87e-12	-1.0785	down	3.67e-228	-1.04064	down	[C]	Energy production and conversion	Molecular Function: pyruvate dehydrogenase (acetyl-transferring) activity (GO:0004739);; Biological Process: acetyl-CoA biosynthetic process from pyruvate (GO:0006086);; Cellular Component: chloroplast stroma (GO:0009570);; Cellular Component: chloroplast envelope (GO:0009941);; Biological Process: oxidation-reduction process (GO:0055114);;	K00161|0|rcu:RCOM_1339660|pyruvate dehydrogenase, putative (EC:1.2.4.1); K00161 pyruvate dehydrogenase E1 component alpha subunit [EC:1.2.4.1] (A)	[C]	Energy production and conversion	Dehydrogenase E1 component;; Thiamine pyrophosphate enzyme, C-terminal TPP binding domain	Pyruvate dehydrogenase E1 component subunit alpha-3, chloroplastic OS=Arabidopsis thaliana GN=PDH-E1 ALPHA PE=2 SV=1	PREDICTED: pyruvate dehydrogenase E1 component subunit alpha-3, chloroplastic-like [Solanum tuberosum]	gi|565374375|ref|XP_006353739.1|	--	PF00676.18;PF02775.19
	TRINITY_DN81198_c0_g1	2004.12	7.25e-17	-3.34631	down	8.23e-11	-5.17998	down	2.66e-13	-8.88994	down	--	--	Molecular Function: DNA binding (GO:0003677);; Cellular Component: nucleus (GO:0005634);; Biological Process: regulation of transcription, DNA-templated (GO:0006355);; Biological Process: single-organism cellular process (GO:0044763);; Biological Process: response to stimulus (GO:0050896);;	--	--	--	B3 DNA binding domain	B3 domain-containing transcription factor ABI3 OS=Arabidopsis thaliana GN=ABI3 PE=1 SV=1	PREDICTED: B3 domain-containing transcription factor ABI3-like [Solanum pennellii]	gi|970035119|ref|XP_015078891.1|	--	PF02362.19
	TRINITY_DN81241_c2_g1	1057.12	9.6e-35	-1.13394	down	4.1e-06	-1.96454	down	4.11e-153	-7.36028	down	--	--	Molecular Function: 5'-nucleotidase activity (GO:0008253);; Biological Process: dephosphorylation (GO:0016311);;	K03787|6.66293e-73|vvi:100242981|uncharacterized LOC100242981; K03787 5'-nucleotidase [EC:3.1.3.5] (A)	--	--	Survival protein SurE	--	PREDICTED: 5'-nucleotidase SurE [Solanum pennellii]	gi|970033479|ref|XP_015078043.1|	--	PF01975.15
	TRINITY_DN81892_c32_g1	1494.12	1.5e-73	-1.19001	down	6.47e-16	-1.31671	down	1.38e-194	-2.28825	down	[S]	Function unknown	Cellular Component: integral component of membrane (GO:0016021);;	--	--	--	SNARE associated Golgi protein	TVP38/TMEM64 family membrane protein slr0305 OS=Synechocystis sp. (strain PCC 6803 / Kazusa) GN=slr0305 PE=3 SV=1	PREDICTED: uncharacterized protein LOC101246475 [Solanum lycopersicum]	gi|460369061|ref|XP_004230383.1|	--	PF09335.9
	TRINITY_DN81898_c5_g1	1828.12	1.79e-16	-1.10178	down	5.82e-11	-1.29547	down	4.36e-122	-2.45808	down	--	--	Molecular Function: protease binding (GO:0002020);; Cellular Component: actin filament (GO:0005884);; Biological Process: protein targeting to vacuole (GO:0006623);; Cellular Component: thylakoid (GO:0009579);; Molecular Function: clathrin binding (GO:0030276);;	K12471|1.61792e-74|vvi:100264697|clathrin interactor EPSIN 1; K12471 epsin (A)	[F]	Nucleotide transport and metabolism	--	Clathrin interactor EPSIN 1 OS=Arabidopsis thaliana GN=EPSIN1 PE=1 SV=1	PREDICTED: clathrin interactor EPSIN 1 [Solanum tuberosum]	gi|565346411|ref|XP_006340249.1|	--	--
	TRINITY_DN82016_c0_g1	3063.4	0	-2.05437	down	1.66e-50	-2.01481	down	0	-3.00914	down	--	--	--	--	[R]	General function prediction only	GPCR-chaperone;; Ankyrin repeats (3 copies)	Ankyrin repeat domain-containing protein 13B OS=Mus musculus GN=Ankrd13b PE=2 SV=1	PREDICTED: ankyrin repeat domain-containing protein 13C-A-like [Solanum pennellii]	gi|970052111|ref|XP_015087654.1|	--	PF11904.6;PF12796.5
	TRINITY_DN82553_c3_g1	1408.12	7.9e-54	-2.69261	down	1.36e-19	-3.49065	down	1.22e-23	-1.29349	down	--	--	Molecular Function: transporter activity (GO:0005215);; Biological Process: transport (GO:0006810);; Cellular Component: integral component of membrane (GO:0016021);;	--	--	--	Purine nucleobase transmembrane transport	Probable purine permease 9 OS=Arabidopsis thaliana GN=PUP9 PE=2 SV=2	PREDICTED: probable purine permease 9 [Solanum tuberosum]	gi|565378334|ref|XP_006355612.1|	--	PF16913.3
	TRINITY_DN82756_c2_g5	2216.12	0	-4.06275	down	4.36e-63	-3.79827	down	0	-7.57938	down	[C]	Energy production and conversion	Molecular Function: malate dehydrogenase (decarboxylating) (NAD+) activity (GO:0004471);; Biological Process: malate metabolic process (GO:0006108);; Molecular Function: metal ion binding (GO:0046872);; Molecular Function: NAD binding (GO:0051287);; Biological Process: oxidation-reduction process (GO:0055114);;	K00029|0|rcu:RCOM_1049930|malic enzyme, putative (EC:1.1.1.40); K00029 malate dehydrogenase (oxaloacetate-decarboxylating)(NADP+) [EC:1.1.1.40] (A)	[C]	Energy production and conversion	Malic enzyme, NAD binding domain;; Malic enzyme, N-terminal domain	NADP-dependent malic enzyme OS=Vitis vinifera PE=2 SV=1	PREDICTED: NADP-dependent malic enzyme-like isoform X1 [Solanum tuberosum]	gi|971581730|ref|XP_015159557.1|	--	PF03949.13;PF00390.17
	TRINITY_DN82756_c2_g8	2217.12	3.86e-40	-4.28107	down	2.98e-08	-3.82266	down	5.92e-26	-7.58955	down	[C]	Energy production and conversion	Molecular Function: malate dehydrogenase (decarboxylating) (NAD+) activity (GO:0004471);; Biological Process: malate metabolic process (GO:0006108);; Molecular Function: metal ion binding (GO:0046872);; Molecular Function: NAD binding (GO:0051287);; Biological Process: oxidation-reduction process (GO:0055114);;	K00029|0|rcu:RCOM_1049930|malic enzyme, putative (EC:1.1.1.40); K00029 malate dehydrogenase (oxaloacetate-decarboxylating)(NADP+) [EC:1.1.1.40] (A)	[C]	Energy production and conversion	Malic enzyme, NAD binding domain;; Malic enzyme, N-terminal domain	NADP-dependent malic enzyme OS=Vitis vinifera PE=2 SV=1	PREDICTED: NADP-dependent malic enzyme-like isoform X1 [Solanum tuberosum]	gi|971581730|ref|XP_015159557.1|	--	PF03949.13;PF00390.17
	TRINITY_DN82890_c3_g1	831.65	1.51e-09	-2.29842	down	2.12e-05	-2.18323	down	2.86e-10	-2.58525	down	--	--	--	--	--	--	No apical meristem (NAM) protein	--	PREDICTED: NAC domain-containing protein 78-like [Nicotiana tomentosiformis]	gi|697154146|ref|XP_009631312.1|	--	PF02365.13
	TRINITY_DN83212_c1_g2	1762.22	1.12e-65	-1.16428	down	1.85e-48	-1.98885	down	0	-3.38394	down	--	--	Cellular Component: integral component of mitochondrial outer membrane (GO:0031307);;	--	--	--	--	--	PREDICTED: uncharacterized protein LOC102589054 [Solanum tuberosum]	gi|565381590|ref|XP_006357149.1|	--	--
	TRINITY_DN83345_c0_g1	2957.88	1.66e-139	-2.5321	down	7.96e-09	-1.42773	down	3.47e-279	-2.56188	down	[O]	Posttranslational modification, protein turnover, chaperones	--	--	--	--	ResB-like family	Cytochrome c biogenesis protein CCS1, chloroplastic OS=Arabidopsis thaliana GN=CCS1 PE=1 SV=1	PREDICTED: cytochrome c biogenesis protein CCS1, chloroplastic-like isoform X1 [Solanum tuberosum]	gi|565399950|ref|XP_006365502.1|	--	PF05140.12
	TRINITY_DN83534_c4_g1	1527.12	1.99e-61	-2.19049	down	5.16e-22	-3.09019	down	4.94e-71	-8.53026	down	--	--	--	--	--	--	Protein of unknown function DUF260	LOB domain-containing protein 36 OS=Arabidopsis thaliana GN=LBD36 PE=2 SV=1	PREDICTED: LOB domain-containing protein 36 [Solanum tuberosum]	gi|565342145|ref|XP_006338222.1|	--	PF03195.12
	TRINITY_DN83659_c3_g1	497.12	3.21e-09	-1.02986	down	2.17e-09	-1.77588	down	3.69e-24	-2.10363	down	--	--	Biological Process: regulation of transcription from RNA polymerase II promoter (GO:0006357);; Biological Process: protein targeting to mitochondrion (GO:0006626);; Biological Process: histone acetylation (GO:0016573);; Cellular Component: NuA4 histone acetyltransferase complex (GO:0035267);;	--	--	--	Chromatin modification-related protein EAF7	--	PREDICTED: uncharacterized protein LOC107018826 [Solanum pennellii]	gi|970027172|ref|XP_015074894.1|	--	PF07904.11
	TRINITY_DN8387_c0_g1	2757.12	1.72e-24	-1.4612	down	9.94e-13	-2.23847	down	1.6e-125	-5.7947	down	--	--	--	--	[I]	Lipid transport and metabolism	Oxysterol-binding protein;; Pleckstrin homology domain;; PH domain	Oxysterol-binding protein-related protein 1C OS=Arabidopsis thaliana GN=ORP1C PE=2 SV=1	PREDICTED: oxysterol-binding protein-related protein 1B-like [Solanum tuberosum]	gi|565353333|ref|XP_006343587.1|	--	PF01237.16;PF15413.4;PF00169.27
	TRINITY_DN84455_c8_g20	47.76	1.85e-13	-1.07866	down	2.04e-31	-2.33265	down	2.62e-93	-3.00897	down	--	--	--	--	--	--	--	--	PREDICTED: probable LRR receptor-like serine/threonine-protein kinase At1g74360 [Solanum tuberosum]	gi|565380718|ref|XP_006356742.1|	--	--
	TRINITY_DN84455_c8_g41	50.15	7.17e-09	-1.39433	down	1.54e-11	-2.11768	down	3.79e-41	-2.93945	down	--	--	--	--	--	--	--	--	PREDICTED: probable LRR receptor-like serine/threonine-protein kinase At1g74360 [Solanum tuberosum]	gi|565380718|ref|XP_006356742.1|	--	--
	TRINITY_DN85066_c0_g1	2844.12	6.65e-279	-2.92035	down	1.89e-119	-3.42975	down	1.85e-215	-1.99484	down	[J]	Translation, ribosomal structure and biogenesis	--	--	[J]	Translation, ribosomal structure and biogenesis	Pumilio-family RNA binding repeat	Pumilio homolog 12 OS=Arabidopsis thaliana GN=APUM12 PE=2 SV=2	PREDICTED: pumilio homolog 12 [Solanum tuberosum]	gi|971571774|ref|XP_006359201.2|	--	PF00806.17
	TRINITY_DN85527_c0_g1	2109.12	1.58e-105	-1.5604	down	1.13e-25	-1.68454	down	1.08e-185	-1.36499	down	--	--	Molecular Function: beta-glucuronidase activity (GO:0004566);; Biological Process: carbohydrate metabolic process (GO:0005975);; Cellular Component: plant-type cell wall (GO:0009505);; Cellular Component: integral component of membrane (GO:0016021);;	K07964|0|vvi:100255842|heparanase-like protein 3; K07964 heparanase 1 [EC:3.2.1.166] (A)	--	--	Glycosyl hydrolase family 79, N-terminal domain	Heparanase-like protein 3 OS=Arabidopsis thaliana GN=At5g34940 PE=2 SV=2	PREDICTED: heparanase-like protein 3 isoform X1 [Solanum pennellii]	gi|970041451|ref|XP_015082125.1|	--	PF03662.12
cluster2	TRINITY_DN101686_c0_g2	2468.12	1.15e-38	-1.34765	down	7.78e-08	1.52283	up	6.05e-05	2.60512	up	--	--	--	--	--	--	Domain of unknown function (DUF4378);; DUF761-associated sequence motif	--	PREDICTED: protein LONGIFOLIA 1 isoform X2 [Solanum tuberosum]	gi|971578037|ref|XP_015158611.1|	--	PF14309.4;PF14383.4
	TRINITY_DN102788_c0_g1	1097.12	2.97e-22	-1.51913	down	0.000132388	1.48384	up	0.00120084	1.21522	up	--	--	--	--	--	--	Agenet domain	--	PREDICTED: uncharacterized protein LOC107022463 [Solanum pennellii]	gi|970034452|ref|XP_015078551.1|	--	PF05641.10
	TRINITY_DN103145_c0_g1	1406.12	3.58e-17	-1.15651	down	1.14e-13	2.24547	up	3.4e-09	3.36391	up	--	--	Molecular Function: DNA binding (GO:0003677);;	--	--	--	ZF-HD protein dimerisation region	Zinc-finger homeodomain protein 4 OS=Arabidopsis thaliana GN=ZHD4 PE=1 SV=1	PREDICTED: zinc-finger homeodomain protein 4 [Solanum tuberosum]	gi|565365136|ref|XP_006349273.1|	--	PF04770.10
	TRINITY_DN104316_c0_g1	708.12	1.84e-08	-1.10473	down	0.0049671	1.62741	up	7.89e-15	2.49639	up	[RTKL]	--	Molecular Function: protein serine/threonine kinase activity (GO:0004674);; Molecular Function: ATP binding (GO:0005524);; Cellular Component: cytoplasm (GO:0005737);; Biological Process: regulation of mitotic cell cycle (GO:0007346);; Biological Process: signal transduction by phosphorylation (GO:0023014);; Biological Process: stress-activated protein kinase signaling cascade (GO:0031098);; Biol…	--	[T]	Signal transduction mechanisms	Protein kinase domain;; Protein tyrosine kinase	Mitogen-activated protein kinase kinase kinase YODA OS=Arabidopsis thaliana GN=YDA PE=1 SV=1	PREDICTED: mitogen-activated protein kinase kinase kinase 1-like [Solanum pennellii]	gi|970008777|ref|XP_015065261.1|	--	PF00069.23;PF07714.15
	TRINITY_DN117564_c0_g1	2564.12	0	-1.6462	down	7.38e-40	1.5427	up	8.44e-224	1.34741	up	--	--	Molecular Function: aspartic-type endopeptidase activity (GO:0004190);; Biological Process: proteolysis (GO:0006508);; Biological Process: response to water deprivation (GO:0009414);; Biological Process: response to abscisic acid (GO:0009737);; Biological Process: protein catabolic process (GO:0030163);;	--	[O]	Posttranslational modification, protein turnover, chaperones	Xylanase inhibitor N-terminal;; Xylanase inhibitor C-terminal;; Eukaryotic aspartyl protease	Protein ASPARTIC PROTEASE IN GUARD CELL 1 OS=Arabidopsis thaliana GN=ASPG1 PE=1 SV=1	PREDICTED: protein ASPARTIC PROTEASE IN GUARD CELL 1-like [Nicotiana tomentosiformis]	gi|697124461|ref|XP_009616228.1|	--	PF14543.4;PF14541.4;PF00026.21
	TRINITY_DN118206_c0_g1	242.15	5.06e-08	-2.17727	down	0.000265513	2.17405	up	0.00158031	3.05236	up	--	--	--	--	--	--	--	--	--	--	--	--
	TRINITY_DN119907_c0_g1	913.12	6.75e-67	-1.19109	down	7.53e-15	2.00315	up	1.67e-10	1.85113	up	[O]	Posttranslational modification, protein turnover, chaperones	Molecular Function: ATP binding (GO:0005524);; Molecular Function: 2-alkenal reductase [NAD(P)] activity (GO:0032440);; Biological Process: oxidation-reduction process (GO:0055114);;	K03283|2.17492e-162|rcu:RCOM_1442280|heat shock protein, putative (EC:1.3.1.74); K03283 heat shock 70kDa protein 1/8 (A)	[O]	Posttranslational modification, protein turnover, chaperones	Hsp70 protein	Heat shock 70 kDa protein OS=Glycine max GN=HSP70 PE=3 SV=1	PREDICTED: heat shock 70 kDa protein 5 [Solanum tuberosum]	gi|565348852|ref|XP_006341414.1|	--	PF00012.18
	TRINITY_DN120795_c0_g1	829.12	2.76e-14	-1.31586	down	9.73e-13	2.10171	up	6.82e-06	2.9078	up	--	--	--	--	--	--	--	--	PREDICTED: uncharacterized protein LOC107027784 [Solanum pennellii]	gi|970045721|ref|XP_015084338.1|	--	--
	TRINITY_DN139010_c0_g1	358.13	0.00177337	-1.228	down	0.00229333	1.30751	up	0.000406693	2.07128	up	--	--	--	--	[E]	Amino acid transport and metabolism	--	Spermidine synthase 1 OS=Hyoscyamus niger PE=2 SV=1	RecName: Full=Spermidine synthase 1; Short=SPDSY 1; AltName: Full=Putrescine aminopropyltransferase 1	gi|6094328|sp|O48658.1|SPD1_HYONI	--	--
	TRINITY_DN149744_c0_g1	1418.12	1.75e-59	-2.05741	down	0.00670878	1.43702	up	2.45e-25	3.70711	up	[G]	Carbohydrate transport and metabolism	Molecular Function: trehalose-phosphatase activity (GO:0004805);; Biological Process: trehalose biosynthetic process (GO:0005992);; Biological Process: dephosphorylation (GO:0016311);;	--	[G]	Carbohydrate transport and metabolism	Trehalose-phosphatase	Probable trehalose-phosphate phosphatase I OS=Arabidopsis thaliana GN=TPPI PE=2 SV=1	PREDICTED: probable trehalose-phosphate phosphatase J [Solanum lycopersicum]	gi|460383385|ref|XP_004237406.1|	--	PF02358.14
	TRINITY_DN149996_c0_g1	1623.12	2.83e-112	-1.19057	down	4.63e-13	1.20527	up	1.09e-35	2.02332	up	[Q]	Secondary metabolites biosynthesis, transport and catabolism	Molecular Function: iron ion binding (GO:0005506);; Cellular Component: plasma membrane (GO:0005886);; Cellular Component: integral component of membrane (GO:0016021);; Molecular Function: oxidoreductase activity, acting on paired donors, with incorporation or reduction of molecular oxygen, NAD(P)H as one donor, and incorporation of one atom of oxygen (GO:0016709);; Molecular Function: heme bindi…	K00517|0|vvi:100246851|cytochrome P450 77A1; K00517 [EC:1.14.-.-] (A)	[Q]	Secondary metabolites biosynthesis, transport and catabolism	Cytochrome P450	Cytochrome P450 77A3 OS=Glycine max GN=CYP77A3 PE=2 SV=1	PREDICTED: cytochrome P450 77A1 [Solanum tuberosum]	gi|565362728|ref|XP_006348097.1|	--	PF00067.20
	TRINITY_DN151111_c0_g1	430.12	1.53e-21	-1.70797	down	0.000525234	1.36118	up	0.00722148	1.25345	up	--	--	--	--	--	--	--	--	--	--	--	--
	TRINITY_DN166787_c0_g1	1232.12	2.91e-31	-1.26496	down	5.91e-09	1.55983	up	2.36e-06	1.23137	up	--	--	Molecular Function: aspartic-type endopeptidase activity (GO:0004190);; Biological Process: proteolysis (GO:0006508);; Biological Process: protein catabolic process (GO:0030163);;	--	[O]	Posttranslational modification, protein turnover, chaperones	Xylanase inhibitor C-terminal;; Xylanase inhibitor N-terminal;; Eukaryotic aspartyl protease	Basic 7S globulin OS=Glycine max GN=BG PE=1 SV=2	PREDICTED: basic 7S globulin-like [Nicotiana tomentosiformis]	gi|697143339|ref|XP_009625778.1|	--	PF14541.4;PF14543.4;PF00026.21
	TRINITY_DN167257_c0_g1	532.12	4.93e-11	-1.16391	down	3.69e-05	1.25425	up	0.000443591	2.62726	up	--	--	Biological Process: maltose metabolic process (GO:0000023);; Molecular Function: alpha-1,4-glucosidase activity (GO:0004558);; Molecular Function: carbohydrate binding (GO:0030246);; Molecular Function: maltose alpha-glucosidase activity (GO:0032450);;	--	[G]	Carbohydrate transport and metabolism	--	Alpha-xylosidase 1 OS=Arabidopsis thaliana GN=XYL1 PE=1 SV=1	PREDICTED: alpha-xylosidase 1-like [Solanum tuberosum]	gi|565403171|ref|XP_006367038.1|	--	--
	TRINITY_DN21317_c0_g2	1596.12	3.33e-100	-3.45987	down	0.000439365	1.39098	up	0.00941391	1.10673	up	[CI]	--	Cellular Component: integral component of membrane (GO:0016021);; Molecular Function: oxidoreductase activity (GO:0016491);; Molecular Function: heme binding (GO:0020037);; Molecular Function: metal ion binding (GO:0046872);;	--	[C]	Energy production and conversion	Cytochrome b5-like Heme/Steroid binding domain	Cytochrome b5 OS=Drosophila melanogaster GN=Cyt-b5 PE=2 SV=1	PREDICTED: cytochrome b5-like [Solanum tuberosum]	gi|565392782|ref|XP_006362070.1|	--	PF00173.26
	TRINITY_DN2656_c0_g2	1115.12	0.000413096	-1.19058	down	6.8e-07	2.31675	up	3.41e-05	5.91667	up	--	--	--	--	--	--	--	--	PREDICTED: uncharacterized protein LOC102586313 [Solanum tuberosum]	gi|565380947|ref|XP_006356852.1|	--	--
	TRINITY_DN27396_c0_g2	171.28	0.000452967	-1.01536	down	3.99e-08	2.6695	up	7.52e-05	4.52666	up	--	--	--	--	--	--	--	--	--	--	--	--
	TRINITY_DN32383_c0_g1	1999.12	0	-4.29553	down	2.7e-10	1.51935	up	3.7e-131	3.04111	up	--	--	Molecular Function: 3-beta-hydroxy-delta5-steroid dehydrogenase activity (GO:0003854);; Biological Process: steroid biosynthetic process (GO:0006694);; Molecular Function: coenzyme binding (GO:0050662);; Biological Process: oxidation-reduction process (GO:0055114);;	--	[V]	Defense mechanisms	--	Tetraketide alpha-pyrone reductase 1 OS=Arabidopsis thaliana GN=TKPR1 PE=1 SV=1	PREDICTED: cinnamoyl-CoA reductase 1-like [Solanum tuberosum]	gi|565361700|ref|XP_006347591.1|	--	--
	TRINITY_DN34843_c0_g2	2452.12	1.38e-100	-1.5354	down	1.31e-14	1.90885	up	7.46e-34	2.93839	up	[RTKL]	--	Molecular Function: protein kinase activity (GO:0004672);; Molecular Function: ATP binding (GO:0005524);; Biological Process: protein phosphorylation (GO:0006468);; Cellular Component: integral component of membrane (GO:0016021);; Molecular Function: 2-alkenal reductase [NAD(P)] activity (GO:0032440);; Biological Process: oxidation-reduction process (GO:0055114);;	--	--	--	Protein kinase domain;; Protein tyrosine kinase;; Leucine rich repeat;; Leucine Rich repeats (2 copies);; Leucine rich repeat N-terminal domain;; Leucine Rich Repeat	Probable LRR receptor-like serine/threonine-protein kinase At4g37250 OS=Arabidopsis thaliana GN=At4g37250 PE=2 SV=1	PREDICTED: probable LRR receptor-like serine/threonine-protein kinase At4g37250 [Solanum lycopersicum]	gi|460372122|ref|XP_004231881.1|	--	PF00069.23;PF07714.15;PF13855.4;PF12799.5;PF08263.10;PF00560.31
	TRINITY_DN39907_c0_g2	1359.12	6.54e-09	-1.05234	down	2.27e-05	1.64022	up	0.00517791	1.15759	up	--	--	Cellular Component: extracellular region (GO:0005576);; Molecular Function: pectate lyase activity (GO:0030570);; Biological Process: pectin catabolic process (GO:0045490);; Molecular Function: metal ion binding (GO:0046872);;	--	--	--	Pectate lyase	Probable pectate lyase P18 OS=Solanum lycopersicum GN=9612 PE=2 SV=1	PREDICTED: probable pectate lyase P18 [Solanum tuberosum]	gi|971535149|ref|XP_006338637.2|	--	PF00544.17
	TRINITY_DN46463_c0_g1	1704.12	4.36e-29	-4.0476	down	0.000188201	2.06854	up	0.000280388	3.1079	up	--	--	--	--	--	--	Protein of unknown function (DUF1635)	--	PREDICTED: uncharacterized protein LOC102580574 [Solanum tuberosum]	gi|565392017|ref|XP_006361705.1|	--	PF07795.9
	TRINITY_DN47040_c0_g1	1691.64	3.83e-254	-1.14902	down	9.51e-20	2.28037	up	2.64e-211	2.77786	up	[Q]	Secondary metabolites biosynthesis, transport and catabolism	Molecular Function: iron ion binding (GO:0005506);; Biological Process: multicellular organismal development (GO:0007275);; Biological Process: abscisic acid metabolic process (GO:0009687);; Biological Process: brassinosteroid homeostasis (GO:0010268);; Molecular Function: (+)-abscisic acid 8'-hydroxylase activity (GO:0010295);; Cellular Component: integral component of membrane (GO:0016021);; Bi…	K09843|0|vvi:100264783|HYD2; hypodontia, autosomal recessive (2) (EC:1.14.13.93); K09843 (+)-abscisic acid 8'-hydroxylase [EC:1.14.13.93] (A)	[QI]	--	Cytochrome P450	Abscisic acid 8'-hydroxylase 1 OS=Arabidopsis thaliana GN=CYP707A1 PE=2 SV=1	PREDICTED: abscisic acid 8'-hydroxylase 1-like [Solanum pennellii]	gi|970044413|ref|XP_015083621.1|	--	PF00067.20
	TRINITY_DN47194_c2_g1	705.12	6.39e-257	-3.8682	down	0.000642307	1.53723	up	1.99e-106	3.78659	up	--	--	Molecular Function: copper ion binding (GO:0005507);; Molecular Function: L-ascorbate oxidase activity (GO:0008447);; Cellular Component: plant-type cell wall (GO:0009505);; Cellular Component: plasmodesma (GO:0009506);; Molecular Function: oxidoreductase activity, oxidizing metal ions (GO:0016722);; Biological Process: oxidation-reduction process (GO:0055114);;	--	[Q]	Secondary metabolites biosynthesis, transport and catabolism	Multicopper oxidase	L-ascorbate oxidase homolog OS=Brassica napus GN=Bp10 PE=2 SV=1	PREDICTED: L-ascorbate oxidase homolog [Solanum pennellii]	gi|970065568|ref|XP_015059744.1|	--	PF07731.12
	TRINITY_DN47263_c0_g1	1590.12	9.55e-51	-1.88924	down	0.00129109	2.25392	up	0.00751057	3.74228	up	[O]	Posttranslational modification, protein turnover, chaperones	Molecular Function: ATP-dependent peptidase activity (GO:0004176);; Molecular Function: metalloendopeptidase activity (GO:0004222);; Molecular Function: ATP binding (GO:0005524);; Cellular Component: mitochondrion (GO:0005739);; Biological Process: proteolysis (GO:0006508);; Molecular Function: zinc ion binding (GO:0008270);; Molecular Function: microtubule-severing ATPase activity (GO:0008568);;…	--	[O]	Posttranslational modification, protein turnover, chaperones	ATPase family associated with various cellular activities (AAA);; TIP49 C-terminus;; Holliday junction DNA helicase ruvB N-terminus;; AAA domain (dynein-related subfamily)	Probable inactive ATP-dependent zinc metalloprotease FTSHI 3, chloroplastic OS=Arabidopsis thaliana GN=FTSHI3 PE=1 SV=1	PREDICTED: ATP-dependent zinc metalloprotease FTSH 9, chloroplastic [Solanum lycopersicum]	gi|460377845|ref|XP_004234697.1|	--	PF00004.27;PF06068.11;PF05496.10;PF07728.12
	TRINITY_DN47401_c0_g1	851.12	9.19e-18	-2.57382	down	0.000671989	2.44095	up	0.000101516	4.48265	up	--	--	Cellular Component: anchored component of membrane (GO:0031225);;	--	--	--	--	--	PREDICTED: uncharacterized protein LOC101252389 [Solanum lycopersicum]	gi|460385594|ref|XP_004238488.1|	--	--
	TRINITY_DN47913_c0_g2	1055.12	1.66e-51	-1.25664	down	1.02e-09	1.10229	up	3.17e-10	1.22671	up	--	--	Cellular Component: cytosol (GO:0005829);; Biological Process: protein folding (GO:0006457);; Biological Process: response to heat (GO:0009408);; Biological Process: response to high light intensity (GO:0009644);; Biological Process: response to endoplasmic reticulum stress (GO:0034976);; Biological Process: response to hydrogen peroxide (GO:0042542);;	--	[S]	Function unknown	Protein of unknown function (DUF775)	Protein OPI10 homolog OS=Schizosaccharomyces pombe (strain 972 / ATCC 24843) GN=SPBC21H7.06c PE=3 SV=1	PREDICTED: protein OPI10 homolog [Solanum lycopersicum]	gi|460387938|ref|XP_004239629.1|	--	PF05603.10
	TRINITY_DN50414_c1_g1	414.28	1.77e-07	-1.86129	down	0.00135746	1.88094	up	2.77e-06	4.47643	up	--	--	--	--	--	--	--	--	--	--	--	--
	TRINITY_DN50756_c0_g1	1234.99	3.46e-35	-1.08696	down	9.85e-43	1.88361	up	2.06e-80	3.68396	up	--	--	Biological Process: response to heat (GO:0009408);; Biological Process: response to high light intensity (GO:0009644);; Biological Process: response to hydrogen peroxide (GO:0042542);; Molecular Function: metal ion binding (GO:0046872);;	K13993|2.48119e-38|vvi:100260546|15.4 kDa class V heat shock protein; K13993 HSP20 family protein (A)	[O]	Posttranslational modification, protein turnover, chaperones	Hsp20/alpha crystallin family	15.4 kDa class V heat shock protein OS=Arabidopsis thaliana GN=HSP15.4 PE=2 SV=1	PREDICTED: 15.4 kDa class V heat shock protein [Solanum tuberosum]	gi|565362738|ref|XP_006348102.1|	--	PF00011.19
	TRINITY_DN51371_c0_g1	1600.12	2.86e-23	-1.67614	down	9.76e-09	2.21515	up	0.000256418	2.36745	up	[V]	Defense mechanisms	Molecular Function: ATP binding (GO:0005524);; Cellular Component: plasma membrane (GO:0005886);; Biological Process: metabolic process (GO:0008152);; Cellular Component: integral component of membrane (GO:0016021);; Molecular Function: ATPase activity, coupled to transmembrane movement of substances (GO:0042626);; Biological Process: transmembrane transport (GO:0055085);;	--	[Q]	Secondary metabolites biosynthesis, transport and catabolism	ABC-2 type transporter;; ABC transporter	ABC transporter G family member 3 OS=Arabidopsis thaliana GN=ABCG3 PE=1 SV=2	PREDICTED: ABC transporter G family member 3-like [Solanum tuberosum]	gi|565360888|ref|XP_006347196.1|	--	PF01061.22;PF00005.25
	TRINITY_DN51789_c0_g1	122.19	9.22e-05	-1.57259	down	6.48e-11	4.15049	up	1.17e-05	6.15577	up	--	--	Biological Process: metabolic process (GO:0008152);; Molecular Function: acetylornithine deacetylase activity (GO:0008777);;	K01438|5.34666e-09|vvi:100252374|acetylornithine deacetylase; K01438 acetylornithine deacetylase [EC:3.5.1.16] (A)	[E]	Amino acid transport and metabolism	--	Acetylornithine deacetylase OS=Arabidopsis thaliana GN=At4g17830 PE=2 SV=1	silverleaf whitefly-induced protein 1 [Cucurbita pepo]	gi|10998336|gb|AAG25896.1|AF170086_1	--	--
	TRINITY_DN53797_c0_g1	891.17	4.85e-28	-2.2617	down	0.000531255	1.47437	up	4.45e-08	1.99429	up	--	--	Cellular Component: integral component of membrane (GO:0016021);;	--	--	--	--	--	PREDICTED: uncharacterized protein LOC101262513 [Solanum lycopersicum]	gi|460384810|ref|XP_004238101.1|	--	--
	TRINITY_DN54581_c0_g1	170.29	2.13e-06	-1.81181	down	3.54e-09	4.80934	up	2.49e-05	5.99293	up	--	--	Biological Process: metabolic process (GO:0008152);; Molecular Function: hydrolase activity (GO:0016787);;	--	[E]	Amino acid transport and metabolism	--	Acetylornithine deacetylase OS=Arabidopsis thaliana GN=At4g17830 PE=2 SV=1	hypothetical protein SELMODRAFT_92972 [Selaginella moellendorffii]	gi|302772563|ref|XP_002969699.1|	--	--
	TRINITY_DN54581_c0_g3	180.25	1.16e-08	-1.41765	down	6.83e-13	4.0647	up	5.93e-07	6.76386	up	--	--	--	--	[E]	Amino acid transport and metabolism	--	Acetylornithine deacetylase OS=Arabidopsis thaliana GN=At4g17830 PE=2 SV=1	hypothetical protein SELMODRAFT_92972 [Selaginella moellendorffii]	gi|302772563|ref|XP_002969699.1|	--	--
	TRINITY_DN57497_c0_g2	2141.12	9.86e-54	-1.96342	down	0.00207599	1.08784	up	8.35e-20	3.57477	up	--	--	Biological Process: metabolic process (GO:0008152);; Molecular Function: transferase activity, transferring acyl groups other than amino-acyl groups (GO:0016747);;	--	--	--	Transferase family;; Transferase family	Acylsugar acyltransferase 3 OS=Solanum lycopersicum GN=ASAT3 PE=2 SV=1	PREDICTED: acylsugar acyltransferase 3-like [Solanum tuberosum]	gi|565395093|ref|XP_006363182.1|	--	PF02458.13;PF02458.13
	TRINITY_DN64788_c0_g2	1622.12	7.52e-22	-2.5392	down	4.54e-18	4.17809	up	0.00201048	1.47202	up	--	--	Cellular Component: extracellular region (GO:0005576);; Cellular Component: cell wall (GO:0005618);; Molecular Function: pectinesterase activity (GO:0030599);; Biological Process: cell wall modification (GO:0042545);; Molecular Function: aspartyl esterase activity (GO:0045330);; Biological Process: pectin catabolic process (GO:0045490);;	--	--	--	Pectinesterase	Probable pectinesterase 53 OS=Arabidopsis thaliana GN=PME53 PE=2 SV=1	PREDICTED: probable pectinesterase 53 [Solanum tuberosum]	gi|565364913|ref|XP_006349162.1|	--	PF01095.17
	TRINITY_DN66083_c0_g1	2358.38	5.89e-12	-1.25817	down	4.25e-05	1.23727	up	1.01e-09	2.79793	up	--	--	Molecular Function: sequence-specific DNA binding transcription factor activity (GO:0003700);; Biological Process: regulation of transcription, DNA-templated (GO:0006355);; Biological Process: positive regulation of flower development (GO:0009911);; Molecular Function: protein dimerization activity (GO:0046983);;	--	--	--	Helix-loop-helix DNA-binding domain	Transcription factor bHLH63 OS=Arabidopsis thaliana GN=BHLH63 PE=1 SV=1	PREDICTED: transcription factor bHLH63-like [Solanum pennellii]	gi|970003225|ref|XP_015062388.1|	--	PF00010.24
	TRINITY_DN66303_c1_g1	3758.53	3.27e-90	-1.79485	down	2.02e-06	1.06546	up	5.19e-18	1.22256	up	[RTKL]	--	Molecular Function: protein serine/threonine kinase activity (GO:0004674);; Molecular Function: ATP binding (GO:0005524);; Biological Process: protein phosphorylation (GO:0006468);; Biological Process: cell-cell signaling (GO:0007267);; Biological Process: virus induced gene silencing (GO:0009616);; Biological Process: production of ta-siRNAs involved in RNA interference (GO:0010267);; Cellular C…	--	--	--	Carbohydrate-binding protein of the ER;; Protein tyrosine kinase;; Protein kinase domain;; Leucine Rich repeats (2 copies);; Leucine rich repeat	Probable LRR receptor-like serine/threonine-protein kinase At1g67720 OS=Arabidopsis thaliana GN=At1g67720 PE=2 SV=1	PREDICTED: probable LRR receptor-like serine/threonine-protein kinase At1g67720 [Solanum tuberosum]	gi|565349582|ref|XP_006341770.1|	--	PF12819.5;PF07714.15;PF00069.23;PF12799.5;PF13855.4
	TRINITY_DN67478_c0_g1	1250.5	2.69e-39	-1.25951	down	0.000255275	1.06108	up	7.13e-23	1.56455	up	--	--	Molecular Function: sequence-specific DNA binding transcription factor activity (GO:0003700);; Biological Process: regulation of transcription, DNA-templated (GO:0006355);; Molecular Function: protein dimerization activity (GO:0046983);;	--	--	--	Helix-loop-helix DNA-binding domain	Transcription factor bHLH30 OS=Arabidopsis thaliana GN=BHLH30 PE=1 SV=1	PREDICTED: transcription factor bHLH30 [Solanum tuberosum]	gi|565393739|ref|XP_006362528.1|	--	PF00010.24
	TRINITY_DN72979_c0_g4	1502.6	3.45e-32	-3.1007	down	0.00205743	1.23268	up	1.28e-07	1.92211	up	--	--	Cellular Component: Golgi apparatus (GO:0005794);; Biological Process: glucuronoxylan metabolic process (GO:0010413);; Cellular Component: integral component of membrane (GO:0016021);; Molecular Function: O-acetyltransferase activity (GO:0016413);; Biological Process: xylan biosynthetic process (GO:0045492);;	--	--	--	GDSL/SGNH-like Acyl-Esterase family found in Pmr5 and Cas1p;; PMR5 N terminal Domain	Protein trichome birefringence-like 34 OS=Arabidopsis thaliana GN=TBL34 PE=2 SV=2	PREDICTED: protein trichome birefringence-like 34 isoform X1 [Solanum lycopersicum]	gi|460401571|ref|XP_004246293.1|	--	PF13839.4;PF14416.4
	TRINITY_DN77631_c4_g1	259.14	0.000131066	-1.05831	down	7.18e-05	1.56187	up	0.00462396	1.4021	up	[G]	Carbohydrate transport and metabolism	Cellular Component: vacuole (GO:0005773);; Biological Process: water transport (GO:0006833);; Cellular Component: plasmodesma (GO:0009506);; Molecular Function: water channel activity (GO:0015250);; Molecular Function: glycerol channel activity (GO:0015254);; Biological Process: glycerol transport (GO:0015793);; Cellular Component: integral component of membrane (GO:0016021);; Biological Process:…	K09872|1.12482e-35|vvi:100233000|PIP1;1; aquaporin-like; K09872 aquaporin PIP (A)	[G]	Carbohydrate transport and metabolism	Major intrinsic protein	Probable aquaporin PIP1-5 OS=Arabidopsis thaliana GN=PIP1-5 PE=2 SV=2	PREDICTED: probable aquaporin PIP1-5 isoform X2 [Solanum tuberosum]	gi|565344993|ref|XP_006339584.1|	--	PF00230.18
	TRINITY_DN78915_c0_g1	667.29	1.69e-14	-2.14253	down	0.00847075	1.14107	up	2.41e-13	3.8329	up	--	--	--	--	--	--	--	--	--	--	--	--
	TRINITY_DN79398_c0_g1	1666.12	0.00037733	-1.04889	down	3.4e-06	1.99407	up	0.000137871	3.79168	up	--	--	Molecular Function: transferase activity (GO:0016740);;	--	--	--	Transferase family;; Transferase family	Anthocyanin 5-aromatic acyltransferase OS=Gentiana triflora PE=1 SV=1	PREDICTED: malonyl-coenzyme:anthocyanin 5-O-glucoside-6'''-O-malonyltransferase {ECO:0000303|PubMed:11598135}-like [Nicotiana tomentosiformis]	gi|697169147|ref|XP_009593467.1|	--	PF02458.13;PF02458.13
	TRINITY_DN80203_c6_g1	1542.66	0	-1.23778	down	0.000331718	1.90747	up	0	4.3978	up	[E]	Amino acid transport and metabolism	Biological Process: metabolic process (GO:0008152);; Molecular Function: acetylornithine deacetylase activity (GO:0008777);;	K01438|0|rcu:RCOM_0864770|acetylornithine deacetylase, putative (EC:3.5.1.16); K01438 acetylornithine deacetylase [EC:3.5.1.16] (A)	[E]	Amino acid transport and metabolism	Peptidase family M20/M25/M40;; Peptidase dimerisation domain	Acetylornithine deacetylase OS=Arabidopsis thaliana GN=At4g17830 PE=2 SV=1	PREDICTED: acetylornithine deacetylase-like [Solanum tuberosum]	gi|971559996|ref|XP_015166589.1|	--	PF01546.26;PF07687.12
	TRINITY_DN8149_c0_g1	1004.12	4.05e-263	-4.37769	down	1.63e-07	1.50401	up	6.11e-24	2.0873	up	--	--	Cellular Component: integral component of membrane (GO:0016021);; Biological Process: carbohydrate transmembrane transport (GO:0034219);; Molecular Function: sugar transmembrane transporter activity (GO:0051119);;	K15382|6.06554e-103|vvi:100241122|bidirectional sugar transporter SWEET4; K15382 solute carrier family 50 (sugar transporter) (A)	[R]	General function prediction only	Sugar efflux transporter for intercellular exchange	Bidirectional sugar transporter SWEET7 OS=Arabidopsis thaliana GN=SWEET7 PE=1 SV=1	PREDICTED: bidirectional sugar transporter SWEET4-like [Solanum lycopersicum]	gi|460399918|ref|XP_004245483.1|	--	PF03083.14
	TRINITY_DN81759_c0_g1	960.12	2.17e-72	-1.68083	down	1.42e-27	6.94998	up	7.91e-16	6.78274	up	--	--	--	--	--	--	--	--	PREDICTED: uncharacterized protein PB18E9.04c-like [Solanum lycopersicum]	gi|723732642|ref|XP_010326794.1|	--	--
	TRINITY_DN82041_c4_g1	565.5	2.51e-22	-1.80864	down	0.00637438	1.32377	up	8.33e-09	3.32494	up	--	--	Molecular Function: hydrolase activity (GO:0016787);; Biological Process: phosphatidylinositol dephosphorylation (GO:0046856);;	--	[U]	Intracellular trafficking, secretion, and vesicular transport	--	Type IV inositol polyphosphate 5-phosphatase 6 OS=Arabidopsis thaliana GN=IP5P6 PE=1 SV=2	hypothetical protein M569_01544 [Genlisea aurea]	gi|527208135|gb|EPS73208.1|	--	--
	TRINITY_DN82749_c1_g10	514.12	0.000952109	-1.24881	down	0.00453383	1.14017	up	0.00159752	1.2494	up	--	--	--	--	--	--	--	--	--	--	--	--
	TRINITY_DN83119_c3_g4	939.12	9.18e-23	-1.93066	down	0.00342666	1.21497	up	3.09e-06	1.87	up	--	--	Biological Process: tRNA wobble uridine modification (GO:0002098);; Molecular Function: calmodulin binding (GO:0005516);; Molecular Function: ATP binding (GO:0005524);; Cellular Component: nucleus (GO:0005634);; Cellular Component: endoplasmic reticulum (GO:0005783);; Biological Process: regulation of transcription from RNA polymerase II promoter (GO:0006357);; Biological Process: meristem struct…	--	[V]	Defense mechanisms	NAD dependent epimerase/dehydratase family	Tetraketide alpha-pyrone reductase 1 OS=Arabidopsis thaliana GN=TKPR1 PE=1 SV=1	PREDICTED: tetraketide alpha-pyrone reductase 1 [Solanum pennellii]	gi|970025926|ref|XP_015074265.1|	--	PF01370.19
	TRINITY_DN83376_c0_g1	1677.12	9.72e-44	-1.13279	down	4.55e-24	1.97259	up	1.24e-12	3.55128	up	--	--	Biological Process: fatty acid biosynthetic process (GO:0006633);; Cellular Component: integral component of membrane (GO:0016021);; Molecular Function: transferase activity, transferring acyl groups other than amino-acyl groups (GO:0016747);;	--	--	--	FAE1/Type III polyketide synthase-like protein;; 3-Oxoacyl-[acyl-carrier-protein (ACP)] synthase III C terminal;; Chalcone and stilbene synthases, C-terminal domain	3-ketoacyl-CoA synthase 6 OS=Arabidopsis thaliana GN=CUT1 PE=1 SV=1	PREDICTED: 3-ketoacyl-CoA synthase 6-like [Solanum tuberosum]	gi|565354488|ref|XP_006344142.1|	--	PF08392.10;PF08541.8;PF02797.13
	TRINITY_DN84113_c2_g2	683.33	1.17e-53	-2.44549	down	1.74e-09	1.72923	up	7.17e-17	1.68316	up	--	--	--	--	--	--	--	Putative late blight resistance protein homolog R1B-16 OS=Solanum demissum GN=R1B-16 PE=3 SV=1	PREDICTED: putative late blight resistance protein homolog R1A-3 isoform X2 [Solanum pennellii]	gi|970027250|ref|XP_015074932.1|	--	--
	TRINITY_DN84833_c14_g48	99.2	5.88e-11	-3.15658	down	0.00870982	-1.84799	down	5.14e-107	-3.0337	down	--	--	Molecular Function: oxidoreductase activity, acting on CH-OH group of donors (GO:0016614);; Molecular Function: flavin adenine dinucleotide binding (GO:0050660);; Biological Process: oxidation-reduction process (GO:0055114);;	--	--	--	Berberine and berberine like	Cannabidiolic acid synthase OS=Cannabis sativa GN=CBDAS PE=1 SV=1	PREDICTED: cannabidiolic acid synthase-like [Nicotiana tomentosiformis]	gi|697131814|ref|XP_009619964.1|	--	PF08031.10
	TRINITY_DN87610_c0_g1	473.12	1.12e-32	-1.34915	down	8.81e-19	2.58177	up	6.98e-48	3.63386	up	--	--	--	--	--	--	--	--	--	--	--	--
cluster3	TRINITY_DN1002_c0_g2	2879.12	6.47e-108	1.2918	up	4.64e-57	1.74521	up	1.1e-137	1.67147	up	--	--	Cellular Component: integral component of membrane (GO:0016021);;	--	--	--	Nodulin-like	Protein NUCLEAR FUSION DEFECTIVE 4 OS=Arabidopsis thaliana GN=NFD4 PE=3 SV=1	PREDICTED: protein NUCLEAR FUSION DEFECTIVE 4-like [Solanum tuberosum]	gi|565387801|ref|XP_006359676.1|	--	PF06813.11
	TRINITY_DN1003_c0_g1	1514.12	3.16e-86	1.40132	up	4.9e-23	1.42664	up	4.17e-82	1.46859	up	--	--	Molecular Function: ubiquitin-protein transferase activity (GO:0004842);; Biological Process: protein ubiquitination (GO:0016567);; Cellular Component: Cul3-RING ubiquitin ligase complex (GO:0031463);;	--	[R]	General function prediction only	Kelch motif;; Kelch motif;; Galactose oxidase, central domain;; Galactose oxidase, central domain;; Kelch motif;; F-box-like;; F-box domain	F-box/kelch-repeat protein At1g15670 OS=Arabidopsis thaliana GN=At1g15670 PE=2 SV=1	PREDICTED: F-box/kelch-repeat protein At1g15670-like [Solanum tuberosum]	gi|565369466|ref|XP_006351356.1|	--	PF01344.23;PF13964.4;PF13415.4;PF13418.4;PF07646.13;PF12937.5;PF00646.31
	TRINITY_DN101488_c0_g1	978.12	5.01e-08	1.31652	up	2.61e-21	2.49403	up	1.08e-51	1.9264	up	--	--	Molecular Function: peroxidase activity (GO:0004601);; Cellular Component: extracellular region (GO:0005576);; Biological Process: response to oxidative stress (GO:0006979);; Cellular Component: integral component of membrane (GO:0016021);; Molecular Function: heme binding (GO:0020037);; Biological Process: hydrogen peroxide catabolic process (GO:0042744);; Molecular Function: metal ion binding (…	K00430|3.34667e-160|rcu:RCOM_0774200|Peroxidase 10 precursor, putative (EC:1.11.1.7); K00430 peroxidase [EC:1.11.1.7] (A)	--	--	Peroxidase	Peroxidase 10 OS=Arabidopsis thaliana GN=PER10 PE=1 SV=1	PREDICTED: peroxidase 10 [Solanum tuberosum]	gi|565359456|ref|XP_006346525.1|	--	PF00141.21
	TRINITY_DN101504_c0_g1	2059.12	2.15e-63	1.72799	up	6.28e-23	1.76907	up	1.27e-35	1.45932	up	[E]	Amino acid transport and metabolism	Molecular Function: transporter activity (GO:0005215);; Biological Process: oligopeptide transport (GO:0006857);; Cellular Component: integral component of membrane (GO:0016021);;	--	[E]	Amino acid transport and metabolism	POT family;; Major Facilitator Superfamily	Protein NRT1/ PTR FAMILY 8.1 OS=Arabidopsis thaliana GN=NPF8.1 PE=1 SV=1	PREDICTED: protein NRT1/ PTR FAMILY 8.1-like [Solanum lycopersicum]	gi|723707007|ref|XP_004241180.2|	--	PF00854.19;PF07690.14
	TRINITY_DN101573_c0_g1	1266.12	6.91e-125	2.38875	up	2.5e-126	4.55188	up	5.07e-134	5.49725	up	--	--	--	--	--	--	Senescence regulator	--	PREDICTED: uncharacterized protein LOC101262623 [Solanum lycopersicum]	gi|460391328|ref|XP_004241275.1|	--	PF04520.11
	TRINITY_DN102599_c0_g1	1047.12	5.61e-21	-1.39974	down	4.3e-17	1.61999	up	3.41e-30	1.89029	up	--	--	--	--	--	--	--	Protein IQ-DOMAIN 1 OS=Arabidopsis thaliana GN=IQD1 PE=1 SV=1	PREDICTED: protein IQ-DOMAIN 1 [Solanum lycopersicum]	gi|460378420|ref|XP_004234970.1|	--	--
	TRINITY_DN103231_c0_g1	575.12	0.00146959	1.41505	up	0.00499724	1.16641	up	1.15e-05	1.65658	up	--	--	--	--	[R]	General function prediction only	--	Polyadenylate-binding protein RBP47 OS=Nicotiana plumbaginifolia GN=RBP47 PE=1 SV=1	PREDICTED: polyadenylate-binding protein RBP47 [Solanum pennellii]	gi|970001951|ref|XP_015060188.1|	--	--
	TRINITY_DN103295_c0_g1	1361.12	1.28e-30	1.69196	up	4.26e-22	2.66659	up	4.54e-34	1.94463	up	[QR]	--	Molecular Function: O-methyltransferase activity (GO:0008171);; Molecular Function: S-adenosylmethionine-dependent methyltransferase activity (GO:0008757);; Biological Process: aromatic compound biosynthetic process (GO:0019438);; Biological Process: methylation (GO:0032259);; Molecular Function: protein dimerization activity (GO:0046983);;	--	[R]	General function prediction only	O-methyltransferase;; Dimerisation domain	Trans-resveratrol di-O-methyltransferase OS=Vitis vinifera GN=ROMT PE=1 SV=2	PREDICTED: trans-resveratrol di-O-methyltransferase-like isoform X1 [Solanum tuberosum]	gi|565397473|ref|XP_006364318.1|	--	PF00891.16;PF08100.9
	TRINITY_DN103316_c0_g1	102.39	3.35e-06	4.89183	up	2.06e-08	4.9863	up	2.14e-05	6.02274	up	--	--	--	--	--	--	--	--	--	--	--	--
	TRINITY_DN103398_c0_g1	609.12	6.64e-07	2.21728	up	1.83e-07	2.63978	up	4.12e-09	5.28023	up	--	--	--	--	--	--	--	--	--	--	--	--
	TRINITY_DN105600_c0_g1	751.12	4.73e-09	1.53339	up	4.26e-07	1.816	up	3.91e-16	3.93974	up	--	--	Cellular Component: membrane (GO:0016020);;	--	--	--	--	--	PREDICTED: uncharacterized protein LOC101266776 [Solanum lycopersicum]	gi|460407719|ref|XP_004249298.1|	--	--
	TRINITY_DN106985_c0_g1	268.14	3.81e-08	5.50749	up	8.35e-10	5.31769	up	1.39e-05	6.11964	up	--	--	--	--	--	--	--	--	--	--	--	--
	TRINITY_DN11232_c0_g1	352.13	2.81e-07	1.50642	up	1.86e-11	2.89825	up	2.5e-10	2.86367	up	--	--	Biological Process: lipid metabolic process (GO:0006629);; Molecular Function: hydrolase activity (GO:0016787);;	--	[I]	Lipid transport and metabolism	Lipase (class 3)	Phospholipase A1-IIgamma OS=Arabidopsis thaliana GN=DSEL PE=1 SV=1	PREDICTED: phospholipase A1-II 1-like [Solanum pennellii]	gi|970006787|ref|XP_015064257.1|	--	PF01764.23
	TRINITY_DN11379_c0_g1	1080.12	0.000400845	1.70355	up	1.82e-24	3.01995	up	7.78e-27	1.92273	up	--	--	Molecular Function: magnesium ion binding (GO:0000287);; Biological Process: metabolic process (GO:0008152);; Molecular Function: terpene synthase activity (GO:0010333);;	--	--	--	Terpene synthase family, metal binding domain	(E,E)-germacrene B synthase OS=Solanum habrochaites GN=SSTLH1 PE=1 SV=1	PREDICTED: germacrene C synthase-like [Solanum pennellii]	gi|970035184|ref|XP_015078923.1|	--	PF03936.14
	TRINITY_DN117674_c0_g1	1311.12	5.71e-05	1.25537	up	1.21e-06	1.49182	up	1.66e-06	1.85104	up	--	--	--	--	--	--	--	--	--	--	--	--
	TRINITY_DN118120_c0_g1	376.13	0.0053524	1.21534	up	0.00492032	1.3977	up	0.00208569	1.55735	up	--	--	--	K08245|3.61632e-10|ath:AT1G62290|aspartic proteinase A2; K08245 phytepsin [EC:3.4.23.40] (A)	[O]	Posttranslational modification, protein turnover, chaperones	--	Aspartic proteinase A2 OS=Arabidopsis thaliana GN=APA2 PE=2 SV=1	PREDICTED: aspartic proteinase A1-like [Nicotiana sylvestris]	gi|698458056|ref|XP_009780973.1|	--	--
	TRINITY_DN118497_c0_g1	886.12	1.94e-118	3.31692	up	9.31e-43	3.08175	up	1.02e-55	5.81944	up	--	--	Molecular Function: metal ion binding (GO:0046872);;	--	[R]	General function prediction only	C2H2-type zinc finger;; C2H2-type zinc finger;; Uncharacterised protein family UPF0544	Zinc finger protein ZAT11 OS=Arabidopsis thaliana GN=ZAT11 PE=2 SV=1	PREDICTED: zinc finger protein ZAT11-like [Solanum tuberosum]	gi|565395475|ref|XP_006363364.1|	--	PF13912.4;PF13894.4;PF15749.3
	TRINITY_DN11870_c0_g8	921.12	3.66e-13	2.37207	up	1.13e-13	1.9829	up	2.08e-12	1.65714	up	--	--	Biological Process: autophagy (GO:0006914);; Biological Process: response to salt stress (GO:0009651);;	--	--	--	--	--	PREDICTED: uncharacterized protein LOC107029454 isoform X1 [Solanum pennellii]	gi|970049689|ref|XP_015086356.1|	--	--
	TRINITY_DN118737_c0_g1	130.65	0.00613675	1.16682	up	3.85e-07	1.79755	up	6.35e-11	1.9205	up	--	--	Biological Process: cell morphogenesis (GO:0000902);; Molecular Function: cysteine-type endopeptidase activity (GO:0004197);; Cellular Component: extracellular region (GO:0005576);; Cellular Component: vacuole (GO:0005773);; Cellular Component: cytosol (GO:0005829);; Biological Process: proteolysis (GO:0006508);; Biological Process: fatty acid beta-oxidation (GO:0006635);; Biological Process: see…	K01363|6.06673e-14|ath:AT4G01610|putative cathepsin B-like cysteine protease; K01363 cathepsin B [EC:3.4.22.1] (A)	[O]	Posttranslational modification, protein turnover, chaperones	--	Cathepsin B OS=Homo sapiens GN=CTSB PE=1 SV=3	PREDICTED: cathepsin B-like [Solanum pennellii]	gi|970011610|ref|XP_015066724.1|	--	--
	TRINITY_DN119927_c0_g1	727.12	2.25e-20	2.52036	up	5.11e-24	3.00898	up	1.45e-12	2.62826	up	--	--	--	--	[R]	General function prediction only	C2 domain	Elicitor-responsive protein 1 OS=Oryza sativa subsp. japonica GN=ERG1 PE=2 SV=1	PREDICTED: elicitor-responsive protein 1 isoform X2 [Solanum lycopersicum]	gi|460382032|ref|XP_004236744.1|	--	PF00168.28
	TRINITY_DN12002_c3_g1	121.81	7.31e-07	2.82	up	9.4e-08	2.56933	up	1.28e-08	3.43626	up	--	--	--	--	--	--	--	--	--	--	--	--
	TRINITY_DN120450_c0_g1	282.14	1.33e-06	1.24327	up	3.99e-05	1.36036	up	1.94e-06	1.14664	up	--	--	--	K09338|1.23642e-11|ath:AT3G01470|HB-1; homeobox-leucine zipper protein HAT5; K09338 homeobox-leucine zipper protein (A)	[K]	Transcription	--	Homeobox-leucine zipper protein HAT5 OS=Arabidopsis thaliana GN=HAT5 PE=1 SV=1	homeotic protein HAT5 - Arabidopsis thaliana (fragments)	gi|541872|pir||B44088	--	--
	TRINITY_DN12058_c0_g1	2612.42	0	1.39405	up	3.89e-20	1.18064	up	0	1.87466	up	--	--	Molecular Function: metal ion binding (GO:0046872);;	--	[R]	General function prediction only	Ankyrin repeat;; Ankyrin repeats (many copies);; Ankyrin repeats (3 copies);; Ankyrin repeat	Zinc finger CCCH domain-containing protein 29 OS=Arabidopsis thaliana GN=At2g40140 PE=2 SV=1	PREDICTED: zinc finger CCCH domain-containing protein 29-like [Solanum pennellii]	gi|970029790|ref|XP_015076207.1|	--	PF00023.28;PF13637.4;PF12796.5;PF13606.4
	TRINITY_DN120807_c0_g1	1565.12	1.84e-11	1.45229	up	2.39e-12	1.96752	up	5.45e-14	3.70483	up	--	--	--	--	[K]	Transcription	Myb/SANT-like DNA-binding domain;; Myb-like DNA-binding domain	Trihelix transcription factor PTL OS=Arabidopsis thaliana GN=PTL PE=2 SV=1	PREDICTED: trihelix transcription factor PTL-like [Solanum tuberosum]	gi|565348303|ref|XP_006341153.1|	--	PF13837.4;PF00249.29
	TRINITY_DN12200_c0_g2	1568.12	1.17e-11	1.30272	up	1.89e-26	3.42724	up	3.69e-22	7.03952	up	--	--	Cellular Component: intracellular (GO:0005622);; Molecular Function: zinc ion binding (GO:0008270);;	--	--	--	B-box zinc finger	Putative zinc finger protein CONSTANS-LIKE 11 OS=Arabidopsis thaliana GN=COL11 PE=3 SV=2	PREDICTED: zinc finger protein CONSTANS-LIKE 3-like [Solanum tuberosum]	gi|565389599|ref|XP_006360539.1|	--	PF00643.22
	TRINITY_DN12267_c0_g1	1774.12	1.83e-06	1.11394	up	1.02e-14	2.27159	up	3.02e-20	2.20673	up	--	--	Molecular Function: DNA binding (GO:0003677);; Molecular Function: sequence-specific DNA binding transcription factor activity (GO:0003700);; Cellular Component: nucleus (GO:0005634);; Biological Process: regulation of transcription, DNA-templated (GO:0006355);;	--	--	--	AP2 domain	Ethylene-responsive transcription factor ERF118 OS=Arabidopsis thaliana GN=ERF118 PE=2 SV=1	PREDICTED: ethylene-responsive transcription factor ERF118 [Solanum pennellii]	gi|970031161|ref|XP_015076866.1|	--	PF00847.18
	TRINITY_DN133517_c1_g15	2602.12	7.17e-280	1.0369	up	1.68e-17	1.19255	up	0	2.75518	up	--	--	Molecular Function: structural constituent of ribosome (GO:0003735);; Biological Process: translation (GO:0006412);; Biological Process: mitochondrial transport (GO:0006839);; Cellular Component: integral component of membrane (GO:0016021);; Cellular Component: mitochondrial membrane (GO:0031966);;	K15104|9.24335e-157|rcu:RCOM_0070090|mitochondrial dicarboxylate carrier protein, putative; K15104 solute carrier family 25 (mitochondrial oxoglutarate transporter), member 11 (A)	[C]	Energy production and conversion	Mitochondrial carrier protein	Mitochondrial uncoupling protein 5 OS=Arabidopsis thaliana GN=PUMP5 PE=2 SV=1	PREDICTED: mitochondrial uncoupling protein 5-like [Solanum tuberosum]	gi|565373236|ref|XP_006353182.1|	--	PF00153.25
	TRINITY_DN133532_c0_g1	118.88	1.78e-24	1.02502	up	1.93e-09	1.00173	up	5.84e-40	1.07087	up	--	--	Biological Process: response to brassinosteroid (GO:0009741);; Biological Process: regulation of protein localization (GO:0032880);;	--	--	--	Dormancy/auxin associated protein	Auxin-repressed 12.5 kDa protein OS=Fragaria ananassa PE=2 SV=1	PREDICTED: auxin-repressed 12.5 kDa protein [Solanum lycopersicum]	gi|460368807|ref|XP_004230256.1|	--	PF05564.10
	TRINITY_DN133555_c0_g1	1197.12	2.85e-90	1.4181	up	7.4e-46	3.62386	up	0	4.18572	up	--	--	Cellular Component: integral component of membrane (GO:0016021);; Molecular Function: transmembrane transporter activity (GO:0022857);; Biological Process: transmembrane transport (GO:0055085);;	--	--	--	EamA-like transporter family	WAT1-related protein At4g08300 OS=Arabidopsis thaliana GN=At4g08300 PE=2 SV=1	PREDICTED: WAT1-related protein At4g08300-like [Solanum tuberosum]	gi|565370577|ref|XP_006351896.1|	--	PF00892.18
	TRINITY_DN133775_c0_g1	1322.12	1.39e-10	3.2035	up	4.9e-19	4.92447	up	4.47e-06	6.36614	up	--	--	--	--	--	--	Arabidopsis protein of unknown function;; Protein of unknown function (DUF793)	--	PREDICTED: uncharacterized protein LOC101250469 [Solanum lycopersicum]	gi|460373472|ref|XP_004232543.1|	--	PF03087.12;PF05633.9
	TRINITY_DN134229_c0_g2	1073.12	2.62e-05	2.22603	up	0.000318061	1.595	up	1.21e-08	2.99979	up	--	--	--	--	--	--	--	--	--	--	--	--
	TRINITY_DN134480_c0_g1	1186.12	1.9e-14	1.27284	up	2.3e-30	2.17981	up	2.13e-15	1.56171	up	--	--	Molecular Function: nucleic acid binding (GO:0003676);; Molecular Function: metal ion binding (GO:0046872);;	--	[R]	General function prediction only	C2H2-type zinc finger;; Zinc-finger of C2H2 type	Protein indeterminate-domain 14 OS=Arabidopsis thaliana GN=IDD14 PE=1 SV=1	PREDICTED: protein SHOOT GRAVITROPISM 5-like [Solanum lycopersicum]	gi|460389113|ref|XP_004240203.1|	--	PF13912.4;PF12874.5
	TRINITY_DN134874_c0_g1	262.14	1.67e-08	5.61222	up	2.11e-15	6.39264	up	1.27e-08	7.42697	up	--	--	--	--	--	--	--	--	--	--	--	--
	TRINITY_DN135115_c0_g1	751.12	9.41e-47	1.92394	up	2.7e-09	1.27193	up	4.49e-36	-1.28393	down	--	--	--	--	--	--	C2 domain	BON1-associated protein 2 OS=Arabidopsis thaliana GN=BAP2 PE=1 SV=1	PREDICTED: BON1-associated protein 2 [Solanum tuberosum]	gi|565344720|ref|XP_006339452.1|	--	PF00168.28
	TRINITY_DN135389_c0_g1	1177.12	4.41e-20	1.44392	up	1.3e-39	1.80805	up	4.71e-67	2.02737	up	--	--	Biological Process: response to brassinosteroid (GO:0009741);; Biological Process: regulation of protein localization (GO:0032880);;	--	--	--	--	--	auxin-repressed 12.5 kDa protein-like [Solanum tuberosum]	gi|568215427|ref|NP_001275423.1|	--	--
	TRINITY_DN135396_c0_g1	281.14	1.97e-17	2.03605	up	0.000624065	1.25349	up	9.94e-24	3.64976	up	--	--	--	--	--	--	XYPPX repeat (two copies)	--	--	--	--	PF02162.15
	TRINITY_DN136273_c0_g1	210.18	0.000183504	2.37533	up	0.00774347	1.41209	up	0.00146265	2.10695	up	--	--	--	--	--	--	--	--	PREDICTED: uncharacterized protein LOC104219252 [Nicotiana sylvestris]	gi|698548026|ref|XP_009768202.1|	--	--
	TRINITY_DN136428_c0_g2	438.12	0.00192511	1.16645	up	1.86e-08	1.35653	up	8.01e-11	1.65209	up	--	--	Biological Process: response to brassinosteroid (GO:0009741);; Cellular Component: integral component of membrane (GO:0016021);; Biological Process: regulation of protein localization (GO:0032880);;	--	--	--	Dormancy/auxin associated protein	--	PREDICTED: auxin-repressed 12.5 kDa protein [Solanum lycopersicum]	gi|460368807|ref|XP_004230256.1|	--	PF05564.10
	TRINITY_DN136497_c0_g1	282.14	1.18e-12	2.704	up	3.73e-10	2.24987	up	5.84e-26	4.7317	up	--	--	Molecular Function: calcium ion binding (GO:0005509);;	--	[ZD]	--	EF-hand domain pair	Calcium-binding protein PBP1 OS=Arabidopsis thaliana GN=PBP1 PE=1 SV=1	PREDICTED: calcium-binding protein PBP1-like [Solanum tuberosum]	gi|971578439|ref|XP_015158723.1|	--	PF13833.4
	TRINITY_DN136662_c0_g1	1007.12	2.16e-14	2.11245	up	7.61e-09	1.91018	up	8.02e-09	1.55193	up	[IQR]	--	Biological Process: metabolic process (GO:0008152);;	K15095|2.8937e-126|vvi:100253349|(+)-neomenthol dehydrogenase; K15095 (+)-neomenthol dehydrogenase [EC:1.1.1.208] (A)	[Q]	Secondary metabolites biosynthesis, transport and catabolism	short chain dehydrogenase;; Enoyl-(Acyl carrier protein) reductase;; KR domain;; NAD dependent epimerase/dehydratase family	(+)-neomenthol dehydrogenase OS=Arabidopsis thaliana GN=SDR1 PE=1 SV=1	PREDICTED: (+)-neomenthol dehydrogenase-like isoform X1 [Solanum tuberosum]	gi|971536688|ref|XP_015167135.1|	--	PF00106.23;PF13561.4;PF08659.8;PF01370.19
	TRINITY_DN136666_c0_g1	675.12	0.0016544	1.46458	up	1.92e-05	2.07411	up	1.38e-12	3.11128	up	--	--	--	--	--	--	--	--	--	--	--	--
	TRINITY_DN139294_c0_g1	732.12	7.19e-05	1.85858	up	0.00440076	1.454	up	0.000443911	1.80473	up	[RTKL]	--	Molecular Function: protein kinase activity (GO:0004672);; Molecular Function: ATP binding (GO:0005524);; Biological Process: protein phosphorylation (GO:0006468);;	--	[G]	Carbohydrate transport and metabolism	--	Shaggy-related protein kinase kappa OS=Arabidopsis thaliana GN=ASK10 PE=2 SV=2	AT1G09840 [Arabidopsis thaliana]	gi|227202624|dbj|BAH56785.1|	--	--
	TRINITY_DN140318_c0_g1	464.12	0.00673363	1.86787	up	6.62e-08	3.39974	up	2.4e-05	6.00266	up	--	--	--	K01762|4.6811e-11|rcu:RCOM_1688460|acc synthase, putative (EC:4.4.1.14); K01762 1-aminocyclopropane-1-carboxylate synthase [EC:4.4.1.14] (A)	[T]	Signal transduction mechanisms	--	1-aminocyclopropane-1-carboxylate synthase 6 OS=Arabidopsis thaliana GN=ACS6 PE=1 SV=2	1-aminocyclopropane-1-carboxylate synthase 9 [Nicotiana tabacum]	gi|17980220|gb|AAL50560.1|	--	--
	TRINITY_DN1403_c0_g2	176.26	1.82e-08	5.61049	up	9.76e-12	5.60287	up	1.3e-06	6.61519	up	--	--	Biological Process: lipid metabolic process (GO:0006629);; Molecular Function: hydrolase activity (GO:0016787);;	--	[I]	Lipid transport and metabolism	--	Phospholipase A1-IIgamma OS=Arabidopsis thaliana GN=DSEL PE=1 SV=1	PREDICTED: phospholipase A1-IIgamma-like [Solanum tuberosum]	gi|565397487|ref|XP_006364325.1|	--	--
	TRINITY_DN141180_c0_g1	124.75	0.000100014	2.61917	up	0.00159949	2.10114	up	0.000562666	2.41935	up	--	--	--	--	--	--	--	--	PREDICTED: uncharacterized protein LOC101252785 [Solanum lycopersicum]	gi|460392286|ref|XP_004241748.1|	--	--
	TRINITY_DN143070_c0_g1	297.13	6.23e-07	3.27039	up	4.79e-22	6.39848	up	2.07e-13	5.64624	up	--	--	--	--	[QR]	--	--	1-aminocyclopropane-1-carboxylate oxidase 2 OS=Malus domestica GN=ACO2 PE=2 SV=1	1-aminocyclopropane-1-carboxylate oxidase [Solanum lycopersicum]	gi|350539237|ref|NP_001234638.1|	--	--
	TRINITY_DN14406_c0_g1	716.12	9.72e-19	2.76438	up	5.2e-06	1.67594	up	9.23e-22	2.96115	up	--	--	--	--	--	--	Protein of unknown function (DUF740)	--	PREDICTED: uncharacterized protein LOC104647148 [Solanum lycopersicum]	gi|723694432|ref|XP_010320186.1|	--	PF05340.10
	TRINITY_DN149962_c0_g1	450.12	8.43e-39	1.28126	up	7.07e-12	1.4809	up	6.39e-113	1.36891	up	--	--	Molecular Function: cysteine-type endopeptidase activity (GO:0004197);; Cellular Component: extracellular space (GO:0005615);; Cellular Component: lysosome (GO:0005764);; Biological Process: regulation of catalytic activity (GO:0050790);; Biological Process: proteolysis involved in cellular protein catabolic process (GO:0051603);;	K01363|2.06023e-31|rcu:RCOM_1341910|cathepsin B, putative (EC:3.4.22.1); K01363 cathepsin B [EC:3.4.22.1] (A)	[O]	Posttranslational modification, protein turnover, chaperones	Papain family cysteine protease	Cathepsin B-like cysteine proteinase 4 OS=Caenorhabditis elegans GN=cpr-4 PE=2 SV=1	PREDICTED: cathepsin B [Solanum lycopersicum]	gi|460374845|ref|XP_004233219.1|	--	PF00112.21
	TRINITY_DN150131_c0_g1	2549.12	2.63e-11	1.79322	up	1.07e-06	1.19755	up	1.2e-09	1.72625	up	[RTKL]	--	Molecular Function: protein serine/threonine kinase activity (GO:0004674);; Molecular Function: ATP binding (GO:0005524);; Cellular Component: plasma membrane (GO:0005886);; Biological Process: protein phosphorylation (GO:0006468);; Cellular Component: integral component of membrane (GO:0016021);; Biological Process: recognition of pollen (GO:0048544);;	--	--	--	Protein kinase domain;; Protein tyrosine kinase;; D-mannose binding lectin;; S-locus glycoprotein domain	G-type lectin S-receptor-like serine/threonine-protein kinase RLK1 OS=Arabidopsis thaliana GN=RLK1 PE=2 SV=2	PREDICTED: G-type lectin S-receptor-like serine/threonine-protein kinase RLK1 [Solanum pennellii]	gi|970020131|ref|XP_015071283.1|	--	PF00069.23;PF07714.15;PF01453.22;PF00954.18
	TRINITY_DN150308_c0_g1	145.46	7.05e-05	2.59182	up	2.88e-09	3.43803	up	1.26e-05	3.01829	up	--	--	--	K14432|5.74686e-08|osa:4345807|Os08g0472000; K14432 ABA responsive element binding factor (A)	--	--	--	bZIP transcription factor TRAB1 OS=Oryza sativa subsp. japonica GN=TRAB1 PE=1 SV=1	PREDICTED: ABSCISIC ACID-INSENSITIVE 5-like protein 6 [Nicotiana sylvestris]	gi|698527341|ref|XP_009760513.1|	--	--
	TRINITY_DN150778_c0_g1	759.12	7.96e-191	5.684	up	1.14e-32	2.97047	up	1.1e-122	1.31443	up	--	--	--	--	--	--	--	--	--	--	--	--
	TRINITY_DN156947_c0_g1	510.12	1.7e-07	2.35382	up	1.11e-07	2.61086	up	0.00812317	1.12421	up	--	--	--	--	--	--	--	--	PREDICTED: uncharacterized protein LOC104227479 isoform X2 [Nicotiana sylvestris]	gi|698583174|ref|XP_009778026.1|	--	--
	TRINITY_DN165960_c1_g1	1857.12	0	2.68713	up	2.18e-69	3.71449	up	0	3.72212	up	[GEPR]	--	Cellular Component: integral component of plasma membrane (GO:0005887);; Molecular Function: sucrose transmembrane transporter activity (GO:0008515);; Biological Process: sucrose transport (GO:0015770);;	--	[G]	Carbohydrate transport and metabolism	MFS/sugar transport protein;; PUCC protein	Sucrose transport protein SUC2 OS=Arabidopsis thaliana GN=SUC2 PE=1 SV=2	PREDICTED: sucrose transport protein-like [Solanum tuberosum]	gi|565369090|ref|XP_006351170.1|	--	PF13347.4;PF03209.13
	TRINITY_DN166080_c1_g1	1598.12	0	3.60516	up	5.23e-20	2.01685	up	0	3.5197	up	--	--	Molecular Function: metal ion binding (GO:0046872);;	--	[R]	General function prediction only	C2H2-type zinc finger	Zinc finger protein ZAT10 OS=Arabidopsis thaliana GN=ZAT10 PE=2 SV=1	PREDICTED: LOW QUALITY PROTEIN: zinc finger protein ZAT10 [Solanum tuberosum]	gi|971576899|ref|XP_015158304.1|	--	PF13912.4
	TRINITY_DN166314_c0_g1	885.12	1.34e-06	1.27169	up	2.56e-07	1.78152	up	1.22e-13	2.76631	up	--	--	Molecular Function: sequence-specific DNA binding transcription factor activity (GO:0003700);; Biological Process: regulation of transcription, DNA-templated (GO:0006355);; Molecular Function: sequence-specific DNA binding (GO:0043565);;	--	--	--	WRKY DNA -binding domain	Probable WRKY transcription factor 30 OS=Arabidopsis thaliana GN=WRKY30 PE=2 SV=1	PREDICTED: probable WRKY transcription factor 30 [Solanum pennellii]	gi|970059319|ref|XP_015056390.1|	--	PF03106.13
	TRINITY_DN166450_c0_g1	859.12	4.83e-06	1.0544	up	3.1e-15	1.69398	up	9.48e-27	1.7145	up	--	--	Biological Process: lipid catabolic process (GO:0016042);; Molecular Function: hydrolase activity, acting on ester bonds (GO:0016788);;	--	[I]	Lipid transport and metabolism	alpha/beta hydrolase fold	Triacylglycerol lipase 2 OS=Arabidopsis thaliana GN=LIP2 PE=2 SV=1	PREDICTED: triacylglycerol lipase 2-like [Solanum tuberosum]	gi|971565983|ref|XP_015168180.1|	--	PF00561.18
	TRINITY_DN166700_c0_g1	1849.12	1.67e-15	1.90359	up	5.67e-07	1.82656	up	1.18e-19	2.84492	up	[Q]	Secondary metabolites biosynthesis, transport and catabolism	Molecular Function: iron ion binding (GO:0005506);; Cellular Component: endoplasmic reticulum (GO:0005783);; Biological Process: unidimensional cell growth (GO:0009826);; Biological Process: jasmonic acid mediated signaling pathway (GO:0009867);; Molecular Function: steroid 22-alpha hydroxylase activity (GO:0010012);; Biological Process: brassinosteroid homeostasis (GO:0010268);; Biological Proce…	K09587|0|vvi:100241065|cytochrome P450 90B1; K09587 steroid 22-alpha-hydroxylase [EC:1.14.13.-] (A)	[QI]	--	Cytochrome P450	Cytochrome P450 90B1 OS=Arabidopsis thaliana GN=CYP90B1 PE=1 SV=2	PREDICTED: cytochrome P450 90B1 [Solanum tuberosum]	gi|565347173|ref|XP_006340608.1|	--	PF00067.20
	TRINITY_DN166786_c0_g1	1480.12	3.63e-05	1.53062	up	2.01e-22	3.21771	up	3.66e-15	6.63816	up	--	--	--	--	--	--	VQ motif	Protein MKS1 OS=Arabidopsis thaliana GN=MKS1 PE=1 SV=2	PREDICTED: protein MKS1-like [Solanum tuberosum]	gi|565394318|ref|XP_006362807.1|	--	PF05678.12
	TRINITY_DN166841_c0_g1	418.12	5.6e-11	3.32628	up	5.45e-09	3.10473	up	9.49e-16	4.87565	up	--	--	--	--	--	--	--	--	PREDICTED: uncharacterized protein LOC104648651 [Solanum lycopersicum]	gi|723720775|ref|XP_010324736.1|	--	--
	TRINITY_DN167294_c0_g1	895.12	6.18e-31	3.32653	up	1.37e-37	6.61467	up	8.85e-22	7.78847	up	--	--	Biological Process: metabolic process (GO:0008152);; Molecular Function: hydrolase activity (GO:0016787);;	K01166|2.40154e-13|rcu:RCOM_1447670|ribonuclease t2, putative (EC:3.1.27.1); K01166 ribonuclease T2 [EC:3.1.27.1] (A)	--	--	Ribonuclease T2 family	Ribonuclease S-2 OS=Pyrus pyrifolia PE=1 SV=1	PREDICTED: ribonuclease MC-like [Solanum pennellii]	gi|970038744|ref|XP_015080705.1|	--	PF00445.16
	TRINITY_DN169571_c0_g1	1086.12	7.22e-10	3.12962	up	3.2e-24	4.26282	up	1.96e-08	4.57514	up	--	--	Biological Process: metabolic process (GO:0008152);; Molecular Function: hydrolase activity, acting on ester bonds (GO:0016788);;	--	--	--	GDSL-like Lipase/Acylhydrolase	GDSL esterase/lipase At5g45910 OS=Arabidopsis thaliana GN=At5g45910 PE=2 SV=1	PREDICTED: GDSL esterase/lipase At5g45910-like [Solanum tuberosum]	gi|971587579|ref|XP_006367777.2|	--	PF00657.20
	TRINITY_DN169717_c0_g1	890.12	1.88e-09	1.09176	up	4.85e-27	2.83976	up	5.33e-20	4.93421	up	--	--	--	--	--	--	--	Zinc finger protein 3 OS=Arabidopsis thaliana GN=ZFP3 PE=2 SV=1	PREDICTED: zinc finger protein 1-like [Solanum tuberosum]	gi|971566222|ref|XP_015168246.1|	--	--
	TRINITY_DN169997_c0_g1	221.17	0.000448084	1.04576	up	0.000645229	1.21875	up	5.12e-05	1.24558	up	--	--	Cellular Component: cullin-RING ubiquitin ligase complex (GO:0031461);; Molecular Function: ubiquitin protein ligase binding (GO:0031625);; Biological Process: protein ubiquitination involved in ubiquitin-dependent protein catabolic process (GO:0042787);; Molecular Function: ubiquitin protein ligase activity (GO:0061630);;	K03347|1.84586e-57|rcu:RCOM_0680540|Cullin-1, putative; K03347 cullin 1 (A)	[D]	Cell cycle control, cell division, chromosome partitioning	Cullin family	Cullin-1 OS=Arabidopsis thaliana GN=CUL1 PE=1 SV=1	PREDICTED: cullin-1-like [Solanum tuberosum]	gi|971581410|ref|XP_015159470.1|	--	PF00888.20
	TRINITY_DN17163_c0_g2	545.12	0.0042206	1.64672	up	0.00103724	1.61513	up	0.00172649	1.93022	up	--	--	Molecular Function: zinc ion binding (GO:0008270);; Cellular Component: integral component of membrane (GO:0016021);;	--	[A]	RNA processing and modification	Protein of unknown function (DUF3675);; Protein of unknown function (DUF3675)	--	PREDICTED: uncharacterized protein LOC101260808 [Solanum lycopersicum]	gi|460380488|ref|XP_004235988.1|	--	PF12428.6;PF12428.6
	TRINITY_DN1740_c0_g1	3556.12	0	1.44515	up	8.53e-112	3.88646	up	0	3.12261	up	[O]	Posttranslational modification, protein turnover, chaperones	Molecular Function: ATP binding (GO:0005524);; Biological Process: protein metabolic process (GO:0019538);;	K03695|0|vvi:100232966|HSP101; heat shock protein 101; K03695 ATP-dependent Clp protease ATP-binding subunit ClpB (A)	[O]	Posttranslational modification, protein turnover, chaperones	AAA domain (Cdc48 subfamily);; ATPase family associated with various cellular activities (AAA);; C-terminal, D2-small domain, of ClpB protein;; AAA domain (dynein-related subfamily);; Clp amino terminal domain, pathogenicity island component;; AAA ATPase domain;; Sigma-54 interaction domain;; AAA domain;; IstB-like ATP binding protein;; AAA domain;; AAA domain;; RNA helicase;; ATPase family assoc…	Chaperone protein ClpB1 OS=Arabidopsis thaliana GN=CLPB1 PE=1 SV=2	PREDICTED: chaperone protein ClpB1 [Solanum lycopersicum]	gi|460380444|ref|XP_004235966.1|	--	PF07724.12;PF00004.27;PF10431.7;PF07728.12;PF02861.18;PF13191.4;PF00158.24;PF13401.4;PF01695.15;PF13173.4;PF13238.4;PF00910.20;PF07726.9;PF01078.19
	TRINITY_DN17756_c0_g1	1398.12	1.79e-19	1.41936	up	3.93e-29	2.38693	up	1.55e-19	1.40566	up	--	--	--	--	--	--	Myelodysplasia-myeloid leukemia factor 1-interacting protein	--	PREDICTED: uncharacterized protein LOC102598275 [Solanum tuberosum]	gi|971551427|ref|XP_015164473.1|	--	PF10248.7
	TRINITY_DN19014_c0_g1	510.12	1.12e-56	1.31637	up	5.44e-42	2.43558	up	6.37e-83	1.823	up	--	--	--	--	--	--	--	--	PREDICTED: uncharacterized protein LOC102601639 [Solanum tuberosum]	gi|565382502|ref|XP_006357576.1|	--	--
	TRINITY_DN19379_c0_g1	1055.84	1.97e-14	1.61149	up	1.37e-07	1.20723	up	1.53e-24	2.28746	up	--	--	--	--	--	--	--	--	PREDICTED: uncharacterized protein LOC102595357 [Solanum tuberosum]	gi|565382300|ref|XP_006357483.1|	--	--
	TRINITY_DN21210_c0_g2	1300.12	1.55e-169	1.23858	up	4.76e-109	3.34965	up	1.18e-88	2.19392	up	[P]	Inorganic ion transport and metabolism	Molecular Function: peroxidase activity (GO:0004601);; Cellular Component: cytosol (GO:0005829);; Biological Process: protein folding (GO:0006457);; Biological Process: response to heat (GO:0009408);; Biological Process: response to high light intensity (GO:0009644);; Molecular Function: heme binding (GO:0020037);; Biological Process: response to hydrogen peroxide (GO:0042542);; Biological Proces…	--	--	--	Peroxidase	L-ascorbate peroxidase 2, cytosolic OS=Arabidopsis thaliana GN=APX2 PE=2 SV=3	PREDICTED: L-ascorbate peroxidase 2, cytosolic [Solanum lycopersicum]	gi|460402400|ref|XP_004246700.1|	--	PF00141.21
	TRINITY_DN21236_c1_g1	1533.12	1.5e-151	3.79555	up	2.61e-09	1.59132	up	8.25e-122	2.7124	up	--	--	Biological Process: response to stress (GO:0006950);;	--	--	--	Late embryogenesis abundant protein	Late embryogenesis abundant protein Lea5 OS=Citrus sinensis GN=LEA5 PE=2 SV=1	PREDICTED: late embryogenesis abundant protein Lea5-like [Solanum tuberosum]	gi|565378750|ref|XP_006355810.1|	--	PF03242.11
	TRINITY_DN21366_c0_g2	2372.12	1.51e-119	1.79448	up	3.17e-15	2.2495	up	6.75e-70	4.6584	up	--	--	Molecular Function: peroxidase activity (GO:0004601);; Molecular Function: prostaglandin-endoperoxide synthase activity (GO:0004666);; Biological Process: response to oxidative stress (GO:0006979);; Molecular Function: heme binding (GO:0020037);; Molecular Function: dioxygenase activity (GO:0051213);; Biological Process: oxidation-reduction process (GO:0055114);;	--	[R]	General function prediction only	Animal haem peroxidase	Alpha-dioxygenase 2 OS=Arabidopsis thaliana GN=DOX2 PE=2 SV=1	PREDICTED: alpha-dioxygenase 2 [Solanum tuberosum]	gi|565349147|ref|XP_006341559.1|	--	PF03098.13
	TRINITY_DN21382_c0_g1	3315.12	5.97e-05	1.2806	up	0.00176217	1.46273	up	0.000973927	1.5843	up	--	--	Molecular Function: ubiquitin-protein transferase activity (GO:0004842);; Cellular Component: nucleus (GO:0005634);; Molecular Function: zinc ion binding (GO:0008270);; Biological Process: protein ubiquitination (GO:0016567);; Biological Process: regulation of defense response (GO:0031347);;	--	[O]	Posttranslational modification, protein turnover, chaperones	Zinc finger, C3HC4 type (RING finger)	Probable BOI-related E3 ubiquitin-protein ligase 3 OS=Arabidopsis thaliana GN=BRG3 PE=1 SV=1	PREDICTED: probable BOI-related E3 ubiquitin-protein ligase 2 [Solanum tuberosum]	gi|565376766|ref|XP_006354867.1|	--	PF13920.4
	TRINITY_DN21443_c1_g1	1977.12	2.73e-78	1.42812	up	7.42e-37	1.43107	up	1.3e-106	1.52013	up	--	--	Molecular Function: DNA binding (GO:0003677);; Biological Process: regulation of transcription, DNA-templated (GO:0006355);;	--	--	--	Dof domain, zinc finger	Cyclic dof factor 3 OS=Arabidopsis thaliana GN=CDF3 PE=1 SV=2	PREDICTED: cyclic dof factor 1-like [Solanum tuberosum]	gi|565398044|ref|XP_006364590.1|	--	PF02701.13
	TRINITY_DN21466_c0_g1	663.12	9.79e-06	1.15233	up	5.5e-07	1.56861	up	1.9e-11	1.62746	up	--	--	--	--	[I]	Lipid transport and metabolism	--	Peroxisomal fatty acid beta-oxidation multifunctional protein MFP2 OS=Arabidopsis thaliana GN=MFP2 PE=1 SV=1	PREDICTED: glyoxysomal fatty acid beta-oxidation multifunctional protein MFP-a isoform X2 [Solanum pennellii]	gi|970068418|ref|XP_015061334.1|	--	--
	TRINITY_DN2148_c0_g1	1198.12	0.00555977	-1.42847	down	0.0097038	1.72944	up	0.00220359	1.64792	up	--	--	Molecular Function: transporter activity (GO:0005215);; Biological Process: transport (GO:0006810);; Cellular Component: integral component of membrane (GO:0016021);;	--	--	--	Purine nucleobase transmembrane transport;; EamA-like transporter family	Purine permease 3 OS=Arabidopsis thaliana GN=PUP3 PE=2 SV=1	PREDICTED: purine permease 1-like [Solanum tuberosum]	gi|971573582|ref|XP_006360267.2|	--	PF16913.3;PF00892.18
	TRINITY_DN21829_c0_g2	1330.12	3.26e-09	2.8755	up	7.89e-10	2.09845	up	8.65e-15	2.97779	up	--	--	Molecular Function: sequence-specific DNA binding transcription factor activity (GO:0003700);; Biological Process: regulation of transcription, DNA-templated (GO:0006355);; Molecular Function: sequence-specific DNA binding (GO:0043565);;	--	--	--	bZIP transcription factor;; Basic region leucine zipper;; bZIP Maf transcription factor	Basic leucine zipper 61 OS=Arabidopsis thaliana GN=BZIP61 PE=1 SV=1	PREDICTED: basic leucine zipper 61 [Solanum tuberosum]	gi|565364254|ref|XP_006348841.1|	--	PF00170.19;PF07716.13;PF03131.15
	TRINITY_DN22944_c0_g1	1282.12	7.72e-11	6.20282	up	0.00187149	3.17078	up	0.000211397	3.53973	up	--	--	Biological Process: response to molecule of bacterial origin (GO:0002237);; Molecular Function: protein serine/threonine kinase activity (GO:0004674);; Molecular Function: ATP binding (GO:0005524);; Cellular Component: intracellular (GO:0005622);; Biological Process: protein phosphorylation (GO:0006468);; Biological Process: protein targeting to membrane (GO:0006612);; Biological Process: positiv…	--	[T]	Signal transduction mechanisms	Protein kinase domain;; Protein tyrosine kinase	Probable serine/threonine-protein kinase Cx32, chloroplastic OS=Arabidopsis thaliana GN=At4g35600 PE=1 SV=2	PREDICTED: probable serine/threonine-protein kinase NAK isoform X2 [Solanum lycopersicum]	gi|723696320|ref|XP_010320466.1|	--	PF00069.23;PF07714.15
	TRINITY_DN27167_c0_g1	2277.12	3.23e-48	3.98861	up	1.13e-19	3.24728	up	5.75e-36	5.29246	up	[RTKL]	--	Biological Process: MAPK cascade (GO:0000165);; Molecular Function: protein serine/threonine kinase activity (GO:0004674);; Molecular Function: ATP binding (GO:0005524);; Cellular Component: plasma membrane (GO:0005886);; Cellular Component: integral component of membrane (GO:0016021);;	--	--	--	Protein tyrosine kinase;; Protein kinase domain;; Salt stress response/antifungal	Cysteine-rich receptor-like protein kinase 3 OS=Arabidopsis thaliana GN=CRK3 PE=2 SV=1	PREDICTED: putative receptor-like protein kinase At4g00960 [Solanum tuberosum]	gi|565371609|ref|XP_006352395.1|	--	PF07714.15;PF00069.23;PF01657.15
	TRINITY_DN27842_c0_g2	441.12	6.94e-07	1.3344	up	1.01e-60	4.57319	up	6.08e-19	4.5968	up	--	--	--	--	--	--	--	--	PREDICTED: uncharacterized protein LOC101264952 [Solanum lycopersicum]	gi|460397240|ref|XP_004244176.1|	--	--
	TRINITY_DN30991_c1_g1	1837.12	1.1e-19	1.06186	up	8.94e-37	2.1886	up	7.91e-40	1.58529	up	--	--	Cellular Component: vacuole (GO:0005773);;	--	--	--	Rubber elongation factor protein (REF)	REF/SRPP-like protein At1g67360 OS=Arabidopsis thaliana GN=At1g67360 PE=2 SV=1	PREDICTED: REF/SRPP-like protein At1g67360 [Solanum tuberosum]	gi|565371181|ref|XP_006352188.1|	--	PF05755.10
	TRINITY_DN32418_c1_g1	1456.12	0	2.53623	up	5.3e-57	2.35315	up	0	5.95008	up	--	--	Molecular Function: DNA binding (GO:0003677);; Molecular Function: sequence-specific DNA binding transcription factor activity (GO:0003700);; Cellular Component: nucleus (GO:0005634);; Biological Process: regulation of transcription, DNA-templated (GO:0006355);;	--	--	--	AP2 domain	Ethylene-responsive transcription factor 5 OS=Nicotiana sylvestris GN=ERF5 PE=2 SV=1	PREDICTED: ethylene-responsive transcription factor 5-like [Solanum pennellii]	gi|970027292|ref|XP_015074952.1|	--	PF00847.18
	TRINITY_DN32922_c0_g1	729.12	1.47e-07	1.56248	up	5.24e-22	4.60334	up	1.01e-07	3.6036	up	--	--	--	--	--	--	--	--	unnamed protein product [Coffea canephora]	gi|661886598|emb|CDP09962.1|	--	--
	TRINITY_DN33284_c0_g1	1390.12	2.83e-17	3.93504	up	6.98e-15	3.22604	up	1.22e-10	1.90981	up	--	--	--	--	[R]	General function prediction only	--	--	hypothetical protein [Solanum tuberosum]	gi|82623367|gb|ABB87098.1|	--	--
	TRINITY_DN3347_c0_g1	248.15	0.00585114	1.53664	up	2.85e-11	3.75139	up	9.15e-09	2.59418	up	--	--	--	--	--	--	--	--	--	--	--	--
	TRINITY_DN34016_c0_g1	1422.12	4.44e-75	2.13116	up	4.75e-20	1.60686	up	7.75e-110	3.18634	up	--	--	--	--	--	--	Domain of unknown function (DUF4228)	--	PREDICTED: uncharacterized protein LOC102591626 [Solanum tuberosum]	gi|565350492|ref|XP_006342203.1|	--	PF14009.4
	TRINITY_DN34048_c0_g1	1075.12	2.81e-186	3.92955	up	1.11e-66	4.91773	up	5.07e-109	6.96476	up	--	--	Biological Process: transition metal ion transport (GO:0000041);; Biological Process: phosphorelay signal transduction system (GO:0000160);; Cellular Component: nucleus (GO:0005634);; Cellular Component: cytoplasm (GO:0005737);; Biological Process: embryo sac development (GO:0009553);; Molecular Function: histidine phosphotransfer kinase activity (GO:0009927);; Biological Process: regulation of s…	K14490|3.16427e-70|rcu:RCOM_1429810|Histidine-containing phosphotransfer protein, putative (EC:1.3.1.74); K14490 histidine-containing phosphotransfer peotein (A)	[T]	Signal transduction mechanisms	Hpt domain	Histidine-containing phosphotransfer protein 1 OS=Arabidopsis thaliana GN=AHP1 PE=1 SV=1	PREDICTED: histidine-containing phosphotransfer protein 1 [Solanum lycopersicum]	gi|460368603|ref|XP_004230155.1|	--	PF01627.21
	TRINITY_DN34048_c0_g2	1252.12	1.32e-11	3.28936	up	7.57e-31	7.22526	up	4.71e-12	8.5389	up	--	--	Biological Process: phosphorelay signal transduction system (GO:0000160);; Cellular Component: nucleus (GO:0005634);; Cellular Component: cytoplasm (GO:0005737);; Biological Process: cytokinin-activated signaling pathway (GO:0009736);; Molecular Function: histidine phosphotransfer kinase activity (GO:0009927);; Biological Process: phosphorylation (GO:0016310);; Molecular Function: protein histidi…	K14490|3.35861e-45|rcu:RCOM_0679080|Histidine-containing phosphotransfer protein, putative (EC:1.3.1.74); K14490 histidine-containing phosphotransfer peotein (A)	[T]	Signal transduction mechanisms	Hpt domain	Histidine-containing phosphotransfer protein 3 OS=Arabidopsis thaliana GN=AHP3 PE=1 SV=2	Signal transduction histidine kinase, phosphotransfer (Hpt) domain-containing protein [Cynara cardunculus var. scolymus]	gi|976923010|gb|KVI07359.1|	--	PF01627.21
	TRINITY_DN34362_c0_g1	523.2	1.36e-13	1.24885	up	4.97e-51	3.6294	up	2.4e-77	3.52952	up	--	--	Cellular Component: chloroplast thylakoid membrane (GO:0009535);; Biological Process: leaf morphogenesis (GO:0009965);; Cellular Component: integral component of membrane (GO:0016021);; Biological Process: cellular cation homeostasis (GO:0030003);; Biological Process: cell differentiation (GO:0030154);; Molecular Function: heat shock protein binding (GO:0031072);; Biological Process: positive reg…	--	--	--	--	--	PREDICTED: uncharacterized protein LOC104104784 [Nicotiana tomentosiformis]	gi|697114650|ref|XP_009611238.1|	--	--
	TRINITY_DN34505_c0_g1	947.59	8.91e-10	5.94621	up	2.38e-14	5.47159	up	1.85e-06	6.54146	up	--	--	Molecular Function: cysteine-type endopeptidase activity (GO:0004197);; Cellular Component: extracellular space (GO:0005615);; Cellular Component: lysosome (GO:0005764);; Biological Process: response to water deprivation (GO:0009414);; Cellular Component: integral component of membrane (GO:0016021);; Biological Process: proteolysis involved in cellular protein catabolic process (GO:0051603);;	--	[O]	Posttranslational modification, protein turnover, chaperones	Papain family cysteine protease;; Cathepsin propeptide inhibitor domain (I29);; Peptidase C1-like family	Senescence-specific cysteine protease SAG12 OS=Arabidopsis thaliana GN=SAG12 PE=1 SV=1	PREDICTED: zingipain-2-like [Solanum tuberosum]	gi|971577489|ref|XP_006362435.2|	--	PF00112.21;PF08246.10;PF03051.13
	TRINITY_DN34634_c0_g1	872.12	4.41e-10	1.43591	up	1.08e-06	1.01611	up	1.34e-163	2.27117	up	[E]	Amino acid transport and metabolism	Molecular Function: asparagine synthase (glutamine-hydrolyzing) activity (GO:0004066);; Cellular Component: cytosol (GO:0005829);; Cellular Component: plasma membrane (GO:0005886);; Biological Process: asparagine biosynthetic process (GO:0006529);; Biological Process: glutamine metabolic process (GO:0006541);; Molecular Function: protein homodimerization activity (GO:0042803);;	--	--	--	Aluminium induced protein;; Glutamine amidotransferase domain;; Glutamine amidotransferase domain	Stem-specific protein TSJT1 OS=Nicotiana tabacum GN=TSJT1 PE=2 SV=1	uncharacterized protein LOC102586714 [Solanum tuberosum]	gi|568215192|ref|NP_001275021.1|	--	PF12481.6;PF13537.4;PF13522.4
	TRINITY_DN38907_c0_g1	818.46	3.58e-59	1.63959	up	3.73e-15	1.41	up	4.54e-71	2.2414	up	--	--	Molecular Function: protein serine/threonine kinase activity (GO:0004674);; Molecular Function: ATP binding (GO:0005524);; Cellular Component: plasma membrane (GO:0005886);; Biological Process: protein folding (GO:0006457);; Biological Process: oligopeptide transport (GO:0006857);; Biological Process: defense response (GO:0006952);; Biological Process: response to heat (GO:0009408);; Cellular Com…	--	--	--	Protein tyrosine kinase;; Protein kinase domain	Cysteine-rich receptor-like protein kinase 2 OS=Arabidopsis thaliana GN=CRK2 PE=2 SV=1	PREDICTED: cysteine-rich receptor-like protein kinase 2 [Solanum tuberosum]	gi|565380004|ref|XP_006356406.1|	--	PF07714.15;PF00069.23
	TRINITY_DN39381_c0_g1	1011.12	7.08e-52	1.12299	up	4.1e-114	4.30212	up	7.16e-13	6.17745	up	--	--	Biological Process: chlorophyll catabolic process (GO:0015996);; Molecular Function: chlorophyllase activity (GO:0047746);;	K08099|7.61431e-80|vvi:100249336|chlorophyllase-1; K08099 chlorophyllase [EC:3.1.1.14] (A)	--	--	Chlorophyllase enzyme;; Chlorophyllase	Chlorophyllase-1 OS=Arabidopsis thaliana GN=CLH1 PE=1 SV=1	PREDICTED: chlorophyllase-2, chloroplastic-like [Solanum tuberosum]	gi|565395775|ref|XP_006363512.1|	--	PF12740.5;PF07224.9
	TRINITY_DN40219_c0_g1	1945.64	0	2.67525	up	1.34e-08	1.42339	up	4.02e-68	4.78292	up	--	--	Molecular Function: sequence-specific DNA binding transcription factor activity (GO:0003700);; Biological Process: regulation of transcription, DNA-templated (GO:0006355);; Molecular Function: sequence-specific DNA binding (GO:0043565);;	--	--	--	--	Probable WRKY transcription factor 53 OS=Arabidopsis thaliana GN=WRKY53 PE=1 SV=1	PREDICTED: probable WRKY transcription factor 41 [Nicotiana sylvestris]	gi|698507018|ref|XP_009798860.1|	--	--
	TRINITY_DN44696_c0_g1	1713.12	3.29e-05	1.46427	up	4.39e-17	2.99978	up	1.77e-15	3.24114	up	--	--	Biological Process: polysaccharide biosynthetic process (GO:0000271);; Biological Process: phototropism (GO:0009638);; Biological Process: plant-type cell wall organization (GO:0009664);; Biological Process: blue light signaling pathway (GO:0009785);; Biological Process: multidimensional cell growth (GO:0009825);; Biological Process: plant-type cell wall biogenesis (GO:0009832);; Biological Proce…	--	--	--	NPH3 family	Root phototropism protein 3 OS=Arabidopsis thaliana GN=RPT3 PE=1 SV=2	PREDICTED: root phototropism protein 3-like [Solanum pennellii]	gi|970003482|ref|XP_015062517.1|	--	PF03000.12
	TRINITY_DN45568_c0_g1	2074.12	8.39e-83	2.63579	up	1.39e-16	1.82658	up	3.66e-22	1.04335	up	[T]	Signal transduction mechanisms	Molecular Function: protein serine/threonine phosphatase activity (GO:0004722);; Biological Process: protein dephosphorylation (GO:0006470);; Molecular Function: metal ion binding (GO:0046872);;	K14497|6.82483e-70|rcu:RCOM_1579770|protein phosphatase 2c, putative (EC:3.1.3.16); K14497 protein phosphatase 2C [EC:3.1.3.16] (A)	[T]	Signal transduction mechanisms	Protein phosphatase 2C;; Protein phosphatase 2C	Probable protein phosphatase 2C 51 OS=Oryza sativa subsp. japonica GN=Os05g0572700 PE=2 SV=1	PREDICTED: probable protein phosphatase 2C 51 [Solanum tuberosum]	gi|565367851|ref|XP_006350568.1|	--	PF00481.19;PF00481.19
	TRINITY_DN45777_c0_g2	104.31	7.41e-18	2.95455	up	1.22e-25	4.17949	up	1.81e-21	6.3627	up	--	--	Biological Process: polysaccharide catabolic process (GO:0000272);; Molecular Function: chitinase activity (GO:0004568);; Cellular Component: extracellular region (GO:0005576);; Cellular Component: cell wall (GO:0005618);; Cellular Component: vacuole (GO:0005773);; Biological Process: chitin catabolic process (GO:0006032);; Molecular Function: chitin binding (GO:0008061);; Biological Process: res…	--	[R]	General function prediction only	--	Endochitinase B OS=Nicotiana tabacum GN=CHN50 PE=1 SV=1	putative endochitinase B [Nicotiana glauca]	gi|55294658|emb|CAH69226.1|	--	--
	TRINITY_DN46163_c0_g1	1215.05	2.13e-16	3.26855	up	2.17e-33	4.38468	up	5.37e-08	2.17169	up	--	--	Cellular Component: cytoplasm (GO:0005737);; Biological Process: metal ion transport (GO:0030001);; Molecular Function: transition metal ion binding (GO:0046914);; Biological Process: cellular transition metal ion homeostasis (GO:0046916);;	--	[P]	Inorganic ion transport and metabolism	Heavy-metal-associated domain	--	PREDICTED: protein no-on-transient A-like [Solanum lycopersicum]	gi|460411416|ref|XP_004251108.1|	--	PF00403.24
	TRINITY_DN46743_c0_g1	948.67	2.53e-05	1.09109	up	6.05e-21	2.43808	up	1.33e-18	1.32603	up	--	--	Molecular Function: peroxidase activity (GO:0004601);; Cellular Component: extracellular region (GO:0005576);; Biological Process: response to oxidative stress (GO:0006979);; Cellular Component: plant-type cell wall (GO:0009505);; Biological Process: plant-type cell wall organization (GO:0009664);; Cellular Component: membrane (GO:0016020);; Molecular Function: heme binding (GO:0020037);; Biologi…	K00430|3.40493e-165|rcu:RCOM_1176840|Peroxidase 47 precursor, putative (EC:1.11.1.7); K00430 peroxidase [EC:1.11.1.7] (A)	--	--	Peroxidase;; Peroxidase	Peroxidase 47 OS=Arabidopsis thaliana GN=PER47 PE=2 SV=2	PREDICTED: peroxidase 47 [Solanum tuberosum]	gi|971556561|ref|XP_006350812.2|	--	PF00141.21;PF00141.21
	TRINITY_DN46980_c0_g2	394.12	6.98e-31	1.18159	up	2.03e-13	1.48136	up	5.66e-41	1.39306	up	--	--	Biological Process: transcription, DNA-templated (GO:0006351);;	--	--	--	--	--	PREDICTED: uncharacterized protein LOC102588141 isoform X1 [Solanum tuberosum]	gi|565403705|ref|XP_006367296.1|	--	--
	TRINITY_DN47042_c1_g2	1424.12	1.88e-16	2.26372	up	2.11e-48	3.61366	up	9.4e-24	4.26274	up	[C]	Energy production and conversion	Molecular Function: alcohol dehydrogenase (NAD) activity (GO:0004022);; Molecular Function: zinc ion binding (GO:0008270);; Biological Process: oxidation-reduction process (GO:0055114);;	--	[Q]	Secondary metabolites biosynthesis, transport and catabolism	Zinc-binding dehydrogenase;; Alcohol dehydrogenase GroES-like domain	Alcohol dehydrogenase class-3 OS=Drosophila melanogaster GN=Fdh PE=1 SV=3	PREDICTED: alcohol dehydrogenase-like 1 isoform X1 [Solanum tuberosum]	gi|971543078|ref|XP_006343199.2|	--	PF00107.24;PF08240.10
	TRINITY_DN47187_c0_g2	908.12	5.43e-07	1.05855	up	0.000290383	1.35299	up	7.05e-10	2.34601	up	--	--	Biological Process: heat acclimation (GO:0010286);;	--	--	--	GRAM domain	GEM-like protein 5 OS=Arabidopsis thaliana GN=At5g13200 PE=1 SV=1	PREDICTED: GEM-like protein 5 [Solanum tuberosum]	gi|565392468|ref|XP_006361917.1|	--	PF02893.18
	TRINITY_DN47206_c0_g2	1266.12	4.99e-09	4.6121	up	5.87e-99	6.28616	up	2.08e-97	6.22164	up	[R]	General function prediction only	Molecular Function: iron ion binding (GO:0005506);; Molecular Function: oxidoreductase activity (GO:0016491);; Biological Process: oxidation-reduction process (GO:0055114);;	K05933|1.9433e-156|vvi:100232928|ACO1; 1-aminocyclopropane-1-carboxylate oxidase; K05933 aminocyclopropanecarboxylate oxidase [EC:1.14.17.4] (A)	[QR]	--	2OG-Fe(II) oxygenase superfamily;; non-haem dioxygenase in morphine synthesis N-terminal	1-aminocyclopropane-1-carboxylate oxidase 1 OS=Solanum lycopersicum GN=ACO1 PE=2 SV=2	hypothetical protein CISIN_1g018920mg [Citrus sinensis]	gi|641859693|gb|KDO78383.1|	--	PF03171.18;PF14226.4
	TRINITY_DN47211_c0_g2	2123.12	3.48e-05	1.23852	up	1.62e-19	2.8121	up	3.01e-16	2.14283	up	--	--	Molecular Function: transporter activity (GO:0005215);; Biological Process: transport (GO:0006810);; Cellular Component: integral component of membrane (GO:0016021);;	K12347|8.01304e-13|ath:AT2G23150|NRAMP3; metal transporter Nramp3; K12347 natural resistance-associated macrophage protein (A)	[P]	Inorganic ion transport and metabolism	--	Metal transporter Nramp3 OS=Arabidopsis thaliana GN=NRAMP3 PE=2 SV=2	metal transporter [Solanum lycopersicum]	gi|350537125|ref|NP_001233770.1|	--	--
	TRINITY_DN48195_c0_g1	1917.12	4.13e-18	7.58185	up	4.62e-25	7.65508	up	3.38e-11	8.28102	up	--	--	--	--	--	--	--	--	--	--	--	--
	TRINITY_DN49385_c0_g1	1745.12	2.58e-62	3.09936	up	1.99e-13	2.37972	up	5.9e-80	3.39951	up	--	--	--	--	[R]	General function prediction only	--	--	PREDICTED: uncharacterized protein At4g22758-like [Solanum tuberosum]	gi|565360945|ref|XP_006347223.1|	--	--
	TRINITY_DN49410_c0_g1	2177.68	0	2.4035	up	6.42e-91	4.16778	up	0	3.56099	up	--	--	Molecular Function: signal transducer activity (GO:0004871);; Cellular Component: nucleus (GO:0005634);; Cellular Component: cytoplasm (GO:0005737);; Biological Process: calcium ion transport (GO:0006816);; Biological Process: Golgi organization (GO:0007030);; Biological Process: signal transduction (GO:0007165);; Biological Process: phototropism (GO:0009638);; Biological Process: response to sal…	--	--	--	NPH3 family;; BTB/POZ domain	Root phototropism protein 2 OS=Arabidopsis thaliana GN=RPT2 PE=1 SV=2	PREDICTED: root phototropism protein 2 isoform X1 [Vitis vinifera]	gi|225434311|ref|XP_002264896.1|	--	PF03000.12;PF00651.29
	TRINITY_DN49438_c0_g2	1161.12	2.12e-12	6.53972	up	2.63e-15	6.37013	up	1.3e-07	7.04012	up	--	--	--	--	--	--	Domain of unknown function (DUF569)	--	PREDICTED: uncharacterized protein LOC101261849 [Solanum lycopersicum]	gi|723654798|ref|XP_010323732.1|	--	PF04601.11
	TRINITY_DN49849_c0_g1	1654.12	1.4e-06	1.0544	up	5.57e-19	2.26397	up	5.37e-39	-1.91165	down	[V]	Defense mechanisms	Biological Process: drug transmembrane transport (GO:0006855);; Molecular Function: drug transmembrane transporter activity (GO:0015238);; Molecular Function: antiporter activity (GO:0015297);; Cellular Component: integral component of membrane (GO:0016021);;	--	[R]	General function prediction only	MatE;; Polysaccharide biosynthesis C-terminal domain	Protein DETOXIFICATION 42 OS=Arabidopsis thaliana GN=DTX42 PE=2 SV=2	PREDICTED: protein DETOXIFICATION 42-like isoform X2 [Solanum pennellii]	gi|969997877|ref|XP_015069813.1|	--	PF01554.16;PF14667.4
	TRINITY_DN50001_c0_g1	643.12	2.58e-06	-2.04287	down	0.000286486	1.69031	up	3.55e-06	2.28853	up	--	--	--	--	--	--	--	--	cysteine-rich extensin-like protein-2 [Nicotiana tabacum]	gi|310925|gb|AAA34060.1|	--	--
	TRINITY_DN5035_c0_g1	610.12	0.00684545	1.15246	up	0.000252163	1.70572	up	2.63e-09	1.91893	up	--	--	Molecular Function: NAD+ diphosphatase activity (GO:0000210);; Cellular Component: cytosol (GO:0005829);; Biological Process: metabolic process (GO:0008152);; Molecular Function: metal ion binding (GO:0046872);;	K03426|2.31363e-38|vvi:100259453|nudix hydrolase 19, chloroplastic; K03426 NAD+ diphosphatase [EC:3.6.1.22] (A)	[L]	Replication, recombination and repair	--	Nudix hydrolase 19, chloroplastic OS=Arabidopsis thaliana GN=NUDT19 PE=1 SV=1	PREDICTED: nudix hydrolase 19, chloroplastic [Solanum pennellii]	gi|970036932|ref|XP_015079814.1|	--	--
	TRINITY_DN50396_c0_g1	874.12	1.15e-05	1.91639	up	1.61e-07	2.06923	up	3.9e-10	-1.58645	down	[E]	Amino acid transport and metabolism	Biological Process: amino acid transmembrane transport (GO:0003333);; Molecular Function: amino acid transmembrane transporter activity (GO:0015171);; Cellular Component: integral component of membrane (GO:0016021);;	K14209|1.95278e-145|vvi:100252511|proton-coupled amino acid transporter 3; K14209 solute carrier family 36 (proton-coupled amino acid transporter) (A)	[E]	Amino acid transport and metabolism	Transmembrane amino acid transporter protein	Amino acid transporter ANTL2 OS=Arabidopsis thaliana GN=At4g38250 PE=1 SV=1	PREDICTED: proton-coupled amino acid transporter 3-like [Nicotiana sylvestris]	gi|698531748|ref|XP_009762702.1|	--	PF01490.16
	TRINITY_DN50705_c0_g1	844.12	1.13e-09	3.52971	up	7.86e-08	2.6541	up	5.67e-06	-1.38171	down	--	--	Molecular Function: electron carrier activity (GO:0009055);; Cellular Component: integral component of membrane (GO:0016021);; Cellular Component: anchored component of plasma membrane (GO:0046658);;	--	--	--	Plastocyanin-like domain	Early nodulin-like protein 1 OS=Oryza sativa subsp. japonica GN=ENODL1 PE=1 SV=1	PREDICTED: early nodulin-like protein 2 [Solanum pennellii]	gi|970055351|ref|XP_015089319.1|	--	PF02298.15
	TRINITY_DN51732_c2_g1	1570.12	0.000543503	1.46809	up	4.53e-06	1.7562	up	9.89e-14	3.07455	up	[O]	Posttranslational modification, protein turnover, chaperones	Molecular Function: serine-type endopeptidase activity (GO:0004252);; Cellular Component: cell wall (GO:0005618);; Biological Process: proteolysis (GO:0006508);;	--	--	--	Subtilase family;; Peptidase inhibitor I9	Subtilisin-like protease SBT1.9 OS=Arabidopsis thaliana GN=SBT1.9 PE=2 SV=1	PREDICTED: subtilisin-like protease SBT1.7 [Solanum tuberosum]	gi|971563642|ref|XP_015167554.1|	--	PF00082.20;PF05922.14
	TRINITY_DN52439_c0_g1	1383.12	0.00737568	1.42009	up	9.85e-36	5.70846	up	6.74e-15	4.04413	up	--	--	Cellular Component: integral component of membrane (GO:0016021);; Biological Process: carbohydrate transmembrane transport (GO:0034219);; Molecular Function: sugar transmembrane transporter activity (GO:0051119);;	K15382|8.78934e-80|ath:AT1G21460|bidirectional sugar transporter SWEET1; K15382 solute carrier family 50 (sugar transporter) (A)	[R]	General function prediction only	Sugar efflux transporter for intercellular exchange	Bidirectional sugar transporter SWEET1 OS=Arabidopsis thaliana GN=SWEET1 PE=1 SV=1	PREDICTED: bidirectional sugar transporter SWEET1-like [Solanum pennellii]	gi|970032718|ref|XP_015077664.1|	--	PF03083.14
	TRINITY_DN52505_c0_g1	1399.12	1.22e-05	2.17305	up	4.75e-07	1.99021	up	0.00106163	1.94918	up	[J]	Translation, ribosomal structure and biogenesis	Molecular Function: translation elongation factor activity (GO:0003746);; Molecular Function: GTPase activity (GO:0003924);; Molecular Function: GTP binding (GO:0005525);; Cellular Component: cytoplasm (GO:0005737);; Biological Process: translational elongation (GO:0006414);;	K03231|2.64116e-13|ppp:PHYPADRAFT_182704|hypothetical protein; K03231 elongation factor 1-alpha (A)	[J]	Translation, ribosomal structure and biogenesis	Elongation factor Tu GTP binding domain	Elongation factor 1-alpha OS=Manihot esculenta GN=EF1 PE=3 SV=1	hypothetical protein B456_009G4199002, partial [Gossypium raimondii]	gi|763796207|gb|KJB63203.1|	--	PF00009.25
	TRINITY_DN52877_c0_g1	15.21	1.57e-10	1.71059	up	2.47e-08	1.73346	up	1.18e-05	1.18075	up	--	--	--	--	--	--	Mitochondrial ATPase inhibitor, IATP	--	--	--	--	PF04568.10
	TRINITY_DN52877_c1_g1	757.12	3.13e-05	1.05365	up	7.01e-10	1.55235	up	7.59e-09	1.38032	up	--	--	--	--	--	--	--	--	--	--	--	--
	TRINITY_DN53127_c0_g2	2125.12	6.8e-87	2.15137	up	6.8e-07	1.48228	up	1.6e-37	2.739	up	--	--	Cellular Component: vacuole (GO:0005773);; Biological Process: amino acid transport (GO:0006865);; Biological Process: response to chitin (GO:0010200);; Cellular Component: membrane (GO:0016020);;	--	--	--	Rubber elongation factor protein (REF)	REF/SRPP-like protein At3g05500 OS=Arabidopsis thaliana GN=At3g05500 PE=1 SV=1	PREDICTED: stress-related protein [Solanum pennellii]	gi|970004245|ref|XP_015062915.1|	--	PF05755.10
	TRINITY_DN53276_c0_g9	1794.12	3.98e-05	2.06435	up	0.00103448	1.83067	up	1.47e-05	2.36839	up	--	--	Cellular Component: integral component of membrane (GO:0016021);;	--	--	--	--	--	PREDICTED: uncharacterized protein LOC102582071 isoform X1 [Solanum tuberosum]	gi|565362673|ref|XP_006348070.1|	--	--
	TRINITY_DN54142_c3_g1	1391.12	1.86e-84	1.67107	up	2.73e-33	1.90499	up	4.64e-99	-1.4094	down	[R]	General function prediction only	Biological Process: metabolic process (GO:0008152);; Molecular Function: hydrolase activity (GO:0016787);; Biological Process: response to arsenic-containing substance (GO:0046685);; Biological Process: photoperiodism, flowering (GO:0048573);;	--	[R]	General function prediction only	Haloacid dehalogenase-like hydrolase;; haloacid dehalogenase-like hydrolase;; HAD-hyrolase-like	Haloacid dehalogenase-like hydrolase domain-containing protein 3 OS=Xenopus laevis GN=hdhd3 PE=2 SV=1	PREDICTED: haloacid dehalogenase-like hydrolase domain-containing protein 3 [Solanum tuberosum]	gi|565369300|ref|XP_006351274.1|	--	PF13419.4;PF00702.24;PF13242.4
	TRINITY_DN54618_c1_g1	464.12	0.000707174	1.60414	up	2.86e-13	3.57517	up	1.34e-08	3.09784	up	--	--	Biological Process: lipid metabolic process (GO:0006629);; Molecular Function: hydrolase activity (GO:0016787);;	--	[I]	Lipid transport and metabolism	--	Phospholipase A1-II 3 OS=Oryza sativa subsp. japonica GN=Os01g0651800 PE=2 SV=1	PREDICTED: phospholipase A1-II 1-like isoform X1 [Solanum lycopersicum]	gi|723675013|ref|XP_010316799.1|	--	--
	TRINITY_DN55066_c0_g1	1407.12	9.33e-05	-1.68605	down	5.54e-11	2.93956	up	6.34e-15	3.54544	up	[Q]	Secondary metabolites biosynthesis, transport and catabolism	Molecular Function: copper ion binding (GO:0005507);; Cellular Component: extracellular region (GO:0005576);; Molecular Function: L-ascorbate oxidase activity (GO:0008447);; Molecular Function: oxidoreductase activity, oxidizing metal ions (GO:0016722);; Biological Process: oxidation-reduction process (GO:0055114);;	K00423|0|vvi:100251280|L-ascorbate oxidase-like; K00423 L-ascorbate oxidase [EC:1.10.3.3] (A)	[Q]	Secondary metabolites biosynthesis, transport and catabolism	Multicopper oxidase;; Multicopper oxidase	L-ascorbate oxidase OS=Nicotiana tabacum GN=AAO PE=2 SV=1	PREDICTED: L-ascorbate oxidase-like [Solanum tuberosum]	gi|565394233|ref|XP_006362765.1|	--	PF00394.20;PF07731.12
	TRINITY_DN55242_c0_g1	654.12	7.74e-06	1.99587	up	9.17e-29	3.9703	up	1.14e-09	3.15577	up	--	--	Biological Process: response to sucrose (GO:0009744);; Biological Process: flavonoid biosynthetic process (GO:0009813);; Biological Process: response to UV-B (GO:0010224);;	--	--	--	--	--	PREDICTED: uncharacterized protein LOC101264052 [Solanum lycopersicum]	gi|460402088|ref|XP_004246546.1|	--	--
	TRINITY_DN56131_c0_g1	712.35	3.09e-07	1.21341	up	5.84e-39	5.21051	up	2.95e-07	6.89541	up	[C]	Energy production and conversion	Molecular Function: ATP citrate synthase activity (GO:0003878);; Biological Process: metabolic process (GO:0008152);; Molecular Function: lyase activity (GO:0016829);; Molecular Function: cofactor binding (GO:0048037);;	K01648|1.81256e-29|zma:100381760|pco065117; LOC100381760; K01648 ATP citrate (pro-S)-lyase [EC:2.3.3.8] (A)	[C]	Energy production and conversion	Citrate synthase, C-terminal domain	ATP-citrate synthase beta chain protein 1 OS=Oryza sativa subsp. japonica GN=ACLB-1 PE=2 SV=1	putative ATP citrate lyase [Saccharum hybrid cultivar GT28]	gi|397770494|gb|AFO64345.1|	--	PF00285.19
	TRINITY_DN56229_c0_g2	40.85	5.32e-07	5.16112	up	1.7e-08	5.00868	up	1.62e-05	6.08742	up	--	--	--	--	--	--	--	--	--	--	--	--
	TRINITY_DN56604_c0_g1	1200.12	1.8e-32	2.75652	up	2.31e-13	1.94968	up	5.49e-07	1.537	up	--	--	Cellular Component: membrane (GO:0016020);;	--	--	--	Domain of unknown function (DUF4408)	--	PREDICTED: uncharacterized protein LOC104226166 [Nicotiana sylvestris]	gi|698577099|ref|XP_009776378.1|	--	PF14364.4
	TRINITY_DN57091_c0_g1	1463.12	9.42e-14	2.47377	up	5.27e-08	2.37923	up	0.000137462	1.37968	up	--	--	Molecular Function: DNA binding (GO:0003677);; Cellular Component: nucleus (GO:0005634);; Cellular Component: cytosol (GO:0005829);; Biological Process: DNA methylation (GO:0006306);; Biological Process: methylation-dependent chromatin silencing (GO:0006346);; Biological Process: cell-cell signaling (GO:0007267);; Biological Process: virus induced gene silencing (GO:0009616);; Biological Process:…	--	[K]	Transcription	Associated with HOX;; Homeobox KN domain;; Homeobox domain	BEL1-like homeodomain protein 9 OS=Arabidopsis thaliana GN=BLH9 PE=1 SV=1	PREDICTED: BEL1-like homeodomain protein 9 [Solanum tuberosum]	gi|565347947|ref|XP_006340982.1|	--	PF07526.9;PF05920.9;PF00046.27
	TRINITY_DN57414_c1_g1	629.12	0.0001508	2.72013	up	5.99e-07	3.71734	up	5.16e-05	2.94659	up	--	--	--	--	--	--	--	--	PREDICTED: phospholipase A1-IIgamma-like [Solanum tuberosum]	gi|565397487|ref|XP_006364325.1|	--	--
	TRINITY_DN58281_c0_g1	43.87	0.00171752	2.31758	up	5.52e-11	4.06825	up	0.000102923	2.7081	up	--	--	Molecular Function: sequence-specific DNA binding transcription factor activity (GO:0003700);; Biological Process: regulation of transcription, DNA-templated (GO:0006355);; Molecular Function: sequence-specific DNA binding (GO:0043565);;	--	--	--	bZIP transcription factor;; Basic region leucine zipper	ABSCISIC ACID-INSENSITIVE 5-like protein 7 OS=Arabidopsis thaliana GN=ABF4 PE=1 SV=1	PREDICTED: ABSCISIC ACID-INSENSITIVE 5-like protein 4 [Solanum tuberosum]	gi|565380390|ref|XP_006356586.1|	--	PF00170.19;PF07716.13
	TRINITY_DN58610_c0_g1	3082.24	2.19e-26	1.17745	up	3.31e-150	6.2027	up	6.29e-33	4.95515	up	[M]	Cell wall/membrane/envelope biogenesis	Biological Process: protein folding (GO:0006457);; Biological Process: proteolysis (GO:0006508);; Molecular Function: peptidase activity (GO:0008233);; Cellular Component: integral component of membrane (GO:0016021);;	--	--	--	--	Probable zinc metallopeptidase EGY3, chloroplastic OS=Arabidopsis thaliana GN=EGY3 PE=2 SV=1	PREDICTED: probable zinc metallopeptidase EGY3, chloroplastic [Solanum tuberosum]	gi|565358938|ref|XP_006346281.1|	--	--
	TRINITY_DN59803_c0_g2	1297.12	0.00244651	-1.32277	down	3.32e-05	1.69579	up	0.000271537	1.67427	up	--	--	--	--	--	--	--	--	--	--	--	--
	TRINITY_DN60798_c0_g2	1196.63	5.95e-07	1.29415	up	1.86e-18	4.18723	up	1.54e-09	7.75089	up	--	--	--	--	--	--	--	--	PREDICTED: uncharacterized protein LOC102593187 isoform X1 [Solanum tuberosum]	gi|565345469|ref|XP_006339819.1|	--	--
	TRINITY_DN61386_c0_g2	899.41	2.32e-60	1.97817	up	3.62e-11	1.26193	up	2.55e-22	1.22076	up	--	--	--	--	[R]	General function prediction only	Yippee zinc-binding/DNA-binding /Mis18, centromere assembly	Protein yippee-like At4g27745 OS=Arabidopsis thaliana GN=At4g27745 PE=3 SV=2	PREDICTED: protein yippee-like At4g27740 [Solanum lycopersicum]	gi|460378473|ref|XP_004234995.1|	--	PF03226.12
	TRINITY_DN61703_c0_g1	3328.06	1.71e-28	1.11201	up	1.64e-27	1.91847	up	1.41e-40	2.27749	up	--	--	Molecular Function: G-protein coupled receptor activity (GO:0004930);; Molecular Function: ionotropic glutamate receptor activity (GO:0004970);; Molecular Function: calcium channel activity (GO:0005262);; Cellular Component: intracellular (GO:0005622);; Cellular Component: plasma membrane (GO:0005886);; Biological Process: G-protein coupled receptor signaling pathway (GO:0007186);; Cellular Compo…	K05387|0|vvi:100255191|glutamate receptor 3.7; K05387 glutamate receptor, ionotropic, plant (A)	[PET]	--	Receptor family ligand binding region;; Ligand-gated ion channel;; Periplasmic binding protein;; Bacterial extracellular solute-binding proteins, family 3;; Ligated ion channel L-glutamate- and glycine-binding site	Glutamate receptor 3.7 OS=Arabidopsis thaliana GN=GLR3.7 PE=2 SV=2	PREDICTED: glutamate receptor 3.7-like [Solanum tuberosum]	gi|565403687|ref|XP_006367287.1|	--	PF01094.26;PF00060.24;PF13458.4;PF00497.18;PF10613.7
	TRINITY_DN61806_c0_g1	980.73	9.37e-05	1.78297	up	1.75e-11	2.25897	up	4.22e-21	3.1676	up	[G]	Carbohydrate transport and metabolism	Molecular Function: trehalose-phosphatase activity (GO:0004805);; Biological Process: trehalose biosynthetic process (GO:0005992);; Biological Process: dephosphorylation (GO:0016311);;	K01087|1.50167e-135|vvi:100243648|probable trehalose-phosphate phosphatase J; K01087 trehalose 6-phosphate phosphatase [EC:3.1.3.12] (A)	[G]	Carbohydrate transport and metabolism	Trehalose-phosphatase	Probable trehalose-phosphate phosphatase 4 OS=Oryza sativa subsp. japonica GN=TPP4 PE=2 SV=1	PREDICTED: probable trehalose-phosphate phosphatase J [Solanum tuberosum]	gi|565374939|ref|XP_006353999.1|	--	PF02358.14
	TRINITY_DN62325_c0_g1	1417.12	1.34e-06	1.26249	up	1.92e-07	1.24679	up	3.74e-12	1.90708	up	[KAD]	--	Molecular Function: DNA binding (GO:0003677);; Molecular Function: sequence-specific DNA binding transcription factor activity (GO:0003700);; Cellular Component: nucleus (GO:0005634);; Biological Process: regulation of transcription, DNA-templated (GO:0006355);; Biological Process: very long-chain fatty acid biosynthetic process (GO:0042761);;	K09422|3.38905e-101|vvi:100233018|MYB30; R2R3 Myb30 transcription factor; K09422 myb proto-oncogene protein, plant (A)	[K]	Transcription	Myb-like DNA-binding domain;; Myb-like DNA-binding domain	Myb-related protein 306 OS=Antirrhinum majus GN=MYB306 PE=2 SV=1	PREDICTED: myb-related protein 306-like [Solanum tuberosum]	gi|565376683|ref|XP_006354829.1|	--	PF00249.29;PF13921.4
	TRINITY_DN62456_c0_g1	2605.12	5.76e-97	1.44555	up	2.44e-08	1.04959	up	0	2.54339	up	--	--	Molecular Function: nucleotide binding (GO:0000166);; Molecular Function: protein serine/threonine kinase activity (GO:0004674);; Cellular Component: plasma membrane (GO:0005886);; Biological Process: protein phosphorylation (GO:0006468);; Biological Process: defense response (GO:0006952);; Cellular Component: plasmodesma (GO:0009506);;	--	--	--	S-locus glycoprotein domain;; D-mannose binding lectin;; PAN-like domain;; EF-hand domain pair	G-type lectin S-receptor-like serine/threonine-protein kinase At4g27290 OS=Arabidopsis thaliana GN=At4g27290 PE=3 SV=4	PREDICTED: G-type lectin S-receptor-like serine/threonine-protein kinase At4g27290 [Sesamum indicum]	gi|747099786|ref|XP_011097953.1|	--	PF00954.18;PF01453.22;PF08276.9;PF13833.4
	TRINITY_DN62570_c0_g1	1237.12	4.5e-32	1.34953	up	3.38e-07	1.2613	up	1.81e-65	3.065	up	--	--	--	--	--	--	--	--	PREDICTED: uncharacterized protein LOC104222561 [Nicotiana sylvestris]	gi|698561359|ref|XP_009772104.1|	--	--
	TRINITY_DN62830_c0_g3	1542.12	2.88e-17	2.83909	up	2.04e-09	2.24002	up	6.29e-12	3.81882	up	--	--	--	--	--	--	--	--	PREDICTED: uncharacterized protein LOC101263355 [Solanum lycopersicum]	gi|460370383|ref|XP_004231032.1|	--	--
	TRINITY_DN62863_c0_g1	729.12	1.72e-15	1.76884	up	5.87e-31	3.21955	up	4.11e-06	1.44718	up	[O]	Posttranslational modification, protein turnover, chaperones	--	--	[O]	Posttranslational modification, protein turnover, chaperones	Hsp20/alpha crystallin family;; CS domain	22.7 kDa class IV heat shock protein OS=Pisum sativum GN=HSP22.7 PE=2 SV=1	PREDICTED: 22.0 kDa class IV heat shock protein-like [Solanum pennellii]	gi|970016207|ref|XP_015069201.1|	--	PF00011.19;PF04969.14
	TRINITY_DN63081_c0_g1	510.12	3.27e-06	4.04506	up	7.15e-08	3.33842	up	0.00328979	1.27537	up	--	--	--	--	--	--	Probable lipid transfer;; Protease inhibitor/seed storage/LTP family	Non-specific lipid-transfer protein 2 OS=Prunus armeniaca PE=1 SV=1	PREDICTED: non-specific lipid-transfer protein 2-like [Solanum lycopersicum]	gi|460392057|ref|XP_004241634.1|	--	PF14368.4;PF00234.20
	TRINITY_DN63156_c34_g1	42.35	9.99e-08	1.08344	up	3.88e-09	1.66082	up	1.05e-49	2.53502	up	--	--	Biological Process: response to brassinosteroid (GO:0009741);; Biological Process: regulation of protein localization (GO:0032880);;	--	--	--	Dormancy/auxin associated protein	--	PREDICTED: auxin-repressed 12.5 kDa protein [Solanum lycopersicum]	gi|460368807|ref|XP_004230256.1|	--	PF05564.10
	TRINITY_DN63156_c96_g1	8.94	0.00556872	1.07604	up	1.57e-07	1.72553	up	2.12e-11	2.18868	up	--	--	--	--	--	--	--	--	--	--	--	--
	TRINITY_DN63937_c0_g2	1689.12	5.48e-28	4.33486	up	7.27e-05	3.37588	up	1.5e-13	7.31381	up	[O]	Posttranslational modification, protein turnover, chaperones	Molecular Function: ATP binding (GO:0005524);;	K08900|3.88683e-97|vvi:100263357|probable mitochondrial chaperone BCS1-A; K08900 mitochondrial chaperone BCS1 (A)	[O]	Posttranslational modification, protein turnover, chaperones	Domain associated at C-terminal with AAA;; ATPase family associated with various cellular activities (AAA);; RNA helicase;; Protein of unknown function (DUF815);; Holliday junction DNA helicase ruvB N-terminus	Protein HYPER-SENSITIVITY-RELATED 4 OS=Arabidopsis thaliana GN=HSR4 PE=2 SV=1	PREDICTED: AAA-ATPase At3g50940-like [Solanum pennellii]	gi|970055866|ref|XP_015089579.1|	--	PF14363.4;PF00004.27;PF00910.20;PF05673.11;PF05496.10
	TRINITY_DN64132_c0_g3	218.17	3.77e-221	3.13317	up	8.88e-39	3.58689	up	1.26e-195	5.12477	up	[R]	General function prediction only	Biological Process: polysaccharide catabolic process (GO:0000272);; Molecular Function: chitinase activity (GO:0004568);; Cellular Component: extracellular region (GO:0005576);; Cellular Component: cell wall (GO:0005618);; Cellular Component: vacuole (GO:0005773);; Biological Process: chitin catabolic process (GO:0006032);; Molecular Function: chitin binding (GO:0008061);; Biological Process: res…	--	[R]	General function prediction only	Chitinase class I	Endochitinase B OS=Nicotiana tabacum GN=CHN50 PE=1 SV=1	endochitinase precursor (EC 3.2.1.14), partial [Nicotiana tabacum]	gi|170227|gb|AAA34070.1|	--	PF00182.17
	TRINITY_DN64246_c0_g2	1025.12	8.03e-05	2.04486	up	1.37e-12	3.57436	up	4.47e-06	6.36478	up	--	--	Biological Process: amino acid transmembrane transport (GO:0003333);; Molecular Function: amino acid transmembrane transporter activity (GO:0015171);; Cellular Component: integral component of membrane (GO:0016021);;	--	[E]	Amino acid transport and metabolism	Transmembrane amino acid transporter protein	Lysine histidine transporter-like 8 OS=Arabidopsis thaliana GN=AATL1 PE=1 SV=1	PREDICTED: lysine histidine transporter-like 8 [Solanum tuberosum]	gi|565397897|ref|XP_006364520.1|	--	PF01490.16
	TRINITY_DN64479_c0_g2	1264.66	1.13e-10	-1.5209	down	6.35e-27	2.03163	up	9.75e-47	2.78181	up	--	--	--	--	--	--	--	--	--	--	--	--
	TRINITY_DN64742_c0_g2	1607.12	0.00125474	2.10738	up	1.65e-11	2.47963	up	3.2e-13	1.49138	up	--	--	Molecular Function: sequence-specific DNA binding transcription factor activity (GO:0003700);; Biological Process: regulation of transcription, DNA-templated (GO:0006355);; Molecular Function: sequence-specific DNA binding (GO:0043565);;	K14431|5.33882e-177|vvi:100255706|transcription factor TGA4; K14431 transcription factor TGA (A)	--	--	Seed dormancy control;; bZIP transcription factor;; Basic region leucine zipper	Transcription factor TGA7 OS=Arabidopsis thaliana GN=TGA7 PE=1 SV=1	PREDICTED: transcription factor TGA1 [Solanum pennellii]	gi|970066341|ref|XP_015060158.1|	--	PF14144.4;PF00170.19;PF07716.13
	TRINITY_DN65533_c2_g5	3285.21	5.53e-53	2.63978	up	1.73e-42	3.56157	up	1.45e-60	4.29747	up	--	--	Molecular Function: protein kinase activity (GO:0004672);; Molecular Function: ATP binding (GO:0005524);; Biological Process: protein phosphorylation (GO:0006468);; Cellular Component: integral component of membrane (GO:0016021);;	--	--	--	Leucine rich repeat;; Protein tyrosine kinase;; Protein kinase domain;; Leucine Rich repeats (2 copies);; Leucine Rich Repeat;; Leucine rich repeat N-terminal domain	Probable LRR receptor-like serine/threonine-protein kinase At2g16250 OS=Arabidopsis thaliana GN=At2g16250 PE=2 SV=1	PREDICTED: probable LRR receptor-like serine/threonine-protein kinase At2g16250 [Solanum tuberosum]	gi|565351276|ref|XP_006342584.1|	--	PF13855.4;PF07714.15;PF00069.23;PF12799.5;PF00560.31;PF08263.10
	TRINITY_DN65563_c1_g1	693.12	2.44e-15	7.11447	up	6.19e-26	6.78394	up	1.81e-11	8.36253	up	--	--	Cellular Component: integral component of membrane (GO:0016021);;	--	--	--	--	--	PREDICTED: uncharacterized protein LOC102579043 [Solanum tuberosum]	gi|565347736|ref|XP_006340878.1|	--	--
	TRINITY_DN65684_c0_g1	727.12	0.00144621	1.21607	up	2.66e-09	2.21618	up	3.67e-05	1.00849	up	[P]	Inorganic ion transport and metabolism	Cellular Component: integral component of plasma membrane (GO:0005887);; Molecular Function: secondary active sulfate transmembrane transporter activity (GO:0008271);; Cellular Component: chloroplast (GO:0009507);; Biological Process: sulfate transmembrane transport (GO:1902358);;	--	[P]	Inorganic ion transport and metabolism	Sulfate permease family;; STAS domain	Sulfate transporter 3.1 OS=Arabidopsis thaliana GN=SULTR3;1 PE=2 SV=1	PREDICTED: sulfate transporter 3.1-like [Solanum lycopersicum]	gi|460393496|ref|XP_004242345.1|	--	PF00916.18;PF01740.19
	TRINITY_DN65922_c0_g1	2198.44	4.76e-78	1.55507	up	5.46e-48	2.139	up	9.28e-99	2.66409	up	--	--	Molecular Function: protein dimerization activity (GO:0046983);;	K16189|4.48608e-131|vvi:100262490|transcription factor PIF4; K16189 phytochrome-interacting factor 4 (A)	--	--	Helix-loop-helix DNA-binding domain	Transcription factor PIF4 OS=Arabidopsis thaliana GN=PIF4 PE=1 SV=1	transcription factor PIF4 [Solanum lycopersicum]	gi|808175951|ref|NP_001294937.1|	--	PF00010.24
	TRINITY_DN65981_c0_g1	302.83	0.000115138	2.46111	up	0.0028882	1.96849	up	4.06e-06	-1.78867	down	[Q]	Secondary metabolites biosynthesis, transport and catabolism	Biological Process: flavonoid biosynthetic process (GO:0009813);; Molecular Function: naringenin-chalcone synthase activity (GO:0016210);;	--	--	--	Chalcone and stilbene synthases, N-terminal domain	Chalcone synthase 1B OS=Solanum tuberosum GN=CHS1B PE=2 SV=1	RecName: Full=Chalcone synthase 1B; AltName: Full=Naringenin-chalcone synthase 1B	gi|5921769|sp|Q43163.1|CHSB_SOLTU	--	PF00195.17
	TRINITY_DN66019_c0_g1	1737.58	1.09e-11	2.26986	up	2.5e-16	4.08638	up	2.84e-10	2.61213	up	--	--	Molecular Function: zinc ion binding (GO:0008270);; Cellular Component: integral component of membrane (GO:0016021);;	--	[O]	Posttranslational modification, protein turnover, chaperones	Ring finger domain;; RING-like zinc finger;; Zinc finger, C3HC4 type (RING finger);; RING-H2 zinc finger domain;; Zinc finger, C3HC4 type (RING finger);; RING-type zinc-finger;; zinc-RING finger domain;; FANCL C-terminal domain	Probable E3 ubiquitin-protein ligase XERICO OS=Arabidopsis thaliana GN=XERICO PE=1 SV=1	PREDICTED: probable E3 ubiquitin-protein ligase XERICO [Solanum pennellii]	gi|970065276|ref|XP_015059599.1|	--	PF13639.4;PF17123.3;PF00097.23;PF12678.5;PF13923.4;PF13445.4;PF14634.4;PF11793.6
	TRINITY_DN66214_c0_g2	2425.12	0.000668322	1.57545	up	1.12e-09	2.58898	up	0.000214187	1.3823	up	--	--	--	--	--	--	--	--	PREDICTED: cold-regulated 413 inner membrane protein 2, chloroplastic [Solanum pennellii]	gi|970012247|ref|XP_015067067.1|	--	--
	TRINITY_DN66375_c0_g2	1286.12	3.49e-05	1.6894	up	0.000141649	3.49698	up	1.45e-06	6.59826	up	[G]	Carbohydrate transport and metabolism	Biological Process: anion transport (GO:0006820);; Cellular Component: integral component of membrane (GO:0016021);; Molecular Function: transmembrane transporter activity (GO:0022857);; Biological Process: transmembrane transport (GO:0055085);;	--	[G]	Carbohydrate transport and metabolism	Major Facilitator Superfamily	Sugar phosphate exchanger 2 OS=Danio rerio GN=slc37a2 PE=2 SV=1	PREDICTED: putative glycerol-3-phosphate transporter 1 [Solanum tuberosum]	gi|565383201|ref|XP_006357909.1|	--	PF07690.14
	TRINITY_DN663_c0_g2	1474.12	0.00116084	1.17299	up	0.00283091	1.2317	up	0.000198243	1.49193	up	--	--	Cellular Component: microtubule associated complex (GO:0005875);; Biological Process: microtubule-based process (GO:0007017);; Cellular Component: motile cilium (GO:0031514);;	K10418|8.7304e-09|vvi:100267077|dynein 8 kDa light chain, flagellar outer arm-like; K10418 dynein light chain LC8-type (A)	[Z]	Cytoskeleton	--	--	PREDICTED: uncharacterized protein LOC100527842 isoform X1 [Glycine max]	gi|571513981|ref|XP_006596992.1|	--	--
	TRINITY_DN66640_c0_g2	643.12	3.53e-46	2.15571	up	5.38e-15	2.16341	up	4.6e-44	2.48787	up	[E]	Amino acid transport and metabolism	Molecular Function: glutamate decarboxylase activity (GO:0004351);; Biological Process: glutamate metabolic process (GO:0006536);; Molecular Function: oxidoreductase activity (GO:0016491);; Molecular Function: pyridoxal phosphate binding (GO:0030170);; Biological Process: oxidation-reduction process (GO:0055114);;	K01580|6.19296e-133|vvi:100266215|glutamate decarboxylase 1; K01580 glutamate decarboxylase [EC:4.1.1.15] (A)	[E]	Amino acid transport and metabolism	Pyridoxal-dependent decarboxylase conserved domain	Glutamate decarboxylase 3 OS=Arabidopsis thaliana GN=GAD3 PE=2 SV=1	PREDICTED: glutamate decarboxylase 4 [Solanum pennellii]	gi|970022095|ref|XP_015072324.1|	--	PF00282.17
	TRINITY_DN66947_c1_g2	3255.81	5.34e-168	2.03194	up	1.03e-98	2.79134	up	6.42e-82	4.02416	up	[RTKL]	--	Molecular Function: protein kinase activity (GO:0004672);; Molecular Function: ATP binding (GO:0005524);; Biological Process: protein phosphorylation (GO:0006468);; Cellular Component: integral component of membrane (GO:0016021);;	--	--	--	Protein tyrosine kinase;; Protein kinase domain;; Di-glucose binding within endoplasmic reticulum;; Leucine Rich repeats (2 copies);; Leucine rich repeat;; Leucine Rich Repeat;; Leucine Rich repeat	Probable LRR receptor-like serine/threonine-protein kinase At1g07650 OS=Arabidopsis thaliana GN=At1g07650 PE=1 SV=1	PREDICTED: probable LRR receptor-like serine/threonine-protein kinase At1g07650 isoform X2 [Solanum pennellii]	gi|970010291|ref|XP_015066034.1|	--	PF07714.15;PF00069.23;PF11721.6;PF12799.5;PF13855.4;PF00560.31;PF13516.4
	TRINITY_DN67029_c0_g2	810.12	0.000189313	1.26591	up	0.000245783	1.50951	up	3.43e-07	1.58401	up	--	--	--	--	--	--	--	--	--	--	--	--
	TRINITY_DN68005_c1_g1	3697.12	7.63e-130	2.44479	up	8.49e-07	1.09557	up	0	2.96319	up	--	--	Cellular Component: integral component of membrane (GO:0016021);;	--	--	--	Tetraspanin family	Tetraspanin-8 OS=Arabidopsis thaliana GN=TET8 PE=2 SV=1	PREDICTED: tetraspanin-8-like [Solanum tuberosum]	gi|565353287|ref|XP_006343564.1|	--	PF00335.18
	TRINITY_DN68884_c0_g2	6925.26	1.93e-42	1.31772	up	1.06e-16	2.26633	up	1.26e-48	1.01713	up	[V]	Defense mechanisms	Molecular Function: ATP binding (GO:0005524);; Biological Process: metabolic process (GO:0008152);; Cellular Component: integral component of membrane (GO:0016021);; Molecular Function: ATPase activity, coupled to transmembrane movement of substances (GO:0042626);; Biological Process: transmembrane transport (GO:0055085);;	--	[Q]	Secondary metabolites biosynthesis, transport and catabolism	ABC transporter transmembrane region;; ABC transporter;; ABC transporter	ABC transporter C family member 9 OS=Arabidopsis thaliana GN=ABCC9 PE=2 SV=2	PREDICTED: putative ABC transporter C family member 15 [Nicotiana tomentosiformis]	gi|697156447|ref|XP_009586976.1|	--	PF00664.21;PF00005.25;PF00005.25
	TRINITY_DN69383_c4_g2	1832.12	1.57e-12	1.17282	up	1.72e-28	2.61127	up	4.46e-32	3.0498	up	[T]	Signal transduction mechanisms	Molecular Function: protein serine/threonine phosphatase activity (GO:0004722);; Biological Process: protein dephosphorylation (GO:0006470);; Molecular Function: metal ion binding (GO:0046872);;	K14497|1.55844e-89|rcu:RCOM_1579770|protein phosphatase 2c, putative (EC:3.1.3.16); K14497 protein phosphatase 2C [EC:3.1.3.16] (A)	[T]	Signal transduction mechanisms	Protein phosphatase 2C	Probable protein phosphatase 2C 8 OS=Oryza sativa subsp. japonica GN=Os01g0656200 PE=2 SV=1	PREDICTED: probable protein phosphatase 2C 51 [Solanum lycopersicum]	gi|460390679|ref|XP_004240955.1|	--	PF00481.19
	TRINITY_DN694_c0_g12	1182.12	2.35e-05	1.20821	up	8.3e-07	1.59093	up	4.18e-05	1.74309	up	--	--	Molecular Function: sequence-specific DNA binding transcription factor activity (GO:0003700);; Biological Process: regulation of transcription, DNA-templated (GO:0006355);; Molecular Function: sequence-specific DNA binding (GO:0043565);;	--	--	--	--	Probable WRKY transcription factor 11 OS=Arabidopsis thaliana GN=WRKY11 PE=2 SV=2	PREDICTED: probable WRKY transcription factor 11 [Nicotiana tomentosiformis]	gi|697182617|ref|XP_009600318.1|	--	--
	TRINITY_DN694_c0_g3	857.12	4.36e-20	1.28687	up	6.73e-14	1.3535	up	4.42e-18	1.65115	up	--	--	Molecular Function: sequence-specific DNA binding transcription factor activity (GO:0003700);; Biological Process: regulation of transcription, DNA-templated (GO:0006355);; Molecular Function: sequence-specific DNA binding (GO:0043565);;	--	--	--	--	Probable WRKY transcription factor 11 OS=Arabidopsis thaliana GN=WRKY11 PE=2 SV=2	PREDICTED: probable WRKY transcription factor 11 [Nicotiana tomentosiformis]	gi|697182617|ref|XP_009600318.1|	--	--
	TRINITY_DN69799_c2_g1	715.12	0.00138156	1.24264	up	0.00018327	1.33932	up	0.00273157	1.21835	up	--	--	Biological Process: autophagy (GO:0006914);;	K08341|1.44815e-09|olu:OSTLU_29190|hypothetical protein; K08341 GABA(A) receptor-associated protein (A)	[Z]	Cytoskeleton	--	Autophagy-related protein 8f OS=Arabidopsis thaliana GN=ATG8F PE=1 SV=1	hypothetical protein CISIN_1g033114mg [Citrus sinensis]	gi|641842571|gb|KDO61476.1|	--	--
	TRINITY_DN69800_c0_g1	2050.9	2.44e-17	2.2517	up	5.91e-25	2.7399	up	5.5e-05	1.61378	up	--	--	--	--	--	--	Protein of unknown function (DUF674);; Protein of unknown function (DUF674)	--	PREDICTED: uncharacterized protein LOC102586783 [Solanum tuberosum]	gi|565394873|ref|XP_006363080.1|	--	PF05056.10;PF05056.10
	TRINITY_DN69848_c0_g2	3103.35	4.2e-83	2.27287	up	8.41e-16	1.48689	up	1.2e-34	1.79637	up	--	--	--	--	--	--	--	--	PREDICTED: uncharacterized protein LOC102584669 isoform X1 [Solanum tuberosum]	gi|971536009|ref|XP_006339316.2|	--	--
	TRINITY_DN70276_c0_g1	824.12	1.82e-75	2.05213	up	1.6e-79	4.20023	up	3.07e-34	8.52448	up	--	--	Cellular Component: chloroplast (GO:0009507);; Biological Process: cellular cation homeostasis (GO:0030003);; Biological Process: divalent metal ion transport (GO:0070838);;	--	--	--	Light regulated protein Lir1	Light-regulated protein OS=Oryza sativa subsp. japonica GN=LIR1 PE=2 SV=1	UPA22 [Capsicum annuum]	gi|257831441|gb|ACV71021.1|	--	PF07207.9
	TRINITY_DN70504_c1_g1	795.12	0.000239805	2.00939	up	9.13e-06	1.89323	up	1.51e-10	4.10082	up	--	--	--	--	--	--	Domain of unknown function (DUF4228)	Uncharacterized protein At1g66480 OS=Arabidopsis thaliana GN=At1g66480 PE=2 SV=1	PREDICTED: uncharacterized protein At1g66480-like [Solanum pennellii]	gi|970028773|ref|XP_015075710.1|	--	PF14009.4
	TRINITY_DN70614_c1_g2	962.12	1.9e-06	1.99451	up	6.13e-12	2.72995	up	0.00198155	1.34099	up	--	--	--	--	--	--	--	--	--	--	--	--
	TRINITY_DN71272_c0_g1	1199.15	4.46e-06	1.6909	up	0.00413769	2.81366	up	2.14e-11	2.49456	up	--	--	--	--	--	--	--	--	PREDICTED: uncharacterized protein LOC107058690 [Solanum tuberosum]	gi|971584183|ref|XP_015160197.1|	--	--
	TRINITY_DN71322_c1_g1	2814.08	0	3.63738	up	4.62e-22	2.31282	up	0	4.15076	up	--	--	Molecular Function: sequence-specific DNA binding transcription factor activity (GO:0003700);; Biological Process: regulation of transcription, DNA-templated (GO:0006355);; Molecular Function: sequence-specific DNA binding (GO:0043565);;	--	--	--	WRKY DNA -binding domain	Probable WRKY transcription factor 40 OS=Arabidopsis thaliana GN=WRKY40 PE=1 SV=1	PREDICTED: probable WRKY transcription factor 40 [Solanum tuberosum]	gi|565379687|ref|XP_006356251.1|	--	PF03106.13
	TRINITY_DN71327_c0_g2	774.12	0.00123136	2.04428	up	7.96e-05	2.96972	up	0.00430249	2.13145	up	[S]	Function unknown	Molecular Function: iron ion transmembrane transporter activity (GO:0005381);; Molecular Function: manganese ion transmembrane transporter activity (GO:0005384);; Cellular Component: cell (GO:0005623);; Biological Process: intracellular sequestering of iron ion (GO:0006880);; Cellular Component: membrane (GO:0016020);; Biological Process: cellular manganese ion homeostasis (GO:0030026);; Biologic…	--	[S]	Function unknown	VIT family	Vacuolar iron transporter homolog 4 OS=Arabidopsis thaliana GN=At3g43660 PE=2 SV=1	PREDICTED: vacuolar iron transporter homolog 4-like [Solanum tuberosum]	gi|565370512|ref|XP_006351864.1|	--	PF01988.17
	TRINITY_DN71421_c0_g1	398.78	2.27e-06	1.38392	up	2.73e-30	4.59986	up	5.09e-06	5.05017	up	[C]	Energy production and conversion	Biological Process: metabolic process (GO:0008152);; Molecular Function: lyase activity (GO:0016829);; Molecular Function: transferase activity, transferring acyl groups, acyl groups converted into alkyl on transfer (GO:0046912);;	K01648|7.29377e-92|rcu:RCOM_1000580|ATP-citrate synthase, putative (EC:2.3.3.8); K01648 ATP citrate (pro-S)-lyase [EC:2.3.3.8] (A)	[C]	Energy production and conversion	Citrate synthase, C-terminal domain	ATP-citrate synthase beta chain protein 1 OS=Arabidopsis thaliana GN=ACLB-1 PE=2 SV=1	PREDICTED: ATP-citrate synthase beta chain protein 2 isoform X2 [Nicotiana tomentosiformis]	gi|697167118|ref|XP_009592402.1|	--	PF00285.19
	TRINITY_DN71983_c0_g1	1815.07	1.07e-05	1.46143	up	6.94e-22	5.23511	up	5.02e-17	5.74447	up	--	--	Cellular Component: actin filament (GO:0005884);; Molecular Function: electron carrier activity (GO:0009055);; Biological Process: chloroplast relocation (GO:0009902);; Molecular Function: protein disulfide oxidoreductase activity (GO:0015035);; Biological Process: cell redox homeostasis (GO:0045454);; Biological Process: anther development (GO:0048653);; Biological Process: actin filament bundle…	K17479|1.70128e-116|vvi:100247840|uncharacterized LOC100247840; K17479 glutaredoxin domain-containing cysteine-rich protein 1 (A)	[O]	Posttranslational modification, protein turnover, chaperones	Glutaredoxin;; SH3-binding, glutamic acid-rich protein	Uncharacterized protein At5g39865 OS=Arabidopsis thaliana GN=At5g39865 PE=2 SV=1	PREDICTED: glutaredoxin domain-containing cysteine-rich protein 1 [Solanum pennellii]	gi|970048774|ref|XP_015085882.1|	--	PF00462.22;PF04908.13
	TRINITY_DN72012_c6_g1	1889.12	0.000501411	-1.50256	down	9.14e-09	2.85589	up	6.22e-12	3.43665	up	[F]	Nucleotide transport and metabolism	Molecular Function: adenylate kinase activity (GO:0004017);; Molecular Function: ATP binding (GO:0005524);; Cellular Component: nucleus (GO:0005634);; Molecular Function: ATPase activity (GO:0016887);; Biological Process: nucleotide phosphorylation (GO:0046939);; Biological Process: developmental vegetative growth (GO:0080186);;	K18532|3.91801e-86|rcu:RCOM_1399370|Adenylate kinase isoenzyme, putative; K18532 adenylate kinase [EC:2.7.4.3] (A)	[F]	Nucleotide transport and metabolism	AAA domain;; AAA domain;; ATPase family associated with various cellular activities (AAA)	Adenylate kinase isoenzyme 6 homolog OS=Arabidopsis thaliana GN=AAK6 PE=1 SV=1	PREDICTED: adenylate kinase isoenzyme 6 homolog [Solanum tuberosum]	gi|565346726|ref|XP_006340398.1|	--	PF13238.4;PF13207.4;PF00004.27
	TRINITY_DN72169_c1_g2	2117.12	4.18e-11	1.67715	up	3.48e-07	1.23708	up	5.01e-17	1.79487	up	--	--	Molecular Function: nucleic acid binding (GO:0003676);; Molecular Function: metal ion binding (GO:0046872);;	--	[R]	General function prediction only	Zinc-finger double-stranded RNA-binding;; Zinc-finger of C2H2 type	Zinc finger protein NUTCRACKER OS=Arabidopsis thaliana GN=NUC PE=2 SV=1	PREDICTED: protein indeterminate-domain 12-like [Solanum tuberosum]	gi|565355533|ref|XP_006344640.1|	--	PF12171.6;PF12874.5
	TRINITY_DN72444_c0_g1	1272.93	5.2e-35	1.05725	up	2.65e-30	3.15429	up	7.56e-183	3.65354	up	[R]	General function prediction only	Biological Process: ethylene biosynthetic process (GO:0009693);; Molecular Function: 1-aminocyclopropane-1-carboxylate oxidase activity (GO:0009815);; Biological Process: fruit ripening (GO:0009835);; Molecular Function: L-ascorbic acid binding (GO:0031418);; Molecular Function: metal ion binding (GO:0046872);; Biological Process: oxidation-reduction process (GO:0055114);;	--	[QR]	--	2OG-Fe(II) oxygenase superfamily	1-aminocyclopropane-1-carboxylate oxidase OS=Actinidia deliciosa GN=ACO PE=2 SV=1	hypothetical protein CISIN_1g018920mg [Citrus sinensis]	gi|641859693|gb|KDO78383.1|	--	PF03171.18
	TRINITY_DN72452_c0_g1	470.12	7.88e-05	1.56573	up	1.32e-07	2.09933	up	8.61e-21	4.5111	up	--	--	--	--	--	--	GRAM domain	GEM-like protein 4 OS=Arabidopsis thaliana GN=At5g08350 PE=2 SV=1	PREDICTED: putative GEM-like protein 8 [Solanum tuberosum]	gi|565374835|ref|XP_006353955.1|	--	PF02893.18
	TRINITY_DN72467_c3_g1	521.12	8.29e-07	2.28637	up	0.00551448	1.22446	up	1.1e-05	1.82817	up	--	--	--	--	--	--	--	--	PREDICTED: uncharacterized protein LOC104108076 [Nicotiana tomentosiformis]	gi|697096227|ref|XP_009615350.1|	--	--
	TRINITY_DN72689_c0_g2	1028.12	2.89e-11	-1.7652	down	0.000111061	1.22042	up	9.65e-15	2.33085	up	--	--	--	--	--	--	Fantastic Four meristem regulator	Protein FANTASTIC FOUR 2 OS=Arabidopsis thaliana GN=FAF2 PE=2 SV=1	PREDICTED: protein FANTASTIC FOUR 2-like [Nicotiana tomentosiformis]	gi|697145761|ref|XP_009627018.1|	--	PF11250.6
	TRINITY_DN73134_c1_g1	2497.12	3.54e-192	1.54854	up	1.25e-24	1.45024	up	0	3.69915	up	--	--	Biological Process: transcription, DNA-templated (GO:0006351);; Molecular Function: protein dimerization activity (GO:0046983);; Biological Process: regulation of cellular process (GO:0050794);;	K09286|6.07679e-42|vvi:100244353|ethylene-responsive transcription factor 5-like; K09286 EREBP-like factor (A)	--	--	AP2 domain	Ethylene-responsive transcription factor 5 OS=Nicotiana tabacum GN=ERF5 PE=2 SV=1	PREDICTED: ethylene-responsive transcription factor 5-like [Solanum tuberosum]	gi|565384602|ref|XP_006358219.1|	--	PF00847.18
	TRINITY_DN74070_c2_g1	1743.38	3.6e-66	2.46294	up	1.03e-22	1.85236	up	1.89e-86	3.05584	up	--	--	Molecular Function: DNA binding (GO:0003677);; Molecular Function: sequence-specific DNA binding transcription factor activity (GO:0003700);; Cellular Component: nucleus (GO:0005634);; Biological Process: regulation of transcription, DNA-templated (GO:0006355);; Molecular Function: 2-alkenal reductase [NAD(P)] activity (GO:0032440);; Molecular Function: protein dimerization activity (GO:0046983);…	K09264|2.26478e-78|vvi:100232868|MADS3; MADS-box protein 3; K09264 MADS-box transcription factor, plant (A)	[K]	Transcription	SRF-type transcription factor (DNA-binding and dimerisation domain);; K-box region	MADS-box transcription factor 6 OS=Oryza sativa subsp. japonica GN=MADS6 PE=1 SV=1	PREDICTED: MADS-box transcription factor 6 isoform X1 [Solanum lycopersicum]	gi|460368020|ref|XP_004229868.1|	--	PF00319.16;PF01486.15
	TRINITY_DN74651_c0_g1	201.2	1.33e-29	2.68271	up	1.23e-19	2.92249	up	2.36e-29	3.75168	up	[S]	Function unknown	Biological Process: response to cold (GO:0009409);; Cellular Component: integral component of membrane (GO:0016021);;	--	[R]	General function prediction only	Proteolipid membrane potential modulator	Hydrophobic protein LTI6A OS=Oryza sativa subsp. japonica GN=LTI6A PE=2 SV=1	PREDICTED: hydrophobic protein LTI6A [Solanum lycopersicum]	gi|460369029|ref|XP_004230367.1|	--	PF01679.15
	TRINITY_DN74676_c0_g1	778.85	1.25e-46	3.59693	up	5.1e-31	4.67438	up	2.5e-17	6.32311	up	--	--	--	--	--	--	Calmodulin binding protein-like	Calmodulin-binding protein 60 A OS=Arabidopsis thaliana GN=CBP60A PE=2 SV=1	PREDICTED: uncharacterized protein LOC101248289 isoform X1 [Solanum lycopersicum]	gi|723687437|ref|XP_010318931.1|	--	PF07887.9
	TRINITY_DN75054_c1_g2	464.12	4.6e-06	2.58331	up	0.000557094	1.97294	up	3.53e-06	4.45374	up	--	--	Biological Process: lipid metabolic process (GO:0006629);; Cellular Component: integral component of membrane (GO:0016021);; Molecular Function: feruloyl esterase activity (GO:0030600);;	--	[I]	Lipid transport and metabolism	Lipase (class 3)	--	PREDICTED: uncharacterized protein LOC107005745 isoform X1 [Solanum pennellii]	gi|970065840|ref|XP_015059883.1|	--	PF01764.23
	TRINITY_DN75303_c0_g1	1794.72	2.52e-40	2.35242	up	1.11e-34	4.08616	up	1.92e-48	4.94351	up	--	--	Biological Process: metabolic process (GO:0008152);; Molecular Function: transferase activity, transferring acyl groups other than amino-acyl groups (GO:0016747);;	--	--	--	Transferase family;; Transferase family	Benzyl alcohol O-benzoyltransferase OS=Nicotiana tabacum GN=HSR201 PE=1 SV=1	PREDICTED: benzyl alcohol O-benzoyltransferase [Solanum lycopersicum]	gi|723715878|ref|XP_004243496.2|	--	PF02458.13;PF02458.13
	TRINITY_DN75484_c0_g1	1372.12	3.3e-06	2.48543	up	4.34e-09	4.17865	up	2.29e-06	3.09945	up	[S]	Function unknown	Biological Process: metabolic process (GO:0008152);; Cellular Component: membrane (GO:0016020);; Molecular Function: oxidoreductase activity (GO:0016491);;	--	[R]	General function prediction only	Leucine rich repeat;; Leucine Rich repeats (2 copies);; Leucine Rich Repeat	Piriformospora indica-insensitive protein 2 OS=Arabidopsis thaliana GN=PII-2 PE=2 SV=1	PREDICTED: piriformospora indica-insensitive protein 2 [Solanum tuberosum]	gi|565393813|ref|XP_006362565.1|	--	PF13855.4;PF12799.5;PF00560.31
	TRINITY_DN75999_c0_g2	1599.12	0.00408245	1.29508	up	1.22e-27	3.39059	up	4.23e-09	4.42784	up	[R]	General function prediction only	Cellular Component: nucleus (GO:0005634);; Cellular Component: cytosol (GO:0005829);; Biological Process: cytokinin biosynthetic process (GO:0009691);; Molecular Function: hydrolase activity, hydrolyzing N-glycosyl compounds (GO:0016799);;	--	--	--	Possible lysine decarboxylase	Cytokinin riboside 5'-monophosphate phosphoribohydrolase LOG3 OS=Arabidopsis thaliana GN=LOG3 PE=1 SV=1	PREDICTED: cytokinin riboside 5'-monophosphate phosphoribohydrolase LOG3 [Solanum pennellii]	gi|970055180|ref|XP_015089239.1|	--	PF03641.12
	TRINITY_DN76099_c0_g2	89.06	1.05e-08	5.66851	up	7.1e-11	5.54397	up	5.69e-06	6.3185	up	--	--	--	--	--	--	--	--	--	--	--	--
	TRINITY_DN76690_c0_g1	3331.74	3.6e-152	1.30445	up	1.88e-47	1.42229	up	6.07e-79	1.17477	up	--	--	--	--	--	--	--	--	PREDICTED: uncharacterized protein LOC107014526 isoform X2 [Solanum pennellii]	gi|970017606|ref|XP_015069945.1|	--	--
	TRINITY_DN76873_c2_g1	699.12	3.83e-99	9.56341	up	1.39e-128	10.0426	up	7.86e-56	10.6058	up	--	--	Molecular Function: protein phosphatase inhibitor activity (GO:0004864);; Molecular Function: receptor activity (GO:0004872);; Cellular Component: nucleus (GO:0005634);; Cellular Component: cytoplasm (GO:0005737);; Biological Process: defense response (GO:0006952);; Biological Process: response to biotic stimulus (GO:0009607);; Biological Process: abscisic acid-activated signaling pathway (GO:000…	--	--	--	Pathogenesis-related protein Bet v I family	Pathogenesis-related protein STH-2 OS=Solanum tuberosum GN=STH-2 PE=2 SV=1	PREDICTED: pathogenesis-related protein STH-2-like [Nicotiana tomentosiformis]	gi|697164396|ref|XP_009591007.1|	--	PF00407.17
	TRINITY_DN76956_c0_g1	2362.15	1.51e-20	1.8515	up	2.7e-52	3.44885	up	6.42e-39	3.41557	up	[C]	Energy production and conversion	Molecular Function: oxidoreductase activity (GO:0016491);; Molecular Function: metal ion binding (GO:0046872);; Biological Process: oxidation-reduction process (GO:0055114);;	--	[QR]	--	2OG-Fe(II) oxygenase superfamily;; Inorganic H+ pyrophosphatase;; non-haem dioxygenase in morphine synthesis N-terminal	Codeine O-demethylase OS=Papaver somniferum GN=CODM PE=1 SV=1	PREDICTED: protein SRG1-like [Solanum lycopersicum]	gi|460392168|ref|XP_004241689.1|	--	PF03171.18;PF03030.14;PF14226.4
	TRINITY_DN77741_c2_g1	1380.12	8.74e-25	1.73378	up	4.32e-16	1.58518	up	5.81e-09	1.25488	up	--	--	Molecular Function: zinc ion binding (GO:0008270);; Biological Process: protein ubiquitination (GO:0016567);;	K10144|3.15487e-22|rcu:RCOM_0680200|zinc finger protein, putative; K10144 RING finger and CHY zinc finger domain-containing protein 1 [EC:6.3.2.19] (A)	[R]	General function prediction only	Zinc-ribbon	E3 ubiquitin-protein ligase MIEL1 OS=Arabidopsis thaliana GN=MIEL1 PE=1 SV=1	PREDICTED: E3 ubiquitin-protein ligase MIEL1 [Solanum pennellii]	gi|970031495|ref|XP_015077035.1|	--	PF14599.4
	TRINITY_DN77741_c2_g2	1334.42	5.67e-64	1.42379	up	9.81e-07	1.09106	up	3.47e-63	-1.35476	down	--	--	Molecular Function: ubiquitin-protein transferase activity (GO:0004842);; Cellular Component: nucleus (GO:0005634);; Cellular Component: cytoplasm (GO:0005737);; Molecular Function: transcription factor binding (GO:0008134);; Molecular Function: zinc ion binding (GO:0008270);; Biological Process: protein ubiquitination (GO:0016567);; Biological Process: negative regulation of defense response to …	K10144|8.20932e-130|rcu:RCOM_0680200|zinc finger protein, putative; K10144 RING finger and CHY zinc finger domain-containing protein 1 [EC:6.3.2.19] (A)	[R]	General function prediction only	Zinc-ribbon;; Zinc finger, C3HC4 type (RING finger)	E3 ubiquitin-protein ligase MIEL1 OS=Arabidopsis thaliana GN=MIEL1 PE=1 SV=1	PREDICTED: E3 ubiquitin-protein ligase MIEL1 [Solanum pennellii]	gi|970031495|ref|XP_015077035.1|	--	PF14599.4;PF00097.23
	TRINITY_DN77792_c0_g1	1516.72	5.62e-19	1.04156	up	6.67e-14	1.37575	up	2e-13	1.4346	up	[MG]	--	--	--	[G]	Carbohydrate transport and metabolism	Complex I intermediate-associated protein 30 (CIA30);; NAD(P)H-binding;; NAD(P)H-binding;; NmrA-like family;; NAD dependent epimerase/dehydratase family	Probable complex I intermediate-associated protein 30 OS=Arabidopsis thaliana GN=At1g17350 PE=1 SV=2	PREDICTED: uncharacterized protein LOC107011291 isoform X2 [Solanum pennellii]	gi|970010608|ref|XP_015066200.1|	--	PF08547.10;PF13460.4;PF13460.4;PF05368.11;PF01370.19
	TRINITY_DN77821_c4_g1	13.14	0.00275333	1.95573	up	0.00452184	1.50642	up	5.87e-07	1.93242	up	--	--	--	--	--	--	--	--	--	--	--	--
	TRINITY_DN77945_c1_g1	3352.01	6.17e-07	1.03594	up	4.06e-19	3.50563	up	1.74e-15	2.85949	up	--	--	--	--	--	--	TIR domain;; NB-ARC domain;; Leucine rich repeat;; Leucine Rich repeats (2 copies);; TIR domain	TMV resistance protein N OS=Nicotiana glutinosa GN=N PE=1 SV=1	PREDICTED: TMV resistance protein N-like [Solanum pennellii]	gi|969999768|ref|XP_015084526.1|	--	PF01582.18;PF00931.20;PF13855.4;PF12799.5;PF13676.4
	TRINITY_DN78253_c1_g1	487.16	1.08e-13	1.04262	up	1.36e-37	3.70353	up	2.38e-12	2.09281	up	--	--	Cellular Component: cytoplasm (GO:0005737);; Cellular Component: integral component of membrane (GO:0016021);; Biological Process: metal ion transport (GO:0030001);; Molecular Function: transition metal ion binding (GO:0046914);; Biological Process: cellular transition metal ion homeostasis (GO:0046916);;	--	--	--	--	--	PREDICTED: pollen-specific leucine-rich repeat extensin-like protein 1 isoform X2 [Solanum pennellii]	gi|970060204|ref|XP_015056860.1|	--	--
	TRINITY_DN78445_c1_g7	100.47	7.75e-07	5.11741	up	4.88e-09	5.16434	up	1.04e-05	6.18462	up	--	--	Molecular Function: ATP-dependent RNA helicase activity (GO:0004004);; Cellular Component: mitochondrion (GO:0005739);; Biological Process: pollen development (GO:0009555);; Biological Process: megagametogenesis (GO:0009561);; Biological Process: RNA metabolic process (GO:0016070);;	K17675|3.61167e-38|rcu:RCOM_0911510|ATP-dependent RNA and DNA helicase, putative; K17675 ATP-dependent RNA helicase SUPV3L1/SUV3 [EC:3.6.4.13] (A)	[A]	RNA processing and modification	Mitochondrial degradasome RNA helicase subunit C terminal	ATP-dependent RNA helicase SUV3, mitochondrial OS=Oryza sativa subsp. japonica GN=SUV3 PE=1 SV=1	PREDICTED: ATP-dependent RNA helicase SUPV3L1, mitochondrial [Nicotiana sylvestris]	gi|698515252|ref|XP_009802501.1|	--	PF12513.6
	TRINITY_DN78481_c0_g2	1722.09	1.25e-23	1.58689	up	2.81e-51	3.67009	up	4.86e-30	4.07566	up	[RTKL]	--	Molecular Function: protein serine/threonine kinase activity (GO:0004674);; Molecular Function: ATP binding (GO:0005524);; Biological Process: protein phosphorylation (GO:0006468);; Cellular Component: integral component of membrane (GO:0016021);;	K13429|1.56043e-169|vvi:100255092|chitin elicitor receptor kinase 1-like; K13429 chitin elicitor receptor kinase 1 (A)	--	--	Protein kinase domain;; Protein tyrosine kinase;; LysM domain	Chitin elicitor receptor kinase 1 OS=Arabidopsis thaliana GN=CERK1 PE=1 SV=1	PREDICTED: lyk13 isoform X1 [Solanum lycopersicum]	gi|723659559|ref|XP_010323689.1|	--	PF00069.23;PF07714.15;PF01476.18
	TRINITY_DN78870_c1_g2	379.69	1.27e-05	3.41408	up	1.6e-16	4.59959	up	1.85e-06	5.21673	up	--	--	--	--	--	--	--	--	--	--	--	--
	TRINITY_DN79229_c0_g5	305.54	0.00231452	1.80611	up	3.68e-05	2.57565	up	1.55e-05	4.18532	up	--	--	Biological Process: defense response (GO:0006952);; Molecular Function: ADP binding (GO:0043531);;	--	--	--	--	--	PREDICTED: putative late blight resistance protein homolog R1A-3 [Solanum tuberosum]	gi|971549494|ref|XP_015163979.1|	--	--
	TRINITY_DN79355_c0_g1	1090.12	5.14e-12	2.37196	up	6.76e-09	2.5957	up	0.000846284	1.9082	up	--	--	Molecular Function: ion channel activity (GO:0005216);; Cellular Component: integral component of membrane (GO:0016021);; Biological Process: ion transmembrane transport (GO:0034220);;	K05391|3.41329e-123|rcu:RCOM_1276950|Cyclic nucleotide-gated ion channel, putative; K05391 cyclic nucleotide gated channel, other eukaryote (A)	[PT]	--	--	Probable cyclic nucleotide-gated ion channel 20, chloroplastic OS=Arabidopsis thaliana GN=CNGC20 PE=2 SV=1	PREDICTED: probable cyclic nucleotide-gated ion channel 20, chloroplastic [Solanum pennellii]	gi|970013202|ref|XP_015067561.1|	--	--
	TRINITY_DN80324_c4_g1	644.54	5.46e-28	-1.5533	down	3.11e-79	5.08134	up	3.77e-40	5.65886	up	--	--	--	--	--	--	--	Wound-induced proteinase inhibitor 1 OS=Solanum lycopersicum GN=PIIF PE=2 SV=1	PREDICTED: wound-induced proteinase inhibitor 1 [Solanum pennellii]	gi|970049641|ref|XP_015086335.1|	--	--
	TRINITY_DN80381_c1_g10	530.49	2.3e-60	1.36809	up	1.34e-59	2.16229	up	1.53e-95	2.48964	up	--	--	--	--	--	--	--	--	--	--	--	--
	TRINITY_DN80441_c6_g2	1110.29	1.47e-91	1.29829	up	2.57e-10	1.13987	up	3.38e-69	1.45823	up	--	--	--	--	--	--	Development and cell death domain	B2 protein OS=Daucus carota PE=2 SV=1	PREDICTED: B2 protein [Solanum pennellii]	gi|970047972|ref|XP_015085528.1|	--	PF10539.7
	TRINITY_DN80469_c1_g1	1818.24	9.09e-10	1.12225	up	7.34e-28	2.10211	up	2.01e-22	1.40019	up	[GEPR]	--	Molecular Function: transporter activity (GO:0005215);; Cellular Component: integral component of membrane (GO:0016021);; Biological Process: transmembrane transport (GO:0055085);;	--	[R]	General function prediction only	Major Facilitator Superfamily	Hippocampus abundant transcript-like protein 1 OS=Bos taurus GN=MFSD14B PE=2 SV=1	PREDICTED: hippocampus abundant transcript-like protein 1 isoform X1 [Solanum tuberosum]	gi|565391486|ref|XP_006361453.1|	--	PF07690.14
	TRINITY_DN80576_c1_g1	381.95	3.12e-35	2.9607	up	6.55e-37	2.3487	up	2.07e-66	5.20878	up	--	--	Molecular Function: monooxygenase activity (GO:0004497);; Molecular Function: iron ion binding (GO:0005506);; Cellular Component: integral component of membrane (GO:0016021);; Molecular Function: oxidoreductase activity, acting on paired donors, with incorporation or reduction of molecular oxygen (GO:0016705);; Molecular Function: heme binding (GO:0020037);; Biological Process: oxidation-reductio…	--	[QI]	--	Cytochrome P450	Cytochrome P450 CYP72A219 OS=Panax ginseng PE=2 SV=1	PREDICTED: cytochrome P450 CYP72A219-like [Solanum tuberosum]	gi|565353329|ref|XP_006343585.1|	--	PF00067.20
	TRINITY_DN81065_c11_g2	480.06	6.04e-06	1.43029	up	8.25e-05	1.38385	up	0.000315863	1.09707	up	--	--	--	--	--	--	--	--	--	--	--	--
	TRINITY_DN8122_c0_g1	659.12	0.000802401	1.02929	up	2.46e-05	1.00776	up	8.69e-06	1.39055	up	--	--	--	--	--	--	--	--	PREDICTED: glycine-rich protein DOT1-like [Solanum tuberosum]	gi|971553977|ref|XP_015165064.1|	--	--
	TRINITY_DN81471_c1_g1	1482.3	1.71e-06	1.32615	up	4.15e-06	1.39193	up	2.17e-09	1.82773	up	--	--	--	--	--	--	--	--	--	--	--	--
	TRINITY_DN81730_c6_g1	3613.77	2.66e-20	1.1062	up	9.19e-18	1.35241	up	5.72e-51	2.57486	up	--	--	Biological Process: metabolic process (GO:0008152);; Molecular Function: zinc ion binding (GO:0008270);; Molecular Function: microtubule-severing ATPase activity (GO:0008568);; Cellular Component: integral component of membrane (GO:0016021);;	--	[R]	General function prediction only	DYW family of nucleic acid deaminases;; PPR repeat;; PPR repeat family;; PPR repeat;; CRAL/TRIO domain;; Divergent CRAL/TRIO domain	Pentatricopeptide repeat-containing protein At5g50990 OS=Arabidopsis thaliana GN=PCMP-H59 PE=2 SV=2	PREDICTED: pentatricopeptide repeat-containing protein At5g50990 [Solanum tuberosum]	gi|565401614|ref|XP_006366292.1|	--	PF14432.4;PF01535.18;PF13041.4;PF12854.5;PF00650.18;PF13716.4
	TRINITY_DN82037_c5_g1	1994.12	3.49e-06	1.05812	up	1.26e-10	1.30222	up	1.42e-13	1.17703	up	--	--	Molecular Function: sequence-specific DNA binding transcription factor activity (GO:0003700);; Molecular Function: NAD+ ADP-ribosyltransferase activity (GO:0003950);; Biological Process: regulation of transcription, DNA-templated (GO:0006355);; Molecular Function: metal ion binding (GO:0046872);;	--	--	--	--	--	PREDICTED: uncharacterized protein LOC107009029 [Solanum pennellii]	gi|970005850|ref|XP_015063770.1|	--	--
	TRINITY_DN82152_c8_g1	608.77	1.19e-08	1.92191	up	9.17e-07	1.49822	up	4.14e-06	1.44463	up	--	--	--	--	--	--	Phloem protein 2	F-box protein PP2-B10 OS=Arabidopsis thaliana GN=PP2B10 PE=1 SV=1	PREDICTED: putative F-box protein PP2-B12 isoform X1 [Nicotiana tomentosiformis]	gi|697131113|ref|XP_009619612.1|	--	PF14299.4
	TRINITY_DN82153_c0_g1	956.94	8.63e-06	1.82097	up	8.23e-10	2.28095	up	8.14e-23	2.95586	up	[O]	Posttranslational modification, protein turnover, chaperones	--	K09571|2.58813e-165|rcu:RCOM_1106620|peptidylprolyl isomerase, putative (EC:5.2.1.8); K09571 FK506-binding protein 4/5 [EC:5.2.1.8] (A)	[O]	Posttranslational modification, protein turnover, chaperones	FKBP-type peptidyl-prolyl cis-trans isomerase	Peptidyl-prolyl cis-trans isomerase FKBP65 OS=Arabidopsis thaliana GN=FKBP65 PE=1 SV=1	PREDICTED: 70 kDa peptidyl-prolyl isomerase-like isoform X1 [Solanum tuberosum]	gi|971581744|ref|XP_015159563.1|	--	PF00254.26
	TRINITY_DN82212_c24_g2	7498.27	8.18e-239	1.27795	up	5.03e-08	1.09774	up	3.32e-291	1.22916	up	--	--	Biological Process: DNA metabolic process (GO:0006259);; Molecular Function: transferase activity (GO:0016740);; Molecular Function: hydrolase activity (GO:0016787);; Molecular Function: metal ion binding (GO:0046872);;	--	[R]	General function prediction only	Reverse transcriptase (RNA-dependent DNA polymerase);; Serine carboxypeptidase S28;; Integrase core domain;; GAG-pre-integrase domain;; gag-polypeptide of LTR copia-type;; ATP10 protein;; gag-polypeptide of LTR copia-type	Retrovirus-related Pol polyprotein from transposon TNT 1-94 OS=Nicotiana tabacum PE=2 SV=1	hypothetical retrotransposon [Ipomoea batatas]	gi|56407681|gb|AAV88069.1|	--	PF07727.12;PF05577.10;PF00665.24;PF13976.4;PF14223.4;PF05176.12;PF14244.4
	TRINITY_DN82263_c1_g3	950.13	6.52e-08	1.06087	up	1.35e-40	3.17858	up	6.8e-21	1.89266	up	[O]	Posttranslational modification, protein turnover, chaperones	--	K13993|1.07361e-67|vvi:100249611|18.1 kDa class I heat shock protein; K13993 HSP20 family protein (A)	[O]	Posttranslational modification, protein turnover, chaperones	Hsp20/alpha crystallin family	18.1 kDa class I heat shock protein OS=Arabidopsis thaliana GN=HSP18.1 PE=1 SV=1	chloroplast small heat shock protein class I [Capsicum frutescens]	gi|40646966|gb|AAQ19680.1|	--	PF00011.19
	TRINITY_DN82322_c12_g7	1681.12	8.31e-06	1.24744	up	6.26e-14	2.30189	up	1.2e-08	3.3731	up	[OC]	--	Biological Process: sulfate assimilation (GO:0000103);; Cellular Component: cytoplasm (GO:0005737);; Biological Process: protein folding (GO:0006457);; Biological Process: glycerol ether metabolic process (GO:0006662);; Molecular Function: protein disulfide oxidoreductase activity (GO:0015035);; Molecular Function: oxidoreductase activity, acting on a sulfur group of donors, disulfide as acceptor…	--	[KDR]	--	Thioredoxin	Thioredoxin-like 4, chloroplastic OS=Arabidopsis thaliana GN=At1g07700 PE=2 SV=1	PREDICTED: thioredoxin-like 4, chloroplastic [Solanum tuberosum]	gi|565376802|ref|XP_006354885.1|	--	PF00085.18
	TRINITY_DN82384_c0_g1	1600.85	2.57e-60	5.04626	up	3.61e-74	6.4167	up	1.33e-31	5.29695	up	[J]	Translation, ribosomal structure and biogenesis	Biological Process: N-terminal protein amino acid acetylation (GO:0006474);; Molecular Function: N-acetyltransferase activity (GO:0008080);;	--	--	--	Acetyltransferase (GNAT) domain;; Acetyltransferase (GNAT) domain;; Acetyltransferase (GNAT) family	Uncharacterized N-acetyltransferase YoaA OS=Bacillus subtilis (strain 168) GN=yoaA PE=3 SV=2	PREDICTED: uncharacterized N-acetyltransferase p20-like [Solanum pennellii]	gi|970050519|ref|XP_015086775.1|	--	PF13302.5;PF13420.5;PF00583.23
	TRINITY_DN82492_c1_g2	1494.26	3.04e-08	3.01614	up	5.33e-15	4.96845	up	1.46e-07	5.62348	up	--	--	--	--	--	--	--	F-box/kelch-repeat protein At3g23880 OS=Arabidopsis thaliana GN=At3g23880 PE=2 SV=1	PREDICTED: F-box/kelch-repeat protein At3g23880-like [Solanum tuberosum]	gi|565395690|ref|XP_006363470.1|	--	--
	TRINITY_DN82612_c3_g7	527.01	4.57e-15	7.05973	up	2.93e-21	7.18414	up	2.87e-11	6.74359	up	--	--	--	--	--	--	--	--	--	--	--	--
	TRINITY_DN82723_c19_g9	862.17	2.71e-10	6.06909	up	9.41e-12	5.72849	up	1.21e-05	6.15114	up	--	--	--	--	--	--	--	--	--	--	--	--
	TRINITY_DN82757_c8_g8	1615.26	2.58e-06	1.65367	up	7.68e-30	4.6066	up	3.01e-12	4.43798	up	--	--	--	--	--	--	--	--	PREDICTED: uncharacterized protein LOC104645717 isoform X1 [Solanum lycopersicum]	gi|723671675|ref|XP_010316281.1|	--	--
	TRINITY_DN82954_c3_g3	630.18	1.32e-05	3.01722	up	4.11e-07	2.8978	up	1.66e-05	4.83739	up	--	--	--	--	--	--	--	--	PREDICTED: heat stress transcription factor A-4a [Solanum tuberosum]	gi|565384081|ref|XP_006358092.1|	--	--
	TRINITY_DN83016_c0_g3	1750.12	1.75e-39	6.45493	up	5.78e-114	6.7084	up	7.94e-21	6.27057	up	--	--	Cellular Component: plant-type cell wall (GO:0009505);; Biological Process: seed germination (GO:0009845);; Biological Process: lipid storage (GO:0019915);; Molecular Function: nutrient reservoir activity (GO:0045735);; Biological Process: response to freezing (GO:0050826);;	--	--	--	Cupin;; Cupin domain	Vicilin-like antimicrobial peptides 2-1 OS=Macadamia integrifolia GN=AMP2-1 PE=2 SV=1	PREDICTED: vicilin GC72-A [Solanum lycopersicum]	gi|460404216|ref|XP_004247580.1|	--	PF00190.20;PF07883.9
	TRINITY_DN83022_c9_g2	1300.12	6.67e-85	2.47596	up	7.87e-11	1.33321	up	4.95e-36	1.98725	up	--	--	--	--	--	--	--	--	--	--	--	--
	TRINITY_DN83093_c9_g43	3.82	0.000185244	1.69664	up	0.00154372	1.30695	up	0.000304399	2.07189	up	--	--	--	--	--	--	--	--	--	--	--	--
	TRINITY_DN83109_c2_g1	1787.12	2.89e-26	8.73456	up	7.08e-33	8.45363	up	2.86e-20	8.69219	up	--	--	--	--	--	--	--	--	--	--	--	--
	TRINITY_DN83146_c3_g2	1038.73	2.04e-08	2.2858	up	6.05e-09	2.85392	up	5.98e-15	4.03603	up	[R]	General function prediction only	Molecular Function: S-adenosylmethionine-dependent methyltransferase activity (GO:0008757);; Molecular Function: oxidoreductase activity (GO:0016491);; Biological Process: methylation (GO:0032259);; Biological Process: oxidation-reduction process (GO:0055114);;	--	--	--	NAD(P)-binding Rossmann-like domain;; Flavin containing amine oxidoreductase;; Pyridine nucleotide-disulphide oxidoreductase;; FAD dependent oxidoreductase;; FAD binding domain;; HI0933-like protein;; Pyridine nucleotide-disulphide oxidoreductase;; FAD binding domain	--	PREDICTED: uncharacterized protein LOC102579763 isoform X2 [Solanum tuberosum]	gi|565367512|ref|XP_006350408.1|	--	PF13450.4;PF01593.22;PF07992.12;PF01266.22;PF01494.17;PF03486.12;PF00070.25;PF00890.22
	TRINITY_DN83167_c9_g1	2832.68	8.32e-28	1.00563	up	7.44e-40	1.8158	up	3.25e-46	1.49799	up	--	--	Molecular Function: sequence-specific DNA binding transcription factor activity (GO:0003700);; Cellular Component: nucleus (GO:0005634);; Biological Process: regulation of transcription, DNA-templated (GO:0006355);; Molecular Function: sequence-specific DNA binding (GO:0043565);;	K09419|9.05938e-95|vvi:100245950|heat stress transcription factor A-2e; K09419 heat shock transcription factor, other eukaryote (A)	[K]	Transcription	--	Heat stress transcription factor A-3 OS=Arabidopsis thaliana GN=HSFA3 PE=2 SV=2	PREDICTED: heat stress transcription factor A-3 [Solanum tuberosum]	gi|971539696|ref|XP_015161517.1|	--	--
	TRINITY_DN83317_c1_g3	847.12	4.55e-11	1.64609	up	3.06e-17	3.02047	up	1.21e-10	3.41125	up	[R]	General function prediction only	Biological Process: lignin biosynthetic process (GO:0009809);; Biological Process: methylation (GO:0032259);; Molecular Function: caffeoyl-CoA O-methyltransferase activity (GO:0042409);; Molecular Function: metal ion binding (GO:0046872);;	K00588|5.25406e-53|vvi:100243978|caffeoyl-CoA O-methyltransferase; K00588 caffeoyl-CoA O-methyltransferase [EC:2.1.1.104] (A)	[Q]	Secondary metabolites biosynthesis, transport and catabolism	O-methyltransferase	Caffeoyl-CoA O-methyltransferase OS=Solanum tuberosum GN=CCOAOMT PE=2 SV=1	caffeoyl-CoA O-methyltransferase [Solanum tuberosum]	gi|972777338|ref|NP_001305508.1|	--	PF01596.15
	TRINITY_DN83333_c2_g1	838.12	1.1e-17	2.46145	up	3.78e-31	2.60305	up	2.94e-08	1.41794	up	--	--	Molecular Function: sequence-specific DNA binding transcription factor activity (GO:0003700);; Biological Process: regulation of transcription, DNA-templated (GO:0006355);; Molecular Function: sequence-specific DNA binding (GO:0043565);;	K14432|1.77375e-94|rcu:RCOM_0813280|DNA binding protein, putative; K14432 ABA responsive element binding factor (A)	--	--	bZIP transcription factor;; Basic region leucine zipper	ABSCISIC ACID-INSENSITIVE 5-like protein 4 OS=Arabidopsis thaliana GN=ABF1 PE=1 SV=1	PREDICTED: ABSCISIC ACID-INSENSITIVE 5-like protein 4 [Solanum tuberosum]	gi|565380390|ref|XP_006356586.1|	--	PF00170.19;PF07716.13
	TRINITY_DN83333_c2_g2	1118.12	1.08e-30	5.48206	up	4.06e-30	8.18645	up	1.18e-11	2.27338	up	--	--	Molecular Function: sequence-specific DNA binding transcription factor activity (GO:0003700);; Biological Process: regulation of transcription, DNA-templated (GO:0006355);; Molecular Function: sequence-specific DNA binding (GO:0043565);;	K14432|1.11559e-92|rcu:RCOM_0813280|DNA binding protein, putative; K14432 ABA responsive element binding factor (A)	--	--	bZIP transcription factor;; Basic region leucine zipper	ABSCISIC ACID-INSENSITIVE 5-like protein 4 OS=Arabidopsis thaliana GN=ABF1 PE=1 SV=1	PREDICTED: ABSCISIC ACID-INSENSITIVE 5-like protein 4 [Solanum tuberosum]	gi|565380390|ref|XP_006356586.1|	--	PF00170.19;PF07716.13
	TRINITY_DN83398_c4_g1	160.34	1.92e-07	4.77119	up	2.17e-10	5.49664	up	3.45e-06	6.41587	up	--	--	--	--	--	--	--	--	--	--	--	--
	TRINITY_DN83498_c8_g2	277.14	0.00375776	1.13091	up	1.3e-05	1.6479	up	0.00036684	1.38162	up	--	--	--	--	--	--	--	--	--	--	--	--
	TRINITY_DN83788_c5_g2	1136.12	9.95e-11	1.26763	up	1.08e-31	2.76497	up	5.3e-23	2.67822	up	--	--	--	--	--	--	--	--	--	--	--	--
	TRINITY_DN83788_c5_g9	645.58	0	1.8299	up	1.42e-27	1.86268	up	0	4.36461	up	--	--	--	--	--	--	Phosphate-induced protein 1 conserved region	Protein EXORDIUM OS=Arabidopsis thaliana GN=EXO PE=2 SV=1	PREDICTED: protein EXORDIUM-like [Solanum lycopersicum]	gi|723694393|ref|XP_010320183.1|	--	PF04674.10
	TRINITY_DN83847_c4_g5	2561.12	2.09e-09	5.85782	up	3.14e-13	5.25602	up	5.04e-09	4.34503	up	--	--	--	--	[R]	General function prediction only	Reverse transcriptase (RNA-dependent DNA polymerase)	--	PREDICTED: uncharacterized protein LOC107058800 [Solanum tuberosum]	gi|971585183|ref|XP_015160449.1|	--	PF00078.25
	TRINITY_DN83847_c4_g8	1495.12	3.87e-08	5.50802	up	5.05e-16	6.45519	up	1.93e-08	7.35847	up	--	--	--	--	--	--	--	--	PREDICTED: uncharacterized protein LOC107058415 [Solanum tuberosum]	gi|971581845|ref|XP_015159585.1|	--	--
	TRINITY_DN83965_c0_g2	815.75	6.04e-16	1.28235	up	5.19e-20	2.45555	up	1.05e-46	2.76109	up	--	--	--	--	--	--	Phloem protein 2;; F-box domain	F-box protein PP2-B10 OS=Arabidopsis thaliana GN=PP2B10 PE=1 SV=1	PREDICTED: F-box protein PP2-B10-like [Solanum pennellii]	gi|970065123|ref|XP_015059541.1|	--	PF14299.4;PF00646.31
	TRINITY_DN83979_c5_g7	1572.36	1.17e-23	1.24456	up	7.86e-07	1.31916	up	2.35e-108	2.77823	up	[O]	Posttranslational modification, protein turnover, chaperones	Molecular Function: protein serine/threonine kinase activity (GO:0004674);; Molecular Function: ATP binding (GO:0005524);; Cellular Component: nucleus (GO:0005634);; Cellular Component: vacuolar membrane (GO:0005774);; Cellular Component: Golgi apparatus (GO:0005794);; Cellular Component: cytosol (GO:0005829);; Cellular Component: plasma membrane (GO:0005886);; Biological Process: protein phospho…	--	[C]	Energy production and conversion	SPFH domain / Band 7 family	Hypersensitive-induced response protein 1 OS=Arabidopsis thaliana GN=HIR1 PE=1 SV=1	PREDICTED: hypersensitive-induced response protein 1 [Solanum lycopersicum]	gi|723708555|ref|XP_004241563.2|	--	PF01145.23
	TRINITY_DN84052_c2_g4	5130.06	8.86e-25	1.46913	up	4.83e-13	1.72295	up	4.82e-33	2.25552	up	[O]	Posttranslational modification, protein turnover, chaperones	Cellular Component: mitochondrion (GO:0005739);; Biological Process: cellular protein modification process (GO:0006464);; Biological Process: glycine catabolic process (GO:0006546);; Molecular Function: peptide-methionine (S)-S-oxide reductase activity (GO:0008113);; Cellular Component: chloroplast stroma (GO:0009570);; Biological Process: response to cytokinin (GO:0009735);; Cellular Component: …	K07304|3.66881e-58|ath:AT4G25130|PMSR4; peptide methionine sulfoxide reductase A4; K07304 peptide-methionine (S)-S-oxide reductase [EC:1.8.4.11] (A)	[O]	Posttranslational modification, protein turnover, chaperones	Peptide methionine sulfoxide reductase	Peptide methionine sulfoxide reductase A4, chloroplastic OS=Arabidopsis thaliana GN=MSR4 PE=1 SV=2	methionine sulfoxide reductase A4 [Solanum lycopersicum]	gi|344227185|gb|AEN03272.1|	--	PF01625.19
	TRINITY_DN84102_c7_g1	1824.12	7.74e-38	1.14686	up	6.15e-16	1.36145	up	1.42e-68	-1.38082	down	--	--	Molecular Function: aspartic-type endopeptidase activity (GO:0004190);; Cellular Component: endoplasmic reticulum (GO:0005783);; Biological Process: proteolysis (GO:0006508);; Biological Process: lipid metabolic process (GO:0006629);; Biological Process: intracellular protein transport (GO:0006886);; Cellular Component: integral component of membrane (GO:0016021);;	K08245|2.26663e-118|rcu:RCOM_0903730|Aspartic proteinase precursor, putative (EC:3.4.23.40); K08245 phytepsin [EC:3.4.23.40] (A)	[O]	Posttranslational modification, protein turnover, chaperones	B-cell receptor-associated protein 31-like;; Eukaryotic aspartyl protease;; Saposin-like type B, region 1;; Saposin-like type B, region 2	Aspartic proteinase OS=Cucurbita pepo PE=2 SV=1	PREDICTED: aspartic proteinase [Solanum lycopersicum]	gi|460373787|ref|XP_004232695.1|	--	PF05529.10;PF00026.21;PF05184.13;PF03489.15
	TRINITY_DN84159_c1_g1	2674.56	0	-1.55458	down	8.51e-190	4.05166	up	0	6.19741	up	[I]	Lipid transport and metabolism	Biological Process: metabolic process (GO:0008152);; Molecular Function: intramolecular transferase activity (GO:0016866);;	K15813|0|vvi:100259856|beta-amyrin synthase; K15813 beta-amyrin synthase [EC:5.4.99.39] (A)	[I]	Lipid transport and metabolism	Squalene-hopene cyclase N-terminal domain;; Squalene-hopene cyclase C-terminal domain;; Prenyltransferase and squalene oxidase repeat;; Squalene-hopene cyclase C-terminal domain;; Prenyltransferase and squalene oxidase repeat	Beta-amyrin synthase OS=Solanum lycopersicum GN=TTS1 PE=1 SV=1	beta-amyrin synthase [Solanum lycopersicum]	gi|350538549|ref|NP_001234604.1|	--	PF13249.4;PF13243.4;PF00432.19;PF13243.4;PF00432.19
	TRINITY_DN84178_c10_g11	788.12	1.36e-17	6.73797	up	1.38e-20	7.10757	up	5.35e-09	7.56332	up	--	--	--	--	--	--	--	--	--	--	--	--
	TRINITY_DN84276_c9_g5	759.12	0.00151412	2.24785	up	0.00928385	1.0265	up	3.85e-14	3.15993	up	--	--	Cellular Component: mitochondrion (GO:0005739);; Cellular Component: chloroplast thylakoid membrane (GO:0009535);; Cellular Component: chloroplast inner membrane (GO:0009706);; Cellular Component: integral component of membrane (GO:0016021);; Biological Process: cysteine biosynthetic process (GO:0019344);;	--	--	--	--	--	PREDICTED: uncharacterized protein LOC101249717 [Solanum lycopersicum]	gi|460415554|ref|XP_004253123.1|	--	--
	TRINITY_DN84359_c10_g17	2325.98	7.58e-64	1.41812	up	6.71e-09	1.07139	up	1.08e-103	2.23057	up	--	--	--	--	--	--	--	--	--	--	--	--
	TRINITY_DN84362_c2_g1	1012.12	4.02e-17	7.41961	up	1.92e-21	7.23308	up	3.96e-11	6.71407	up	--	--	--	--	--	--	--	--	--	--	--	--
	TRINITY_DN84637_c2_g1	2571.94	1.68e-221	5.00709	up	2.92e-86	4.38693	up	1.29e-90	6.41747	up	--	--	Molecular Function: calmodulin binding (GO:0005516);; Biological Process: response to stress (GO:0006950);;	--	--	--	Calmodulin binding protein-like;; Calmodulin binding protein-like	Protein SAR DEFICIENT 1 OS=Arabidopsis thaliana GN=SARD1 PE=1 SV=1	PREDICTED: protein SAR DEFICIENT 1-like [Solanum tuberosum]	gi|565349190|ref|XP_006341580.1|	--	PF07887.9;PF07887.9
	TRINITY_DN84777_c2_g1	1652.12	4.91e-30	8.32344	up	6.81e-35	8.63407	up	1.95e-14	9.16997	up	--	--	--	--	--	--	--	--	--	--	--	--
	TRINITY_DN84820_c8_g7	1371.12	0.00218058	1.01525	up	6.83e-05	1.41848	up	3.37e-11	2.66312	up	--	--	Molecular Function: nucleic acid binding (GO:0003676);; Biological Process: DNA integration (GO:0015074);;	--	--	--	gag-polypeptide of LTR copia-type	Retrovirus-related Pol polyprotein from transposon TNT 1-94 OS=Nicotiana tabacum PE=2 SV=1	PREDICTED: guanylate-binding protein 4-like, partial [Nicotiana sylvestris]	gi|698458716|ref|XP_009781122.1|	--	PF14223.4
	TRINITY_DN84820_c8_g8	356.13	2.03e-05	1.10833	up	2.69e-08	1.62525	up	5.13e-08	1.55287	up	--	--	--	--	--	--	--	--	--	--	--	--
	TRINITY_DN84845_c10_g30	33.06	5.62e-06	1.57808	up	5.78e-08	1.88442	up	2.57e-05	2.09726	up	[K]	Transcription	Molecular Function: RNA binding (GO:0003723);; Molecular Function: ribonuclease III activity (GO:0004525);; Biological Process: RNA processing (GO:0006396);; Biological Process: RNA phosphodiester bond hydrolysis, endonucleolytic (GO:0090502);;	K11592|2.13951e-41|vvi:100258190|endoribonuclease Dicer homolog 2; K11592 endoribonuclease Dicer [EC:3.1.26.-] (A)	[A]	RNA processing and modification	Ribonuclease III domain	Endoribonuclease Dicer homolog 2 OS=Arabidopsis thaliana GN=At3g03300 PE=1 SV=2	PREDICTED: endoribonuclease Dicer homolog 2-like [Solanum tuberosum]	gi|971560684|ref|XP_015166742.1|	--	PF00636.24
	TRINITY_DN84845_c10_g34	3.82	0.00301149	1.51971	up	2.02e-09	2.68601	up	3.98e-05	3.14679	up	--	--	Molecular Function: RNA binding (GO:0003723);; Molecular Function: helicase activity (GO:0004386);; Molecular Function: ribonuclease III activity (GO:0004525);; Molecular Function: ATP binding (GO:0005524);; Biological Process: RNA processing (GO:0006396);; Biological Process: RNA phosphodiester bond hydrolysis, endonucleolytic (GO:0090502);;	K11592|2.57071e-28|vvi:100258190|endoribonuclease Dicer homolog 2; K11592 endoribonuclease Dicer [EC:3.1.26.-] (A)	[A]	RNA processing and modification	--	Endoribonuclease Dicer homolog 2 OS=Arabidopsis thaliana GN=At3g03300 PE=1 SV=2	PREDICTED: endoribonuclease Dicer homolog 2-like [Solanum tuberosum]	gi|971560684|ref|XP_015166742.1|	--	--
	TRINITY_DN84845_c10_g42	59.27	0.0002227	1.61574	up	1.02e-08	1.73651	up	0.00605454	1.43074	up	--	--	Molecular Function: RNA binding (GO:0003723);; Molecular Function: helicase activity (GO:0004386);; Molecular Function: ribonuclease III activity (GO:0004525);; Molecular Function: ATP binding (GO:0005524);; Biological Process: RNA processing (GO:0006396);; Biological Process: RNA phosphodiester bond hydrolysis, endonucleolytic (GO:0090502);;	K11592|6.65671e-36|vvi:100258190|endoribonuclease Dicer homolog 2; K11592 endoribonuclease Dicer [EC:3.1.26.-] (A)	[A]	RNA processing and modification	--	Endoribonuclease Dicer homolog 2 OS=Arabidopsis thaliana GN=At3g03300 PE=1 SV=2	PREDICTED: endoribonuclease Dicer homolog 2-like isoform X1 [Solanum tuberosum]	gi|971560686|ref|XP_015166743.1|	--	--
	TRINITY_DN84845_c10_g52	320.44	2.83e-76	1.05769	up	1.07e-42	2.61495	up	4.09e-67	2.07744	up	[K]	Transcription	Molecular Function: DNA binding (GO:0003677);; Molecular Function: RNA binding (GO:0003723);; Molecular Function: helicase activity (GO:0004386);; Molecular Function: ribonuclease III activity (GO:0004525);; Molecular Function: ATP binding (GO:0005524);; Cellular Component: nucleus (GO:0005634);; Cellular Component: cytoplasm (GO:0005737);; Cellular Component: RISC complex (GO:0016442);; Biologic…	--	[A]	RNA processing and modification	Ribonuclease III domain;; Ribonuclease-III-like	Endoribonuclease Dicer homolog 2 OS=Arabidopsis thaliana GN=At3g03300 PE=1 SV=2	PREDICTED: endoribonuclease Dicer homolog 2-like [Solanum pennellii]	gi|970063140|ref|XP_015058485.1|	--	PF00636.24;PF14622.4
	TRINITY_DN84892_c19_g10	842.12	0.00303322	1.88202	up	0.000528026	1.8866	up	0.00218595	1.88204	up	[L]	Replication, recombination and repair	Cellular Component: cytoplasmic membrane-bounded vesicle (GO:0016023);;	--	[R]	General function prediction only	--	Uncharacterized mitochondrial protein AtMg00860 OS=Arabidopsis thaliana GN=AtMg00860 PE=4 SV=1	PREDICTED: uncharacterized protein LOC106319561 [Brassica oleracea var. oleracea]	gi|922570098|ref|XP_013613387.1|	--	--
	TRINITY_DN84892_c19_g13	1252.12	7.55e-12	2.52305	up	4.12e-09	2.37681	up	9.95e-05	1.65085	up	[L]	Replication, recombination and repair	Cellular Component: cytoplasmic membrane-bounded vesicle (GO:0016023);;	--	[R]	General function prediction only	--	Uncharacterized mitochondrial protein AtMg00860 OS=Arabidopsis thaliana GN=AtMg00860 PE=4 SV=1	PREDICTED: uncharacterized protein LOC106319561 [Brassica oleracea var. oleracea]	gi|922570098|ref|XP_013613387.1|	--	--
	TRINITY_DN84892_c19_g5	298.13	4.07e-09	5.78096	up	1.15e-13	6.08073	up	4.84e-07	6.80794	up	--	--	--	--	--	--	--	--	--	--	--	--
	TRINITY_DN85122_c0_g1	1559.12	2.69e-46	1.28117	up	9.87e-23	1.70449	up	1.12e-79	2.89608	up	--	--	Molecular Function: cellulase activity (GO:0008810);; Biological Process: cell wall modification involved in abscission (GO:0009830);; Biological Process: cellulose catabolic process (GO:0030245);;	--	--	--	Glycosyl hydrolase family 9	Endoglucanase 8 OS=Arabidopsis thaliana GN=CEL1 PE=2 SV=1	PREDICTED: endoglucanase 8-like [Solanum tuberosum]	gi|565348141|ref|XP_006341076.1|	--	PF00759.17
	TRINITY_DN92417_c0_g1	958.12	3.95e-05	2.01225	up	8.44e-06	2.01427	up	5.87e-05	2.3306	up	--	--	--	--	--	--	--	--	PREDICTED: shaggy-related protein kinase kappa [Solanum tuberosum]	gi|565365221|ref|XP_006349315.1|	--	--
	TRINITY_DN93940_c0_g1	205.19	2.19e-08	5.57935	up	9.6e-12	5.71909	up	2.81e-06	6.46032	up	--	--	--	--	--	--	--	--	--	--	--	--
	TRINITY_DN94011_c0_g1	371.13	8.04e-07	5.10216	up	3.71e-06	4.11414	up	0.000481561	2.95536	up	--	--	--	--	--	--	--	--	PREDICTED: cytochrome P450 71A1-like [Solanum pennellii]	gi|970013089|ref|XP_015067501.1|	--	--
	TRINITY_DN9408_c0_g2	1325.12	0.000342976	1.06629	up	9.41e-30	3.27265	up	3.38e-30	2.58669	up	--	--	--	--	--	--	Protein of unknown function DUF260	LOB domain-containing protein 37 OS=Arabidopsis thaliana GN=LBD37 PE=2 SV=1	PREDICTED: LOB domain-containing protein 37-like [Solanum lycopersicum]	gi|460369722|ref|XP_004230706.1|	--	PF03195.12
	TRINITY_DN9725_c0_g2	525.12	4.89e-06	3.19455	up	0.0012256	2.09395	up	5.33e-05	5.81117	up	--	--	--	--	--	--	--	--	--	--	--	--
cluster4	TRINITY_DN102023_c0_g1	1584.12	1.79e-32	1.91783	up	4.03e-44	-3.68705	down	6.99e-136	-6.78223	down	--	--	Molecular Function: methyltransferase activity (GO:0008168);; Biological Process: methylation (GO:0032259);;	K18848|0|rcu:RCOM_0546890|Benzoate carboxyl methyltransferase, putative (EC:2.1.1.141); K18848 indole-3-acetate O-methyltransferase [EC:2.1.1.278] (A)	--	--	SAM dependent carboxyl methyltransferase	Indole-3-acetate O-methyltransferase 1 OS=Arabidopsis thaliana GN=IAMT1 PE=1 SV=1	PREDICTED: indole-3-acetate O-methyltransferase 1-like [Solanum tuberosum]	gi|565356024|ref|XP_006344874.1|	--	PF03492.13
	TRINITY_DN102475_c0_g1	2238.12	2.64e-114	-4.6424	down	3.33e-43	-3.92118	down	4.17e-133	-4.59697	down	--	--	Molecular Function: cysteine-type endopeptidase activity (GO:0004197);; Cellular Component: vacuole (GO:0005773);; Biological Process: vacuolar protein processing (GO:0006624);; Cellular Component: integral component of membrane (GO:0016021);; Biological Process: proteolysis involved in cellular protein catabolic process (GO:0051603);;	--	[O]	Posttranslational modification, protein turnover, chaperones	Peptidase C13 family;; Caspase domain	Vacuolar-processing enzyme OS=Glycine max PE=2 SV=1	PREDICTED: vacuolar-processing enzyme beta-isozyme [Solanum tuberosum]	gi|565378091|ref|XP_006355496.1|	--	PF01650.16;PF00656.20
	TRINITY_DN10537_c0_g2	1454.12	0.000510856	1.89291	up	0.00161876	-1.59021	down	1.01e-05	-1.28486	down	--	--	Cellular Component: Golgi apparatus (GO:0005794);; Molecular Function: O-acetyltransferase activity (GO:0016413);; Biological Process: cell wall organization or biogenesis (GO:0071554);;	--	--	--	GDSL/SGNH-like Acyl-Esterase family found in Pmr5 and Cas1p;; PMR5 N terminal Domain;; GDSL/SGNH-like Acyl-Esterase family found in Pmr5 and Cas1p	Protein trichome birefringence-like 43 OS=Arabidopsis thaliana GN=TBL43 PE=2 SV=1	PREDICTED: protein trichome birefringence-like 41 isoform X2 [Solanum tuberosum]	gi|971571443|ref|XP_015169689.1|	--	PF13839.4;PF14416.4;PF13839.4
	TRINITY_DN105743_c0_g1	1685.12	4.91e-12	-4.27675	down	1.44e-19	-4.73727	down	2.28e-20	-4.37118	down	--	--	Cellular Component: integral component of membrane (GO:0016021);;	--	--	--	Glycosyltransferase family 92;; Glycosyl transferase family 2	UPF0392 protein RCOM_0530710 OS=Ricinus communis GN=RCOM_0530710 PE=3 SV=1	PREDICTED: UPF0392 protein RCOM_0530710-like [Solanum lycopersicum]	gi|460385884|ref|XP_004238630.1|	--	PF01697.25;PF13704.4
	TRINITY_DN11180_c0_g1	1184.12	1.56e-130	-3.22653	down	8.43e-43	-1.8836	down	5.54e-55	1.41284	up	--	--	Molecular Function: sequence-specific DNA binding transcription factor activity (GO:0003700);; Cellular Component: nucleus (GO:0005634);; Biological Process: regulation of transcription, DNA-templated (GO:0006355);; Biological Process: response to water deprivation (GO:0009414);; Biological Process: cutin biosynthetic process (GO:0010143);; Biological Process: wax metabolic process (GO:0010166);;…	--	--	--	AP2 domain	Ethylene-responsive transcription factor WIN1 OS=Arabidopsis thaliana GN=WIN1 PE=2 SV=1	PREDICTED: ethylene-responsive transcription factor WIN1 [Solanum tuberosum]	gi|565397244|ref|XP_006364209.1|	--	PF00847.18
	TRINITY_DN117533_c1_g1	1176.12	0	-3.18559	down	1.23e-84	-2.18373	down	0	-1.82532	down	--	--	Molecular Function: methyltransferase activity (GO:0008168);; Biological Process: methylation (GO:0032259);;	--	--	--	SAM dependent carboxyl methyltransferase	Salicylate carboxymethyltransferase OS=Clarkia breweri GN=SAMT PE=1 SV=1	salicylic acid/benzoic acid carboxyl methyltransferase [Datura wrightii]	gi|134303371|gb|ABO71015.1|	--	PF03492.13
	TRINITY_DN117557_c0_g1	1404.12	2.3e-251	-5.27484	down	1.9e-266	-6.89876	down	0	-3.17667	down	--	--	Biological Process: flavonoid biosynthetic process (GO:0009813);; Molecular Function: naringenin-chalcone synthase activity (GO:0016210);;	K00660|0|vvi:100258106|CHS3; chalcone synthase; K00660 chalcone synthase [EC:2.3.1.74] (A)	--	--	Chalcone and stilbene synthases, N-terminal domain;; Chalcone and stilbene synthases, C-terminal domain;; 3-Oxoacyl-[acyl-carrier-protein (ACP)] synthase III C terminal;; FAE1/Type III polyketide synthase-like protein;; 3-Oxoacyl-[acyl-carrier-protein (ACP)] synthase III	Chalcone synthase 2 OS=Solanum lycopersicum GN=CHS2 PE=2 SV=2	chalcone synthase [Iochroma cyaneum]	gi|723634339|gb|AIY22756.1|	--	PF00195.17;PF02797.13;PF08541.8;PF08392.10;PF08545.8
	TRINITY_DN117560_c0_g1	1518.12	2.02e-23	-1.43171	down	8.93e-73	-3.0029	down	5.35e-38	-1.30422	down	--	--	--	--	--	--	--	--	--	--	--	--
	TRINITY_DN118246_c0_g1	1264.12	8.37e-13	-6.62935	down	2.22e-75	-8.68483	down	3.52e-09	-2.62953	down	--	--	Biological Process: lipid metabolic process (GO:0006629);; Cellular Component: integral component of membrane (GO:0016021);; Molecular Function: lipase activity (GO:0016298);;	--	--	--	GDSL-like Lipase/Acylhydrolase	GDSL esterase/lipase 6 OS=Arabidopsis thaliana GN=GLIP6 PE=2 SV=1	PREDICTED: GDSL esterase/lipase 6-like [Solanum tuberosum]	gi|565389437|ref|XP_006360462.1|	--	PF00657.20
	TRINITY_DN118290_c2_g1	1101.12	5.54e-49	1.7751	up	1.15e-44	-1.70078	down	5.58e-126	-1.53124	down	--	--	--	--	--	--	--	--	PREDICTED: uncharacterized protein LOC107018461 [Solanum pennellii]	gi|970026254|ref|XP_015074437.1|	--	--
	TRINITY_DN118330_c0_g1	2102.12	3.18e-48	-1.42814	down	6.6e-21	-2.29886	down	3.4e-62	1.86811	up	--	--	Cellular Component: cell wall (GO:0005618);; Cellular Component: integral component of membrane (GO:0016021);; Molecular Function: pectinesterase activity (GO:0030599);; Biological Process: cell wall modification (GO:0042545);; Biological Process: negative regulation of catalytic activity (GO:0043086);; Molecular Function: aspartyl esterase activity (GO:0045330);; Biological Process: pectin catab…	K01051|0|rcu:RCOM_1179070|Pectinesterase-3 precursor, putative (EC:3.1.1.11); K01051 pectinesterase [EC:3.1.1.11] (A)	--	--	Pectinesterase;; Plant invertase/pectin methylesterase inhibitor	Probable pectinesterase/pectinesterase inhibitor 40 OS=Arabidopsis thaliana GN=PME40 PE=2 SV=1	PREDICTED: pectinesterase-like [Solanum pennellii]	gi|970053395|ref|XP_015088337.1|	--	PF01095.17;PF04043.13
	TRINITY_DN118455_c0_g1	202.19	3.27e-10	-1.22095	down	5.48e-44	-2.52822	down	9.47e-15	-1.58881	down	--	--	--	--	--	--	--	--	--	--	--	--
	TRINITY_DN11977_c0_g1	1252.12	6.13e-05	-1.8785	down	1.08e-120	-4.16684	down	8.78e-134	-1.78506	down	--	--	Molecular Function: DNA binding (GO:0003677);; Molecular Function: sequence-specific DNA binding transcription factor activity (GO:0003700);; Biological Process: regulation of transcription, DNA-templated (GO:0006355);;	--	--	--	Dof domain, zinc finger	Dof zinc finger protein DOF1.2 OS=Arabidopsis thaliana GN=DOF1.2 PE=2 SV=1	PREDICTED: dof zinc finger protein DOF2.1-like [Solanum tuberosum]	gi|971578246|ref|XP_015158674.1|	--	PF02701.13
	TRINITY_DN120579_c0_g1	964.12	5.27e-16	-4.97932	down	1.96e-22	-4.164	down	5.47e-20	-3.44148	down	--	--	Molecular Function: DNA binding (GO:0003677);; Biological Process: regulation of transcription, DNA-templated (GO:0006355);;	--	--	--	Dof domain, zinc finger	Dof zinc finger protein DOF5.8 OS=Arabidopsis thaliana GN=DOF5.8 PE=2 SV=1	PREDICTED: dof zinc finger protein DOF4.2-like [Nicotiana sylvestris]	gi|698435336|ref|XP_009800265.1|	--	PF02701.13
	TRINITY_DN133761_c0_g1	444.12	0.000331364	-1.37919	down	3.02e-87	-5.21823	down	7.02e-24	-2.03437	down	--	--	--	--	--	--	Probable lipid transfer;; Protease inhibitor/seed storage/LTP family	Probable non-specific lipid-transfer protein AKCS9 OS=Vigna unguiculata PE=2 SV=1	PREDICTED: non-specific lipid-transfer protein 2-like [Nicotiana sylvestris]	gi|698581965|ref|XP_009777694.1|	--	PF14368.4;PF00234.20
	TRINITY_DN134012_c0_g1	1403.12	1.05e-55	-1.07825	down	2.91e-24	-1.41187	down	8.06e-111	-1.17477	down	[E]	Amino acid transport and metabolism	Molecular Function: ATP binding (GO:0005524);; Cellular Component: glycine cleavage complex (GO:0005960);; Biological Process: response to sucrose (GO:0009744);; Biological Process: response to glucose (GO:0009749);; Biological Process: response to fructose (GO:0009750);; Biological Process: glycine decarboxylation via glycine cleavage system (GO:0019464);;	K02437|1.0025e-84|vvi:100252595|glycine cleavage system H protein 2, mitochondrial; K02437 glycine cleavage system H protein (A)	[E]	Amino acid transport and metabolism	Glycine cleavage H-protein;; Biotin-requiring enzyme	Glycine cleavage system H protein 2, mitochondrial OS=Arabidopsis thaliana GN=GDH2 PE=2 SV=1	PREDICTED: glycine cleavage system H protein 2, mitochondrial-like [Nicotiana sylvestris]	gi|698565267|ref|XP_009773216.1|	--	PF01597.17;PF00364.20
	TRINITY_DN134164_c0_g1	655.12	4.44e-11	3.42127	up	5.75e-16	-2.38765	down	4.32e-20	-2.10745	down	--	--	Biological Process: response to desiccation (GO:0009269);; Cellular Component: integral component of membrane (GO:0016021);;	--	--	--	Late embryogenesis abundant protein	Desiccation protectant protein Lea14 homolog OS=Glycine max PE=2 SV=1	PREDICTED: desiccation protectant protein Lea14 homolog [Solanum tuberosum]	gi|565345095|ref|XP_006339634.1|	--	PF03168.11
	TRINITY_DN134180_c0_g1	731.12	3.01e-23	-1.12983	down	1.26e-36	-1.90444	down	8.19e-31	-1.08293	down	[O]	Posttranslational modification, protein turnover, chaperones	Molecular Function: ATP binding (GO:0005524);; Cellular Component: cytoplasm (GO:0005737);; Molecular Function: ligase activity (GO:0016874);; Molecular Function: NEDD8 transferase activity (GO:0019788);; Molecular Function: ubiquitin protein ligase binding (GO:0031625);; Biological Process: protein neddylation (GO:0045116);; Molecular Function: ubiquitin protein ligase activity (GO:0061630);;	K10579|7.64207e-97|rcu:RCOM_0553170|ubiquitin-conjugating enzyme m, putative (EC:6.3.2.19); K10579 ubiquitin-conjugating enzyme E2 M [EC:6.3.2.19] (A)	[O]	Posttranslational modification, protein turnover, chaperones	Ubiquitin-conjugating enzyme	Probable NEDD8-conjugating enzyme Ubc12-like OS=Arabidopsis thaliana GN=RCE2 PE=2 SV=1	PREDICTED: probable NEDD8-conjugating enzyme Ubc12-like [Solanum pennellii]	gi|970008752|ref|XP_015065248.1|	--	PF00179.24
	TRINITY_DN136609_c0_g1	442.12	2.31e-09	-4.50623	down	1.55e-21	-6.73426	down	1.05e-11	-8.44634	down	--	--	--	--	--	--	--	Mediator of RNA polymerase II transcription subunit 32 OS=Arabidopsis thaliana GN=MED32 PE=1 SV=1	PREDICTED: mediator of RNA polymerase II transcription subunit 32-like [Nicotiana sylvestris]	gi|698553073|ref|XP_009769840.1|	--	--
	TRINITY_DN149700_c0_g1	520.12	2.54e-16	-1.24261	down	3.35e-15	-2.07968	down	7.13e-36	-2.83283	down	--	--	--	--	--	--	--	--	--	--	--	--
	TRINITY_DN149824_c0_g1	1123.12	1.27e-05	-1.28184	down	1.18e-24	-2.31386	down	2.36e-21	-2.22175	down	--	--	--	--	--	--	--	--	--	--	--	--
	TRINITY_DN150240_c0_g1	697.12	6.55e-11	-1.9839	down	1.86e-12	-1.58183	down	8.49e-07	-1.14495	down	--	--	--	--	--	--	--	--	--	--	--	--
	TRINITY_DN150338_c0_g1	1640.12	1.4e-05	1.59296	up	3.24e-08	-2.22448	down	7.89e-05	-1.73597	down	[Q]	Secondary metabolites biosynthesis, transport and catabolism	Molecular Function: iron ion binding (GO:0005506);; Biological Process: multicellular organismal development (GO:0007275);; Biological Process: brassinosteroid homeostasis (GO:0010268);; Cellular Component: integral component of membrane (GO:0016021);; Biological Process: sterol metabolic process (GO:0016125);; Biological Process: brassinosteroid biosynthetic process (GO:0016132);; Molecular Func…	--	[QI]	--	Cytochrome P450	Beta-amyrin 28-oxidase OS=Panax ginseng PE=2 SV=1	PREDICTED: beta-amyrin 28-oxidase-like [Solanum tuberosum]	gi|565372932|ref|XP_006353039.1|	--	PF00067.20
	TRINITY_DN152113_c0_g1	924.12	0.003002	-1.00951	down	5.74e-07	-1.70823	down	1.34e-05	-2.21068	down	--	--	Molecular Function: alpha-amylase inhibitor activity (GO:0015066);; Cellular Component: integral component of membrane (GO:0016021);; Biological Process: negative regulation of catalytic activity (GO:0043086);;	--	--	--	Probable lipid transfer;; Protease inhibitor/seed storage/LTP family	--	PREDICTED: classical arabinogalactan protein 4-like [Solanum lycopersicum]	gi|460376458|ref|XP_004234015.1|	--	PF14368.4;PF00234.20
	TRINITY_DN165867_c0_g1	1124.12	4.35e-05	-2.55555	down	1.27e-183	-7.31002	down	7.59e-227	-3.38619	down	--	--	--	K14487|0|rcu:RCOM_0032550|Indole-3-acetic acid-amido synthetase GH3.6, putative; K14487 auxin responsive GH3 gene family (A)	--	--	GH3 auxin-responsive promoter	Indole-3-acetic acid-amido synthetase GH3.6 OS=Arabidopsis thaliana GN=GH3.6 PE=1 SV=1	PREDICTED: indole-3-acetic acid-amido synthetase GH3.6 [Solanum tuberosum]	gi|565395773|ref|XP_006363511.1|	--	PF03321.11
	TRINITY_DN165948_c0_g1	1415.12	4.46e-47	-3.89298	down	5.94e-141	-6.07854	down	2.16e-07	2.1577	up	--	--	Biological Process: flavonoid biosynthetic process (GO:0009813);; Molecular Function: chalcone isomerase activity (GO:0045430);;	--	--	--	Chalcone-flavanone isomerase	Chalcone--flavonone isomerase OS=Nicotiana tabacum GN=CHI PE=2 SV=1	PREDICTED: chalcone--flavonone isomerase-like [Solanum tuberosum]	gi|565363782|ref|XP_006348610.1|	--	PF02431.13
	TRINITY_DN165948_c0_g2	1414.12	0	-4.20011	down	6.89e-48	-5.69978	down	2.24e-113	2.24029	up	--	--	Biological Process: flavonoid biosynthetic process (GO:0009813);; Molecular Function: chalcone isomerase activity (GO:0045430);;	--	--	--	Chalcone-flavanone isomerase	Chalcone--flavonone isomerase OS=Nicotiana tabacum GN=CHI PE=2 SV=1	PREDICTED: chalcone--flavonone isomerase-like [Solanum tuberosum]	gi|565363782|ref|XP_006348610.1|	--	PF02431.13
	TRINITY_DN166220_c0_g1	1804.12	6.54e-32	-2.78231	down	3.16e-09	-1.11259	down	4.07e-11	1.04982	up	--	--	Molecular Function: glycerol-3-phosphate O-acyltransferase activity (GO:0004366);; Biological Process: cutin biosynthetic process (GO:0010143);; Cellular Component: integral component of membrane (GO:0016021);; Biological Process: dephosphorylation (GO:0016311);; Molecular Function: phosphatase activity (GO:0016791);; Molecular Function: glycerol-3-phosphate 2-O-acyltransferase activity (GO:00904…	--	--	--	haloacid dehalogenase-like hydrolase;; Acyltransferase	Glycerol-3-phosphate 2-O-acyltransferase 6 OS=Arabidopsis thaliana GN=GPAT6 PE=1 SV=1	PREDICTED: glycerol-3-phosphate 2-O-acyltransferase 6-like [Solanum tuberosum]	gi|565343791|ref|XP_006339011.1|	--	PF12710.5;PF01553.19
	TRINITY_DN166456_c0_g1	988.12	1.64e-18	-3.77085	down	2.06e-33	-8.51441	down	9.56e-28	-6.31073	down	[E]	Amino acid transport and metabolism	Molecular Function: L-threonine ammonia-lyase activity (GO:0004794);; Biological Process: isoleucine biosynthetic process (GO:0009097);; Molecular Function: pyridoxal phosphate binding (GO:0030170);;	K01754|2.22552e-144|rcu:RCOM_0839990|threonine dehydratase/deaminase, putative (EC:4.3.1.19); K01754 threonine dehydratase [EC:4.3.1.19] (A)	[E]	Amino acid transport and metabolism	Pyridoxal-phosphate dependent enzyme	Threonine dehydratase biosynthetic, chloroplastic OS=Arabidopsis thaliana GN=OMR1 PE=1 SV=1	PREDICTED: threonine dehydratase biosynthetic, chloroplastic-like [Solanum pennellii]	gi|970056895|ref|XP_015055091.1|	--	PF00291.23
	TRINITY_DN166980_c0_g1	1181.12	1.83e-27	-3.22775	down	1.42e-42	-7.533	down	1.13e-39	-7.79304	down	--	--	Molecular Function: iron ion binding (GO:0005506);; Molecular Function: oxidoreductase activity, acting on paired donors, with incorporation or reduction of molecular oxygen (GO:0016705);; Molecular Function: L-ascorbic acid binding (GO:0031418);; Biological Process: oxidation-reduction process (GO:0055114);;	--	[O]	Posttranslational modification, protein turnover, chaperones	--	Uncharacterized PKHD-type hydroxylase At1g22950 OS=Arabidopsis thaliana GN=At1g22950 PE=2 SV=2	PREDICTED: uncharacterized PKHD-type hydroxylase At1g22950-like isoform X1 [Nicotiana tomentosiformis]	gi|697147180|ref|XP_009627742.1|	--	--
	TRINITY_DN169613_c0_g1	748.12	2.4e-13	-3.87061	down	4.07e-25	-7.69392	down	4.39e-13	-7.25272	down	[E]	Amino acid transport and metabolism	Molecular Function: L-threonine ammonia-lyase activity (GO:0004794);; Biological Process: gluconeogenesis (GO:0006094);; Biological Process: cytoskeleton organization (GO:0007010);; Biological Process: isoleucine biosynthetic process (GO:0009097);; Biological Process: proteasomal protein catabolic process (GO:0010498);; Molecular Function: pyridoxal phosphate binding (GO:0030170);;	K01754|3.21495e-96|sbi:SORBI_01g010250|SORBIDRAFT_01g010250, Sb01g010250; hypothetical protein; K01754 threonine dehydratase [EC:4.3.1.19] (A)	[E]	Amino acid transport and metabolism	C-terminal regulatory domain of Threonine dehydratase	Threonine dehydratase biosynthetic, chloroplastic OS=Arabidopsis thaliana GN=OMR1 PE=1 SV=1	PREDICTED: threonine dehydratase biosynthetic, chloroplastic-like [Solanum tuberosum]	gi|565344417|ref|XP_006339313.1|	--	PF00585.16
	TRINITY_DN18863_c0_g1	2324.12	5.02e-69	-1.56335	down	3.38e-82	-3.38876	down	1.4e-211	-2.52128	down	--	--	Molecular Function: nucleic acid binding (GO:0003676);; Molecular Function: endonuclease activity (GO:0004519);; Biological Process: DNA catabolic process (GO:0006308);; Biological Process: nucleic acid phosphodiester bond hydrolysis (GO:0090305);;	--	--	--	S1/P1 Nuclease;; Heavy-metal-associated domain	Endonuclease 2 OS=Arabidopsis thaliana GN=ENDO2 PE=1 SV=1	PREDICTED: endonuclease 2 [Solanum pennellii]	gi|970029003|ref|XP_015075827.1|	--	PF02265.14;PF00403.24
	TRINITY_DN27320_c1_g1	611.12	0	-4.16998	down	1.04e-122	-4.11433	down	0	-2.50913	down	--	--	Cellular Component: extracellular region (GO:0005576);; Biological Process: proteolysis (GO:0006508);; Molecular Function: peptidase activity (GO:0008233);; Biological Process: killing of cells of other organism (GO:0031640);; Biological Process: defense response to fungus (GO:0050832);;	--	--	--	Gamma-thionin family	Defensin-like protein OS=Petunia integrifolia PE=2 SV=1	PREDICTED: defensin-like protein [Solanum pennellii]	gi|970040963|ref|XP_015081872.1|	--	PF00304.18
	TRINITY_DN27322_c0_g1	1203.12	2.24e-27	-2.17604	down	5.08e-12	-1.52167	down	2.57e-06	1.13058	up	--	--	Cellular Component: integral component of membrane (GO:0016021);;	--	--	--	X8 domain	PLASMODESMATA CALLOSE-BINDING PROTEIN 3 OS=Arabidopsis thaliana GN=PDCB3 PE=1 SV=1	PREDICTED: glucan endo-1,3-beta-glucosidase-like protein 3-like isoform X1 [Solanum tuberosum]	gi|971582537|ref|XP_015159784.1|	--	PF07983.11
	TRINITY_DN27326_c0_g5	1827.12	4.88e-10	4.98451	up	0.000913889	-3.34487	down	1.96e-09	-1.60828	down	[GEPR]	--	Molecular Function: high-affinity hydrogen:glucose symporter activity (GO:0005358);; Cellular Component: integral component of plasma membrane (GO:0005887);; Cellular Component: plasmodesma (GO:0009506);; Biological Process: proton transport (GO:0015992);; Molecular Function: 2-alkenal reductase [NAD(P)] activity (GO:0032440);; Biological Process: amino acid import (GO:0043090);; Biological Proce…	--	[R]	General function prediction only	Sugar (and other) transporter;; Major Facilitator Superfamily	Sugar transport protein 13 OS=Arabidopsis thaliana GN=STP13 PE=1 SV=2	PREDICTED: sugar transport protein 13 [Solanum tuberosum]	gi|565388287|ref|XP_006359910.1|	--	PF00083.22;PF07690.14
	TRINITY_DN27326_c0_g6	1826.12	2.49e-283	5.50579	up	1.76e-118	-5.40155	down	3.74e-97	-1.87851	down	[GEPR]	--	Molecular Function: high-affinity hydrogen:glucose symporter activity (GO:0005358);; Cellular Component: integral component of plasma membrane (GO:0005887);; Cellular Component: plasmodesma (GO:0009506);; Biological Process: proton transport (GO:0015992);; Molecular Function: 2-alkenal reductase [NAD(P)] activity (GO:0032440);; Biological Process: amino acid import (GO:0043090);; Biological Proce…	--	[R]	General function prediction only	Sugar (and other) transporter;; Major Facilitator Superfamily	Sugar transport protein 13 OS=Arabidopsis thaliana GN=STP13 PE=1 SV=2	PREDICTED: sugar transport protein 13 [Solanum tuberosum]	gi|565388287|ref|XP_006359910.1|	--	PF00083.22;PF07690.14
	TRINITY_DN27731_c0_g1	992.12	4.14e-07	1.82225	up	3.51e-28	-6.49438	down	4.84e-20	-5.29517	down	[KAD]	--	Molecular Function: DNA binding (GO:0003677);;	K09422|6.62656e-99|vvi:100256500|transcription factor MYB48; K09422 myb proto-oncogene protein, plant (A)	[K]	Transcription	Myb-like DNA-binding domain;; Myb-like DNA-binding domain	Transcription factor GAMYB OS=Oryza sativa subsp. indica GN=GAM1 PE=2 SV=1	PREDICTED: myb-related protein 305-like isoform X1 [Solanum pennellii]	gi|970000023|ref|XP_015086001.1|	--	PF00249.29;PF13921.4
	TRINITY_DN32076_c0_g2	381.13	3.16e-67	-1.00408	down	2.21e-55	-2.05711	down	1.95e-39	-2.76301	down	--	--	--	--	--	--	--	--	--	--	--	--
	TRINITY_DN34268_c0_g1	1415.12	5.31e-12	-1.13209	down	2.11e-13	-1.69421	down	1.08e-24	-1.48591	down	[R]	General function prediction only	--	--	[R]	General function prediction only	F-box-like;; F-box domain	F-box/WD repeat-containing protein pof10 OS=Schizosaccharomyces pombe (strain 972 / ATCC 24843) GN=pof10 PE=1 SV=1	PREDICTED: F-box protein SKIP31-like [Solanum tuberosum]	gi|565367712|ref|XP_006350501.1|	--	PF12937.5;PF00646.31
	TRINITY_DN38324_c0_g1	1324.12	1.47e-23	-1.29568	down	3.09e-07	-1.23155	down	3.21e-18	-1.2052	down	--	--	Molecular Function: sequence-specific DNA binding transcription factor activity (GO:0003700);; Biological Process: regulation of transcription, DNA-templated (GO:0006355);;	--	[K]	Transcription	Myb/SANT-like DNA-binding domain	Trihelix transcription factor ASIL2 OS=Arabidopsis thaliana GN=ASIL2 PE=2 SV=1	PREDICTED: trihelix transcription factor ASIL1 [Solanum lycopersicum]	gi|723711435|ref|XP_010323086.1|	--	PF13837.4
	TRINITY_DN50478_c0_g2	2481.12	4.83e-13	-1.44198	down	1.46e-25	-2.16158	down	1.02e-16	-1.44943	down	--	--	Cellular Component: integral component of membrane (GO:0016021);;	--	[G]	Carbohydrate transport and metabolism	Protein of unknown function, DUF604;; Fringe-like	--	PREDICTED: uncharacterized protein LOC107005739 [Solanum pennellii]	gi|970065829|ref|XP_015059878.1|	--	PF04646.10;PF02434.14
	TRINITY_DN51305_c0_g1	890.48	5.89e-05	-1.87007	down	0.00982186	-1.05492	down	0.00154121	2.14775	up	[E]	Amino acid transport and metabolism	Molecular Function: L-threonine ammonia-lyase activity (GO:0004794);; Biological Process: isoleucine biosynthetic process (GO:0009097);; Cellular Component: chloroplast (GO:0009507);; Molecular Function: pyridoxal phosphate binding (GO:0030170);;	K01754|6.04359e-18|ppp:PHYPADRAFT_199432|hypothetical protein; K01754 threonine dehydratase [EC:4.3.1.19] (A)	[E]	Amino acid transport and metabolism	--	Threonine dehydratase biosynthetic (Fragment) OS=Solanum tuberosum GN=TD PE=2 SV=1	RecName: Full=Threonine dehydratase biosynthetic; AltName: Full=Threonine deaminase; Short=TD	gi|401179|sp|P31212.1|THD1_SOLTU	--	--
	TRINITY_DN51764_c0_g3	1506.12	8.9e-14	-2.5704	down	1.76e-40	-9.18423	down	3.54e-14	-4.84552	down	--	--	--	--	--	--	--	--	PREDICTED: uncharacterized protein LOC107023003 [Solanum pennellii]	gi|970035438|ref|XP_015079053.1|	--	--
	TRINITY_DN52704_c0_g1	1602.38	4.14e-06	-1.23438	down	9.69e-05	-1.1701	down	3.3e-06	1.41593	up	--	--	Cellular Component: Golgi membrane (GO:0000139);; Biological Process: plant-type cell wall biogenesis (GO:0009832);; Biological Process: xylem development (GO:0010089);; Biological Process: glucuronoxylan biosynthetic process (GO:0010417);; Cellular Component: integral component of membrane (GO:0016021);; Biological Process: pectin biosynthetic process (GO:0045489);; Molecular Function: polygalac…	K13648|0|vvi:100264056|probable galacturonosyltransferase 12; K13648 alpha-1,4-galacturonosyltransferase [EC:2.4.1.43] (A)	--	--	Glycosyl transferase family 8	Probable galacturonosyltransferase 12 OS=Arabidopsis thaliana GN=GAUT12 PE=2 SV=1	PREDICTED: probable galacturonosyltransferase 12 [Solanum lycopersicum]	gi|460405738|ref|XP_004248332.1|	--	PF01501.18
	TRINITY_DN53022_c0_g2	282.14	1.09e-27	-3.93467	down	4.74e-53	-2.64309	down	5.38e-84	-2.00942	down	--	--	Biological Process: killing of cells of other organism (GO:0031640);; Biological Process: defense response to fungus (GO:0050832);;	--	--	--	--	Defensin-like protein OS=Petunia integrifolia PE=2 SV=1	defensin-like protein precursor [Solanum lycopersicum]	gi|874507436|ref|NP_001297247.1|	--	--
	TRINITY_DN53070_c0_g1	1417.12	5.98e-20	-7.09107	down	6.46e-42	-7.38756	down	1.76e-225	-7.47324	down	--	--	Cellular Component: integral component of plasma membrane (GO:0005887);; Biological Process: carbohydrate transmembrane transport (GO:0034219);; Molecular Function: sugar transmembrane transporter activity (GO:0051119);;	K15382|1.25526e-69|vvi:100266643|bidirectional sugar transporter SWEET14; K15382 solute carrier family 50 (sugar transporter) (A)	[R]	General function prediction only	Sugar efflux transporter for intercellular exchange;; PQ loop repeat;; Sugar efflux transporter for intercellular exchange	Bidirectional sugar transporter NEC1 OS=Petunia hybrida GN=NEC1 PE=2 SV=1	PREDICTED: bidirectional sugar transporter NEC1-like [Solanum pennellii]	gi|970051539|ref|XP_015087366.1|	--	PF03083.14;PF04193.12;PF03083.14
	TRINITY_DN55419_c0_g1	2235.12	1.12e-145	-1.46703	down	1.99e-17	-1.38631	down	5.39e-114	-1.30722	down	--	--	Cellular Component: cell wall (GO:0005618);; Cellular Component: integral component of membrane (GO:0016021);; Molecular Function: pectinesterase activity (GO:0030599);; Biological Process: cell wall modification (GO:0042545);; Biological Process: hydrogen peroxide catabolic process (GO:0042744);; Biological Process: negative regulation of catalytic activity (GO:0043086);; Molecular Function: asp…	--	--	--	Pectinesterase;; Plant invertase/pectin methylesterase inhibitor	Probable pectinesterase/pectinesterase inhibitor 34 OS=Arabidopsis thaliana GN=PME34 PE=2 SV=1	PREDICTED: probable pectinesterase/pectinesterase inhibitor 34 [Solanum tuberosum]	gi|565388810|ref|XP_006360163.1|	--	PF01095.17;PF04043.13
	TRINITY_DN56520_c0_g1	1116.79	1.92e-08	-5.59907	down	1.99e-19	-6.95209	down	1.58e-09	-7.77487	down	[R]	General function prediction only	Molecular Function: oxidoreductase activity (GO:0016491);; Biological Process: oxidation-reduction process (GO:0055114);;	--	[R]	General function prediction only	Aldo/keto reductase family	Aldo-keto reductase family 4 member C9 OS=Arabidopsis thaliana GN=AKR4C9 PE=1 SV=1	PREDICTED: aldo-keto reductase family 4 member C9-like [Solanum tuberosum]	gi|565384664|ref|XP_006358247.1|	--	PF00248.19
	TRINITY_DN56769_c0_g1	4034.12	7.1e-31	-4.0788	down	1.21e-24	-3.07826	down	1.73e-66	-2.07983	down	--	--	Biological Process: (1->3)-beta-D-glucan catabolic process (GO:0006076);; Cellular Component: cell surface (GO:0009986);; Molecular Function: glucan endo-1,3-beta-D-glucosidase activity (GO:0042973);; Molecular Function: glucan endo-1,3-beta-glucanase activity, C-3 substituted reducing group (GO:0052861);; Molecular Function: glucan endo-1,4-beta-glucanase activity, C-3 substituted reducing group…	--	[G]	Carbohydrate transport and metabolism	Glycosyl hydrolase family 81	Probable endo-1,3(4)-beta-glucanase ARB_01444 OS=Arthroderma benhamiae (strain ATCC MYA-4681 / CBS 112371) GN=ARB_01444 PE=1 SV=1	PREDICTED: putative endo-1,3(4)-beta-glucanase 2 [Solanum tuberosum]	gi|565360201|ref|XP_006346858.1|	--	PF03639.11
	TRINITY_DN56811_c0_g2	1937.12	4.25e-48	-7.31969	down	7.89e-67	-9.34815	down	7.33e-16	-3.51251	down	[G]	Carbohydrate transport and metabolism	Molecular Function: sucrose alpha-glucosidase activity (GO:0004575);; Biological Process: carbohydrate metabolic process (GO:0005975);;	--	[G]	Carbohydrate transport and metabolism	Glycosyl hydrolases family 32 N-terminal domain;; Glycosyl hydrolases family 32 C terminal	Beta-fructofuranosidase, insoluble isoenzyme 1 OS=Daucus carota GN=INV1 PE=1 SV=1	PREDICTED: beta-fructofuranosidase, insoluble isoenzyme 1-like isoform X1 [Solanum pennellii]	gi|970055694|ref|XP_015089493.1|	--	PF00251.18;PF08244.10
	TRINITY_DN57038_c1_g1	2386.97	3.5e-66	-3.41505	down	2.17e-11	-2.29851	down	9.72e-169	-3.50785	down	[E]	Amino acid transport and metabolism	Molecular Function: transporter activity (GO:0005215);; Biological Process: transport (GO:0006810);; Cellular Component: integral component of membrane (GO:0016021);;	K14638|0|rcu:RCOM_0852710|amino acid permease, putative; K14638 solute carrier family 15 (peptide/histidine transporter), member 3/4 (A)	[E]	Amino acid transport and metabolism	POT family;; Major Facilitator Superfamily	Protein NRT1/ PTR FAMILY 5.8 OS=Arabidopsis thaliana GN=NPF5.8 PE=2 SV=1	PREDICTED: protein NRT1/ PTR FAMILY 5.8-like [Solanum lycopersicum]	gi|460372905|ref|XP_004232263.1|	--	PF00854.19;PF07690.14
	TRINITY_DN60001_c0_g1	2995.12	1.3e-202	-1.74692	down	3.61e-121	-3.33517	down	2.07e-119	-1.52442	down	[G]	Carbohydrate transport and metabolism	Molecular Function: beta-glucosidase activity (GO:0008422);; Molecular Function: xylan 1,4-beta-xylosidase activity (GO:0009044);; Cellular Component: plant-type cell wall (GO:0009505);; Cellular Component: plasmodesma (GO:0009506);; Cellular Component: chloroplast (GO:0009507);; Biological Process: regulation of meristem growth (GO:0010075);; Biological Process: arabinan catabolic process (GO:00…	--	--	--	Glycosyl hydrolase family 3 C-terminal domain;; Glycosyl hydrolase family 3 N terminal domain;; Fibronectin type III-like domain	Probable beta-D-xylosidase 7 OS=Arabidopsis thaliana GN=BXL7 PE=2 SV=2	PREDICTED: probable beta-D-xylosidase 7 [Solanum tuberosum]	gi|565374959|ref|XP_006354009.1|	--	PF01915.20;PF00933.19;PF14310.4
	TRINITY_DN62527_c0_g1	893.12	4.82e-264	-2.84171	down	2.27e-14	-1.39329	down	2.45e-52	1.02079	up	--	--	Biological Process: lipid transport (GO:0006869);; Molecular Function: lipid binding (GO:0008289);; Cellular Component: membrane (GO:0016020);;	--	--	--	Probable lipid transfer;; Protease inhibitor/seed storage/LTP family	Non-specific lipid transfer protein GPI-anchored 2 OS=Arabidopsis thaliana GN=LTPG2 PE=2 SV=1	PREDICTED: non-specific lipid-transfer protein-like protein At5g64080 isoform X1 [Solanum tuberosum]	gi|565372367|ref|XP_006352767.1|	--	PF14368.4;PF00234.20
	TRINITY_DN62848_c1_g1	959.12	1.58e-15	-4.24349	down	8.91e-61	-4.61399	down	4.68e-05	-1.71725	down	--	--	--	--	--	--	--	Fruit-specific protein OS=Solanum lycopersicum GN=2A11 PE=1 SV=1	fruit-specific protein [Solanum lycopersicum]	gi|350536509|ref|NP_001234762.1|	--	--
	TRINITY_DN62924_c0_g1	2467.66	2.66e-101	-2.20063	down	1.47e-82	-2.57902	down	3.46e-08	1.18352	up	[V]	Defense mechanisms	Biological Process: drug transmembrane transport (GO:0006855);; Biological Process: fatty acid catabolic process (GO:0009062);; Molecular Function: drug transmembrane transporter activity (GO:0015238);; Molecular Function: antiporter activity (GO:0015297);; Cellular Component: integral component of membrane (GO:0016021);;	K03327|0|vvi:100264851|MATE efflux family protein 5; K03327 multidrug resistance protein, MATE family (A)	[R]	General function prediction only	MatE	Protein DETOXIFICATION 54 OS=Arabidopsis thaliana GN=DTX54 PE=2 SV=1	PREDICTED: protein DETOXIFICATION 54 [Solanum tuberosum]	gi|565369100|ref|XP_006351175.1|	--	PF01554.16
	TRINITY_DN63174_c0_g13	1073.12	8.6e-15	-3.21978	down	0	-6.99322	down	0	-4.29628	down	[G]	Carbohydrate transport and metabolism	Biological Process: water transport (GO:0006833);; Molecular Function: water channel activity (GO:0015250);; Molecular Function: glycerol channel activity (GO:0015254);; Biological Process: glycerol transport (GO:0015793);; Cellular Component: integral component of membrane (GO:0016021);; Biological Process: ion transmembrane transport (GO:0034220);;	K09874|1.51421e-129|vvi:100263543|aquaporin NIP1-1; K09874 aquaporin NIP (A)	[G]	Carbohydrate transport and metabolism	Major intrinsic protein	Aquaporin NIP1-1 OS=Oryza sativa subsp. japonica GN=NIP1-1 PE=2 SV=1	PREDICTED: aquaporin NIP1-1-like [Solanum pennellii]	gi|970016195|ref|XP_015069192.1|	--	PF00230.18
	TRINITY_DN64524_c0_g1	516.95	8.75e-06	-1.17322	down	1.02e-05	-1.28506	down	4.81e-07	-1.2148	down	--	--	--	--	--	--	--	--	PREDICTED: uncharacterized protein LOC104107490 [Nicotiana tomentosiformis]	gi|697121271|ref|XP_009614608.1|	--	--
	TRINITY_DN65328_c0_g1	1923.82	8.18e-80	2.19212	up	1.09e-151	-4.19908	down	5.83e-64	-1.68406	down	--	--	Cellular Component: nucleus (GO:0005634);;	K18812|5.2193e-59|vvi:100251622|putative cyclin-D6-1; K18812 cyclin D6, plant (A)	[D]	Cell cycle control, cell division, chromosome partitioning	Cyclin, C-terminal domain;; Cyclin, N-terminal domain	Putative cyclin-D6-1 OS=Arabidopsis thaliana GN=CYCD6-1 PE=3 SV=1	PREDICTED: putative cyclin-D6-1 isoform X1 [Solanum lycopersicum]	gi|723674175|ref|XP_010316643.1|	--	PF02984.17;PF00134.21
	TRINITY_DN66270_c0_g1	2146.12	7.14e-76	-2.31359	down	3.53e-19	-2.53207	down	3.37e-42	-1.95492	down	[R]	General function prediction only	Molecular Function: acid phosphatase activity (GO:0003993);; Biological Process: dephosphorylation (GO:0016311);; Molecular Function: metal ion binding (GO:0046872);;	--	[G]	Carbohydrate transport and metabolism	Calcineurin-like phosphoesterase;; Purple acid Phosphatase, N-terminal domain;; Iron/zinc purple acid phosphatase-like protein C	Purple acid phosphatase 15 OS=Arabidopsis thaliana GN=PAP15 PE=1 SV=1	PREDICTED: purple acid phosphatase 15 [Solanum tuberosum]	gi|565402794|ref|XP_006366855.1|	--	PF00149.26;PF16656.3;PF14008.4
	TRINITY_DN66882_c0_g2	2021.12	2.1e-24	-4.5118	down	2.01e-60	-6.2946	down	3.6e-21	-7.76802	down	[E]	Amino acid transport and metabolism	Molecular Function: transporter activity (GO:0005215);; Biological Process: oligopeptide transport (GO:0006857);; Cellular Component: integral component of membrane (GO:0016021);;	K14638|0|rcu:RCOM_0098850|peptide transporter, putative; K14638 solute carrier family 15 (peptide/histidine transporter), member 3/4 (A)	[E]	Amino acid transport and metabolism	POT family;; Major Facilitator Superfamily	Protein NRT1/ PTR FAMILY 8.1 OS=Arabidopsis thaliana GN=NPF8.1 PE=1 SV=1	PREDICTED: protein NRT1/ PTR FAMILY 8.1-like [Solanum tuberosum]	gi|971578603|ref|XP_006363097.2|	--	PF00854.19;PF07690.14
	TRINITY_DN67583_c0_g1	1421.63	7.16e-06	1.39235	up	6.9e-08	-1.1507	down	1.39e-08	1.45839	up	[R]	General function prediction only	Molecular Function: iron ion binding (GO:0005506);; Molecular Function: dioxygenase activity (GO:0051213);; Biological Process: oxidation-reduction process (GO:0055114);;	--	[QR]	--	non-haem dioxygenase in morphine synthesis N-terminal;; 2OG-Fe(II) oxygenase superfamily	Protein DMR6-LIKE OXYGENASE 2 OS=Arabidopsis thaliana GN=DLO2 PE=2 SV=1	PREDICTED: probable 2-oxoglutarate/Fe(II)-dependent dioxygenase [Solanum tuberosum]	gi|971558139|ref|XP_006351746.2|	--	PF14226.4;PF03171.18
	TRINITY_DN68502_c0_g3	1053.12	8.19e-12	-1.92072	down	1.19e-27	-3.04846	down	0.00284591	-1.18004	down	[O]	Posttranslational modification, protein turnover, chaperones	Molecular Function: glutathione transferase activity (GO:0004364);; Cellular Component: cytoplasm (GO:0005737);; Biological Process: glutathione metabolic process (GO:0006749);; Biological Process: toxin catabolic process (GO:0009407);;	K00799|1.67472e-49|vvi:100245065|glutathione S-transferase U17; K00799 glutathione S-transferase [EC:2.5.1.18] (A)	[O]	Posttranslational modification, protein turnover, chaperones	Glutathione S-transferase, C-terminal domain;; Glutathione S-transferase, N-terminal domain;; Glutathione S-transferase, N-terminal domain;; Glutathione S-transferase, N-terminal domain	Glutathione S-transferase U18 OS=Arabidopsis thaliana GN=GSTU18 PE=2 SV=1	PREDICTED: glutathione S-transferase U17-like [Solanum tuberosum]	gi|565381873|ref|XP_006357284.1|	--	PF00043.23;PF02798.18;PF13417.4;PF13409.4
	TRINITY_DN68869_c0_g2	817.12	8.25e-49	-2.60163	down	7.35e-18	-2.57442	down	1.01e-18	-1.84953	down	--	--	--	--	--	--	--	--	PREDICTED: uncharacterized protein LOC107058392 [Solanum tuberosum]	gi|971581662|ref|XP_015159535.1|	--	--
	TRINITY_DN70294_c0_g2	1537.12	1.41e-10	2.39485	up	3.31e-21	-1.92444	down	2.24e-16	2.59542	up	[G]	Carbohydrate transport and metabolism	Molecular Function: hydrolase activity, hydrolyzing O-glycosyl compounds (GO:0004553);; Biological Process: carbohydrate metabolic process (GO:0005975);;	--	[G]	Carbohydrate transport and metabolism	Glycosyl hydrolase family 1	Vicianin hydrolase (Fragment) OS=Vicia sativa subsp. nigra PE=1 SV=1	PREDICTED: vicianin hydrolase-like [Solanum tuberosum]	gi|565348691|ref|XP_006341337.1|	--	PF00232.16
	TRINITY_DN70998_c0_g1	1643.12	2.51e-130	-4.99235	down	1.54e-202	-6.43898	down	0	-5.0413	down	--	--	Cellular Component: plasma membrane (GO:0005886);; Cellular Component: integral component of membrane (GO:0016021);; Molecular Function: transmembrane transporter activity (GO:0022857);; Biological Process: transmembrane transport (GO:0055085);;	--	--	--	EamA-like transporter family	WAT1-related protein At2g39510 OS=Arabidopsis thaliana GN=At2g39510 PE=2 SV=1	PREDICTED: WAT1-related protein At2g39510 [Solanum tuberosum]	gi|565400402|ref|XP_006365719.1|	--	PF00892.18
	TRINITY_DN71543_c2_g1	2641.12	2.83e-151	-2.0419	down	3.85e-16	-1.03472	down	1.01e-44	1.3412	up	[E]	Amino acid transport and metabolism	Biological Process: fatty acid omega-oxidation (GO:0010430);; Cellular Component: integral component of membrane (GO:0016021);; Molecular Function: oxidoreductase activity, acting on CH-OH group of donors (GO:0016614);; Molecular Function: flavin adenine dinucleotide binding (GO:0050660);;	--	[R]	General function prediction only	GMC oxidoreductase;; GMC oxidoreductase	Protein HOTHEAD OS=Arabidopsis thaliana GN=HTH PE=1 SV=1	PREDICTED: protein HOTHEAD [Solanum lycopersicum]	gi|460392531|ref|XP_004241869.1|	--	PF00732.17;PF05199.11
	TRINITY_DN71552_c0_g2	322.13	8.15e-11	3.90217	up	3.05e-06	-1.97445	down	0.00355557	-1.27539	down	--	--	Biological Process: metabolic process (GO:0008152);; Molecular Function: hydrolase activity (GO:0016787);;	--	--	--	--	--	PREDICTED: nudix hydrolase 2-like [Solanum tuberosum]	gi|565362931|ref|XP_006348197.1|	--	--
	TRINITY_DN72612_c0_g1	332.13	9.71e-05	1.1088	up	5.33e-42	-5.4343	down	5.3e-35	-7.39202	down	--	--	Biological Process: killing of cells of other organism (GO:0031640);; Biological Process: defense response to fungus (GO:0050832);;	--	--	--	--	Defensin-like protein 19 OS=Arabidopsis thaliana GN=PDF1.4 PE=3 SV=2	PREDICTED: defensin-like protein 19 [Nicotiana sylvestris]	gi|698571589|ref|XP_009774913.1|	--	--
	TRINITY_DN73394_c1_g1	2233.12	1.4e-22	-4.70548	down	3.7e-108	-7.79332	down	9e-43	-3.62174	down	--	--	--	--	--	--	F-box-like;; F-box associated domain;; F-box domain	Putative F-box protein At1g19160 OS=Arabidopsis thaliana GN=At1g19160 PE=3 SV=1	PREDICTED: putative F-box protein At3g10240 [Nicotiana tomentosiformis]	gi|697176238|ref|XP_009597075.1|	--	PF12937.5;PF08268.10;PF00646.31
	TRINITY_DN73859_c3_g1	278.14	0.0074004	-1.52013	down	3.01e-07	-1.90019	down	5.18e-09	-1.86132	down	--	--	Biological Process: long-chain fatty acid metabolic process (GO:0001676);; Molecular Function: long-chain fatty acid-CoA ligase activity (GO:0004467);; Cellular Component: integral component of membrane (GO:0016021);;	--	[I]	Lipid transport and metabolism	--	Long chain acyl-CoA synthetase 8 OS=Arabidopsis thaliana GN=LACS8 PE=1 SV=1	PREDICTED: long chain acyl-CoA synthetase 8-like [Solanum pennellii]	gi|970065096|ref|XP_015059528.1|	--	--
	TRINITY_DN76114_c0_g2	830.12	1.83e-15	-2.25029	down	7.93e-08	-1.47483	down	8.04e-13	-1.68082	down	--	--	Molecular Function: protein dimerization activity (GO:0046983);;	--	--	--	Helix-loop-helix DNA-binding domain	Transcription factor PIF3 OS=Arabidopsis thaliana GN=PIF3 PE=1 SV=1	PREDICTED: transcription factor bHLH119-like isoform X1 [Solanum tuberosum]	gi|971573795|ref|XP_006360439.2|	--	PF00010.24
	TRINITY_DN76400_c2_g1	4485.96	0	-3.11696	down	4.23e-53	-2.39221	down	4.01e-238	-1.07697	down	--	--	Cellular Component: cytoplasm (GO:0005737);; Biological Process: metal ion transport (GO:0030001);; Molecular Function: transition metal ion binding (GO:0046914);; Biological Process: cellular transition metal ion homeostasis (GO:0046916);;	--	[P]	Inorganic ion transport and metabolism	Heavy-metal-associated domain	--	PREDICTED: neurofilament medium polypeptide-like [Solanum pennellii]	gi|970013963|ref|XP_015067963.1|	--	PF00403.24
	TRINITY_DN76717_c0_g1	1785.12	4.28e-88	-1.12039	down	3.26e-33	-1.6937	down	1.63e-119	-1.4705	down	[E]	Amino acid transport and metabolism	Biological Process: RNA splicing, via endonucleolytic cleavage and ligation (GO:0000394);; Biological Process: methionine biosynthetic process (GO:0009086);; Molecular Function: hydrolase activity, acting on carbon-nitrogen (but not peptide) bonds, in linear amidines (GO:0016813);;	K18151|0|vvi:100261431|ureidoglycolate hydrolase; K18151 ureidoglycolate amidohydrolase [EC:3.5.1.116] (A)	--	--	Peptidase family M20/M25/M40;; Peptidase family M28	Ureidoglycolate hydrolase OS=Arabidopsis thaliana GN=UAH PE=1 SV=1	PREDICTED: ureidoglycolate hydrolase [Solanum pennellii]	gi|970049248|ref|XP_015086136.1|	--	PF01546.26;PF04389.15
	TRINITY_DN77821_c26_g8	2295.12	7e-132	-1.45419	down	1e-19	-1.79512	down	1.56e-292	-1.00104	down	--	--	Cellular Component: nucleus (GO:0005634);; Biological Process: response to ethylene (GO:0009723);; Biological Process: response to salicylic acid (GO:0009751);; Biological Process: response to jasmonic acid (GO:0009753);; Molecular Function: sequence-specific DNA binding (GO:0043565);; Molecular Function: transcription regulatory region DNA binding (GO:0044212);; Biological Process: regulation of…	--	--	--	WRKY DNA -binding domain	Probable WRKY transcription factor 4 OS=Arabidopsis thaliana GN=WRKY4 PE=1 SV=2	PREDICTED: probable WRKY transcription factor 33 isoform X1 [Nicotiana tomentosiformis]	gi|697179708|ref|XP_009598832.1|	--	PF03106.13
	TRINITY_DN78113_c1_g5	1704.07	9.54e-32	3.31211	up	1.22e-21	-2.75051	down	0.00608852	-1.25609	down	--	--	Molecular Function: nucleic acid binding (GO:0003676);; Biological Process: DNA integration (GO:0015074);; Molecular Function: trans-octaprenyltranstransferase activity (GO:0050347);; Molecular Function: all-trans-nonaprenyl-diphosphate synthase (geranyl-diphosphate specific) activity (GO:0052923);;	--	[R]	General function prediction only	Reverse transcriptase-like	--	PREDICTED: uncharacterized mitochondrial protein AtMg00810-like [Glycine max]	gi|955328648|ref|XP_014632941.1|	--	PF13456.4
	TRINITY_DN78158_c3_g1	1901.39	0.00206645	-1.55241	down	3.74e-95	-4.50698	down	1.02e-80	-1.83378	down	[Q]	Secondary metabolites biosynthesis, transport and catabolism	Molecular Function: monooxygenase activity (GO:0004497);; Molecular Function: iron ion binding (GO:0005506);; Cellular Component: integral component of membrane (GO:0016021);; Molecular Function: oxidoreductase activity, acting on paired donors, with incorporation or reduction of molecular oxygen (GO:0016705);; Molecular Function: heme binding (GO:0020037);; Biological Process: oxidation-reductio…	--	[QI]	--	Cytochrome P450	Cytochrome P450 714C2 OS=Oryza sativa subsp. japonica GN=CYP714C2 PE=2 SV=1	PREDICTED: cytochrome P450 714C2-like [Solanum tuberosum]	gi|565402671|ref|XP_006366796.1|	--	PF00067.20
	TRINITY_DN78221_c0_g1	609.89	9.04e-45	-5.19656	down	3.98e-67	-4.35998	down	1.16e-14	-2.27524	down	--	--	--	--	--	--	Probable lipid transfer	Non-specific lipid-transfer protein 2P OS=Triticum aestivum PE=1 SV=1	PREDICTED: non-specific lipid-transfer protein 2-like [Solanum lycopersicum]	gi|460377594|ref|XP_004234576.1|	--	PF14368.4
	TRINITY_DN78938_c0_g2	2834.61	2.93e-82	-1.25823	down	4.14e-52	-1.95566	down	7.46e-87	1.0019	up	[P]	Inorganic ion transport and metabolism	Molecular Function: L-glutamate transmembrane transporter activity (GO:0005313);; Biological Process: sodium ion transport (GO:0006814);; Cellular Component: chloroplast thylakoid (GO:0009534);; Biological Process: response to nematode (GO:0009624);; Cellular Component: chloroplast inner membrane (GO:0009706);; Molecular Function: oxaloacetate transmembrane transporter activity (GO:0015131);; Mol…	--	--	--	Sodium:sulfate symporter transmembrane region;; Citrate transporter	Dicarboxylate transporter 2.1, chloroplastic OS=Arabidopsis thaliana GN=DIT2-1 PE=1 SV=1	PREDICTED: dicarboxylate transporter 2.1, chloroplastic-like [Nicotiana sylvestris]	gi|698569022|ref|XP_009774220.1|	--	PF00939.17;PF03600.14
	TRINITY_DN789_c0_g1	269.14	0.000385929	2.50747	up	1.9e-33	-4.91125	down	1.26e-13	-7.37718	down	--	--	Biological Process: MAPK cascade (GO:0000165);; Molecular Function: MAP kinase activity (GO:0004707);; Molecular Function: ATP binding (GO:0005524);; Cellular Component: intracellular (GO:0005622);;	K04371|1.62192e-16|rcu:RCOM_0843380|big map kinase/bmk, putative (EC:2.7.11.24); K04371 mitogen-activated protein kinase 1/3 [EC:2.7.11.24] (A)	[T]	Signal transduction mechanisms	--	Mitogen-activated protein kinase 15 OS=Arabidopsis thaliana GN=MPK15 PE=1 SV=3	PREDICTED: mitogen-activated protein kinase 17 [Solanum lycopersicum]	gi|723697570|ref|XP_010320705.1|	--	--
	TRINITY_DN79619_c2_g2	343.13	0.000763439	-1.09353	down	4.32e-06	-2.08772	down	7.38e-13	-2.5257	down	--	--	--	--	--	--	--	--	--	--	--	--
	TRINITY_DN79619_c3_g4	1346.14	2.09e-38	-2.15869	down	1.22e-60	-2.30992	down	2.64e-121	-1.77083	down	--	--	Molecular Function: phospholipase activity (GO:0004620);; Cellular Component: cytoplasm (GO:0005737);; Biological Process: lipid metabolic process (GO:0006629);; Cellular Component: membrane (GO:0016020);; Molecular Function: acylglycerol lipase activity (GO:0047372);;	--	--	--	--	Patatin group A-3 OS=Solanum tuberosum PE=2 SV=1	RecName: Full=Patatin group A-3; Flags: Precursor	gi|122201889|sp|Q2MY58.1|PATA3_SOLTU	--	--
	TRINITY_DN80391_c1_g1	866.84	1.72e-14	-1.81368	down	1.1e-79	-5.19259	down	7.08e-29	-1.77259	down	--	--	--	--	--	--	--	Gibberellin-regulated protein 9 OS=Arabidopsis thaliana GN=GASA9 PE=2 SV=1	PREDICTED: gibberellin-regulated protein 9-like [Solanum tuberosum]	gi|565369042|ref|XP_006351146.1|	--	--
	TRINITY_DN80554_c3_g1	5559.79	1.75e-249	-1.1291	down	1.68e-56	-1.47162	down	0	-1.53585	down	[G]	Carbohydrate transport and metabolism	Molecular Function: glucosylceramidase activity (GO:0004348);; Cellular Component: Golgi apparatus (GO:0005794);; Biological Process: glucosylceramide catabolic process (GO:0006680);; Cellular Component: integral component of membrane (GO:0016021);;	K17108|0|vvi:100248921|non-lysosomal glucosylceramidase; K17108 non-lysosomal glucosylceramidase [EC:3.2.1.45] (A)	[G]	Carbohydrate transport and metabolism	Glycosyl-hydrolase family 116, catalytic region;; Protein kinase domain;; Protein tyrosine kinase;; Kinase-like;; beta-glucosidase 2, glycosyl-hydrolase family 116 N-term;; beta-glucosidase 2, glycosyl-hydrolase family 116 N-term	Non-lysosomal glucosylceramidase OS=Mus musculus GN=Gba2 PE=1 SV=2	PREDICTED: non-lysosomal glucosylceramidase-like isoform X1 [Solanum pennellii]	gi|970003087|ref|XP_015062313.1|	--	PF04685.11;PF00069.23;PF07714.15;PF14531.4;PF12215.6;PF12215.6
	TRINITY_DN80838_c1_g1	1727.12	1.05e-05	-2.86745	down	3.15e-19	-5.4781	down	1.45e-11	-6.87117	down	--	--	Molecular Function: metal ion binding (GO:0046872);;	--	[R]	General function prediction only	C2H2-type zinc finger;; C2H2-type zinc finger	Zinc finger protein ZAT4 OS=Arabidopsis thaliana GN=ZAT4 PE=2 SV=1	PREDICTED: zinc finger protein 91-like [Solanum pennellii]	gi|970000313|ref|XP_015087290.1|	--	PF13912.4;PF13894.4
	TRINITY_DN81399_c2_g1	2564.12	4.42e-50	-1.69083	down	1.89e-13	-1.86871	down	1.58e-99	-1.60213	down	--	--	Molecular Function: DNA binding (GO:0003677);; Cellular Component: nucleus (GO:0005634);; Cellular Component: cytosol (GO:0005829);; Biological Process: regulation of transcription, DNA-templated (GO:0006355);; Cellular Component: plasmodesma (GO:0009506);; Biological Process: systemic acquired resistance, salicylic acid mediated signaling pathway (GO:0009862);; Biological Process: organ developm…	--	[K]	Transcription	Associated with HOX;; Homeobox KN domain;; Homeobox domain	Homeobox protein BEL1 homolog OS=Arabidopsis thaliana GN=BEL1 PE=1 SV=2	PREDICTED: homeobox protein BEL1 homolog [Solanum tuberosum]	gi|565354079|ref|XP_006343945.1|	--	PF07526.9;PF05920.9;PF00046.27
	TRINITY_DN81742_c8_g3	881.73	5.62e-06	-1.62642	down	9.35e-69	-3.20659	down	2.95e-06	-1.04144	down	--	--	--	--	[R]	General function prediction only	gag-polypeptide of LTR copia-type;; gag-polypeptide of LTR copia-type;; Retrotransposon gag protein	--	PREDICTED: uncharacterized protein LOC104901057 [Beta vulgaris subsp. vulgaris]	gi|731351176|ref|XP_010686903.1|	--	PF14244.4;PF14223.4;PF03732.15
	TRINITY_DN81820_c1_g1	837.12	1.82e-09	-1.4818	down	3.52e-20	-2.65417	down	6.76e-13	-3.06469	down	[Q]	Secondary metabolites biosynthesis, transport and catabolism	--	K18660|4.90549e-52|rcu:RCOM_1493480|AMP dependent CoA ligase, putative (EC:6.2.1.26); K18660 malonyl-CoA/methylmalonyl-CoA synthetase [EC:6.2.1.-] (A)	[I]	Lipid transport and metabolism	AMP-binding enzyme	Malonate--CoA ligase OS=Arabidopsis thaliana GN=AAE13 PE=1 SV=1	PREDICTED: malonate--CoA ligase [Solanum tuberosum]	gi|565387342|ref|XP_006359460.1|	--	PF00501.26
	TRINITY_DN82179_c1_g1	1444.52	1.07e-08	1.68857	up	3.52e-08	-1.87128	down	7e-23	-3.08716	down	--	--	Cellular Component: integral component of membrane (GO:0016021);;	--	--	--	--	--	PREDICTED: receptor-like protein 12 [Solanum tuberosum]	gi|565374551|ref|XP_006353825.1|	--	--
	TRINITY_DN82280_c7_g1	1758.12	7.9e-10	-1.17305	down	3.61e-32	-2.21862	down	5.03e-22	2.48884	up	--	--	Cellular Component: integral component of membrane (GO:0016021);;	--	--	--	Fasciclin domain	Fasciclin-like arabinogalactan protein 1 OS=Arabidopsis thaliana GN=FLA1 PE=1 SV=1	PREDICTED: fasciclin-like arabinogalactan protein 1 [Solanum tuberosum]	gi|565358638|ref|XP_006346133.1|	--	PF02469.20
	TRINITY_DN82653_c0_g1	1007.12	3.79e-10	4.61278	up	6.54e-24	-5.60965	down	1.76e-17	-3.24088	down	[M]	Cell wall/membrane/envelope biogenesis	Molecular Function: S-adenosylmethionine-dependent methyltransferase activity (GO:0008757);; Molecular Function: oxidoreductase activity (GO:0016491);; Biological Process: methylation (GO:0032259);; Biological Process: oxidation-reduction process (GO:0055114);;	--	--	--	Mycolic acid cyclopropane synthetase;; Methyltransferase domain;; Methyltransferase domain;; Methyltransferase domain;; Methyltransferase domain;; Methyltransferase domain;; Methyltransferase small domain;; Nodulation protein S (NodS)	Tuberculostearic acid methyltransferase UfaA1 OS=Mycobacterium tuberculosis (strain ATCC 25618 / H37Rv) GN=ufaA1 PE=1 SV=3	PREDICTED: uncharacterized protein LOC102604983 [Solanum tuberosum]	gi|565375891|ref|XP_006354448.1|	--	PF02353.18;PF13649.4;PF08241.10;PF13847.4;PF08242.10;PF13489.4;PF05175.12;PF05401.9
	TRINITY_DN83271_c20_g5	475.76	3.28e-18	-2.86674	down	1.94e-25	-2.60626	down	1.84e-15	-1.60562	down	--	--	--	--	--	--	--	--	--	--	--	--
	TRINITY_DN83488_c10_g1	1223.12	6.04e-07	-1.92249	down	9.97e-36	-3.74852	down	0.0044469	1.67937	up	[GER]	--	Biological Process: carbohydrate transport (GO:0008643);; Cellular Component: integral component of membrane (GO:0016021);; Biological Process: transmembrane transport (GO:0055085);;	K15277|0|vvi:100242001|UDP-galactose/UDP-glucose transporter 4; K15277 solute carrier family 35 (adenosine 3'-phospho 5'-phosphosulfate transporter), member B3 (A)	[G]	Carbohydrate transport and metabolism	UAA transporter family	UDP-galactose/UDP-glucose transporter 4 OS=Arabidopsis thaliana GN=UTR4 PE=2 SV=1	PREDICTED: UDP-galactose/UDP-glucose transporter 4-like [Solanum pennellii]	gi|970044701|ref|XP_015083775.1|	--	PF08449.9
	TRINITY_DN83706_c1_g6	289.13	0.0026222	-1.25222	down	0.000621951	-1.35851	down	0.00154707	-1.13906	down	--	--	Molecular Function: SNARE binding (GO:0000149);; Cellular Component: lytic vacuole (GO:0000323);; Cellular Component: endosome (GO:0005768);; Biological Process: positive regulation of autophagy (GO:0010508);; Cellular Component: integral component of membrane (GO:0016021);; Biological Process: SNARE complex assembly (GO:0035493);; Biological Process: regulation of vesicle-mediated transport (GO:…	--	[R]	General function prediction only	--	--	PREDICTED: UV radiation resistance-associated gene protein isoform X1 [Solanum pennellii]	gi|970049087|ref|XP_015086052.1|	--	--
	TRINITY_DN84039_c3_g3	136.89	8.95e-12	-6.41058	down	6.83e-49	-9.27532	down	2.57e-09	-3.37678	down	--	--	--	--	[DR]	--	MATH domain	Ubiquitin carboxyl-terminal hydrolase 12 OS=Arabidopsis thaliana GN=UBP12 PE=1 SV=2	PREDICTED: MATH domain and coiled-coil domain-containing protein At3g58250-like [Nicotiana tomentosiformis]	gi|697112778|ref|XP_009610269.1|	--	PF00917.24
	TRINITY_DN84197_c5_g3	1845.66	8.01e-08	-1.52699	down	3.14e-19	-2.5819	down	0.00235906	1.09558	up	[B]	Chromatin structure and dynamics	--	--	[K]	Transcription	SWIB/MDM2 domain	Upstream activation factor subunit spp27 OS=Schizosaccharomyces pombe (strain 972 / ATCC 24843) GN=spp27 PE=1 SV=1	PREDICTED: upstream activation factor subunit spp27 [Solanum pennellii]	gi|970043332|ref|XP_015083068.1|	--	PF02201.16
	TRINITY_DN84221_c3_g2	240.15	5.85e-15	-6.32442	down	9.89e-52	-7.83183	down	1.45e-36	-4.78232	down	--	--	--	--	--	--	--	--	--	--	--	--
	TRINITY_DN84435_c0_g2	2917.12	0.000927269	-2.02068	down	2.58e-17	-3.66564	down	9.53e-13	-1.49196	down	--	--	Molecular Function: binding (GO:0005488);; Biological Process: nucleobase-containing compound metabolic process (GO:0006139);; Biological Process: cellular macromolecule metabolic process (GO:0044260);;	--	[R]	General function prediction only	--	Putative ribonuclease H protein At1g65750 OS=Arabidopsis thaliana GN=At1g65750 PE=3 SV=1	hypothetical protein VITISV_027817 [Vitis vinifera]	gi|147805881|emb|CAN76026.1|	--	--
	TRINITY_DN84455_c8_g3	87.18	5.15e-07	-1.27393	down	1.03e-07	-1.56221	down	2.49e-09	-1.49854	down	--	--	--	--	--	--	--	--	--	--	--	--
	TRINITY_DN84627_c1_g2	1569.12	0.00447962	-1.0579	down	1.56e-31	-3.09793	down	2.14e-18	-2.15237	down	--	--	Molecular Function: DNA binding (GO:0003677);; Cellular Component: nucleus (GO:0005634);; Biological Process: regulation of transcription, DNA-templated (GO:0006355);;	--	[K]	Transcription	Associated with HOX	BEL1-like homeodomain protein 2 OS=Arabidopsis thaliana GN=BLH2 PE=1 SV=3	PREDICTED: BEL1-like homeodomain protein 2 [Solanum tuberosum]	gi|971546007|ref|XP_006344823.2|	--	PF07526.9
	TRINITY_DN84769_c7_g1	676.08	1.49e-05	-1.86154	down	1.28e-05	-1.32058	down	0.000232377	-1.38956	down	[V]	Defense mechanisms	Molecular Function: ATP binding (GO:0005524);; Cellular Component: plasma membrane (GO:0005886);; Biological Process: metabolic process (GO:0008152);; Cellular Component: integral component of membrane (GO:0016021);; Molecular Function: ATPase activity, coupled to transmembrane movement of substances (GO:0042626);; Biological Process: transmembrane transport (GO:0055085);;	--	[Q]	Secondary metabolites biosynthesis, transport and catabolism	ABC-transporter extracellular N-terminal;; ABC transporter	Pleiotropic drug resistance protein 2 OS=Nicotiana plumbaginifolia GN=PDR2 PE=2 SV=1	PREDICTED: pleiotropic drug resistance protein 2-like [Solanum tuberosum]	gi|971575698|ref|XP_015170779.1|	--	PF14510.4;PF00005.25
	TRINITY_DN84956_c0_g1	2308.12	0	-1.66576	down	1.25e-24	-2.41001	down	0	-2.49821	down	--	--	--	K14487|0|rcu:RCOM_0032550|Indole-3-acetic acid-amido synthetase GH3.6, putative; K14487 auxin responsive GH3 gene family (A)	--	--	GH3 auxin-responsive promoter	Indole-3-acetic acid-amido synthetase GH3.6 OS=Arabidopsis thaliana GN=GH3.6 PE=1 SV=1	PREDICTED: indole-3-acetic acid-amido synthetase GH3.6-like [Solanum tuberosum]	gi|565388708|ref|XP_006360114.1|	--	PF03321.11
	TRINITY_DN84965_c1_g1	1837.12	0	-1.13167	down	3.33e-08	-1.39976	down	0	-1.2986	down	[E]	Amino acid transport and metabolism	Molecular Function: cystathionine gamma-synthase activity (GO:0003962);; Cellular Component: cytosol (GO:0005829);; Biological Process: one-carbon metabolic process (GO:0006730);; Molecular Function: lyase activity (GO:0016829);; Biological Process: methionine catabolic process via 2-oxobutanoate (GO:0019458);; Molecular Function: pyridoxal phosphate binding (GO:0030170);; Biological Process: pro…	--	[E]	Amino acid transport and metabolism	Cys/Met metabolism PLP-dependent enzyme;; Aminotransferase class I and II;; Aminotransferase class-V	Methionine gamma-lyase OS=Arabidopsis thaliana GN=MGL PE=1 SV=1	PREDICTED: methionine gamma-lyase-like [Solanum tuberosum]	gi|565353746|ref|XP_006343784.1|	--	PF01053.18;PF00155.19;PF00266.17
	TRINITY_DN85029_c0_g1	2838.12	4.08e-30	-2.20352	down	2.21e-78	-7.65849	down	2.63e-170	-7.0859	down	[R]	General function prediction only	Molecular Function: nucleotide binding (GO:0000166);; Molecular Function: RNA binding (GO:0003723);; Cellular Component: cytoplasm (GO:0005737);;	K13126|0|vvi:100263065|polyadenylate-binding protein 3; K13126 polyadenylate-binding protein (A)	[AJ]	--	RNA recognition motif. (a.k.a. RRM, RBD, or RNP domain);; Poly-adenylate binding protein, unique domain;; Occluded RNA-recognition motif;; RNA recognition motif. (a.k.a. RRM, RBD, or RNP domain);; RNA binding motif;; Limkain b1	Polyadenylate-binding protein 5 OS=Arabidopsis thaliana GN=PAB5 PE=1 SV=3	PREDICTED: polyadenylate-binding protein 3 isoform X2 [Solanum lycopersicum]	gi|460415851|ref|XP_004253267.1|	--	PF00076.20;PF00658.16;PF16842.3;PF13893.4;PF08777.9;PF11608.6
	TRINITY_DN85095_c0_g1	343.13	7.18e-11	-3.21172	down	1.75e-08	-1.33672	down	7.17e-19	3.17401	up	--	--	--	--	--	--	--	--	PREDICTED: uncharacterized protein LOC102584537 [Solanum tuberosum]	gi|565380478|ref|XP_006356625.1|	--	--
	TRINITY_DN85257_c0_g1	662.12	8.75e-11	-2.40383	down	8.33e-18	-4.15874	down	8.73e-16	-6.16571	down	--	--	Biological Process: metabolic process (GO:0008152);; Cellular Component: integral component of membrane (GO:0016021);; Molecular Function: transferase activity, transferring glycosyl groups (GO:0016757);;	--	--	--	GDP-fucose protein O-fucosyltransferase	Uncharacterized protein At1g04910 OS=Arabidopsis thaliana GN=At1g04910 PE=2 SV=1	PREDICTED: uncharacterized protein At1g04910 [Solanum pennellii]	gi|970000689|ref|XP_015054757.1|	--	PF10250.7
	TRINITY_DN85435_c0_g1	1934.12	6.41e-31	-2.11125	down	5.53e-201	-5.31533	down	8.64e-06	1.96856	up	[R]	General function prediction only	Molecular Function: iron ion binding (GO:0005506);; Molecular Function: oxidoreductase activity (GO:0016491);; Biological Process: oxidation-reduction process (GO:0055114);;	K05282|5.82698e-164|vvi:100257500|gibberellin 20 oxidase 1-D-like; K05282 gibberellin 20-oxidase [EC:1.14.11.12] (A)	[QR]	--	2OG-Fe(II) oxygenase superfamily;; non-haem dioxygenase in morphine synthesis N-terminal	Gibberellin 20 oxidase 1 OS=Arabidopsis thaliana GN=GA20OX1 PE=2 SV=2	PREDICTED: gibberellin 20 oxidase 1-D-like [Solanum pennellii]	gi|970000066|ref|XP_015086246.1|	--	PF03171.18;PF14226.4
	TRINITY_DN85448_c0_g1	570.12	5.27e-50	-6.60638	down	1e-95	-10.0619	down	8.31e-11	-2.42754	down	--	--	Molecular Function: electron carrier activity (GO:0009055);; Cellular Component: integral component of membrane (GO:0016021);; Cellular Component: anchored component of plasma membrane (GO:0046658);;	--	--	--	Plastocyanin-like domain	Early nodulin-like protein 1 OS=Arabidopsis thaliana GN=At2g25060 PE=1 SV=2	PREDICTED: LOW QUALITY PROTEIN: mavicyanin [Solanum pennellii]	gi|970016726|ref|XP_015069473.1|	--	PF02298.15
	TRINITY_DN85580_c0_g1	1365.12	1.82e-69	-6.89521	down	3.32e-06	-4.09668	down	3.44e-19	-3.79478	down	[R]	General function prediction only	Molecular Function: acid phosphatase activity (GO:0003993);; Biological Process: dephosphorylation (GO:0016311);; Molecular Function: metal ion binding (GO:0046872);;	--	[G]	Carbohydrate transport and metabolism	Calcineurin-like phosphoesterase;; Purple acid Phosphatase, N-terminal domain;; Iron/zinc purple acid phosphatase-like protein C	Purple acid phosphatase 22 OS=Arabidopsis thaliana GN=PAP22 PE=2 SV=1	PREDICTED: purple acid phosphatase 22-like [Solanum tuberosum]	gi|971539811|ref|XP_006341244.2|	--	PF00149.26;PF16656.3;PF14008.4
	TRINITY_DN86064_c0_g6	812.12	4.38e-15	-2.5083	down	1.06e-78	-5.84641	down	5.25e-08	-1.77554	down	--	--	Molecular Function: electron carrier activity (GO:0009055);; Cellular Component: integral component of membrane (GO:0016021);; Cellular Component: anchored component of plasma membrane (GO:0046658);;	--	--	--	Plastocyanin-like domain	Mavicyanin OS=Cucurbita pepo PE=1 SV=1	PREDICTED: mavicyanin-like [Solanum tuberosum]	gi|565352238|ref|XP_006343053.1|	--	PF02298.15
	TRINITY_DN87657_c0_g1	1437.12	7.88e-06	-1.7376	down	3.69e-05	-1.63536	down	4.88e-07	-1.68673	down	--	--	Cellular Component: integral component of membrane (GO:0016021);; Biological Process: lipid storage (GO:0019915);;	--	[S]	Function unknown	Putative adipose-regulatory protein (Seipin)	Seipin-2 OS=Arabidopsis thaliana GN=SEI2 PE=2 SV=1	PREDICTED: uncharacterized protein LOC102582863 [Solanum tuberosum]	gi|565363345|ref|XP_006348398.1|	--	PF06775.12
	TRINITY_DN879_c0_g2	2124.12	6.13e-07	-5.16741	down	2.74e-18	-5.97994	down	5.37e-10	-2.15324	down	--	--	--	--	--	--	--	--	--	--	--	--
cluster5	TRINITY_DN101417_c1_g3	1383.12	0	-10.9183	down	4.33e-07	3.67912	up	0.00483139	-1.42958	down	--	--	Biological Process: biosynthetic process (GO:0009058);; Molecular Function: transferase activity, transferring acyl groups other than amino-acyl groups (GO:0016747);;	--	--	--	Chalcone and stilbene synthases, N-terminal domain;; Chalcone and stilbene synthases, C-terminal domain;; 3-Oxoacyl-[acyl-carrier-protein (ACP)] synthase III;; FAE1/Type III polyketide synthase-like protein	Type III polyketide synthase A OS=Arabidopsis thaliana GN=PKSA PE=1 SV=1	PREDICTED: type III polyketide synthase A [Solanum tuberosum]	gi|565362385|ref|XP_006347928.1|	--	PF00195.17;PF02797.13;PF08545.8;PF08392.10
	TRINITY_DN101455_c1_g1	3506.12	0	-6.11774	down	1.24e-29	-1.59507	down	2.43e-75	1.66959	up	--	--	Biological Process: water transport (GO:0006833);; Cellular Component: plant-type vacuole membrane (GO:0009705);; Molecular Function: water channel activity (GO:0015250);; Molecular Function: glycerol channel activity (GO:0015254);; Biological Process: glycerol transport (GO:0015793);; Cellular Component: integral component of membrane (GO:0016021);; Biological Process: ion transmembrane transpor…	--	--	--	Major intrinsic protein	Protein Ycf2 OS=Draba nemorosa GN=ycf2-A PE=3 SV=1	PREDICTED: probable aquaporin TIP4-3 isoform X2 [Solanum tuberosum]	gi|565400828|ref|XP_006365921.1|	--	PF00230.18
	TRINITY_DN101674_c0_g1	2734.12	7.42e-61	-1.30878	down	1.1e-48	-3.10125	down	1.12e-06	-4.01016	down	--	--	Molecular Function: peroxidase activity (GO:0004601);; Molecular Function: calcium ion binding (GO:0005509);; Cellular Component: plasma membrane (GO:0005886);; Biological Process: iron ion transport (GO:0006826);; Biological Process: response to heat (GO:0009408);; Biological Process: seed germination (GO:0009845);; Biological Process: cellular response to iron ion starvation (GO:0010106);; Biol…	K13447|0|rcu:RCOM_1433130|respiratory burst oxidase, putative (EC:1.6.3.1); K13447 respiratory burst oxidase [EC:1.6.3.- 1.11.1.-] (A)	[PQ]	--	Ferric reductase NAD binding domain;; Respiratory burst NADPH oxidase;; FAD-binding domain;; Ferric reductase like transmembrane component;; EF-hand domain	Respiratory burst oxidase homolog protein B OS=Solanum tuberosum GN=RBOHB PE=1 SV=1	respiratory burst oxidase homolog protein B [Solanum tuberosum]	gi|568214687|ref|NP_001274981.1|	--	PF08030.10;PF08414.8;PF08022.10;PF01794.17;PF13405.4
	TRINITY_DN102569_c0_g1	2540.12	7.86e-80	-1.06666	down	1.65e-10	-1.35881	down	5.93e-78	-1.66863	down	--	--	Molecular Function: actin binding (GO:0003779);; Cellular Component: integral component of membrane (GO:0016021);; Biological Process: petal formation (GO:0048451);; Biological Process: sepal formation (GO:0048453);;	--	[TZ]	--	Formin Homology 2 Domain	Formin-like protein 11 OS=Arabidopsis thaliana GN=FH11 PE=2 SV=1	PREDICTED: formin-like protein 11 [Solanum tuberosum]	gi|565355955|ref|XP_006344840.1|	--	PF02181.21
	TRINITY_DN102583_c0_g1	1331.12	1.11e-111	-4.52111	down	2.03e-08	2.19457	up	4.6e-09	3.27288	up	--	--	Cellular Component: integral component of membrane (GO:0016021);;	--	--	--	--	Probable F-box protein At1g60180 OS=Arabidopsis thaliana GN=At2g36090 PE=2 SV=1	PREDICTED: probable F-box protein At1g60180 [Solanum tuberosum]	gi|565344072|ref|XP_006339141.1|	--	--
	TRINITY_DN102653_c0_g1	3317.12	0	-3.97924	down	2.19e-14	-2.1406	down	7.08e-30	-2.70674	down	[P]	Inorganic ion transport and metabolism	Molecular Function: nucleotide binding (GO:0000166);; Molecular Function: copper-exporting ATPase activity (GO:0004008);; Molecular Function: copper ion binding (GO:0005507);; Cellular Component: integral component of plasma membrane (GO:0005887);; Biological Process: metabolic process (GO:0008152);; Biological Process: response to zinc ion (GO:0010043);; Biological Process: detoxification of cop…	K17686|0|vvi:100259857|probable copper-transporting ATPase HMA5; K17686 Cu+-exporting ATPase [EC:3.6.3.54] (A)	[P]	Inorganic ion transport and metabolism	E1-E2 ATPase;; haloacid dehalogenase-like hydrolase;; Heavy-metal-associated domain	Probable copper-transporting ATPase HMA5 OS=Arabidopsis thaliana GN=HMA5 PE=1 SV=2	PREDICTED: probable copper-transporting ATPase HMA5 [Solanum tuberosum]	gi|565354239|ref|XP_006344024.1|	--	PF00122.18;PF00702.24;PF00403.24
	TRINITY_DN103577_c0_g1	1197.12	8.47e-59	-5.74781	down	1.22e-13	-3.39674	down	2.1e-08	-1.27543	down	--	--	Biological Process: metabolic process (GO:0008152);; Cellular Component: integral component of membrane (GO:0016021);; Molecular Function: hydrolase activity, acting on ester bonds (GO:0016788);;	--	--	--	GDSL-like Lipase/Acylhydrolase	GDSL esterase/lipase At1g71250 OS=Arabidopsis thaliana GN=At1g71250 PE=2 SV=1	PREDICTED: GDSL esterase/lipase At1g71250 [Solanum tuberosum]	gi|565394146|ref|XP_006362723.1|	--	PF00657.20
	TRINITY_DN103987_c0_g1	1066.12	5e-06	-1.36386	down	0.000577473	-1.70769	down	3.99e-05	-1.50948	down	--	--	--	--	--	--	--	--	--	--	--	--
	TRINITY_DN105608_c0_g1	575.12	2.47e-10	-1.82667	down	9.55e-05	-2.07874	down	2.45e-07	-1.98921	down	--	--	--	--	--	--	--	--	--	--	--	--
	TRINITY_DN11157_c0_g1	979.12	7.7e-74	-1.28308	down	0.00541304	-1.15322	down	7.21e-10	1.70921	up	--	--	Cellular Component: integral component of membrane (GO:0016021);;	--	--	--	Late embryogenesis abundant protein	NDR1/HIN1-Like protein 3 OS=Arabidopsis thaliana GN=NHL3 PE=1 SV=1	protein NDR1-like [Solanum tuberosum]	gi|573014745|ref|NP_001275940.1|	--	PF03168.11
	TRINITY_DN117543_c0_g1	1399.12	0	-4.23923	down	1.72e-46	3.51965	up	4.63e-27	3.32104	up	--	--	Molecular Function: calcium ion binding (GO:0005509);; Molecular Function: calcium-dependent phospholipid binding (GO:0005544);;	K17099|2.38682e-130|rcu:RCOM_1453010|annexin, putative; K17099 annexin A13 (A)	[U]	Intracellular trafficking, secretion, and vesicular transport	Annexin	Annexin-like protein RJ4 OS=Fragaria ananassa PE=2 SV=2	PREDICTED: annexin-like protein RJ4 [Solanum tuberosum]	gi|565349726|ref|XP_006341838.1|	--	PF00191.18
	TRINITY_DN117613_c0_g1	4310.12	0	-1.54407	down	5.73e-19	-1.32014	down	0	-1.52762	down	--	--	Cellular Component: mitochondrion (GO:0005739);; Cellular Component: plastid inner membrane (GO:0009528);; Cellular Component: chloroplast envelope (GO:0009941);; Molecular Function: phosphoglycerate transmembrane transporter activity (GO:0015120);; Molecular Function: phosphoenolpyruvate:phosphate antiporter activity (GO:0015121);; Biological Process: phosphoglycerate transport (GO:0015713);; Ce…	K15283|0|vvi:100248370|phosphate/phosphoenolpyruvate translocator; K15283 solute carrier family 35, member E1 (A)	[GE]	--	Fasciclin domain;; Triose-phosphate Transporter family;; EamA-like transporter family	Phosphoenolpyruvate/phosphate translocator 1, chloroplastic OS=Arabidopsis thaliana GN=PPT1 PE=1 SV=1	PREDICTED: phosphoenolpyruvate/phosphate translocator 1, chloroplastic [Solanum pennellii]	gi|970017151|ref|XP_015069702.1|	--	PF02469.20;PF03151.14;PF00892.18
	TRINITY_DN118032_c0_g1	1164.12	4.17e-47	-1.02534	down	1.05e-11	-1.20838	down	1.99e-96	-2.18079	down	--	--	Molecular Function: translation initiation factor activity (GO:0003743);; Cellular Component: cytoplasm (GO:0005737);; Biological Process: translational initiation (GO:0006413);;	K03259|3.44326e-116|vvi:100262414|eukaryotic translation initiation factor 4E-1; K03259 translation initiation factor 4E (A)	[J]	Translation, ribosomal structure and biogenesis	Eukaryotic initiation factor 4E	Eukaryotic translation initiation factor 4E-1 OS=Oryza sativa subsp. japonica GN=Os01g0970400 PE=2 SV=1	eukaryotic translation initiation factor 4E-1 [Solanum lycopersicum]	gi|1002341711|ref|NP_001307578.1|	--	PF01652.16
	TRINITY_DN118715_c0_g1	1055.12	0	-2.68264	down	6.97e-11	-2.46744	down	2.78e-43	2.039	up	--	--	Cellular Component: endoplasmic reticulum (GO:0005783);; Cellular Component: integral component of plasma membrane (GO:0005887);; Biological Process: carbohydrate transmembrane transport (GO:0034219);; Molecular Function: sugar transmembrane transporter activity (GO:0051119);;	K15382|7.40732e-109|vvi:100247121|bidirectional sugar transporter SWEET1; K15382 solute carrier family 50 (sugar transporter) (A)	[R]	General function prediction only	Sugar efflux transporter for intercellular exchange	Bidirectional sugar transporter SWEET1 OS=Arabidopsis thaliana GN=SWEET1 PE=1 SV=1	PREDICTED: bidirectional sugar transporter SWEET1 [Solanum tuberosum]	gi|565379800|ref|XP_006356306.1|	--	PF03083.14
	TRINITY_DN119417_c0_g1	1389.12	7.2e-224	-2.79219	down	0.000475684	-1.49599	down	0.00520581	3.42368	up	--	--	Biological Process: flavonoid biosynthetic process (GO:0009813);; Cellular Component: intracellular membrane-bounded organelle (GO:0043231);; Biological Process: flavonoid glucuronidation (GO:0052696);; Molecular Function: quercetin 3-O-glucosyltransferase activity (GO:0080043);; Molecular Function: quercetin 7-O-glucosyltransferase activity (GO:0080044);;	--	[GC]	--	UDP-glucoronosyl and UDP-glucosyl transferase	Scopoletin glucosyltransferase OS=Nicotiana tabacum GN=TOGT1 PE=1 SV=1	scopoletin glucosyltransferase-like [Solanum tuberosum]	gi|972779491|ref|NP_001305608.1|	--	PF00201.16
	TRINITY_DN120094_c0_g1	821.12	4.1e-96	-3.3663	down	3.81e-13	-2.28354	down	0.000757023	1.04049	up	--	--	--	--	--	--	--	--	PREDICTED: uncharacterized protein LOC107062589 [Solanum tuberosum]	gi|971568475|ref|XP_015168888.1|	--	--
	TRINITY_DN12064_c1_g1	1616.12	0	-8.70405	down	2.26e-12	2.05086	up	1.42e-07	1.06774	up	[E]	Amino acid transport and metabolism	Molecular Function: oxidoreductase activity, acting on CH-OH group of donors (GO:0016614);; Molecular Function: flavin adenine dinucleotide binding (GO:0050660);; Biological Process: oxidation-reduction process (GO:0055114);;	--	[R]	General function prediction only	GMC oxidoreductase;; GMC oxidoreductase	Protein HOTHEAD OS=Arabidopsis thaliana GN=HTH PE=1 SV=1	PREDICTED: protein HOTHEAD [Solanum tuberosum]	gi|565386052|ref|XP_006358855.1|	--	PF00732.17;PF05199.11
	TRINITY_DN12160_c0_g1	1581.12	1.54e-277	-11.3037	down	3.23e-47	-8.84283	down	1.64e-08	2.10527	up	--	--	Molecular Function: cysteine-type endopeptidase activity (GO:0004197);; Cellular Component: extracellular space (GO:0005615);; Cellular Component: lysosome (GO:0005764);; Molecular Function: oxidoreductase activity (GO:0016491);; Biological Process: proteolysis involved in cellular protein catabolic process (GO:0051603);;	--	[O]	Posttranslational modification, protein turnover, chaperones	Papain family cysteine protease;; Cathepsin propeptide inhibitor domain (I29);; Peptidase C1-like family	Senescence-specific cysteine protease SAG12 OS=Arabidopsis thaliana GN=SAG12 PE=1 SV=1	PREDICTED: zingipain-1 [Solanum pennellii]	gi|970040950|ref|XP_015081865.1|	--	PF00112.21;PF08246.10;PF03051.13
	TRINITY_DN133635_c1_g1	734.12	0	-1.43497	down	1.56e-29	-2.58327	down	0	1.74523	up	--	--	--	--	--	--	Trypsin and protease inhibitor	Miraculin OS=Synsepalum dulcificum PE=1 SV=3	PREDICTED: miraculin-like [Solanum tuberosum]	gi|565389110|ref|XP_006360306.1|	--	PF00197.16
	TRINITY_DN133642_c0_g1	1304.12	0	-9.4146	down	1.64e-05	1.56466	up	3.24e-34	-1.53836	down	--	--	Molecular Function: 3-beta-hydroxy-delta5-steroid dehydrogenase activity (GO:0003854);; Biological Process: steroid biosynthetic process (GO:0006694);; Molecular Function: coenzyme binding (GO:0050662);; Biological Process: oxidation-reduction process (GO:0055114);;	--	[V]	Defense mechanisms	NAD dependent epimerase/dehydratase family;; 3-beta hydroxysteroid dehydrogenase/isomerase family	Tetraketide alpha-pyrone reductase 1 OS=Arabidopsis thaliana GN=TKPR1 PE=1 SV=1	PREDICTED: tetraketide alpha-pyrone reductase 1-like isoform X1 [Solanum lycopersicum]	gi|460400770|ref|XP_004245905.1|	--	PF01370.19;PF01073.17
	TRINITY_DN133712_c0_g1	470.12	1.47e-08	-1.04859	down	6.63e-05	-1.19069	down	4.25e-18	-2.14851	down	--	--	Biological Process: protein polyubiquitination (GO:0000209);; Biological Process: mitotic cell cycle (GO:0000278);; Cellular Component: cytosol (GO:0005829);; Biological Process: DNA repair (GO:0006281);; Biological Process: RNA processing (GO:0006396);; Biological Process: sister chromatid cohesion (GO:0007062);; Biological Process: hormone-mediated signaling pathway (GO:0009755);; Biological Pr…	K10609|2.08161e-84|vvi:100233055|CUL4; cullin-4; K10609 cullin 4 (A)	[D]	Cell cycle control, cell division, chromosome partitioning	Cullin family	Cullin-4 OS=Arabidopsis thaliana GN=CUL4 PE=1 SV=1	PREDICTED: cullin-4-like [Solanum tuberosum]	gi|565372792|ref|XP_006352972.1|	--	PF00888.20
	TRINITY_DN133815_c0_g1	1665.12	0	-4.63117	down	0.000356628	-1.56126	down	3.33e-06	1.51821	up	[E]	Amino acid transport and metabolism	Molecular Function: ornithine decarboxylase activity (GO:0004586);; Biological Process: putrescine biosynthetic process from ornithine (GO:0033387);;	K01581|2.79086e-153|vvi:100249162|ornithine decarboxylase-like; K01581 ornithine decarboxylase [EC:4.1.1.17] (A)	[E]	Amino acid transport and metabolism	Pyridoxal-dependent decarboxylase, pyridoxal binding domain;; Pyridoxal-dependent decarboxylase, C-terminal sheet domain	Ornithine decarboxylase OS=Datura stramonium PE=2 SV=1	ornithine decarboxylase 2 [Atropa belladonna]	gi|648770575|gb|AIC34714.1|	--	PF02784.14;PF00278.20
	TRINITY_DN133871_c0_g1	1936.12	2.61e-224	-1.72249	down	2.8e-11	-1.13336	down	2.61e-162	-1.41721	down	[C]	Energy production and conversion	Cellular Component: plasma membrane (GO:0005886);; Biological Process: acetyl-CoA metabolic process (GO:0006084);; Cellular Component: chloroplast envelope (GO:0009941);; Biological Process: sterol biosynthetic process (GO:0016126);; Biological Process: brassinosteroid biosynthetic process (GO:0016132);; Molecular Function: transferase activity, transferring acyl groups (GO:0016746);; Cellular Co…	K00627|0|vvi:100245266|dihydrolipoyllysine-residue acetyltransferase component 5 of pyruvate dehydrogenase complex, chloroplastic; K00627 pyruvate dehydrogenase E2 component (dihydrolipoamide acetyltransferase) [EC:2.3.1.12] (A)	[C]	Energy production and conversion	2-oxoacid dehydrogenases acyltransferase (catalytic domain);; Biotin-requiring enzyme;; e3 binding domain	Dihydrolipoyllysine-residue acetyltransferase component 5 of pyruvate dehydrogenase complex, chloroplastic OS=Arabidopsis thaliana GN=EMB3003 PE=2 SV=1	PREDICTED: dihydrolipoyllysine-residue acetyltransferase component 5 of pyruvate dehydrogenase complex, chloroplastic [Solanum tuberosum]	gi|565369062|ref|XP_006351156.1|	--	PF00198.21;PF00364.20;PF02817.15
	TRINITY_DN134281_c0_g1	887.12	0	-2.25711	down	2.04e-08	-2.0347	down	0.000516008	1.16653	up	--	--	Molecular Function: NADH dehydrogenase activity (GO:0003954);; Cellular Component: cytosol (GO:0005829);; Cellular Component: plasma membrane (GO:0005886);; Cellular Component: integral component of membrane (GO:0016021);; Biological Process: iron-sulfur cluster assembly (GO:0016226);; Molecular Function: iron-sulfur cluster binding (GO:0051536);;	--	--	--	Domain of unknown function (DUF588)	CASP-like protein 1F1 OS=Vitis vinifera GN=VIT_17s0000g00560 PE=2 SV=2	PREDICTED: CASP-like protein 1F1 [Solanum tuberosum]	gi|565361212|ref|XP_006347351.1|	--	PF04535.10
	TRINITY_DN134893_c0_g1	2156.12	0	-3.591	down	0.000200272	-1.25506	down	2.1e-21	-1.72663	down	[IQ]	--	Biological Process: anthocyanin-containing compound biosynthetic process (GO:0009718);; Biological Process: response to sucrose (GO:0009744);; Biological Process: response to UV-B (GO:0010224);; Biological Process: pollen exine formation (GO:0010584);; Cellular Component: integral component of membrane (GO:0016021);; Molecular Function: 4-coumarate-CoA ligase activity (GO:0016207);;	--	[I]	Lipid transport and metabolism	AMP-binding enzyme;; AMP-binding enzyme C-terminal domain	4-coumarate--CoA ligase 2 OS=Glycine max PE=2 SV=2	PREDICTED: 4-coumarate--CoA ligase 2-like [Solanum tuberosum]	gi|565361665|ref|XP_006347575.1|	--	PF00501.26;PF13193.4
	TRINITY_DN135467_c0_g1	638.12	4.41e-05	-1.15307	down	0.00475136	-1.23249	down	1.06e-13	-2.27537	down	[R]	General function prediction only	--	K03364|5.32456e-100|vvi:100256403|protein FIZZY-RELATED 2; K03364 cell division cycle 20-like protein 1, cofactor of APC complex (A)	[DO]	--	Anaphase-promoting complex subunit 4 WD40 domain	Protein FIZZY-RELATED 2 OS=Arabidopsis thaliana GN=FZR2 PE=1 SV=1	PREDICTED: protein FIZZY-RELATED 2-like [Solanum tuberosum]	gi|565397084|ref|XP_006364132.1|	--	PF12894.5
	TRINITY_DN150250_c0_g1	1862.12	5.45e-107	-1.26962	down	9.05e-12	-1.16513	down	1.73e-08	1.51003	up	--	--	Molecular Function: transporter activity (GO:0005215);; Cellular Component: nucleus (GO:0005634);; Cellular Component: cytosol (GO:0005829);; Cellular Component: plasma membrane (GO:0005886);; Biological Process: transport (GO:0006810);; Cellular Component: integral component of membrane (GO:0016021);; Biological Process: sterol biosynthetic process (GO:0016126);; Biological Process: dephosphoryl…	--	[I]	Lipid transport and metabolism	CRAL/TRIO domain;; CRAL/TRIO, N-terminal domain	Patellin-4 OS=Arabidopsis thaliana GN=PATL4 PE=1 SV=2	PREDICTED: patellin-4 [Solanum tuberosum]	gi|971560226|ref|XP_006352994.2|	--	PF00650.18;PF03765.13
	TRINITY_DN150286_c0_g1	995.12	0	-2.69198	down	3.91e-26	-1.66409	down	4.74e-42	-1.00266	down	--	--	Cellular Component: integral component of membrane (GO:0016021);; Biological Process: carbohydrate transmembrane transport (GO:0034219);; Molecular Function: sugar transmembrane transporter activity (GO:0051119);;	--	[R]	General function prediction only	Sugar efflux transporter for intercellular exchange	Bidirectional sugar transporter SWEET1 OS=Arabidopsis thaliana GN=SWEET1 PE=1 SV=1	PREDICTED: uncharacterized protein LOC102599952 [Solanum tuberosum]	gi|971566368|ref|XP_006356304.2|	--	PF03083.14
	TRINITY_DN150796_c0_g1	2421.12	0	-3.88808	down	7.94e-62	-3.91717	down	7.62e-18	-1.74179	down	--	--	Molecular Function: serine-type endopeptidase activity (GO:0004252);; Cellular Component: integral component of membrane (GO:0016021);; Biological Process: protein processing (GO:0016485);;	--	[T]	Signal transduction mechanisms	Rhomboid family	RHOMBOID-like protein 3 OS=Arabidopsis thaliana GN=RBL3 PE=2 SV=1	PREDICTED: RHOMBOID-like protein 2 [Solanum tuberosum]	gi|565373570|ref|XP_006353343.1|	--	PF01694.20
	TRINITY_DN150909_c0_g1	334.13	9.61e-162	-5.34255	down	1.54e-19	-2.68763	down	7.38e-49	-2.14718	down	--	--	--	--	--	--	--	--	PREDICTED: uncharacterized protein LOC104881612 [Vitis vinifera]	gi|731417998|ref|XP_010660518.1|	--	--
	TRINITY_DN154450_c0_g1	466.12	7.17e-41	-7.58831	down	2.37e-05	-3.90557	down	2.07e-08	-4.38379	down	--	--	--	--	--	--	--	--	--	--	--	--
	TRINITY_DN166098_c0_g1	1333.12	2.18e-71	-1.95786	down	3.35e-13	-1.39261	down	1.59e-40	-1.49456	down	--	--	Biological Process: protein dephosphorylation (GO:0006470);; Molecular Function: protein tyrosine/serine/threonine phosphatase activity (GO:0008138);; Cellular Component: integral component of membrane (GO:0016021);;	--	--	--	Dual specificity phosphatase, catalytic domain	Uncharacterized protein YnbD OS=Escherichia coli (strain K12) GN=ynbD PE=1 SV=1	PREDICTED: uncharacterized protein YnbD-like [Solanum tuberosum]	gi|565403391|ref|XP_006367144.1|	--	PF00782.18
	TRINITY_DN166307_c0_g1	1081.12	0	-6.26461	down	1.12e-05	-3.19907	down	1.21e-08	-1.8978	down	--	--	Biological Process: systemic acquired resistance (GO:0009627);; Cellular Component: integral component of membrane (GO:0016021);; Biological Process: response to endoplasmic reticulum stress (GO:0034976);;	--	--	--	LysM domain	--	PREDICTED: uncharacterized protein LOC104249104 [Nicotiana sylvestris]	gi|698437607|ref|XP_009803785.1|	--	PF01476.18
	TRINITY_DN166353_c0_g1	191.22	7.92e-15	-1.27046	down	0.000290621	-1.51812	down	6.94e-11	-2.02504	down	--	--	Molecular Function: phospholipase D activity (GO:0004630);; Molecular Function: calcium ion binding (GO:0005509);; Cellular Component: membrane (GO:0016020);; Biological Process: lipid catabolic process (GO:0016042);; Biological Process: phosphatidylcholine metabolic process (GO:0046470);; Molecular Function: N-acylphosphatidylethanolamine-specific phospholipase D activity (GO:0070290);;	K01115|4.21917e-56|zma:100217111|phospholipase D family protein; K01115 phospholipase D1/2 [EC:3.1.4.4] (A)	[I]	Lipid transport and metabolism	Phospholipase D C terminal	Phospholipase D delta OS=Arabidopsis thaliana GN=PLDDELTA PE=1 SV=2	PREDICTED: phospholipase D delta-like [Solanum pennellii]	gi|970006761|ref|XP_015064243.1|	--	PF12357.6
	TRINITY_DN166481_c0_g1	1693.12	0	-6.71981	down	2.09e-21	-5.92522	down	6.56e-13	-3.14648	down	[Q]	Secondary metabolites biosynthesis, transport and catabolism	Molecular Function: iron ion binding (GO:0005506);; Biological Process: multicellular organismal development (GO:0007275);; Biological Process: brassinosteroid homeostasis (GO:0010268);; Cellular Component: integral component of membrane (GO:0016021);; Biological Process: sterol metabolic process (GO:0016125);; Biological Process: brassinosteroid biosynthetic process (GO:0016132);; Molecular Func…	--	[QI]	--	Cytochrome P450	Beta-amyrin 28-oxidase OS=Panax ginseng PE=2 SV=1	PREDICTED: beta-amyrin 28-oxidase-like [Solanum tuberosum]	gi|565341954|ref|XP_006338129.1|	--	PF00067.20
	TRINITY_DN166485_c0_g1	2530.12	2.66e-41	-8.70531	down	1.07e-43	-6.4618	down	2.85e-21	-5.72278	down	[G]	Carbohydrate transport and metabolism	Molecular Function: beta-galactosidase activity (GO:0004565);; Cellular Component: cell wall (GO:0005618);; Biological Process: carbohydrate metabolic process (GO:0005975);; Molecular Function: carbohydrate binding (GO:0030246);;	--	[G]	Carbohydrate transport and metabolism	Glycosyl hydrolases family 35;; Galactose binding lectin domain;; Beta-galactosidase	Beta-galactosidase OS=Brassica oleracea PE=2 SV=1	PREDICTED: beta-galactosidase 15-like [Solanum tuberosum]	gi|971587864|ref|XP_015161233.1|	--	PF01301.17;PF02140.16;PF02449.13
	TRINITY_DN167390_c0_g1	956.12	3.26e-107	-5.66735	down	0.00357983	-1.28358	down	3.68e-95	-3.71759	down	--	--	Cellular Component: integral component of membrane (GO:0016021);;	--	--	--	Protein of unknown function, DUF599	--	PREDICTED: uncharacterized protein LOC102602114 [Solanum tuberosum]	gi|565351504|ref|XP_006342696.1|	--	PF04654.10
	TRINITY_DN167798_c0_g1	247.15	3.41e-36	-3.72548	down	1.2e-15	-4.65245	down	8.81e-27	-3.92282	down	--	--	Molecular Function: NADH dehydrogenase activity (GO:0003954);; Cellular Component: cytosol (GO:0005829);; Cellular Component: plasma membrane (GO:0005886);; Cellular Component: integral component of membrane (GO:0016021);; Biological Process: iron-sulfur cluster assembly (GO:0016226);; Molecular Function: iron-sulfur cluster binding (GO:0051536);;	--	--	--	Domain of unknown function (DUF588)	CASP-like protein 1F1 OS=Vitis vinifera GN=VIT_17s0000g00560 PE=2 SV=2	PREDICTED: CASP-like protein 1F1 [Solanum tuberosum]	gi|565361214|ref|XP_006347352.1|	--	PF04535.10
	TRINITY_DN170051_c1_g1	545.12	2.02e-61	-1.72974	down	0.00030425	1.93786	up	2.96e-08	1.94997	up	--	--	Cellular Component: integral component of membrane (GO:0016021);; Molecular Function: spermine:oxygen oxidoreductase (spermidine-forming) activity (GO:0052901);; Molecular Function: spermidine:oxygen oxidoreductase (3-aminopropanal-forming) activity (GO:0052902);; Molecular Function: N1-acetylspermine:oxygen oxidoreductase (3-acetamidopropanal-forming) activity (GO:0052903);; Molecular Function: …	--	[Q]	Secondary metabolites biosynthesis, transport and catabolism	Flavin containing amine oxidoreductase	Probable polyamine oxidase 4 OS=Arabidopsis thaliana GN=PAO4 PE=1 SV=1	PREDICTED: probable polyamine oxidase 4 [Solanum tuberosum]	gi|565352752|ref|XP_006343304.1|	--	PF01593.22
	TRINITY_DN25143_c0_g2	2633.12	3.91e-14	-2.10679	down	0.000817701	-2.33257	down	2.13e-05	-2.23744	down	--	--	Molecular Function: structural constituent of ribosome (GO:0003735);; Molecular Function: ATP transmembrane transporter activity (GO:0005347);; Cellular Component: mitochondrial inner membrane (GO:0005743);; Biological Process: translation (GO:0006412);; Biological Process: ATP transport (GO:0015867);; Cellular Component: integral component of membrane (GO:0016021);; Biological Process: anther de…	K05863|2.0214e-176|rcu:RCOM_0797250|ADP,ATP carrier protein, putative; K05863 solute carrier family 25 (mitochondrial adenine nucleotide translocator), member 4/5/6/31 (A)	[C]	Energy production and conversion	Mitochondrial carrier protein;; Nucleosome assembly protein (NAP)	Probable ADP,ATP carrier protein At5g56450 OS=Arabidopsis thaliana GN=At5g56450 PE=2 SV=1	PREDICTED: probable ADP,ATP carrier protein At5g56450 [Nicotiana sylvestris]	gi|698492911|ref|XP_009792766.1|	--	PF00153.25;PF00956.16
	TRINITY_DN32371_c0_g1	2227.12	1.29e-23	-3.85234	down	2.28e-07	-4.71376	down	6.62e-11	-8.20735	down	--	--	Cellular Component: integral component of membrane (GO:0016021);; Biological Process: transmembrane transport (GO:0055085);;	--	[T]	Signal transduction mechanisms	OPT oligopeptide transporter protein	Oligopeptide transporter 6 OS=Arabidopsis thaliana GN=OPT6 PE=2 SV=1	PREDICTED: oligopeptide transporter 6-like [Solanum tuberosum]	gi|565367969|ref|XP_006350626.1|	--	PF03169.13
	TRINITY_DN33302_c0_g1	727.12	2.55e-110	-2.35794	down	1.88e-29	-2.4507	down	2.32e-06	2.67248	up	--	--	Biological Process: transcription, DNA-templated (GO:0006351);; Biological Process: regulation of cellular process (GO:0050794);;	K14484|7.80423e-50|rcu:RCOM_0895040|Auxin-induced protein AUX22, putative; K14484 auxin-responsive protein IAA (A)	--	--	AUX/IAA family	Auxin-induced protein AUX22 OS=Glycine max GN=AUX22 PE=2 SV=1	PREDICTED: auxin-induced protein AUX22-like [Solanum tuberosum]	gi|565379522|ref|XP_006356170.1|	--	PF02309.14
	TRINITY_DN34774_c0_g1	1488.17	3.42e-57	-1.15091	down	1.66e-13	-1.5789	down	0.00172949	1.51456	up	--	--	--	--	--	--	--	Ribulose bisphosphate carboxylase large chain OS=Nicotiana otophora GN=rbcL PE=3 SV=1	PREDICTED: uncharacterized protein LOC102589393 [Solanum tuberosum]	gi|565347440|ref|XP_006340735.1|	--	--
	TRINITY_DN38463_c0_g1	627.12	5.11e-17	-4.88546	down	2.09e-05	-3.83183	down	1.5e-07	-5.73309	down	[E]	Amino acid transport and metabolism	Molecular Function: L-alanine:2-oxoglutarate aminotransferase activity (GO:0004021);; Biological Process: biosynthetic process (GO:0009058);; Molecular Function: pyridoxal phosphate binding (GO:0030170);;	--	[E]	Amino acid transport and metabolism	Aminotransferase class I and II	Glutamate--glyoxylate aminotransferase 2 OS=Arabidopsis thaliana GN=GGAT2 PE=1 SV=1	PREDICTED: glutamate--glyoxylate aminotransferase 2-like [Solanum lycopersicum]	gi|460365329|ref|XP_004228555.1|	--	PF00155.19
	TRINITY_DN40367_c0_g2	1421.12	1.14e-173	-1.39806	down	4.89e-13	-1.20121	down	7.89e-39	-1.30684	down	[E]	Amino acid transport and metabolism	Biological Process: tryptophan biosynthetic process (GO:0000162);; Molecular Function: indole-3-glycerol-phosphate synthase activity (GO:0004425);; Molecular Function: phosphoribosylanthranilate isomerase activity (GO:0004640);;	K01609|1.13673e-153|vvi:100251045|indole-3-glycerol phosphate synthase, chloroplastic; K01609 indole-3-glycerol phosphate synthase [EC:4.1.1.48] (A)	[E]	Amino acid transport and metabolism	Indole-3-glycerol phosphate synthase	Indole-3-glycerol phosphate synthase, chloroplastic OS=Arabidopsis thaliana GN=IGPS PE=1 SV=2	PREDICTED: indole-3-glycerol phosphate synthase, chloroplastic-like isoform X1 [Solanum tuberosum]	gi|565369603|ref|XP_006351424.1|	--	PF00218.19
	TRINITY_DN4448_c0_g1	653.12	3.41e-09	-1.8496	down	0.000749037	-1.62296	down	0.000493051	1.62882	up	[K]	Transcription	Molecular Function: sequence-specific DNA binding transcription factor activity (GO:0003700);; Cellular Component: nucleus (GO:0005634);; Biological Process: regulation of transcription, DNA-templated (GO:0006355);; Molecular Function: sequence-specific DNA binding (GO:0043565);;	K09338|5.30718e-90|vvi:100246436|homeobox-leucine zipper protein HAT4; K09338 homeobox-leucine zipper protein (A)	[K]	Transcription	Homeobox domain;; Homeobox associated leucine zipper;; Homeobox KN domain	Homeobox-leucine zipper protein HAT4 OS=Arabidopsis thaliana GN=HAT4 PE=1 SV=1	PREDICTED: homeobox-leucine zipper protein HAT4-like [Solanum pennellii]	gi|970044864|ref|XP_015083858.1|	--	PF00046.27;PF02183.16;PF05920.9
	TRINITY_DN44913_c0_g2	1011.12	2.03e-34	-8.78423	down	3.5e-11	-5.80477	down	6.01e-11	-8.22164	down	--	--	Cellular Component: membrane (GO:0016020);;	--	--	--	--	--	PREDICTED: putative defensin-like protein 73 [Solanum lycopersicum]	gi|723732767|ref|XP_010326811.1|	--	--
	TRINITY_DN50485_c0_g1	1288.12	8.36e-49	-3.51653	down	1.85e-06	-1.60008	down	9.92e-10	3.58947	up	--	--	--	K14823|8.85404e-72|vvi:100249807|probable rRNA-processing protein EBP2 homolog; K14823 rRNA-processing protein EBP2 (A)	[A]	RNA processing and modification	Eukaryotic rRNA processing protein EBP2	Probable rRNA-processing protein EBP2 homolog OS=Arabidopsis thaliana GN=At3g22660 PE=2 SV=1	PREDICTED: probable rRNA-processing protein EBP2 homolog [Solanum lycopersicum]	gi|460365588|ref|XP_004228683.1|	--	PF05890.10
	TRINITY_DN50710_c0_g1	2528.12	4.36e-29	-3.8014	down	4.84e-06	-2.58434	down	9.55e-15	-3.54558	down	[P]	Inorganic ion transport and metabolism	Molecular Function: monovalent cation:proton antiporter activity (GO:0005451);; Biological Process: regulation of pH (GO:0006885);; Cellular Component: endomembrane system (GO:0012505);; Cellular Component: integral component of membrane (GO:0016021);; Biological Process: hydrogen ion transmembrane transport (GO:1902600);;	--	[P]	Inorganic ion transport and metabolism	Sodium/hydrogen exchanger family;; Universal stress protein family	Cation/H(+) antiporter 18 OS=Arabidopsis thaliana GN=CHX18 PE=2 SV=1	PREDICTED: cation/H(+) antiporter 18-like [Solanum tuberosum]	gi|971544334|ref|XP_006343907.2|	--	PF00999.19;PF00582.24
	TRINITY_DN50721_c0_g2	1406.12	4.92e-20	-1.76746	down	6.67e-07	2.07986	up	3.18e-15	-1.45037	down	--	--	Molecular Function: copper ion binding (GO:0005507);; Cellular Component: plant-type cell wall (GO:0009505);; Cellular Component: plasmodesma (GO:0009506);; Molecular Function: oxidoreductase activity, oxidizing metal ions (GO:0016722);; Biological Process: oxidation-reduction process (GO:0055114);;	--	[Q]	Secondary metabolites biosynthesis, transport and catabolism	Multicopper oxidase;; Multicopper oxidase;; Multicopper oxidase	L-ascorbate oxidase homolog OS=Brassica napus GN=Bp10 PE=2 SV=1	PREDICTED: L-ascorbate oxidase homolog [Solanum tuberosum]	gi|565358022|ref|XP_006345828.1|	--	PF07731.12;PF07732.13;PF07732.13
	TRINITY_DN50862_c1_g1	1359.12	0	-2.28622	down	1.13e-06	-1.47527	down	0	-3.80442	down	[I]	Lipid transport and metabolism	Molecular Function: monooxygenase activity (GO:0004497);; Molecular Function: iron ion binding (GO:0005506);; Biological Process: fatty acid biosynthetic process (GO:0006633);; Cellular Component: integral component of membrane (GO:0016021);; Biological Process: oxidation-reduction process (GO:0055114);;	K14423|3.57596e-144|ath:AT4G12110|SMO1-1; sterol-4alpha-methyl oxidase 1-1; K14423 4,4-dimethyl-9beta,19-cyclopropylsterol-4alpha-methyl oxidase [EC:1.14.13.72] (A)	[I]	Lipid transport and metabolism	Fatty acid hydroxylase superfamily	Methylsterol monooxygenase 1-1 OS=Arabidopsis thaliana GN=SMO1-1 PE=1 SV=1	PREDICTED: methylsterol monooxygenase 1-1-like [Solanum pennellii]	gi|970001184|ref|XP_015057042.1|	--	PF04116.11
	TRINITY_DN51036_c0_g1	1322.12	0	-4.909	down	5.15e-08	-2.87322	down	3.13e-66	-1.93213	down	[M]	Cell wall/membrane/envelope biogenesis	Biological Process: (1->3)-beta-D-glucan catabolic process (GO:0006076);; Cellular Component: cell surface (GO:0009986);; Molecular Function: glucan endo-1,3-beta-D-glucosidase activity (GO:0042973);; Molecular Function: glucan endo-1,3-beta-glucanase activity, C-3 substituted reducing group (GO:0052861);;	--	[G]	Carbohydrate transport and metabolism	Glycosyl hydrolase family 81	Probable endo-1,3(4)-beta-glucanase ARB_01444 OS=Arthroderma benhamiae (strain ATCC MYA-4681 / CBS 112371) GN=ARB_01444 PE=1 SV=1	PREDICTED: putative endo-1,3(4)-beta-glucanase 2 [Solanum tuberosum]	gi|565360201|ref|XP_006346858.1|	--	PF03639.11
	TRINITY_DN52134_c0_g3	601.12	3.42e-12	-1.96721	down	4.87e-08	-3.54535	down	8.33e-17	-4.97657	down	--	--	--	--	--	--	--	--	PREDICTED: uncharacterized protein LOC102592064 [Solanum tuberosum]	gi|565389866|ref|XP_006360669.1|	--	--
	TRINITY_DN52971_c0_g1	1690.12	2.26e-55	-2.62919	down	0.000803989	-1.3093	down	3.95e-13	2.51924	up	--	--	--	--	--	--	--	--	PREDICTED: bax inhibitor 1-like [Nicotiana tomentosiformis]	gi|697138649|ref|XP_009623403.1|	--	--
	TRINITY_DN53217_c0_g2	1778.51	3.87e-107	-1.55121	down	1.28e-06	1.66182	up	9.09e-16	-2.61242	down	--	--	Cellular Component: Golgi apparatus (GO:0005794);; Cellular Component: integral component of membrane (GO:0016021);; Molecular Function: O-acetyltransferase activity (GO:0016413);; Biological Process: cell wall organization or biogenesis (GO:0071554);;	--	--	--	GDSL/SGNH-like Acyl-Esterase family found in Pmr5 and Cas1p;; PMR5 N terminal Domain;; GDSL/SGNH-like Acyl-Esterase family found in Pmr5 and Cas1p	Protein ALTERED XYLOGLUCAN 4-like OS=Arabidopsis thaliana GN=AXY4L PE=2 SV=1	PREDICTED: protein ALTERED XYLOGLUCAN 4-like [Solanum tuberosum]	gi|971535019|ref|XP_006338534.2|	--	PF13839.4;PF14416.4;PF13839.4
	TRINITY_DN56580_c0_g2	1660.12	0	-5.15085	down	3.54e-15	-1.58917	down	6.91e-92	-1.90738	down	[H]	Coenzyme transport and metabolism	Molecular Function: dimethylallyltranstransferase activity (GO:0004161);; Molecular Function: farnesyltranstransferase activity (GO:0004311);; Molecular Function: geranyltranstransferase activity (GO:0004337);; Cellular Component: cytoplasm (GO:0005737);; Biological Process: farnesyl diphosphate biosynthetic process (GO:0045337);;	--	[H]	Coenzyme transport and metabolism	Polyprenyl synthetase	Farnesyl pyrophosphate synthase 1 OS=Lupinus albus GN=FPS1 PE=2 SV=1	PREDICTED: farnesyl pyrophosphate synthase 1-like isoform X2 [Solanum tuberosum]	gi|971559491|ref|XP_006352551.2|	--	PF00348.15
	TRINITY_DN56870_c0_g1	1504.12	0	-5.09938	down	3.95e-06	-2.27004	down	2.88e-67	-7.1362	down	[KAD]	--	Molecular Function: DNA binding (GO:0003677);;	--	[K]	Transcription	--	Transcription factor MYB35 OS=Arabidopsis thaliana GN=MYB35 PE=2 SV=1	PREDICTED: transcription factor MYB35 [Solanum pennellii]	gi|970013297|ref|XP_015067612.1|	--	--
	TRINITY_DN57038_c1_g3	1678.12	1.82e-54	-3.63009	down	1.07e-23	-2.39441	down	1.24e-09	7.78713	up	[E]	Amino acid transport and metabolism	Molecular Function: transporter activity (GO:0005215);; Biological Process: transport (GO:0006810);; Cellular Component: integral component of membrane (GO:0016021);;	K14638|0|rcu:RCOM_0852710|amino acid permease, putative; K14638 solute carrier family 15 (peptide/histidine transporter), member 3/4 (A)	[E]	Amino acid transport and metabolism	POT family;; Major Facilitator Superfamily	Protein NRT1/ PTR FAMILY 5.8 OS=Arabidopsis thaliana GN=NPF5.8 PE=2 SV=1	PREDICTED: protein NRT1/ PTR FAMILY 5.8-like [Solanum lycopersicum]	gi|460372905|ref|XP_004232263.1|	--	PF00854.19;PF07690.14
	TRINITY_DN58373_c0_g2	4939.12	0	-3.85826	down	3.36e-52	-5.16037	down	2.41e-101	-6.47675	down	--	--	--	--	[R]	General function prediction only	Reverse transcriptase (RNA-dependent DNA polymerase);; Reverse transcriptase (RNA-dependent DNA polymerase);; Retrotransposon gag protein	Retrovirus-related Pol polyprotein from transposon TNT 1-94 OS=Nicotiana tabacum PE=2 SV=1	PREDICTED: uncharacterized protein LOC101267084 [Solanum lycopersicum]	gi|460410920|ref|XP_004250863.1|	--	PF07727.12;PF07727.12;PF03732.15
	TRINITY_DN61864_c0_g1	924.16	3.38e-49	-1.75377	down	1.2e-05	-1.43889	down	5.73e-41	-2.18664	down	--	--	Molecular Function: acid phosphatase activity (GO:0003993);; Biological Process: dephosphorylation (GO:0016311);;	--	[O]	Posttranslational modification, protein turnover, chaperones	--	Purple acid phosphatase 3 OS=Arabidopsis thaliana GN=PAP3 PE=2 SV=1	PREDICTED: purple acid phosphatase 17-like [Nicotiana tomentosiformis]	gi|697116599|ref|XP_009612218.1|	--	--
	TRINITY_DN62725_c0_g3	801.12	1.77e-116	-14.0543	down	2.84e-10	-5.75058	down	0.00393011	1.53107	up	--	--	--	--	--	--	--	Anther-specific protein TA-29 OS=Nicotiana tabacum GN=TA-29 PE=2 SV=1	PREDICTED: anther-specific protein TA-29-like [Solanum tuberosum]	gi|971549990|ref|XP_015164113.1|	--	--
	TRINITY_DN63371_c0_g1	2013.12	1.78e-65	-1.94047	down	2.1e-14	-3.04385	down	2.28e-60	-5.86974	down	[J]	Translation, ribosomal structure and biogenesis	--	--	[J]	Translation, ribosomal structure and biogenesis	Pumilio-family RNA binding repeat	Pumilio homolog 15 OS=Arabidopsis thaliana GN=APUM15 PE=3 SV=1	PREDICTED: pumilio homolog 12-like [Solanum tuberosum]	gi|971576846|ref|XP_015158291.1|	--	PF00806.17
	TRINITY_DN64115_c1_g1	2264.12	0	-1.25229	down	2.87e-10	-1.67672	down	5.26e-41	-1.27837	down	[G]	Carbohydrate transport and metabolism	Molecular Function: hydrolase activity, hydrolyzing O-glycosyl compounds (GO:0004553);; Biological Process: carbohydrate metabolic process (GO:0005975);; Cellular Component: integral component of membrane (GO:0016021);;	K01188|0|rcu:RCOM_1621030|beta-glucosidase, putative (EC:3.2.1.21); K01188 beta-glucosidase [EC:3.2.1.21] (A)	[G]	Carbohydrate transport and metabolism	Glycosyl hydrolase family 1;; Cellulase (glycosyl hydrolase family 5)	Beta-glucosidase 40 OS=Arabidopsis thaliana GN=BGLU40 PE=2 SV=1	PREDICTED: beta-glucosidase 40-like [Solanum tuberosum]	gi|565399180|ref|XP_006365136.1|	--	PF00232.16;PF00150.16
	TRINITY_DN65645_c0_g1	475.12	6.29e-109	-2.98985	down	3.77e-08	-1.62161	down	1.03e-44	-3.86502	down	--	--	Molecular Function: metal ion binding (GO:0046872);;	--	--	--	Metallothionein	Metallothionein-like protein type 2 OS=Solanum lycopersicum PE=3 SV=1	metallothionein-like protein type 2 [Solanum lycopersicum]	gi|350537785|ref|NP_001234054.1|	--	PF01439.16
	TRINITY_DN65645_c0_g3	479.12	5.44e-17	-2.57926	down	1.59e-07	-2.40376	down	6.57e-09	-4.84018	down	--	--	--	--	--	--	Metallothionein;; Metallothionein	--	metallothionein-like protein [Solanum tuberosum]	gi|162946526|gb|ABY21248.1|	--	PF01439.16;PF01439.16
	TRINITY_DN66105_c0_g1	1685.87	1.61e-12	-1.72018	down	0.000682676	1.53262	up	2.88e-11	-1.42275	down	--	--	--	--	[R]	General function prediction only	--	Testis-expressed sequence 2 protein OS=Mus musculus GN=Tex2 PE=1 SV=2	PREDICTED: uncharacterized protein LOC102588484 [Solanum tuberosum]	gi|971557700|ref|XP_015166005.1|	--	--
	TRINITY_DN66414_c0_g1	950.62	2.06e-11	-4.89425	down	9.18e-08	-4.07548	down	1.33e-06	-6.63529	down	--	--	--	--	[D]	Cell cycle control, cell division, chromosome partitioning	--	Protein MICRORCHIDIA 7 OS=Arabidopsis thaliana GN=MORC7 PE=3 SV=1	PREDICTED: uncharacterized protein LOC107016713 [Solanum pennellii]	gi|969998392|ref|XP_015072589.1|	--	--
	TRINITY_DN67019_c0_g1	3557.74	3.91e-55	-1.22492	down	2.89e-08	-1.13805	down	1.43e-72	-2.07178	down	[IQR]	--	Cellular Component: integral component of membrane (GO:0016021);; Biological Process: terpenoid biosynthetic process (GO:0016114);; Molecular Function: oxidoreductase activity (GO:0016491);; Molecular Function: hydrolase activity (GO:0016787);; Biological Process: oxidation-reduction process (GO:0055114);;	--	[Q]	Secondary metabolites biosynthesis, transport and catabolism	short chain dehydrogenase;; Enoyl-(Acyl carrier protein) reductase;; KR domain;; Alpha/beta hydrolase family;; alpha/beta hydrolase fold	11-beta-hydroxysteroid dehydrogenase-like 5 OS=Arabidopsis thaliana GN=HSD5 PE=2 SV=1	PREDICTED: 11-beta-hydroxysteroid dehydrogenase-like 5 [Solanum pennellii]	gi|970034994|ref|XP_015078827.1|	--	PF00106.23;PF13561.4;PF08659.8;PF12697.5;PF00561.18
	TRINITY_DN67503_c1_g1	3016.12	0	-4.5304	down	2.9e-14	1.44766	up	1.6e-20	2.75727	up	[Q]	Secondary metabolites biosynthesis, transport and catabolism	Molecular Function: monooxygenase activity (GO:0004497);; Molecular Function: iron ion binding (GO:0005506);; Cellular Component: integral component of membrane (GO:0016021);; Molecular Function: oxidoreductase activity, acting on paired donors, with incorporation or reduction of molecular oxygen (GO:0016705);; Molecular Function: heme binding (GO:0020037);; Biological Process: oxidation-reductio…	K15398|0|vvi:100249915|cytochrome P450 86A8; K15398 fatty acid omega-hydroxylase [EC:1.14.-.-] (A)	[QI]	--	Cytochrome P450	Cytochrome P450 86A22 OS=Petunia hybrida GN=CYP86A22 PE=1 SV=1	PREDICTED: cytochrome P450 86A8-like [Solanum tuberosum]	gi|565344999|ref|XP_006339587.1|	--	PF00067.20
	TRINITY_DN68251_c0_g2	3009.12	1.27e-86	-2.86943	down	1.78e-13	-5.18976	down	0.000855239	-1.14541	down	[IQ]	--	Molecular Function: ATP binding (GO:0005524);; Biological Process: phenylpropanoid metabolic process (GO:0009698);; Molecular Function: 4-coumarate-CoA ligase activity (GO:0016207);;	K01904|0|rcu:RCOM_0246200|AMP dependent CoA ligase, putative (EC:1.13.12.7); K01904 4-coumarate--CoA ligase [EC:6.2.1.12] (A)	[I]	Lipid transport and metabolism	AMP-binding enzyme;; AMP-binding enzyme C-terminal domain	4-coumarate--CoA ligase 1 OS=Nicotiana tabacum GN=4CL1 PE=2 SV=1	PREDICTED: 4-coumarate--CoA ligase 2-like [Solanum tuberosum]	gi|565359674|ref|XP_006346620.1|	--	PF00501.26;PF13193.4
	TRINITY_DN68941_c0_g1	1960.12	1.74e-55	-3.12381	down	6.41e-24	-3.16418	down	0.00254909	-1.03608	down	--	--	Biological Process: cytoskeleton organization (GO:0007010);; Molecular Function: microtubule binding (GO:0008017);;	--	--	--	--	Microtubule-associated protein 70-4 OS=Oryza sativa subsp. japonica GN=MAP70.4 PE=2 SV=1	hypothetical protein VITISV_001458 [Vitis vinifera]	gi|147841964|emb|CAN63131.1|	--	--
	TRINITY_DN69927_c0_g2	2158.12	1.56e-245	-1.6624	down	1.94e-41	-1.68177	down	2.84e-75	-1.03237	down	[G]	Carbohydrate transport and metabolism	Cellular Component: phosphopyruvate hydratase complex (GO:0000015);; Molecular Function: magnesium ion binding (GO:0000287);; Molecular Function: phosphopyruvate hydratase activity (GO:0004634);; Biological Process: glycolytic process (GO:0006096);; Cellular Component: chloroplast stroma (GO:0009570);; Biological Process: trichome morphogenesis (GO:0010090);;	K01689|0|rcu:RCOM_1618820|enolase, putative (EC:4.2.1.11); K01689 enolase [EC:4.2.1.11] (A)	[G]	Carbohydrate transport and metabolism	Enolase, C-terminal TIM barrel domain;; Enolase, N-terminal domain;; Enolase C-terminal domain-like	Enolase 1, chloroplastic OS=Arabidopsis thaliana GN=ENO1 PE=1 SV=1	PREDICTED: enolase 1, chloroplastic [Solanum pennellii]	gi|970019938|ref|XP_015071178.1|	--	PF00113.20;PF03952.14;PF13378.4
	TRINITY_DN70349_c0_g3	1897.01	1.63e-44	-1.15094	down	2.71e-14	-1.81751	down	3.55e-32	-2.43715	down	[H]	Coenzyme transport and metabolism	Molecular Function: 3-methyl-2-oxobutanoate hydroxymethyltransferase activity (GO:0003864);; Molecular Function: methyltransferase activity (GO:0008168);; Biological Process: pantothenate biosynthetic process (GO:0015940);; Biological Process: methylation (GO:0032259);;	K00606|6.97494e-47|ath:AT3G61530|PANB2; ketopentoate hydroxymethyltransferase; K00606 3-methyl-2-oxobutanoate hydroxymethyltransferase [EC:2.1.2.11] (A)	[H]	Coenzyme transport and metabolism	Ketopantoate hydroxymethyltransferase;; Ketopantoate hydroxymethyltransferase	3-methyl-2-oxobutanoate hydroxymethyltransferase 2, mitochondrial OS=Arabidopsis thaliana GN=KPHMT2 PE=1 SV=1	Ketopantoate hydroxymethyltransferase family protein [Solanum demissum]	gi|114053442|gb|AAK91889.2|AC091627_2	--	PF02548.13;PF02548.13
	TRINITY_DN72289_c0_g1	1133.51	8.89e-27	-1.988	down	5.57e-07	-3.17603	down	1.5e-05	-1.56961	down	--	--	--	--	[R]	General function prediction only	Reverse transcriptase (RNA-dependent DNA polymerase);; Reverse transcriptase (RNA-dependent DNA polymerase)	Retrovirus-related Pol polyprotein from transposon TNT 1-94 OS=Nicotiana tabacum PE=2 SV=1	PREDICTED: uncharacterized protein LOC107022231 [Solanum pennellii]	gi|970034157|ref|XP_015078389.1|	--	PF07727.12;PF07727.12
	TRINITY_DN72436_c1_g1	1809.12	0	-3.21239	down	1.12e-11	2.33534	up	2.24e-62	3.96663	up	[Q]	Secondary metabolites biosynthesis, transport and catabolism	Molecular Function: monooxygenase activity (GO:0004497);; Molecular Function: iron ion binding (GO:0005506);; Cellular Component: integral component of membrane (GO:0016021);; Molecular Function: oxidoreductase activity, acting on paired donors, with incorporation or reduction of molecular oxygen (GO:0016705);; Molecular Function: heme binding (GO:0020037);; Biological Process: oxidation-reductio…	--	[QI]	--	Cytochrome P450	Cytochrome P450 714A1 OS=Arabidopsis thaliana GN=CYP714A1 PE=2 SV=1	PREDICTED: cytochrome P450 714A1-like [Nicotiana tomentosiformis]	gi|697183315|ref|XP_009600679.1|	--	PF00067.20
	TRINITY_DN74337_c0_g2	2198.2	1.9e-10	-1.06139	down	5.59e-20	-2.35715	down	7.87e-12	-2.12587	down	--	--	Molecular Function: 4-alpha-glucanotransferase activity (GO:0004134);; Biological Process: glycogen metabolic process (GO:0005977);; Cellular Component: integral component of membrane (GO:0016021);;	--	[R]	General function prediction only	Calcium-dependent channel, 7TM region, putative phosphate;; Late exocytosis, associated with Golgi transport;; Cytosolic domain of 10TM putative phosphate transporter	Calcium permeable stress-gated cation channel 1 OS=Arabidopsis thaliana GN=CSC1 PE=2 SV=1	PREDICTED: CSC1-like protein At3g21620 [Solanum pennellii]	gi|970039099|ref|XP_015080887.1|	--	PF02714.13;PF13967.4;PF14703.4
	TRINITY_DN74874_c0_g1	759.12	2.18e-10	-1.66742	down	6.78e-10	-2.14592	down	0.000112136	1.76298	up	[T]	Signal transduction mechanisms	Biological Process: phosphorelay signal transduction system (GO:0000160);; Cellular Component: intracellular (GO:0005622);;	K14492|6.95533e-83|rcu:RCOM_0158410|two-component system sensor histidine kinase/response regulator, putative; K14492 two-component response regulator ARR-A family (A)	[K]	Transcription	Response regulator receiver domain	Two-component response regulator ARR9 OS=Arabidopsis thaliana GN=ARR9 PE=1 SV=1	PREDICTED: two-component response regulator ORR9 [Solanum tuberosum]	gi|565369296|ref|XP_006351272.1|	--	PF00072.22
	TRINITY_DN75455_c0_g2	1076.12	3.72e-64	-2.01156	down	0.000462051	1.368	up	6.6e-07	2.72264	up	--	--	--	--	--	--	--	--	PREDICTED: uncharacterized protein LOC102599006 [Solanum tuberosum]	gi|565350187|ref|XP_006342055.1|	--	--
	TRINITY_DN75604_c0_g3	1589.12	2.47e-192	-5.76947	down	1.73e-05	-3.35992	down	6.29e-06	2.2159	up	--	--	Molecular Function: ATP binding (GO:0005524);; Cellular Component: integral component of membrane (GO:0016021);; Molecular Function: ATPase activity, coupled to transmembrane movement of substances (GO:0042626);; Biological Process: transmembrane transport (GO:0055085);;	--	--	--	--	--	PREDICTED: uncharacterized protein LOC107012964 isoform X1 [Solanum pennellii]	gi|970014853|ref|XP_015068428.1|	--	--
	TRINITY_DN76715_c3_g1	2132.12	2.57e-13	-1.88818	down	0.00173768	-1.45229	down	1.22e-08	-3.19018	down	--	--	--	--	[E]	Amino acid transport and metabolism	--	--	PREDICTED: protein fluG [Solanum lycopersicum]	gi|460408068|ref|XP_004249470.1|	--	--
	TRINITY_DN76723_c0_g1	2787.12	2.12e-180	-3.71427	down	1.74e-05	2.03938	up	1.12e-06	2.89319	up	[I]	Lipid transport and metabolism	Molecular Function: acetyl-CoA carboxylase activity (GO:0003989);; Biological Process: fatty acid biosynthetic process (GO:0006633);; Cellular Component: acetyl-CoA carboxylase complex (GO:0009317);; Molecular Function: transferase activity (GO:0016740);;	K01962|1.73726e-126|vvi:100256854|acetyl-coenzyme A carboxylase carboxyl transferase subunit alpha, chloroplastic; K01962 acetyl-CoA carboxylase carboxyl transferase subunit alpha [EC:6.4.1.2] (A)	--	--	Acetyl co-enzyme A carboxylase carboxyltransferase alpha subunit	Acetyl-coenzyme A carboxylase carboxyl transferase subunit alpha, chloroplastic OS=Arabidopsis thaliana GN=CAC3 PE=1 SV=1	PREDICTED: acetyl-coenzyme A carboxylase carboxyl transferase subunit alpha, chloroplastic-like isoform X1 [Solanum tuberosum]	gi|565344894|ref|XP_006339538.1|	--	PF03255.12
	TRINITY_DN76842_c0_g8	3276.2	1.87e-34	-1.52481	down	2.33e-06	-1.63898	down	3.69e-52	-2.96457	down	--	--	Molecular Function: binding (GO:0005488);;	--	[R]	General function prediction only	Reverse transcriptase (RNA-dependent DNA polymerase);; Integrase core domain;; gag-polypeptide of LTR copia-type;; Retrotransposon gag protein	Retrovirus-related Pol polyprotein from transposon TNT 1-94 OS=Nicotiana tabacum PE=2 SV=1	PREDICTED: uncharacterized protein LOC101261123 [Solanum lycopersicum]	gi|460389986|ref|XP_004240625.1|	--	PF07727.12;PF00665.24;PF14244.4;PF03732.15
	TRINITY_DN77474_c4_g3	1254.12	2.98e-23	-2.53946	down	9.36e-12	-4.08262	down	1.71e-24	-3.37023	down	--	--	Cellular Component: membrane (GO:0016020);; Molecular Function: metal ion binding (GO:0046872);;	--	--	--	--	--	PREDICTED: uncharacterized protein LOC102605991 [Solanum tuberosum]	gi|565374668|ref|XP_006353878.1|	--	--
	TRINITY_DN79937_c1_g1	521.33	0.00271818	-1.44384	down	6.73e-09	-5.13087	down	9.86e-07	-6.69566	down	--	--	Cellular Component: integral component of membrane (GO:0016021);;	--	--	--	--	--	PREDICTED: bax inhibitor 1-like [Solanum lycopersicum]	gi|460366489|ref|XP_004229114.1|	--	--
	TRINITY_DN79971_c4_g1	831.12	1.68e-12	-1.20936	down	3.81e-08	-2.9879	down	5.5e-09	-2.74266	down	--	--	Cellular Component: nuclear pore (GO:0005643);; Biological Process: transport (GO:0006810);;	K14297|9.51988e-62|rcu:RCOM_1314910|transporter, putative; K14297 nuclear pore complex protein Nup98-Nup96 (A)	[YU]	--	Nucleoporin autopeptidase	Nuclear pore complex protein NUP98A OS=Arabidopsis thaliana GN=NUP98A PE=1 SV=1	PREDICTED: nuclear pore complex protein Nup98-Nup96-like isoform X3 [Solanum lycopersicum]	gi|723669181|ref|XP_010315961.1|	--	PF04096.12
	TRINITY_DN80230_c2_g1	3288.42	0	-1.03333	down	5.18e-33	-1.26888	down	0	-1.46169	down	[C]	Energy production and conversion	Biological Process: carbohydrate metabolic process (GO:0005975);; Biological Process: tricarboxylic acid cycle (GO:0006099);; Biological Process: malate metabolic process (GO:0006108);; Molecular Function: L-malate dehydrogenase activity (GO:0030060);;	K00026|0|rcu:RCOM_1520380|malate dehydrogenase, putative (EC:1.1.1.37); K00026 malate dehydrogenase [EC:1.1.1.37] (A)	[C]	Energy production and conversion	lactate/malate dehydrogenase, alpha/beta C-terminal domain;; lactate/malate dehydrogenase, NAD binding domain	Malate dehydrogenase 1, mitochondrial OS=Arabidopsis thaliana GN=At1g53240 PE=1 SV=1	PREDICTED: uncharacterized protein LOC102602157 isoform X1 [Solanum tuberosum]	gi|565363123|ref|XP_006348287.1|	--	PF02866.16;PF00056.21
	TRINITY_DN80575_c0_g1	521.22	5.36e-55	-2.29727	down	6.25e-07	4.58235	up	1.09e-06	4.10421	up	--	--	Molecular Function: serine-type carboxypeptidase activity (GO:0004185);; Molecular Function: transferase activity, transferring acyl groups other than amino-acyl groups (GO:0016747);; Biological Process: secondary metabolic process (GO:0019748);; Biological Process: proteolysis involved in cellular protein catabolic process (GO:0051603);;	K16296|4.60725e-119|vvi:100255717|serine carboxypeptidase-like 2; K16296 serine carboxypeptidase-like clade I [EC:3.4.16.-] (A)	[OE]	--	Serine carboxypeptidase;; Serine carboxypeptidase	Serine carboxypeptidase-like 2 OS=Arabidopsis thaliana GN=SCPL2 PE=2 SV=1	PREDICTED: serine carboxypeptidase-like 11 [Solanum tuberosum]	gi|971542276|ref|XP_015162154.1|	--	PF00450.20;PF00450.20
	TRINITY_DN81001_c0_g3	3675.12	7.58e-12	-1.05671	down	0.00935315	-1.05415	down	1.1e-22	-2.51566	down	--	--	Biological Process: cytidine to uridine editing (GO:0016554);;	--	[R]	General function prediction only	PPR repeat;; PPR repeat family;; PPR repeat;; Pentatricopeptide repeat domain;; Tetratricopeptide repeat;; Tetratricopeptide repeat	Pentatricopeptide repeat-containing protein At1g62260, mitochondrial OS=Arabidopsis thaliana GN=PCMP-E10 PE=2 SV=1	PREDICTED: pentatricopeptide repeat-containing protein At1g62260, mitochondrial [Solanum tuberosum]	gi|565381721|ref|XP_006357212.1|	--	PF01535.18;PF13041.4;PF12854.5;PF13812.4;PF14559.4;PF13428.4
	TRINITY_DN81169_c0_g31	1842.12	7.68e-12	-2.06312	down	0.000712837	-2.06125	down	0.00503542	1.44543	up	--	--	Biological Process: response to auxin (GO:0009733);;	K14488|3.93158e-33|vvi:100261630|auxin-induced protein 15A; K14488 SAUR family protein (A)	--	--	Auxin responsive protein	Auxin-responsive protein SAUR21 OS=Arabidopsis thaliana GN=SAUR21 PE=2 SV=1	PREDICTED: auxin-responsive protein SAUR21-like [Solanum pennellii]	gi|969999407|ref|XP_015082855.1|	--	PF02519.12
	TRINITY_DN81228_c0_g1	1623.12	1.33e-204	-5.59004	down	1.54e-05	-2.8981	down	1.26e-07	-4.98968	down	[GC]	--	Biological Process: flavonoid biosynthetic process (GO:0009813);; Cellular Component: intracellular membrane-bounded organelle (GO:0043231);; Biological Process: flavonoid glucuronidation (GO:0052696);; Molecular Function: quercetin 3-O-glucosyltransferase activity (GO:0080043);; Molecular Function: quercetin 7-O-glucosyltransferase activity (GO:0080044);;	--	[GC]	--	UDP-glucoronosyl and UDP-glucosyl transferase	Beta-D-glucosyl crocetin beta-1,6-glucosyltransferase OS=Gardenia jasminoides GN=UGT94E5 PE=1 SV=1	PREDICTED: beta-D-glucosyl crocetin beta-1,6-glucosyltransferase-like [Solanum tuberosum]	gi|971587334|ref|XP_015161061.1|	--	PF00201.16
	TRINITY_DN81623_c0_g2	2574.12	5.82e-31	-1.09399	down	1.17e-48	-6.78507	down	3.7e-40	-4.43111	down	--	--	--	--	--	--	Glyoxal oxidase N-terminus;; Domain of unknown function (DUF1929)	WSC domain-containing protein ARB_07867 OS=Arthroderma benhamiae (strain ATCC MYA-4681 / CBS 112371) GN=ARB_07867 PE=1 SV=1	PREDICTED: galactose oxidase-like [Solanum tuberosum]	gi|565354776|ref|XP_006344285.1|	--	PF07250.9;PF09118.9
	TRINITY_DN82131_c10_g1	3044.12	0	-5.38199	down	0.0029764	-2.09153	down	6.48e-47	-1.15808	down	[O]	Posttranslational modification, protein turnover, chaperones	Molecular Function: serine-type endopeptidase activity (GO:0004252);; Cellular Component: cell wall (GO:0005618);; Biological Process: proteolysis (GO:0006508);;	--	--	--	Subtilase family;; Peptidase inhibitor I9;; PA domain	CO(2)-response secreted protease OS=Arabidopsis thaliana GN=CRSP PE=2 SV=1	PREDICTED: CO(2)-response secreted protease [Solanum pennellii]	gi|970025741|ref|XP_015074179.1|	--	PF00082.20;PF05922.14;PF02225.20
	TRINITY_DN82363_c7_g16	3154.46	4.85e-134	-11.3847	down	2.28e-07	-3.40669	down	3.5e-14	-5.88788	down	[P]	Inorganic ion transport and metabolism	Molecular Function: transporter activity (GO:0005215);; Biological Process: transport (GO:0006810);; Cellular Component: integral component of membrane (GO:0016021);;	--	[P]	Inorganic ion transport and metabolism	Natural resistance-associated macrophage protein	Metal transporter Nramp5 OS=Oryza sativa subsp. japonica GN=NRAMP5 PE=2 SV=1	metal transporter Nramp1 [Solanum melongena]	gi|399152618|dbj|BAM34953.1|	--	PF01566.16
	TRINITY_DN82974_c0_g1	3581.12	3.63e-63	-5.39882	down	0.000296948	-2.59591	down	2.66e-08	-2.52521	down	--	--	--	--	--	--	--	--	PREDICTED: uncharacterized protein LOC107027567 [Solanum pennellii]	gi|970045473|ref|XP_015084187.1|	--	--
	TRINITY_DN83114_c0_g1	1613.5	1.71e-12	-1.07015	down	3.07e-06	-1.62099	down	9.09e-29	-2.69273	down	--	--	--	K14297|4.28761e-06|rcu:RCOM_1314910|transporter, putative; K14297 nuclear pore complex protein Nup98-Nup96 (A)	--	--	--	--	PREDICTED: nuclear pore complex protein Nup98-Nup96-like isoform X2 [Solanum lycopersicum]	gi|723669178|ref|XP_010315960.1|	--	--
	TRINITY_DN83354_c4_g2	1377.32	1.01e-31	-1.29513	down	5e-07	-1.24996	down	4.65e-26	-1.57447	down	[E]	Amino acid transport and metabolism	Biological Process: amino acid transmembrane transport (GO:0003333);; Molecular Function: L-amino acid transmembrane transporter activity (GO:0015179);; Molecular Function: polyamine transmembrane transporter activity (GO:0015203);; Molecular Function: antiporter activity (GO:0015297);; Cellular Component: integral component of membrane (GO:0016021);; Biological Process: sterol biosynthetic proce…	--	[E]	Amino acid transport and metabolism	Amino acid permease;; Amino acid permease	Probable polyamine transporter At3g13620 OS=Arabidopsis thaliana GN=At3g13620 PE=2 SV=1	PREDICTED: probable polyamine transporter At3g13620 [Solanum tuberosum]	gi|565397130|ref|XP_006364155.1|	--	PF13520.4;PF00324.19
	TRINITY_DN83585_c0_g1	1623.12	1.75e-81	-1.12793	down	0.00460725	-1.82209	down	1.49e-05	-2.7748	down	--	--	--	--	--	--	FBD	F-box/LRR-repeat protein 25 OS=Arabidopsis thaliana GN=FBL25 PE=2 SV=1	PREDICTED: F-box protein At5g03100-like [Solanum tuberosum]	gi|565368895|ref|XP_006351076.1|	--	PF08387.8
	TRINITY_DN83659_c3_g12	327.89	2.38e-10	-1.21742	down	2.39e-09	-1.72998	down	4.06e-14	-1.76182	down	--	--	Biological Process: regulation of transcription from RNA polymerase II promoter (GO:0006357);; Biological Process: protein targeting to mitochondrion (GO:0006626);; Biological Process: histone acetylation (GO:0016573);; Cellular Component: NuA4 histone acetyltransferase complex (GO:0035267);;	--	--	--	--	--	PREDICTED: uncharacterized protein LOC102600253 [Solanum tuberosum]	gi|565363973|ref|XP_006348702.1|	--	--
	TRINITY_DN83788_c5_g12	2302.01	0	-3.59934	down	2.86e-56	-4.84928	down	1.44e-94	-4.38989	down	--	--	Molecular Function: ferric-chelate reductase activity (GO:0000293);; Cellular Component: integral component of membrane (GO:0016021);; Molecular Function: NAD(P)H oxidase activity (GO:0016174);; Biological Process: oxidation-reduction process (GO:0055114);;	--	[PQ]	--	Ferric reductase NAD binding domain;; Oxidoreductase NAD-binding domain;; Ferric reductase like transmembrane component;; Ferric reductase like transmembrane component;; FAD-binding domain	Ferric reduction oxidase 3, mitochondrial OS=Arabidopsis thaliana GN=FRO3 PE=2 SV=1	PREDICTED: ferric reduction oxidase 2-like [Solanum pennellii]	gi|969995703|ref|XP_015075471.1|	--	PF08030.10;PF00175.19;PF01794.17;PF01794.17;PF08022.10
	TRINITY_DN83804_c0_g1	5697.12	0	-2.30117	down	5.03e-25	-1.88318	down	2.01e-276	-2.13585	down	[E]	Amino acid transport and metabolism	Cellular Component: trans-Golgi network (GO:0005802);; Cellular Component: plasma membrane (GO:0005886);; Biological Process: alcohol metabolic process (GO:0006066);; Biological Process: iron ion transport (GO:0006826);; Biological Process: response to wounding (GO:0009611);; Biological Process: coumarin biosynthetic process (GO:0009805);; Biological Process: cellular response to iron ion starvat…	--	[U]	Intracellular trafficking, secretion, and vesicular transport	EXS family;; SPX domain;; GMC oxidoreductase;; GMC oxidoreductase;; FAD binding domain;; NAD(P)-binding Rossmann-like domain	Phosphate transporter PHO1 OS=Arabidopsis thaliana GN=PHO1 PE=2 SV=1	PREDICTED: phosphate transporter PHO1 [Solanum tuberosum]	gi|565375919|ref|XP_006354462.1|	--	PF03124.12;PF03105.17;PF00732.17;PF05199.11;PF00890.22;PF13450.4
	TRINITY_DN84007_c5_g6	4712.12	9.26e-25	-3.10669	down	0.000586291	1.72597	up	1.09e-05	1.19507	up	[RTKL]	--	Molecular Function: protein kinase activity (GO:0004672);; Molecular Function: ATP binding (GO:0005524);; Biological Process: protein phosphorylation (GO:0006468);; Molecular Function: zinc ion binding (GO:0008270);; Cellular Component: integral component of membrane (GO:0016021);;	--	[TZ]	--	Protein tyrosine kinase;; Protein kinase domain;; LysM domain;; Protein DA1;; LIM domain	Protein DA1-related 1 OS=Arabidopsis thaliana GN=DAR1 PE=1 SV=3	PREDICTED: protein LYK5-like [Solanum lycopersicum]	gi|460375710|ref|XP_004233647.1|	--	PF07714.15;PF00069.23;PF01476.18;PF12315.6;PF00412.20
	TRINITY_DN84160_c0_g9	353.13	1.01e-30	-2.2641	down	0.000326239	-1.62875	down	7.59e-21	-2.72093	down	--	--	Molecular Function: zinc ion binding (GO:0008270);; Biological Process: protein ubiquitination (GO:0016567);; Biological Process: proteasome-mediated ubiquitin-dependent protein catabolic process (GO:0043161);; Molecular Function: ubiquitin protein ligase activity (GO:0061630);;	--	[O]	Posttranslational modification, protein turnover, chaperones	Zinc finger, C3HC4 type (RING finger);; Zinc finger, C3HC4 type (RING finger);; Zinc finger, C3HC4 type (RING finger)	E3 ubiquitin-protein ligase PRT1 OS=Arabidopsis thaliana GN=PRT1 PE=2 SV=2	PREDICTED: E3 ubiquitin-protein ligase PRT1 [Solanum lycopersicum]	gi|460404761|ref|XP_004247849.1|	--	PF13920.4;PF13923.4;PF00097.23
	TRINITY_DN84206_c0_g15	713.19	3.1e-107	-5.67818	down	7.91e-12	-3.0496	down	4.34e-26	-1.31438	down	--	--	Biological Process: metabolic process (GO:0008152);; Molecular Function: transferase activity (GO:0016740);; Molecular Function: hydrolase activity, acting on ester bonds (GO:0016788);;	--	--	--	--	GDSL esterase/lipase At5g03980 OS=Arabidopsis thaliana GN=At5g03980 PE=2 SV=1	PREDICTED: GDSL esterase/lipase At5g03980-like [Solanum tuberosum]	gi|565404869|ref|XP_006367846.1|	--	--
	TRINITY_DN85021_c1_g1	474.12	0	-11.1653	down	9.94e-17	-6.60692	down	0.00180259	1.20279	up	--	--	Biological Process: lipid transport (GO:0006869);; Molecular Function: lipid binding (GO:0008289);;	--	--	--	Protease inhibitor/seed storage/LTP family;; Probable lipid transfer	Non-specific lipid-transfer protein AP10 OS=Helianthus annuus PE=1 SV=2	PREDICTED: non-specific lipid-transfer protein A-like [Solanum tuberosum]	gi|565342652|ref|XP_006338457.1|	--	PF00234.20;PF14368.4
	TRINITY_DN85179_c0_g1	1477.12	0	-1.22474	down	3.25e-11	-1.10367	down	4.03e-117	-1.50537	down	--	--	Molecular Function: aspartic-type endopeptidase activity (GO:0004190);; Biological Process: proteolysis (GO:0006508);; Cellular Component: plant-type cell wall (GO:0009505);; Biological Process: protein catabolic process (GO:0030163);;	--	[O]	Posttranslational modification, protein turnover, chaperones	Xylanase inhibitor C-terminal;; Xylanase inhibitor N-terminal;; Eukaryotic aspartyl protease	Aspartic proteinase nepenthesin-1 OS=Nepenthes gracilis GN=nep1 PE=1 SV=1	PREDICTED: protein ASPARTIC PROTEASE IN GUARD CELL 2 [Solanum pennellii]	gi|970002585|ref|XP_015062043.1|	--	PF14541.4;PF14543.4;PF00026.21
	TRINITY_DN85313_c0_g1	1201.12	2.1e-169	-3.35448	down	1.53e-11	-2.61735	down	0.00869379	2.05762	up	--	--	Cellular Component: integral component of membrane (GO:0016021);; Biological Process: carbohydrate transmembrane transport (GO:0034219);; Molecular Function: sugar transmembrane transporter activity (GO:0051119);;	--	[R]	General function prediction only	Sugar efflux transporter for intercellular exchange	Bidirectional sugar transporter SWEET15 OS=Vitis vinifera GN=SWEET15 PE=3 SV=1	PREDICTED: bidirectional sugar transporter N3-like [Solanum pennellii]	gi|970026759|ref|XP_015074696.1|	--	PF03083.14
	TRINITY_DN85411_c0_g1	870.12	7.6e-36	-2.50637	down	3.13e-20	-3.28551	down	2.6e-32	-5.24328	down	--	--	Molecular Function: enzyme inhibitor activity (GO:0004857);; Biological Process: negative regulation of catalytic activity (GO:0043086);;	--	--	--	Plant invertase/pectin methylesterase inhibitor	21 kDa protein OS=Daucus carota PE=2 SV=1	PREDICTED: 21 kDa protein-like [Solanum lycopersicum]	gi|460407271|ref|XP_004249077.1|	--	PF04043.13
	TRINITY_DN87621_c0_g1	239.15	3.36e-42	-4.04176	down	1.96e-15	-3.76386	down	2.82e-21	-2.95187	down	--	--	Molecular Function: NADH dehydrogenase activity (GO:0003954);; Cellular Component: cytosol (GO:0005829);; Cellular Component: plasma membrane (GO:0005886);; Cellular Component: integral component of membrane (GO:0016021);; Biological Process: iron-sulfur cluster assembly (GO:0016226);; Molecular Function: iron-sulfur cluster binding (GO:0051536);;	--	--	--	Domain of unknown function (DUF588)	CASP-like protein 1F1 OS=Ricinus communis GN=RCOM_1504680 PE=2 SV=1	PREDICTED: CASP-like protein 1F1 [Solanum tuberosum]	gi|565361214|ref|XP_006347352.1|	--	PF04535.10
	TRINITY_DN87625_c0_g2	1033.12	1.28e-18	-2.39452	down	0.000193617	-2.53719	down	5.93e-07	-3.01952	down	--	--	--	--	--	--	--	--	PREDICTED: uncharacterized protein LOC104645718 [Solanum lycopersicum]	gi|723671721|ref|XP_010316286.1|	--	--
	TRINITY_DN9200_c0_g1	1081.12	0	-7.26588	down	1.01e-147	-6.00677	down	7.81e-119	-2.35521	down	--	--	Cellular Component: integral component of membrane (GO:0016021);;	--	--	--	Protein of unknown function, DUF599	--	PREDICTED: uncharacterized protein LOC102602304 [Solanum tuberosum]	gi|971567840|ref|XP_015168721.1|	--	PF04654.10
cluster6	TRINITY_DN101699_c0_g1	1224.12	1.01e-93	2.10614	up	9.76e-10	1.23077	up	1.75e-24	1.42264	up	--	--	Molecular Function: sequence-specific DNA binding transcription factor activity (GO:0003700);; Biological Process: regulation of transcription, DNA-templated (GO:0006355);; Molecular Function: sequence-specific DNA binding (GO:0043565);;	--	--	--	WRKY DNA -binding domain;; Plant zinc cluster domain	Probable WRKY transcription factor 7 OS=Arabidopsis thaliana GN=WRKY7 PE=2 SV=1	PREDICTED: probable WRKY transcription factor 15 [Solanum tuberosum]	gi|565388914|ref|XP_006360211.1|	--	PF03106.13;PF10533.7
	TRINITY_DN101951_c0_g1	2071.12	8.38e-64	3.48175	up	2.64e-35	-7.27508	down	3.36e-08	-3.50761	down	--	--	Cellular Component: integral component of membrane (GO:0016021);;	--	[GMW]	--	Exostosin family	Probable glycosyltransferase At5g03795 OS=Arabidopsis thaliana GN=At5g03795 PE=3 SV=2	PREDICTED: probable glycosyltransferase At5g03795 [Solanum tuberosum]	gi|565388010|ref|XP_006359775.1|	--	PF03016.13
	TRINITY_DN102296_c0_g1	1005.12	7.43e-20	1.36052	up	5.03e-05	1.2048	up	2.41e-07	1.5114	up	--	--	--	--	[S]	Function unknown	--	--	PREDICTED: WD repeat-containing protein 44-like [Solanum pennellii]	gi|970031771|ref|XP_015077180.1|	--	--
	TRINITY_DN103087_c0_g1	1900.12	5.39e-105	7.24607	up	1.31e-47	4.97419	up	4e-24	5.0691	up	--	--	--	--	--	--	--	--	--	--	--	--
	TRINITY_DN103512_c0_g1	1656.12	2.22e-46	3.7142	up	4.09e-12	4.04365	up	5.79e-10	3.81298	up	--	--	Biological Process: metabolic process (GO:0008152);; Molecular Function: transferase activity, transferring acyl groups other than amino-acyl groups (GO:0016747);;	K13065|1.70291e-146|rcu:RCOM_0290880|Anthranilate N-benzoyltransferase protein, putative (EC:2.3.1.144); K13065 shikimate O-hydroxycinnamoyltransferase [EC:2.3.1.133] (A)	--	--	Transferase family	Agmatine coumaroyltransferase-2 OS=Hordeum vulgare GN=ACT-2 PE=1 SV=1	PREDICTED: agmatine coumaroyltransferase-2-like [Solanum lycopersicum]	gi|460411605|ref|XP_004251197.1|	--	PF02458.13
	TRINITY_DN103923_c0_g1	1382.12	1.49e-99	4.71712	up	5.92e-09	2.16187	up	1.82e-11	3.02505	up	[RTKL]	--	Molecular Function: protein kinase activity (GO:0004672);; Molecular Function: ATP binding (GO:0005524);; Biological Process: protein phosphorylation (GO:0006468);;	--	[T]	Signal transduction mechanisms	Protein kinase domain;; Protein tyrosine kinase	Mitogen-activated protein kinase kinase kinase 2 OS=Arabidopsis thaliana GN=ANP2 PE=2 SV=1	PREDICTED: mitogen-activated protein kinase kinase kinase 2-like [Solanum tuberosum]	gi|565358894|ref|XP_006346260.1|	--	PF00069.23;PF07714.15
	TRINITY_DN10398_c0_g1	1167.12	4.27e-137	4.28829	up	6.35e-14	4.10166	up	1.37e-10	4.68692	up	[R]	General function prediction only	Molecular Function: iron ion binding (GO:0005506);; Molecular Function: oxidoreductase activity (GO:0016491);; Biological Process: oxidation-reduction process (GO:0055114);;	--	[QR]	--	2OG-Fe(II) oxygenase superfamily;; non-haem dioxygenase in morphine synthesis N-terminal	Protein DMR6-LIKE OXYGENASE 2 OS=Arabidopsis thaliana GN=DLO2 PE=2 SV=1	PREDICTED: probable 2-oxoglutarate/Fe(II)-dependent dioxygenase [Solanum tuberosum]	gi|565381502|ref|XP_006357107.1|	--	PF03171.18;PF14226.4
	TRINITY_DN104133_c0_g1	653.12	1.59e-68	3.66659	up	1.34e-08	2.31459	up	1.7e-08	2.31928	up	--	--	--	--	--	--	--	--	PREDICTED: uncharacterized protein LOC107061619 [Solanum tuberosum]	gi|971560436|ref|XP_015166693.1|	--	--
	TRINITY_DN107173_c0_g1	684.12	7.8e-36	7.644	up	4.1e-08	4.58518	up	2.45e-06	5.17742	up	--	--	--	--	--	--	VQ motif	--	PREDICTED: uncharacterized protein LOC107010026 [Solanum pennellii]	gi|970007767|ref|XP_015064789.1|	--	PF05678.12
	TRINITY_DN109398_c0_g1	273.14	3.73e-15	7.07989	up	3.38e-08	4.93145	up	9.7e-06	6.19877	up	--	--	Cellular Component: vacuole (GO:0005773);; Biological Process: carbohydrate metabolic process (GO:0005975);; Biological Process: defense response (GO:0006952);; Molecular Function: licheninase activity (GO:0042972);; Molecular Function: glucan endo-1,3-beta-D-glucosidase activity (GO:0042973);;	--	--	--	--	Glucan endo-1,3-beta-glucosidase, basic vacuolar isoform GLB OS=Nicotiana tabacum PE=2 SV=1	prepro-beta-1,3-glucanase precursor, partial [Nicotiana tabacum]	gi|170253|gb|AAA34081.1|	--	--
	TRINITY_DN11489_c0_g1	974.12	5.62e-129	2.71449	up	3.88e-05	1.42767	up	1.54e-13	2.57145	up	--	--	Cellular Component: integral component of membrane (GO:0016021);;	--	--	--	Late embryogenesis abundant protein	--	PREDICTED: uncharacterized protein LOC102590666 [Solanum tuberosum]	gi|565371341|ref|XP_006352263.1|	--	PF03168.11
	TRINITY_DN11637_c0_g2	594.12	5.59e-37	6.89319	up	3.4e-05	2.78175	up	6.18e-06	5.00933	up	--	--	--	--	--	--	WRKY DNA -binding domain	Probable WRKY transcription factor 53 OS=Arabidopsis thaliana GN=WRKY53 PE=1 SV=1	PREDICTED: probable WRKY transcription factor 53 isoform X1 [Solanum tuberosum]	gi|971559007|ref|XP_015166338.1|	--	PF03106.13
	TRINITY_DN117577_c0_g1	2053.12	1.1e-211	8.84268	up	6.97e-66	5.4525	up	2.32e-11	2.22554	up	[U]	Intracellular trafficking, secretion, and vesicular transport	Biological Process: signal transduction (GO:0007165);; Biological Process: response to hormone (GO:0009725);; Biological Process: cellular catabolic process (GO:0044248);; Biological Process: single-organism catabolic process (GO:0044712);; Biological Process: organic substance metabolic process (GO:0071704);;	--	--	--	WD40-like Beta Propeller Repeat;; Dipeptidyl peptidase IV (DPP IV) N-terminal region	Protein TolB OS=Pelobacter carbinolicus (strain DSM 2380 / Gra Bd 1) GN=tolB PE=3 SV=2	PREDICTED: uncharacterized protein LOC102589112 [Solanum tuberosum]	gi|565402396|ref|XP_006366666.1|	--	PF07676.10;PF00930.19
	TRINITY_DN117853_c0_g1	1536.12	0	4.98177	up	2.44e-226	4.44061	up	5.58e-205	4.02118	up	--	--	Molecular Function: peroxidase activity (GO:0004601);; Cellular Component: extracellular region (GO:0005576);; Biological Process: response to oxidative stress (GO:0006979);; Cellular Component: plant-type cell wall (GO:0009505);; Cellular Component: plasmodesma (GO:0009506);; Biological Process: plant-type cell wall organization (GO:0009664);; Biological Process: regulation of meristem growth (G…	--	--	--	Peroxidase	Peroxidase 12 OS=Arabidopsis thaliana GN=PER12 PE=1 SV=1	PREDICTED: peroxidase 12-like [Solanum tuberosum]	gi|565386497|ref|XP_006359048.1|	--	PF00141.21
	TRINITY_DN117920_c0_g1	1211.12	2.07e-257	12.034	up	5.18e-66	9.74994	up	8.6e-149	7.44823	up	[S]	Function unknown	Cellular Component: extracellular region (GO:0005576);; Biological Process: defense response (GO:0006952);; Biological Process: response to biotic stimulus (GO:0009607);;	K13449|1.1504e-68|vvi:100258414|PR1; pathogenesis-related protein; K13449 pathogenesis-related protein 1 (A)	[S]	Function unknown	Cysteine-rich secretory protein family	Basic form of pathogenesis-related protein 1 OS=Nicotiana tabacum PE=3 SV=1	pathogenesis-related protein PR-1 precursor [Capsicum annuum]	gi|13560653|gb|AAK30143.1|AF348141_1	--	PF00188.24
	TRINITY_DN118829_c0_g1	914.12	2.7e-76	6.95907	up	4.3e-13	4.11451	up	7.93e-08	4.47523	up	--	--	--	--	--	--	VQ motif	--	PREDICTED: VQ motif-containing protein 22-like [Solanum tuberosum]	gi|565383109|ref|XP_006357866.1|	--	PF05678.12
	TRINITY_DN119083_c0_g1	951.12	9.97e-158	3.75761	up	5.8e-07	2.71051	up	1e-12	4.23586	up	--	--	Cellular Component: cytoplasm (GO:0005737);; Molecular Function: oxidoreductase activity, acting on single donors with incorporation of molecular oxygen, incorporation of two atoms of oxygen (GO:0016702);; Biological Process: oxylipin biosynthetic process (GO:0031408);; Molecular Function: metal ion binding (GO:0046872);; Biological Process: oxidation-reduction process (GO:0055114);;	K15718|7.93944e-116|vvi:100252850|probable linoleate 9S-lipoxygenase 5; K15718 linoleate 9S-lipoxygenase [EC:1.13.11.58] (A)	--	--	Lipoxygenase	Probable linoleate 9S-lipoxygenase 5 OS=Solanum tuberosum GN=LOX1.5 PE=2 SV=1	lipoxygenase (LOX) [Solanum lycopersicum]	gi|1161570|emb|CAA64415.1|	--	PF00305.17
	TRINITY_DN119469_c0_g1	1093.12	3.95e-80	3.86289	up	7.71e-15	2.83405	up	1.27e-08	4.29123	up	--	--	Biological Process: transcription, DNA-templated (GO:0006351);;	--	--	--	AP2 domain	Ethylene-responsive transcription factor ERF012 OS=Arabidopsis thaliana GN=ERF012 PE=2 SV=1	PREDICTED: ethylene-responsive transcription factor ERF014 [Solanum tuberosum]	gi|565370571|ref|XP_006351893.1|	--	PF00847.18
	TRINITY_DN119644_c0_g1	1158.12	2.89e-83	1.5985	up	6.94e-10	2.28695	up	8.63e-33	5.21874	up	[IQR]	--	Molecular Function: alcohol dehydrogenase (NAD) activity (GO:0004022);; Biological Process: oxidation-reduction process (GO:0055114);;	--	[R]	General function prediction only	Enoyl-(Acyl carrier protein) reductase;; short chain dehydrogenase;; KR domain	Secoisolariciresinol dehydrogenase (Fragment) OS=Podophyllum peltatum PE=1 SV=1	PREDICTED: secoisolariciresinol dehydrogenase-like [Solanum tuberosum]	gi|565391824|ref|XP_006361611.1|	--	PF13561.4;PF00106.23;PF08659.8
	TRINITY_DN119676_c0_g1	398.12	6.19e-27	3.47753	up	0.00242866	1.92107	up	0.000216522	1.44844	up	--	--	--	--	--	--	--	--	PREDICTED: protein TIFY 5A-like [Nicotiana sylvestris]	gi|698509598|ref|XP_009800006.1|	--	--
	TRINITY_DN119898_c0_g1	1590.12	5.1e-83	7.21282	up	1.56e-05	-2.44723	down	4.1e-07	3.53345	up	--	--	Cellular Component: integral component of membrane (GO:0016021);;	--	--	--	Petal formation-expressed	Probable F-box protein At4g22030 OS=Arabidopsis thaliana GN=At4g22030 PE=4 SV=1	PREDICTED: probable F-box protein At4g22030 [Solanum tuberosum]	gi|971551687|ref|XP_015164537.1|	--	PF14476.4
	TRINITY_DN12110_c1_g7	2645.12	1.34e-128	3.50682	up	0.00870318	1.20723	up	9.09e-06	2.07468	up	--	--	Cellular Component: vacuole (GO:0005773);; Molecular Function: lipid binding (GO:0008289);; Cellular Component: integral component of membrane (GO:0016021);;	--	[I]	Lipid transport and metabolism	START domain	StAR-related lipid transfer protein 7, mitochondrial OS=Mus musculus GN=Stard7 PE=1 SV=2	PREDICTED: uncharacterized protein LOC107028511 [Solanum pennellii]	gi|970047139|ref|XP_015085085.1|	--	PF01852.17
	TRINITY_DN12118_c0_g1	999.12	1.48e-99	4.75929	up	6.31e-13	3.2273	up	6.74e-06	6.28133	up	--	--	--	--	--	--	Protein of unknown function (DUF1645)	--	PREDICTED: uncharacterized protein LOC102587306 [Solanum tuberosum]	gi|565375629|ref|XP_006354320.1|	--	PF07816.9
	TRINITY_DN12124_c0_g2	3723.12	0	1.81479	up	0.00781005	1.0843	up	0.000209836	2.53363	up	[RTKL]	--	Molecular Function: protein serine/threonine kinase activity (GO:0004674);; Molecular Function: ATP binding (GO:0005524);; Biological Process: protein phosphorylation (GO:0006468);; Cellular Component: integral component of membrane (GO:0016021);;	--	--	--	Protein kinase domain;; Protein tyrosine kinase;; Leucine rich repeat;; Leucine Rich repeats (2 copies);; Leucine Rich Repeat;; Leucine Rich repeat;; Leucine rich repeat N-terminal domain	LRR receptor-like serine/threonine-protein kinase ERL1 OS=Arabidopsis thaliana GN=ERL1 PE=1 SV=1	PREDICTED: LRR receptor-like serine/threonine-protein kinase ERL1 [Solanum tuberosum]	gi|565362634|ref|XP_006348051.1|	--	PF00069.23;PF07714.15;PF13855.4;PF12799.5;PF00560.31;PF13516.4;PF08263.10
	TRINITY_DN12228_c0_g1	1437.12	2.45e-252	2.85106	up	2.2e-13	1.79868	up	4.78e-16	3.81397	up	--	--	--	--	--	--	--	--	PREDICTED: uncharacterized protein LOC102590433 [Solanum tuberosum]	gi|565369732|ref|XP_006351488.1|	--	--
	TRINITY_DN12236_c0_g2	4802.12	1.41e-78	1.09244	up	6.97e-14	-1.16758	down	1.44e-102	-1.67414	down	--	--	Cellular Component: integral component of membrane (GO:0016021);;	--	--	--	CBS domain	CBS domain-containing protein CBSX5 OS=Arabidopsis thaliana GN=CBSX5 PE=2 SV=2	PREDICTED: uncharacterized protein LOC102598819 [Solanum tuberosum]	gi|565360613|ref|XP_006347061.1|	--	PF00571.26
	TRINITY_DN12262_c0_g1	1060.12	1.84e-24	1.73646	up	1.13e-16	5.01273	up	2.76e-10	8.0001	up	--	--	--	--	--	--	Senescence regulator	--	PREDICTED: uncharacterized protein LOC102591579 [Solanum tuberosum]	gi|565375639|ref|XP_006354325.1|	--	PF04520.11
	TRINITY_DN133547_c0_g1	505.12	1.08e-78	1.2364	up	2.33e-10	2.31852	up	5e-10	2.28846	up	--	--	Molecular Function: electron carrier activity (GO:0009055);; Biological Process: photomorphogenesis (GO:0009640);; Biological Process: response to abscisic acid (GO:0009737);; Biological Process: embryo development ending in seed dormancy (GO:0009793);; Biological Process: seed germination (GO:0009845);; Biological Process: pollination (GO:0009856);; Biological Process: regulation of flower devel…	--	--	--	Plastocyanin-like domain	Basic blue protein OS=Cucumis sativus PE=1 SV=1	PREDICTED: basic blue protein-like [Solanum pennellii]	gi|969997400|ref|XP_015067704.1|	--	PF02298.15
	TRINITY_DN133966_c0_g1	630.12	2.72e-41	4.27564	up	2.87e-05	1.98949	up	2.73e-10	3.86866	up	--	--	Biological Process: protein polyubiquitination (GO:0000209);; Molecular Function: zinc ion binding (GO:0008270);; Biological Process: response to chitin (GO:0010200);; Biological Process: protein ubiquitination involved in ubiquitin-dependent protein catabolic process (GO:0042787);; Biological Process: proteasome-mediated ubiquitin-dependent protein catabolic process (GO:0043161);; Molecular Func…	--	[O]	Posttranslational modification, protein turnover, chaperones	Ring finger domain;; Zinc finger, C3HC4 type (RING finger);; RING-H2 zinc finger domain;; Zinc finger, C3HC4 type (RING finger);; Anaphase-promoting complex subunit 11 RING-H2 finger;; RING-type zinc-finger	E3 ubiquitin-protein ligase RING1-like OS=Arabidopsis thaliana GN=At3g19950 PE=1 SV=1	PREDICTED: E3 ubiquitin-protein ligase RING1-like [Solanum lycopersicum]	gi|460387765|ref|XP_004239544.1|	--	PF13639.4;PF13923.4;PF12678.5;PF00097.23;PF12861.5;PF13445.4
	TRINITY_DN133987_c0_g1	331.13	2.94e-88	6.01942	up	2.1e-06	2.26942	up	0.000662454	1.43609	up	--	--	Biological Process: transition metal ion transport (GO:0000041);;	--	--	--	PAR1 protein	--	PREDICTED: uncharacterized protein LOC104118395 [Nicotiana tomentosiformis]	gi|697147517|ref|XP_009627921.1|	--	PF06521.9
	TRINITY_DN134062_c0_g1	1068.12	2.12e-60	1.71636	up	1.01e-08	1.98545	up	3.55e-06	3.94555	up	--	--	--	--	--	--	--	U-box domain-containing protein 26 OS=Arabidopsis thaliana GN=PUB26 PE=2 SV=1	PREDICTED: U-box domain-containing protein 26 [Solanum pennellii]	gi|970060846|ref|XP_015057196.1|	--	--
	TRINITY_DN134156_c0_g1	610.12	4.47e-12	1.46774	up	1.52e-05	2.13086	up	0.00840841	1.06869	up	--	--	--	--	--	--	--	--	PREDICTED: uncharacterized protein LOC104115699 [Nicotiana tomentosiformis]	gi|697141127|ref|XP_009624673.1|	--	--
	TRINITY_DN134779_c0_g1	274.14	1.06e-12	1.77046	up	0.000239338	1.62643	up	0.00226408	1.88062	up	[R]	General function prediction only	--	K12795|1.44281e-35|sbi:SORBI_03g028430|SORBIDRAFT_03g028430, Sb03g028430; hypothetical protein; K12795 suppressor of G2 allele of SKP1 (A)	[T]	Signal transduction mechanisms	SGS domain	Protein SGT1 homolog OS=Oryza sativa subsp. japonica GN=SGT1 PE=1 SV=1	unnamed protein product [Coffea canephora]	gi|661891245|emb|CDP05127.1|	--	PF05002.13
	TRINITY_DN135346_c0_g1	587.12	4.22e-19	6.97428	up	9.79e-08	4.81905	up	3.4e-05	4.6984	up	--	--	--	--	--	--	Alginate lyase	Citrate-binding protein OS=Hevea brasiliensis GN=CBP PE=1 SV=1	PREDICTED: citrate-binding protein-like [Solanum tuberosum]	gi|565368766|ref|XP_006351012.1|	--	PF08787.9
	TRINITY_DN136553_c0_g1	1348.12	2.07e-07	1.37919	up	0.00446981	1.47155	up	1.03e-10	-2.05629	down	--	--	--	--	[R]	General function prediction only	Leucine rich repeat;; Leucine Rich repeats (2 copies);; Leucine Rich repeat;; Leucine rich repeat N-terminal domain;; Leucine Rich Repeat;; FNIP Repeat	LRR receptor-like serine/threonine-protein kinase EFR OS=Arabidopsis thaliana GN=EFR PE=1 SV=1	PREDICTED: LRR receptor-like serine/threonine-protein kinase ERL1 [Solanum tuberosum]	gi|565385073|ref|XP_006358444.1|	--	PF13855.4;PF12799.5;PF13516.4;PF08263.10;PF00560.31;PF05725.10
	TRINITY_DN14520_c0_g1	1119.12	1.98e-20	1.93693	up	2.44e-10	5.13493	up	8.45e-06	4.98078	up	--	--	Molecular Function: sequence-specific DNA binding transcription factor activity (GO:0003700);; Biological Process: regulation of transcription, DNA-templated (GO:0006355);; Molecular Function: protein dimerization activity (GO:0046983);;	--	--	--	Helix-loop-helix DNA-binding domain	Transcription factor bHLH96 OS=Arabidopsis thaliana GN=BHLH96 PE=2 SV=1	PREDICTED: transcription factor bHLH71-like [Solanum tuberosum]	gi|565372571|ref|XP_006352865.1|	--	PF00010.24
	TRINITY_DN149566_c0_g1	2812.12	1.05e-189	3.66763	up	1.88e-08	1.52	up	3.41e-36	3.53823	up	[RTKL]	--	Molecular Function: protein serine/threonine kinase activity (GO:0004674);; Molecular Function: ATP binding (GO:0005524);; Biological Process: protein phosphorylation (GO:0006468);; Cellular Component: integral component of membrane (GO:0016021);;	--	[T]	Signal transduction mechanisms	Protein kinase domain;; Protein tyrosine kinase;; Regulator of chromosome condensation (RCC1) repeat;; Phosphotransferase enzyme family;; ABC1 family	Serine/threonine-protein kinase-like protein CCR4 OS=Arabidopsis thaliana GN=CCR4 PE=1 SV=1	PREDICTED: serine/threonine-protein kinase-like protein CCR4 [Solanum pennellii]	gi|970060542|ref|XP_015057037.1|	--	PF00069.23;PF07714.15;PF13540.4;PF01636.21;PF03109.14
	TRINITY_DN149572_c0_g1	1727.12	5.13e-21	1.0936	up	5.28e-07	1.21903	up	1.73e-16	1.98258	up	--	--	--	--	--	--	--	--	PREDICTED: uncharacterized protein LOC102605020 [Solanum tuberosum]	gi|565348777|ref|XP_006341379.1|	--	--
	TRINITY_DN149702_c2_g1	1961.12	0	1.84296	up	4.21e-61	2.94889	up	1.8e-57	5.75361	up	[O]	Posttranslational modification, protein turnover, chaperones	Molecular Function: ATP binding (GO:0005524);; Cellular Component: integral component of membrane (GO:0016021);;	--	[O]	Posttranslational modification, protein turnover, chaperones	Domain associated at C-terminal with AAA;; ATPase family associated with various cellular activities (AAA)	AAA-ATPase At3g28580 OS=Arabidopsis thaliana GN=At3g28580 PE=2 SV=1	PREDICTED: LOW QUALITY PROTEIN: AAA-ATPase At3g28580-like [Solanum pennellii]	gi|970030648|ref|XP_015076609.1|	--	PF14363.4;PF00004.27
	TRINITY_DN150069_c0_g2	1642.12	5.82e-163	4.40409	up	2.33e-12	1.60889	up	0	-2.80461	down	[I]	Lipid transport and metabolism	Molecular Function: hydroxymethylglutaryl-CoA reductase (NADPH) activity (GO:0004420);; Cellular Component: peroxisomal membrane (GO:0005778);; Cellular Component: endoplasmic reticulum membrane (GO:0005789);; Biological Process: isoprenoid biosynthetic process (GO:0008299);; Biological Process: coenzyme A metabolic process (GO:0015936);; Cellular Component: integral component of membrane (GO:001…	K00021|0|rcu:RCOM_0612970|hmg-CoA reductase, putative (EC:1.1.1.34); K00021 hydroxymethylglutaryl-CoA reductase (NADPH) [EC:1.1.1.34] (A)	[I]	Lipid transport and metabolism	Hydroxymethylglutaryl-coenzyme A reductase	3-hydroxy-3-methylglutaryl-coenzyme A reductase OS=Nicotiana sylvestris GN=HMGR PE=2 SV=1	hydroxy 3 methylglutaryl coenzyme A reductase [Nicotiana benthamiana]	gi|862574770|dbj|BAR94040.1|	--	PF00368.16
	TRINITY_DN150168_c1_g1	1998.12	0	3.38163	up	1.98e-29	2.74902	up	1.02e-131	4.71618	up	[O]	Posttranslational modification, protein turnover, chaperones	Molecular Function: ATP binding (GO:0005524);; Cellular Component: membrane (GO:0016020);;	--	[O]	Posttranslational modification, protein turnover, chaperones	Domain associated at C-terminal with AAA;; ATPase family associated with various cellular activities (AAA)	AAA-ATPase At3g28600 OS=Arabidopsis thaliana GN=At3g28600 PE=2 SV=1	PREDICTED: AAA-ATPase At3g28600-like [Solanum tuberosum]	gi|565342729|ref|XP_006338493.1|	--	PF14363.4;PF00004.27
	TRINITY_DN150324_c0_g1	929.12	3.05e-81	11.433	up	2.12e-38	6.8103	up	4.23e-39	7.20586	up	--	--	Cellular Component: integral component of membrane (GO:0016021);;	--	--	--	PLAT/LH2 domain;; Embryo-specific protein 3, (ATS3)	--	PREDICTED: uncharacterized protein LOC102600894 [Solanum tuberosum]	gi|565355420|ref|XP_006344587.1|	--	PF01477.21;PF06232.9
	TRINITY_DN150409_c0_g1	1795.12	2.25e-107	3.80762	up	1.87e-06	2.50169	up	2.15e-05	4.15461	up	--	--	Molecular Function: DNA binding (GO:0003677);; Molecular Function: sequence-specific DNA binding transcription factor activity (GO:0003700);; Cellular Component: nucleus (GO:0005634);; Biological Process: regulation of transcription, DNA-templated (GO:0006355);;	--	--	--	AP2 domain	Ethylene-responsive transcription factor ERF061 OS=Arabidopsis thaliana GN=ERF061 PE=2 SV=1	PREDICTED: ethylene-responsive transcription factor ERF061-like [Solanum pennellii]	gi|970044453|ref|XP_015083644.1|	--	PF00847.18
	TRINITY_DN150506_c0_g1	930.12	3.69e-220	4.2528	up	1.28e-10	2.68074	up	2.34e-10	4.65928	up	[O]	Posttranslational modification, protein turnover, chaperones	Molecular Function: glutathione transferase activity (GO:0004364);; Molecular Function: lactoylglutathione lyase activity (GO:0004462);; Cellular Component: cytoplasm (GO:0005737);; Biological Process: glutathione metabolic process (GO:0006749);; Biological Process: toxin catabolic process (GO:0009407);;	K00799|5.9202e-116|rcu:RCOM_0477560|glutathione s-transferase, putative (EC:4.4.1.5); K00799 glutathione S-transferase [EC:2.5.1.18] (A)	[O]	Posttranslational modification, protein turnover, chaperones	Glutathione S-transferase, N-terminal domain;; Glutathione S-transferase, N-terminal domain;; Glutathione S-transferase, C-terminal domain;; Glutathione S-transferase, C-terminal domain;; Glutathione S-transferase, N-terminal domain	Probable glutathione S-transferase parA OS=Nicotiana tabacum GN=PARA PE=2 SV=1	PREDICTED: probable glutathione S-transferase parA [Solanum pennellii]	gi|970040804|ref|XP_015081795.1|	--	PF02798.18;PF13417.4;PF13410.4;PF00043.23;PF13409.4
	TRINITY_DN150518_c0_g1	861.12	1.8e-47	6.96044	up	1.88e-09	5.24344	up	1.97e-07	6.96282	up	--	--	Molecular Function: DNA binding (GO:0003677);; Molecular Function: sequence-specific DNA binding transcription factor activity (GO:0003700);; Cellular Component: nucleus (GO:0005634);; Biological Process: regulation of transcription, DNA-templated (GO:0006355);; Biological Process: defense response (GO:0006952);; Biological Process: fruit ripening (GO:0009835);; Biological Process: regulation of …	K14516|4.35752e-30|rcu:RCOM_1007740|Ethylene-responsive transcription factor 1B, putative; K14516 ethylene-responsive transcription factor 1 (A)	--	--	AP2 domain	Ethylene-responsive transcription factor 1B OS=Arabidopsis thaliana GN=ERF1B PE=1 SV=2	PREDICTED: ethylene-responsive transcription factor 1B-like [Solanum tuberosum]	gi|565389261|ref|XP_006360378.1|	--	PF00847.18
	TRINITY_DN150746_c0_g1	892.12	3.98e-190	7.45203	up	3.8e-13	2.56699	up	9.77e-09	2.08016	up	[O]	Posttranslational modification, protein turnover, chaperones	Molecular Function: glutathione transferase activity (GO:0004364);; Cellular Component: cytoplasm (GO:0005737);; Biological Process: glutathione metabolic process (GO:0006749);; Biological Process: toxin catabolic process (GO:0009407);; Biological Process: auxin-activated signaling pathway (GO:0009734);;	K00799|9.90883e-92|vvi:100264838|probable glutathione S-transferase; K00799 glutathione S-transferase [EC:2.5.1.18] (A)	[O]	Posttranslational modification, protein turnover, chaperones	Glutathione S-transferase, N-terminal domain;; Glutathione S-transferase, N-terminal domain;; Glutathione S-transferase, C-terminal domain;; Glutathione S-transferase, N-terminal domain	Probable glutathione S-transferase OS=Nicotiana tabacum PE=2 SV=1	PREDICTED: probable glutathione S-transferase [Solanum lycopersicum]	gi|460408228|ref|XP_004249548.1|	--	PF02798.18;PF13417.4;PF00043.23;PF13409.4
	TRINITY_DN150999_c0_g1	771.12	2.15e-54	8.09226	up	2.19e-05	3.21486	up	3.62e-06	4.40475	up	--	--	Molecular Function: enzyme inhibitor activity (GO:0004857);; Biological Process: negative regulation of catalytic activity (GO:0043086);;	--	--	--	Plant invertase/pectin methylesterase inhibitor	21 kDa protein OS=Daucus carota PE=2 SV=1	PREDICTED: 21 kDa protein-like [Solanum tuberosum]	gi|565383195|ref|XP_006357906.1|	--	PF04043.13
	TRINITY_DN153643_c0_g1	974.12	2.53e-14	1.48672	up	0.000300254	1.38832	up	0.000180044	1.67935	up	--	--	--	--	--	--	--	--	PREDICTED: uncharacterized protein LOC104645727 [Solanum lycopersicum]	gi|723671937|ref|XP_010316318.1|	--	--
	TRINITY_DN155130_c0_g1	301.13	2.33e-08	1.51589	up	1.37e-07	4.77704	up	5.2e-15	-2.16089	down	--	--	Molecular Function: 1-aminocyclopropane-1-carboxylate synthase activity (GO:0016847);; Molecular Function: pyridoxal phosphate binding (GO:0030170);; Biological Process: 1-aminocyclopropane-1-carboxylate biosynthetic process (GO:0042218);;	K01762|9.29825e-80|rcu:RCOM_1688460|acc synthase, putative (EC:4.4.1.14); K01762 1-aminocyclopropane-1-carboxylate synthase [EC:4.4.1.14] (A)	[T]	Signal transduction mechanisms	Aminotransferase class I and II	1-aminocyclopropane-1-carboxylate synthase 6 OS=Arabidopsis thaliana GN=ACS6 PE=1 SV=2	1-aminocyclopropane-1-carboxylate synthase [Solanum tuberosum]	gi|568215144|ref|NP_001275367.1|	--	PF00155.19
	TRINITY_DN16072_c0_g3	1545.12	2.21e-73	5.89657	up	1.2e-05	3.73107	up	8.78e-20	4.39815	up	[R]	General function prediction only	Cellular Component: integral component of membrane (GO:0016021);;	--	[R]	General function prediction only	Ankyrin repeats (3 copies);; Domain of unknown function;; Ankyrin repeats (many copies);; Ankyrin repeats (many copies);; Ankyrin repeat;; Ankyrin repeat	Ankyrin repeat-containing protein At5g02620 OS=Arabidopsis thaliana GN=At5g02620 PE=1 SV=1	PREDICTED: ankyrin repeat-containing protein At3g12360-like [Solanum tuberosum]	gi|565369984|ref|XP_006351610.1|	--	PF12796.5;PF13962.4;PF13637.4;PF13857.4;PF13606.4;PF00023.28
	TRINITY_DN161555_c0_g1	678.12	8.38e-55	5.9221	up	0.00364703	2.33432	up	1.48e-06	3.54492	up	--	--	Molecular Function: DNA binding (GO:0003677);; Molecular Function: sequence-specific DNA binding transcription factor activity (GO:0003700);; Cellular Component: nucleus (GO:0005634);; Biological Process: regulation of transcription, DNA-templated (GO:0006355);; Biological Process: defense response (GO:0006952);;	--	--	--	AP2 domain	Pathogenesis-related genes transcriptional activator PTI5 OS=Solanum lycopersicum GN=PTI5 PE=2 SV=1	PREDICTED: pathogenesis-related genes transcriptional activator PTI5 [Solanum tuberosum]	gi|565403499|ref|XP_006367196.1|	--	PF00847.18
	TRINITY_DN165853_c0_g1	1931.12	0	3.53709	up	3.34e-20	2.71525	up	1.25e-63	2.69786	up	--	--	Molecular Function: monooxygenase activity (GO:0004497);; Molecular Function: iron ion binding (GO:0005506);; Biological Process: defense response (GO:0006952);; Cellular Component: chloroplast thylakoid membrane (GO:0009535);; Biological Process: jasmonic acid biosynthetic process (GO:0009695);; Cellular Component: chloroplast envelope (GO:0009941);; Biological Process: sterol metabolic process …	--	--	--	Cytochrome P450	Allene oxide synthase, chloroplastic OS=Arabidopsis thaliana GN=CYP74A PE=1 SV=3	PREDICTED: allene oxide synthase, chloroplastic [Solanum tuberosum]	gi|565401921|ref|XP_006366441.1|	--	PF00067.20
	TRINITY_DN165980_c0_g1	4075.12	2.44e-39	1.86698	up	3.6e-08	1.78726	up	8.13e-14	2.18759	up	[RTKL]	--	Molecular Function: peptide receptor activity (GO:0001653);; Molecular Function: protein serine/threonine kinase activity (GO:0004674);; Molecular Function: phosphoprotein phosphatase activity (GO:0004721);; Molecular Function: ATP binding (GO:0005524);; Biological Process: protein phosphorylation (GO:0006468);; Biological Process: protein dephosphorylation (GO:0006470);; Biological Process: sign…	--	--	--	Protein kinase domain;; Protein tyrosine kinase;; Leucine rich repeat;; Leucine Rich repeats (2 copies);; Leucine Rich Repeat;; Leucine rich repeat N-terminal domain;; Leucine Rich repeat	Phytosulfokine receptor 2 OS=Arabidopsis thaliana GN=PSKR2 PE=2 SV=1	PREDICTED: phytosulfokine receptor 2 [Solanum pennellii]	gi|970038780|ref|XP_015080725.1|	--	PF00069.23;PF07714.15;PF13855.4;PF12799.5;PF00560.31;PF08263.10;PF13516.4
	TRINITY_DN166082_c0_g1	3186.12	0	3.41283	up	2.73e-12	1.68702	up	1.15e-64	3.09331	up	[RTKL]	--	Molecular Function: protein kinase activity (GO:0004672);; Molecular Function: ATP binding (GO:0005524);; Biological Process: protein phosphorylation (GO:0006468);; Cellular Component: integral component of membrane (GO:0016021);; Biological Process: innate immune response (GO:0045087);;	--	--	--	Protein kinase domain;; Protein tyrosine kinase;; LysM domain	LysM domain receptor-like kinase 4 OS=Arabidopsis thaliana GN=LYK4 PE=1 SV=1	PREDICTED: lysM domain receptor-like kinase 4 [Solanum lycopersicum]	gi|460372544|ref|XP_004232089.1|	--	PF00069.23;PF07714.15;PF01476.18
	TRINITY_DN166212_c0_g1	1790.12	0	1.95135	up	1.11e-44	3.29069	up	1.52e-26	4.60146	up	[P]	Inorganic ion transport and metabolism	Biological Process: amino acid transmembrane transport (GO:0003333);; Molecular Function: catalase activity (GO:0004096);; Cellular Component: peroxisome (GO:0005777);; Molecular Function: amino acid transmembrane transporter activity (GO:0015171);; Cellular Component: integral component of membrane (GO:0016021);; Molecular Function: heme binding (GO:0020037);; Biological Process: response to hyd…	K03781|0|vvi:100244516|catalase isozyme 1; K03781 catalase [EC:1.11.1.6] (A)	[P]	Inorganic ion transport and metabolism	Catalase;; Catalase-related immune-responsive	Catalase isozyme 2 OS=Solanum lycopersicum GN=CAT2 PE=2 SV=1	catalase isozyme 2 [Solanum lycopersicum]	gi|854282574|ref|NP_001234186.2|	--	PF00199.17;PF06628.10
	TRINITY_DN166305_c0_g1	353.13	5.33e-26	1.18109	up	5.47e-06	-1.41294	down	1.13e-64	-2.28875	down	[Z]	Cytoskeleton	Molecular Function: GTPase activity (GO:0003924);; Molecular Function: structural constituent of cytoskeleton (GO:0005200);; Molecular Function: GTP binding (GO:0005525);; Cellular Component: Golgi apparatus (GO:0005794);; Cellular Component: microtubule (GO:0005874);; Biological Process: gluconeogenesis (GO:0006094);; Biological Process: cytoskeleton organization (GO:0007010);; Biological Proces…	K07375|1.1442e-120|rcu:RCOM_1495920|tubulin beta chain, putative; K07375 tubulin beta (A)	[Z]	Cytoskeleton	Tubulin/FtsZ family, GTPase domain	Tubulin beta-8 chain OS=Arabidopsis thaliana GN=TUBB8 PE=2 SV=2	Tubulin beta-8 chain -like protein [Gossypium arboreum]	gi|728842512|gb|KHG21955.1|	--	PF00091.23
	TRINITY_DN166430_c0_g1	1568.12	2.22e-43	1.87732	up	5.73e-05	1.19009	up	3.26e-05	1.2066	up	--	--	Biological Process: lipid metabolic process (GO:0006629);; Molecular Function: hydrolase activity (GO:0016787);;	--	[I]	Lipid transport and metabolism	Lipase (class 3)	Phospholipase A1-Igamma1, chloroplastic OS=Arabidopsis thaliana GN=At1g06800 PE=1 SV=2	PREDICTED: phospholipase A1-Igamma2, chloroplastic-like [Solanum tuberosum]	gi|565366130|ref|XP_006349747.1|	--	PF01764.23
	TRINITY_DN166668_c0_g1	1029.12	2.57e-49	2.36494	up	0.000689519	1.52954	up	1.67e-12	2.42187	up	--	--	Biological Process: response to acid chemical (GO:0001101);; Biological Process: response to stress (GO:0006950);; Biological Process: signal transduction (GO:0007165);; Biological Process: response to abiotic stimulus (GO:0009628);; Biological Process: response to hormone (GO:0009725);; Cellular Component: membrane (GO:0016020);; Biological Process: response to oxygen-containing compound (GO:190…	--	--	--	F-box domain	F-box protein At2g27310 OS=Arabidopsis thaliana GN=At2g27310 PE=2 SV=1	PREDICTED: F-box protein At2g27310 [Solanum lycopersicum]	gi|460411356|ref|XP_004251078.1|	--	PF00646.31
	TRINITY_DN167063_c0_g1	163.32	1.09e-41	9.47134	up	1.19e-14	5.81825	up	3.32e-09	7.63873	up	--	--	Cellular Component: vacuole (GO:0005773);; Biological Process: killing of cells of other organism (GO:0031640);; Biological Process: defense response to fungus (GO:0050832);;	--	--	--	Thaumatin family	Osmotin-like protein OSML81 OS=Solanum commersonii PE=2 SV=1	RecName: Full=Osmotin-like protein OSML81; AltName: Full=PA81; Flags: Precursor	gi|1709497|sp|P50702.1|OS81_SOLCO	--	PF00314.15
	TRINITY_DN167129_c0_g1	645.12	1.59e-09	1.25738	up	1.75e-06	-1.51929	down	1.01e-13	-2.18238	down	[QR]	--	Cellular Component: cytosol (GO:0005829);; Biological Process: regulation of transcription, DNA-templated (GO:0006355);; Molecular Function: histone-arginine N-methyltransferase activity (GO:0008469);; Biological Process: peptidyl-arginine methylation, to asymmetrical-dimethyl arginine (GO:0019919);; Biological Process: histone arginine methylation (GO:0034969);; Molecular Function: protein-argin…	K05931|9.6034e-91|vvi:100245917|probable histone-arginine methyltransferase 1.3; K05931 histone-arginine methyltransferase CARM1 [EC:2.1.1.125] (A)	[OK]	--	Ribosomal protein L11 methyltransferase (PrmA)	Probable histone-arginine methyltransferase 1.3 OS=Arabidopsis thaliana GN=PRMT13 PE=2 SV=3	PREDICTED: probable histone-arginine methyltransferase 1.3 [Nicotiana tomentosiformis]	gi|697117477|ref|XP_009612678.1|	--	PF06325.11
	TRINITY_DN167209_c0_g1	778.12	3.41e-119	4.66744	up	4.58e-11	2.67784	up	6.12e-12	5.97656	up	--	--	Molecular Function: calcium ion binding (GO:0005509);; Biological Process: response to endogenous stimulus (GO:0009719);; Biological Process: salicylic acid mediated signaling pathway (GO:0009863);; Biological Process: cellular response to stress (GO:0033554);; Biological Process: intracellular signal transduction (GO:0035556);; Biological Process: cellular biosynthetic process (GO:0044249);; Bio…	K13448|8.99347e-56|rcu:RCOM_1677910|Polcalcin Jun o, putative; K13448 calcium-binding protein CML (A)	[T]	Signal transduction mechanisms	EF hand;; EF-hand domain;; EF-hand domain pair;; EF-hand domain pair;; EF hand;; Cytoskeletal-regulatory complex EF hand	Putative calcium-binding protein CML19 OS=Oryza sativa subsp. japonica GN=CML19 PE=3 SV=1	PREDICTED: putative calcium-binding protein CML19 [Solanum tuberosum]	gi|565343119|ref|XP_006338687.1|	--	PF00036.30;PF13405.4;PF13499.4;PF13833.4;PF13202.4;PF12763.5
	TRINITY_DN167304_c0_g2	925.12	1.48e-115	5.14905	up	5.46e-07	2.32066	up	0.000383314	1.59647	up	--	--	Molecular Function: glucuronyl-galactosyl-proteoglycan 4-alpha-N-acetylglucosaminyltransferase activity (GO:0001888);; Molecular Function: hydrolase activity, hydrolyzing O-glycosyl compounds (GO:0004553);; Biological Process: carbohydrate metabolic process (GO:0005975);; Biological Process: glycosaminoglycan biosynthetic process (GO:0006024);; Biological Process: heparan sulfate proteoglycan bio…	--	[GMW]	--	Glycosyl transferase family 64 domain	Glycosyltransferase family protein 64 protein C5 OS=Arabidopsis thaliana GN=At5g04500 PE=2 SV=1	PREDICTED: glycosyltransferase family protein 64 protein C5 [Solanum tuberosum]	gi|565389521|ref|XP_006360502.1|	--	PF09258.8
	TRINITY_DN167925_c0_g1	2149.12	5.96e-59	2.18527	up	0.0080976	1.1738	up	2.01e-07	3.54054	up	--	--	--	--	--	--	--	--	PREDICTED: uncharacterized protein LOC102591503 [Solanum tuberosum]	gi|565347115|ref|XP_006340579.1|	--	--
	TRINITY_DN168759_c0_g1	450.12	4.05e-43	6.6965	up	1.92e-09	3.31047	up	1.46e-08	7.40419	up	--	--	--	--	--	--	--	--	--	--	--	--
	TRINITY_DN17093_c0_g1	1374.12	3.18e-13	2.34106	up	2.5e-09	-4.61994	down	5.31e-09	-6.21547	down	--	--	Molecular Function: chromatin binding (GO:0003682);;	--	--	--	SAWADEE domain	--	PREDICTED: uncharacterized protein LOC102601862 [Solanum tuberosum]	gi|971569016|ref|XP_006357658.2|	--	PF16719.3
	TRINITY_DN172839_c0_g1	359.13	5.36e-07	1.62516	up	0.00681819	-1.01214	down	0.00011076	-1.58833	down	--	--	--	--	--	--	--	--	--	--	--	--
	TRINITY_DN18391_c0_g2	1482.12	1e-10	1.15734	up	0.00542151	-1.12323	down	3.72e-39	-2.93668	down	--	--	--	--	--	--	--	--	PREDICTED: uncharacterized protein LOC102605999 isoform X2 [Solanum tuberosum]	gi|971564987|ref|XP_015167913.1|	--	--
	TRINITY_DN21193_c0_g1	690.12	1.04e-195	3.72032	up	6.15e-09	3.41814	up	4.46e-09	2.93842	up	--	--	Cellular Component: cytoplasm (GO:0005737);; Molecular Function: oxidoreductase activity, acting on single donors with incorporation of molecular oxygen, incorporation of two atoms of oxygen (GO:0016702);; Biological Process: oxylipin biosynthetic process (GO:0031408);; Molecular Function: metal ion binding (GO:0046872);; Biological Process: oxidation-reduction process (GO:0055114);;	K15718|0|vvi:100232917|LOX, LOXC; lipoxygenase (EC:1.13.11.12); K15718 linoleate 9S-lipoxygenase [EC:1.13.11.58] (A)	--	--	Lipoxygenase	Probable linoleate 9S-lipoxygenase 5 OS=Solanum tuberosum GN=LOX1.5 PE=2 SV=1	9-lipoxygenase [Capsicum annuum]	gi|478246969|gb|ABF19102.2|	--	PF00305.17
	TRINITY_DN21311_c0_g5	3042.12	4.35e-05	1.26832	up	4.29e-07	-2.18972	down	4.79e-11	-2.17742	down	--	--	Biological Process: gene silencing by RNA (GO:0031047);;	--	--	--	--	--	PREDICTED: uncharacterized protein LOC107002992 [Solanum pennellii]	gi|970059903|ref|XP_015056701.1|	--	--
	TRINITY_DN21480_c0_g2	474.12	0	6.03897	up	5.44e-49	6.76058	up	3.43e-20	7.54167	up	--	--	--	--	--	--	Glycine rich protein family	--	PREDICTED: glycine-rich protein-like [Nicotiana sylvestris]	gi|698527772|ref|XP_009760733.1|	--	PF07172.9
	TRINITY_DN21539_c0_g1	438.38	2.59e-108	6.46357	up	3.12e-11	2.40018	up	4.66e-20	3.41476	up	--	--	Biological Process: transition metal ion transport (GO:0000041);;	--	--	--	PAR1 protein;; PAR1 protein	--	PREDICTED: uncharacterized protein LOC102585649 [Solanum tuberosum]	gi|565343771|ref|XP_006339001.1|	--	PF06521.9;PF06521.9
	TRINITY_DN21588_c0_g1	1810.12	0	3.17913	up	1.37e-18	2.08457	up	2.08e-36	2.87868	up	--	--	Molecular Function: DNA binding (GO:0003677);; Molecular Function: sequence-specific DNA binding transcription factor activity (GO:0003700);; Cellular Component: nucleus (GO:0005634);; Biological Process: regulation of transcription, DNA-templated (GO:0006355);;	--	--	--	AP2 domain	Dehydration-responsive element-binding protein 2A OS=Arabidopsis thaliana GN=DREB2A PE=1 SV=1	PREDICTED: dehydration-responsive element-binding protein 2A-like [Solanum tuberosum]	gi|565378389|ref|XP_006355639.1|	--	PF00847.18
	TRINITY_DN21649_c0_g2	716.12	5.79e-77	4.31302	up	0.00218253	1.20162	up	1.07e-05	1.67194	up	--	--	--	--	--	--	--	--	PREDICTED: uncharacterized protein LOC107010435 [Solanum pennellii]	gi|970008674|ref|XP_015065205.1|	--	--
	TRINITY_DN21873_c0_g1	1898.12	0.00691759	2.89965	up	1.41e-05	-3.44523	down	0.000137871	-3.75177	down	[O]	Posttranslational modification, protein turnover, chaperones	Cellular Component: intracellular (GO:0005622);; Molecular Function: electron carrier activity (GO:0009055);; Molecular Function: protein disulfide oxidoreductase activity (GO:0015035);; Biological Process: intracellular signal transduction (GO:0035556);; Biological Process: cell redox homeostasis (GO:0045454);; Biological Process: anther development (GO:0048653);; Biological Process: oxidation-r…	--	--	--	Protein of unknown function, DUF547;; Domain found in Dishevelled, Egl-10, and Pleckstrin (DEP);; Glutaredoxin	DEP domain-containing protein 1B OS=Homo sapiens GN=DEPDC1B PE=1 SV=2	PREDICTED: uncharacterized protein LOC101246461 isoform X1 [Solanum lycopersicum]	gi|723655383|ref|XP_010315277.1|	--	PF04784.12;PF00610.19;PF00462.22
	TRINITY_DN22944_c0_g2	915.12	2.02e-68	3.54759	up	7.79e-19	5.68876	up	2.94e-10	3.70933	up	[RTKL]	--	Biological Process: response to molecule of bacterial origin (GO:0002237);; Molecular Function: protein serine/threonine kinase activity (GO:0004674);; Molecular Function: ATP binding (GO:0005524);; Cellular Component: intracellular (GO:0005622);; Biological Process: protein phosphorylation (GO:0006468);; Biological Process: protein targeting to membrane (GO:0006612);; Biological Process: positiv…	--	[T]	Signal transduction mechanisms	Protein kinase domain;; Protein tyrosine kinase	Probable serine/threonine-protein kinase Cx32, chloroplastic OS=Arabidopsis thaliana GN=At4g35600 PE=1 SV=2	PREDICTED: probable serine/threonine-protein kinase NAK [Solanum tuberosum]	gi|565350368|ref|XP_006342141.1|	--	PF00069.23;PF07714.15
	TRINITY_DN23948_c0_g1	3090.12	1.69e-57	2.00882	up	2.07e-07	1.62221	up	4.49e-16	3.03129	up	[O]	Posttranslational modification, protein turnover, chaperones	Molecular Function: ATP binding (GO:0005524);; Cellular Component: integral component of membrane (GO:0016021);;	K08900|0|rcu:RCOM_1513130|ATP binding protein, putative; K08900 mitochondrial chaperone BCS1 (A)	[O]	Posttranslational modification, protein turnover, chaperones	Domain associated at C-terminal with AAA;; ATPase family associated with various cellular activities (AAA)	AAA-ATPase ASD, mitochondrial OS=Arabidopsis thaliana GN=AATP1 PE=1 SV=1	PREDICTED: AAA-ATPase ASD, mitochondrial-like [Solanum tuberosum]	gi|565345801|ref|XP_006339977.1|	--	PF14363.4;PF00004.27
	TRINITY_DN2402_c0_g1	1216.12	3.07e-185	2.21801	up	2.95e-20	1.70382	up	5.43e-10	1.1856	up	[IR]	--	Molecular Function: diacylglycerol kinase activity (GO:0004143);; Molecular Function: ATP binding (GO:0005524);; Biological Process: protein kinase C-activating G-protein coupled receptor signaling pathway (GO:0007205);; Biological Process: phosphorylation (GO:0016310);;	--	[IT]	--	Diacylglycerol kinase accessory domain;; Diacylglycerol kinase catalytic domain	Diacylglycerol kinase 7 OS=Arabidopsis thaliana GN=DGK7 PE=1 SV=1	PREDICTED: diacylglycerol kinase 7-like [Solanum tuberosum]	gi|565378772|ref|XP_006355821.1|	--	PF00609.17;PF00781.22
	TRINITY_DN24259_c0_g2	1010.12	7.74e-16	6.46418	up	4.56e-08	4.34386	up	0.00056403	5.19173	up	--	--	--	--	--	--	Phloem protein 2	F-box protein PP2-B15 OS=Arabidopsis thaliana GN=PP2B15 PE=2 SV=2	PREDICTED: F-box protein PP2-B15-like [Solanum tuberosum]	gi|565355664|ref|XP_006344703.1|	--	PF14299.4
	TRINITY_DN24306_c0_g2	1470.12	4.24e-46	7.18585	up	0.00301743	1.97918	up	1.41e-12	4.73493	up	--	--	Cellular Component: intracellular (GO:0005622);; Molecular Function: zinc ion binding (GO:0008270);; Biological Process: intracellular signal transduction (GO:0035556);; Molecular Function: protein-disulfide reductase activity (GO:0047134);; Biological Process: oxidation-reduction process (GO:0055114);;	--	--	--	C1 domain	--	PREDICTED: uncharacterized protein LOC102593110 [Solanum tuberosum]	gi|565398991|ref|XP_006365047.1|	--	PF03107.14
	TRINITY_DN27632_c0_g1	1099.12	8.2e-180	3.64901	up	0.00110775	2.1212	up	9.49e-06	2.11108	up	--	--	Cellular Component: cytoplasm (GO:0005737);; Molecular Function: oxidoreductase activity, acting on single donors with incorporation of molecular oxygen, incorporation of two atoms of oxygen (GO:0016702);; Biological Process: oxylipin biosynthetic process (GO:0031408);; Molecular Function: metal ion binding (GO:0046872);; Biological Process: oxidation-reduction process (GO:0055114);;	K15718|0|vvi:100232917|LOX, LOXC; lipoxygenase (EC:1.13.11.12); K15718 linoleate 9S-lipoxygenase [EC:1.13.11.58] (A)	--	--	Lipoxygenase;; PLAT/LH2 domain	Probable linoleate 9S-lipoxygenase 5 OS=Solanum tuberosum GN=LOX1.5 PE=2 SV=1	9-lipoxygenase [Capsicum annuum]	gi|478246969|gb|ABF19102.2|	--	PF00305.17;PF01477.21
	TRINITY_DN27799_c0_g2	1248.12	6.89e-161	11.825	up	1.03e-09	5.32983	up	0.00227348	1.5063	up	[I]	Lipid transport and metabolism	Biological Process: lipid metabolic process (GO:0006629);; Cellular Component: integral component of membrane (GO:0016021);; Molecular Function: oxidoreductase activity, acting on paired donors, with oxidation of a pair of donors resulting in the reduction of molecular oxygen to two molecules of water (GO:0016717);; Biological Process: oxidation-reduction process (GO:0055114);;	K10256|0|rcu:RCOM_0503360|omega-6 desaturase, endoplasmic reticulum (EC:1.14.99.33); K10256 omega-6 fatty acid desaturase (delta-12 desaturase) [EC:1.14.19.-] (A)	--	--	Fatty acid desaturase;; Domain of unknown function (DUF3474)	Delta(12)-fatty-acid desaturase FAD2 OS=Vernicia fordii GN=FAD2 PE=1 SV=1	PREDICTED: delta(12)-fatty-acid desaturase FAD2-like [Solanum pennellii]	gi|970065456|ref|XP_015059685.1|	--	PF00487.22;PF11960.6
	TRINITY_DN28453_c0_g1	669.12	2.05e-52	3.25814	up	0.00316595	1.32218	up	1.85e-11	2.48158	up	--	--	--	--	--	--	--	--	--	--	--	--
	TRINITY_DN29367_c0_g2	1189.12	0	8.74472	up	5.29e-14	3.71382	up	9.23e-09	4.00708	up	[I]	Lipid transport and metabolism	Biological Process: metabolic process (GO:0008152);; Molecular Function: hydrolase activity (GO:0016787);;	--	[V]	Defense mechanisms	alpha/beta hydrolase fold;; Carboxylesterase family;; Steryl acetyl hydrolase	Probable carboxylesterase 120 OS=Arabidopsis thaliana GN=CXE20 PE=2 SV=1	PREDICTED: probable carboxylesterase 120 [Solanum tuberosum]	gi|565391846|ref|XP_006361622.1|	--	PF07859.11;PF00135.26;PF10340.7
	TRINITY_DN30584_c0_g1	1341.12	3.71e-79	4.76389	up	3.62e-22	3.89526	up	1.39e-15	6.02773	up	[I]	Lipid transport and metabolism	--	--	[V]	Defense mechanisms	alpha/beta hydrolase fold;; Carboxylesterase family;; Steryl acetyl hydrolase	Probable carboxylesterase 6 OS=Arabidopsis thaliana GN=CXE6 PE=2 SV=1	PREDICTED: probable carboxylesterase 6 [Solanum pennellii]	gi|970027714|ref|XP_015075150.1|	--	PF07859.11;PF00135.26;PF10340.7
	TRINITY_DN32644_c0_g1	2004.12	6.76e-20	2.22513	up	0.000266065	1.65983	up	2.24e-06	3.29339	up	--	--	Cellular Component: integral component of membrane (GO:0016021);; Molecular Function: transferase activity, transferring glycosyl groups (GO:0016757);; Biological Process: single-organism carbohydrate metabolic process (GO:0044723);;	--	[GMW]	--	Exostosin family	Xyloglucan galactosyltransferase KATAMARI1 homolog OS=Oryza sativa subsp. japonica GN=Os03g0144800 PE=2 SV=1	PREDICTED: xyloglucan galactosyltransferase KATAMARI1 homolog [Solanum tuberosum]	gi|971551668|ref|XP_015164529.1|	--	PF03016.13
	TRINITY_DN33533_c0_g1	935.12	7.6e-106	3.85621	up	9.26e-07	1.44243	up	7.56e-15	2.04956	up	--	--	Cellular Component: cell (GO:0005623);; Biological Process: glycerol ether metabolic process (GO:0006662);; Molecular Function: protein disulfide oxidoreductase activity (GO:0015035);; Biological Process: cell redox homeostasis (GO:0045454);; Biological Process: oxidation-reduction process (GO:0055114);;	K03671|5.51205e-09|rcu:RCOM_1595970|Thioredoxin H-type, putative; K03671 thioredoxin 1 (A)	[O]	Posttranslational modification, protein turnover, chaperones	--	Thioredoxin H-type 1 OS=Nicotiana tabacum PE=2 SV=1	PREDICTED: thioredoxin H-type 1 [Solanum lycopersicum]	gi|460385228|ref|XP_004238306.1|	--	--
	TRINITY_DN33660_c0_g1	1681.12	1.9e-13	1.03903	up	2.18e-08	1.52415	up	1.1e-09	1.7722	up	[RTKL]	--	Molecular Function: protein serine/threonine kinase activity (GO:0004674);; Molecular Function: ATP binding (GO:0005524);; Cellular Component: plasma membrane (GO:0005886);; Biological Process: protein phosphorylation (GO:0006468);; Biological Process: defense response (GO:0006952);; Cellular Component: plasmodesma (GO:0009506);; Cellular Component: integral component of membrane (GO:0016021);;	--	--	--	Protein tyrosine kinase;; Protein kinase domain;; Salt stress response/antifungal	Cysteine-rich receptor-like protein kinase 42 OS=Arabidopsis thaliana GN=CRK42 PE=2 SV=1	PREDICTED: cysteine-rich receptor-like protein kinase 42 [Solanum lycopersicum]	gi|460373009|ref|XP_004232315.1|	--	PF07714.15;PF00069.23;PF01657.15
	TRINITY_DN37924_c0_g1	2041.12	6.97e-28	1.73171	up	0.00170087	-2.65075	down	1.01e-07	-7.10788	down	--	--	--	--	--	--	Protein of unknown function (DUF629)	--	PREDICTED: uncharacterized protein LOC102592123 isoform X1 [Solanum tuberosum]	gi|565404570|ref|XP_006367707.1|	--	PF04780.10
	TRINITY_DN38100_c0_g1	2758.12	4.1e-11	1.31004	up	0.00684561	-1.49575	down	2.93e-11	-1.64202	down	--	--	--	--	[R]	General function prediction only	--	--	PREDICTED: uncharacterized protein LOC107030435 [Solanum pennellii]	gi|970051242|ref|XP_015087202.1|	--	--
	TRINITY_DN38921_c0_g1	810.12	2e-21	5.83807	up	2.28e-05	3.80974	up	3.67e-05	5.89753	up	[O]	Posttranslational modification, protein turnover, chaperones	Molecular Function: glutathione transferase activity (GO:0004364);; Molecular Function: peroxidase activity (GO:0004601);; Cellular Component: cytoplasm (GO:0005737);; Biological Process: glutathione metabolic process (GO:0006749);; Biological Process: toxin catabolic process (GO:0009407);; Biological Process: auxin-activated signaling pathway (GO:0009734);;	K00799|3.00563e-106|vvi:100264557|probable glutathione S-transferase; K00799 glutathione S-transferase [EC:2.5.1.18] (A)	[O]	Posttranslational modification, protein turnover, chaperones	Glutathione S-transferase, N-terminal domain;; Glutathione S-transferase, N-terminal domain;; Glutathione S-transferase, N-terminal domain;; Glutathione S-transferase, C-terminal domain;; Glutathione S-transferase, C-terminal domain	Probable glutathione S-transferase OS=Nicotiana tabacum PE=2 SV=1	PREDICTED: probable glutathione S-transferase [Solanum lycopersicum]	gi|460405517|ref|XP_004248222.1|	--	PF02798.18;PF13417.4;PF13409.4;PF13410.4;PF00043.23
	TRINITY_DN39253_c0_g2	1591.12	5.51e-57	4.76326	up	1.57e-12	3.76728	up	3.35e-19	3.35708	up	[T]	Signal transduction mechanisms	Molecular Function: protein serine/threonine phosphatase activity (GO:0004722);; Biological Process: protein dephosphorylation (GO:0006470);; Biological Process: single-organism cellular process (GO:0044763);; Molecular Function: metal ion binding (GO:0046872);; Biological Process: regulation of cellular process (GO:0050794);;	K14497|2.55933e-136|vvi:100247958|protein phosphatase 2C 37-like; K14497 protein phosphatase 2C [EC:3.1.3.16] (A)	[T]	Signal transduction mechanisms	Protein phosphatase 2C	Protein phosphatase 2C 37 OS=Arabidopsis thaliana GN=PP2CA PE=1 SV=1	protein phosphatase 2C AHG3 homolog [Solanum lycopersicum]	gi|910749435|ref|NP_001234692.2|	--	PF00481.19
	TRINITY_DN39962_c0_g2	1547.12	2.33e-05	1.30057	up	0.00687029	-1.42858	down	2.72e-07	-1.66553	down	[T]	Signal transduction mechanisms	Cellular Component: microtubule (GO:0005874);; Molecular Function: microtubule binding (GO:0008017);; Cellular Component: katanin complex (GO:0008352);; Biological Process: microtubule severing (GO:0051013);;	K18643|0|vvi:100261609|katanin p80 WD40 repeat-containing subunit B1 homolog; K18643 katanin p80 WD40 repeat-containing subunit B1 (A)	[D]	Cell cycle control, cell division, chromosome partitioning	WD domain, G-beta repeat;; Anaphase-promoting complex subunit 4 WD40 domain;; Eukaryotic translation initiation factor eIF2A	Katanin p80 WD40 repeat-containing subunit B1 homolog OS=Arabidopsis thaliana GN=At5g23430 PE=2 SV=3	PREDICTED: katanin p80 WD40 repeat-containing subunit B1 homolog [Solanum tuberosum]	gi|971550162|ref|XP_015164160.1|	--	PF00400.30;PF12894.5;PF08662.9
[truncated: 983 more rows]
