# Supplementary material for: The key genes and pathways related to male sterility of eggplant revealed by comparative transcriptome analysis
Source: BMC Plant Biol. 2018 Sep 24;18:209. doi: 10.1186/s12870-018-1430-2 (PMC6154905; doi:10.1186/s12870-018-1430-2)
Supplement: Supplementary file 9 — Table S3. KEGG enrichment analysis for DEGs at three stages and 1,716 shared DEGs. (XLSX 114 kb) [file 12870_2018_1430_MOESM9_ESM.xlsx]

## Sheet: 1716 shared DEGs
Table S3 KEGG enrichment analysis for 1716 shared DEGs
#Kegg_pathway	ko_id	DEGeneRatio	BgRatio	Enrichment_Factor	P-value	Corrected_P-value	geneID	KO
Plant hormone signal transduction	ko04075	29/239 12.1338912133891%	404/10259 3.93800565357247%	3.08123	6.09408e-08	4.6315e-06	TRINITY_DN117920_c0_g1;TRINITY_DN118543_c0_g1;TRINITY_DN150001_c0_g1;TRINITY_DN150308_c0_g1;TRINITY_DN150518_c0_g1;TRINITY_DN165855_c0_g1;TRINITY_DN165867_c0_g1;TRINITY_DN33302_c0_g1;TRINITY_DN34048_c0_g1;TRINITY_DN34048_c0_g2;TRINITY_DN39253_c0_g1;TRINITY_DN39253_c0_g2;TRINITY_DN45568_c0_g1;TRINITY_DN64742_c0_g2;TRINITY_DN65922_c0_g1;TRINITY_DN66689_c0_g2;TRINITY_DN69383_c4_g2;TRINITY_DN73291_c1…	K13449+K14496+K14493+K14432+K14516+K13422+K14487+K14484+K14490+K14490+K14497+K14497+K14497+K14431+K16189+K14484+K14497+K14488+K14492+K14487+K14487+K13449+K14488+K14508+K14504+K14432+K14432+K14508+K14487
Cysteine and methionine metabolism	ko00270	14/239 5.85774058577406%	196/10259 1.91051759430744%	3.06605	0.0001941	0.00479292	TRINITY_DN140318_c0_g1;TRINITY_DN155130_c0_g1;TRINITY_DN21187_c0_g1;TRINITY_DN21187_c0_g2;TRINITY_DN40430_c0_g1;TRINITY_DN45870_c0_g2;TRINITY_DN47206_c0_g1;TRINITY_DN47206_c0_g2;TRINITY_DN5798_c0_g2;TRINITY_DN80230_c2_g1;TRINITY_DN84250_c0_g1;TRINITY_DN84250_c0_g2;TRINITY_DN84822_c1_g1;TRINITY_DN85161_c0_g1	K01762+K01762+K00025+K00025+K01762+K00558+K05933+K05933+K05933+K00026+K00547+K00547+K05933+K01762
Phenylpropanoid biosynthesis	ko00940	15/239 6.27615062761506%	221/10259 2.1542060629691%	2.91344	0.000202171	0.00479292	TRINITY_DN101488_c0_g1;TRINITY_DN103512_c0_g1;TRINITY_DN133885_c0_g1;TRINITY_DN149551_c1_g1;TRINITY_DN21405_c0_g1;TRINITY_DN30689_c0_g1;TRINITY_DN46743_c0_g1;TRINITY_DN53266_c0_g1;TRINITY_DN64115_c1_g1;TRINITY_DN68251_c0_g2;TRINITY_DN80503_c0_g1;TRINITY_DN81334_c5_g1;TRINITY_DN81334_c5_g2;TRINITY_DN82120_c9_g6;TRINITY_DN83317_c1_g3	K00430+K13065+K00430+K00083+K10775+K00083+K00430+K00430+K01188+K01904+K00430+K05349+K05349+K10775+K00588
Starch and sucrose metabolism	ko00500	20/239 8.36820083682008%	357/10259 3.47987133248855%	2.40474	0.000252259	0.00479292	TRINITY_DN118330_c0_g1;TRINITY_DN150030_c0_g1;TRINITY_DN166539_c0_g1;TRINITY_DN16976_c0_g2;TRINITY_DN27668_c0_g1;TRINITY_DN50196_c0_g2;TRINITY_DN52704_c0_g1;TRINITY_DN53346_c0_g1;TRINITY_DN61806_c0_g1;TRINITY_DN63718_c0_g1;TRINITY_DN64115_c1_g1;TRINITY_DN71775_c1_g1;TRINITY_DN74825_c0_g1;TRINITY_DN80748_c0_g1;TRINITY_DN81334_c5_g1;TRINITY_DN81334_c5_g2;TRINITY_DN83118_c7_g1;TRINITY_DN84903_c0_g3;…	K01051+K00963+K01051+K00847+K01810+K00844+K13648+K08679+K01087+K01087+K01188+K08679+K16055+K00696+K05349+K05349+K01087+K01193+K01051+K08679
Phenylalanine metabolism	ko00360	11/239 4.60251046025105%	152/10259 1.48162588946291%	3.10639	0.000840776	0.0127798	TRINITY_DN101488_c0_g1;TRINITY_DN12098_c0_g1;TRINITY_DN133885_c0_g1;TRINITY_DN21405_c0_g1;TRINITY_DN46695_c0_g3;TRINITY_DN46743_c0_g1;TRINITY_DN53266_c0_g1;TRINITY_DN68251_c0_g2;TRINITY_DN80503_c0_g1;TRINITY_DN82120_c9_g6;TRINITY_DN83317_c1_g3	K00430+K00276+K00430+K10775+K00276+K00430+K00430+K01904+K00430+K10775+K00588
Amino sugar and nucleotide sugar metabolism	ko00520	14/239 5.85774058577406%	271/10259 2.64158300029243%	2.21751	0.00443769	0.0562108	TRINITY_DN150030_c0_g1;TRINITY_DN16976_c0_g2;TRINITY_DN27668_c0_g1;TRINITY_DN40525_c1_g2;TRINITY_DN50196_c0_g2;TRINITY_DN52704_c0_g1;TRINITY_DN53346_c0_g1;TRINITY_DN65661_c0_g1;TRINITY_DN71775_c1_g1;TRINITY_DN81003_c4_g3;TRINITY_DN81003_c4_g4;TRINITY_DN84187_c4_g1;TRINITY_DN84661_c13_g1;TRINITY_DN86479_c0_g1	K00963+K00847+K01810+K18677+K00844+K13648+K08679+K01183+K08679+K01183+K01183+K01183+K12448+K08679
Carbon metabolism	ko01200	28/239 11.7154811715481%	731/10259 7.12545082366702%	1.64417	0.00624449	0.0586719	TRINITY_DN101863_c0_g1;TRINITY_DN117682_c0_g1;TRINITY_DN133871_c0_g1;TRINITY_DN152149_c0_g1;TRINITY_DN1599_c0_g1;TRINITY_DN166426_c0_g1;TRINITY_DN166456_c0_g1;TRINITY_DN169613_c0_g1;TRINITY_DN20909_c0_g1;TRINITY_DN21153_c0_g1;TRINITY_DN21187_c0_g1;TRINITY_DN21187_c0_g2;TRINITY_DN27668_c0_g1;TRINITY_DN33599_c0_g1;TRINITY_DN34596_c0_g12;TRINITY_DN34596_c0_g4;TRINITY_DN50196_c0_g2;TRINITY_DN51305_c0…	K00382+K00235+K00627+K00297+K00850+K00600+K01754+K01754+K00297+K00297+K00025+K00025+K01810+K00297+K01057+K01057+K00844+K01754+K00036+K01689+K01962+K00161+K00026+K01647+K00029+K00029+K00029+K00626
One carbon pool by folate	ko00670	5/239 2.09205020920502%	51/10259 0.497124476069792%	4.2083	0.00646158	0.0586719	TRINITY_DN152149_c0_g1;TRINITY_DN166426_c0_g1;TRINITY_DN20909_c0_g1;TRINITY_DN21153_c0_g1;TRINITY_DN33599_c0_g1	K00297+K00600+K00297+K00297+K00297
Citrate cycle (TCA cycle)	ko00020	10/239 4.18410041841004%	172/10259 1.67657666439224%	2.49562	0.00694798	0.0586719	TRINITY_DN101863_c0_g1;TRINITY_DN117682_c0_g1;TRINITY_DN133871_c0_g1;TRINITY_DN21187_c0_g1;TRINITY_DN21187_c0_g2;TRINITY_DN56131_c0_g1;TRINITY_DN71421_c0_g1;TRINITY_DN79121_c4_g1;TRINITY_DN80230_c2_g1;TRINITY_DN82269_c6_g2	K00382+K00235+K00627+K00025+K00025+K01648+K01648+K00161+K00026+K01647
Glyoxylate and dicarboxylate metabolism	ko00630	9/239 3.76569037656904%	163/10259 1.58884881567404%	2.37007	0.0139914	0.106067	TRINITY_DN117660_c0_g12;TRINITY_DN134012_c0_g1;TRINITY_DN166212_c0_g1;TRINITY_DN166426_c0_g1;TRINITY_DN21187_c0_g1;TRINITY_DN21187_c0_g2;TRINITY_DN80230_c2_g1;TRINITY_DN82269_c6_g2;TRINITY_DN85661_c1_g1	K11517+K02437+K03781+K00600+K00025+K00025+K00026+K01647+K00626
Plant-pathogen interaction	ko04626	17/239 7.11297071129707%	410/10259 3.99649088605127%	1.7798	0.0153519	0.106067	TRINITY_DN101674_c0_g1;TRINITY_DN117920_c0_g1;TRINITY_DN134779_c0_g1;TRINITY_DN167209_c0_g1;TRINITY_DN25643_c0_g1;TRINITY_DN53060_c1_g1;TRINITY_DN53060_c2_g1;TRINITY_DN55396_c0_g2;TRINITY_DN62435_c1_g1;TRINITY_DN62794_c0_g1;TRINITY_DN75472_c1_g1;TRINITY_DN75694_c0_g1;TRINITY_DN78481_c0_g2;TRINITY_DN78742_c0_g1;TRINITY_DN79355_c0_g1;TRINITY_DN79355_c0_g2;TRINITY_DN80906_c3_g1	K13447+K13449+K12795+K13448+K02183+K13448+K13448+K18875+K13457+K13412+K13456+K13448+K13429+K13449+K05391+K05391+K13424
Pyruvate metabolism	ko00620	12/239 5.02092050209205%	265/10259 2.58309776781363%	1.94376	0.0212886	0.127561	TRINITY_DN101863_c0_g1;TRINITY_DN133871_c0_g1;TRINITY_DN21187_c0_g1;TRINITY_DN21187_c0_g2;TRINITY_DN72822_c5_g1;TRINITY_DN76723_c0_g1;TRINITY_DN79121_c4_g1;TRINITY_DN80230_c2_g1;TRINITY_DN82756_c2_g5;TRINITY_DN82756_c2_g8;TRINITY_DN82756_c3_g1;TRINITY_DN85661_c1_g1	K00382+K00627+K00025+K00025+K00128+K01962+K00161+K00026+K00029+K00029+K00029+K00626
Flavonoid biosynthesis	ko00941	4/239 1.67364016736402%	46/10259 0.44838678233746%	3.73258	0.0218196	0.127561	TRINITY_DN103512_c0_g1;TRINITY_DN117557_c0_g1;TRINITY_DN83317_c1_g3;TRINITY_DN84676_c3_g1	K13065+K00660+K00588+K05280
Linoleic acid metabolism	ko00591	3/239 1.25523012552301%	28/10259 0.272931084901062%	4.59907	0.026635	0.14459	TRINITY_DN119083_c0_g1;TRINITY_DN21193_c0_g1;TRINITY_DN27632_c0_g1	K15718+K15718+K15718
Diterpenoid biosynthesis	ko00904	2/239 0.836820083682008%	13/10259 0.126718003704065%	6.6038	0.0356001	0.180374	TRINITY_DN4338_c0_g1;TRINITY_DN85435_c0_g1	K17961+K05282
Glycine, serine and threonine metabolism	ko00260	8/239 3.34728033472803%	175/10259 1.70581928063164%	1.96227	0.0521233	0.247586	TRINITY_DN101863_c0_g1;TRINITY_DN12098_c0_g1;TRINITY_DN134012_c0_g1;TRINITY_DN166426_c0_g1;TRINITY_DN166456_c0_g1;TRINITY_DN169613_c0_g1;TRINITY_DN46695_c0_g3;TRINITY_DN51305_c0_g1	K00382+K00276+K02437+K00600+K01754+K01754+K00276+K01754
Synthesis and degradation of ketone bodies	ko00072	2/239 0.836820083682008%	18/10259 0.175455697436397%	4.76941	0.0647421	0.277293	TRINITY_DN49361_c0_g1;TRINITY_DN85661_c1_g1	K01641+K00626
Stilbenoid, diarylheptanoid and gingerol biosynthesis	ko00945	3/239 1.25523012552301%	40/10259 0.389901549858661%	3.21935	0.0656747	0.277293	TRINITY_DN103512_c0_g1;TRINITY_DN149996_c0_g1;TRINITY_DN83317_c1_g3	K13065+K00517+K00588
Thiamine metabolism	ko00730	2/239 0.836820083682008%	20/10259 0.19495077492933%	4.29247	0.0780187	0.296471	TRINITY_DN84557_c4_g1;TRINITY_DN84557_c4_g2	K00949+K00949
Limonene and pinene degradation	ko00903	2/239 0.836820083682008%	20/10259 0.19495077492933%	4.29247	0.0780187	0.296471	TRINITY_DN149996_c0_g1;TRINITY_DN72822_c5_g1	K00517+K00128
Nicotinate and nicotinamide metabolism	ko00760	3/239 1.25523012552301%	45/10259 0.438639243590993%	2.86165	0.0868134	0.299901	TRINITY_DN5035_c0_g1;TRINITY_DN60701_c0_g1;TRINITY_DN81241_c2_g1	K03426+K01240+K03787
Isoquinoline alkaloid biosynthesis	ko00950	3/239 1.25523012552301%	45/10259 0.438639243590993%	2.86165	0.0868134	0.299901	TRINITY_DN12098_c0_g1;TRINITY_DN46695_c0_g3;TRINITY_DN72997_c0_g1	K00276+K00276+K01592
Glutathione metabolism	ko00480	9/239 3.76569037656904%	232/10259 2.26142898918023%	1.66518	0.0928408	0.306778	TRINITY_DN133815_c0_g1;TRINITY_DN150506_c0_g1;TRINITY_DN150746_c0_g1;TRINITY_DN38921_c0_g1;TRINITY_DN67079_c0_g2;TRINITY_DN68502_c0_g3;TRINITY_DN77486_c2_g1;TRINITY_DN83831_c9_g2;TRINITY_DN83831_c9_g4	K01581+K00799+K00799+K00799+K00036+K00799+K00799+K00799+K00799
Phosphatidylinositol signaling system	ko04070	7/239 2.92887029288703%	173/10259 1.68632420313871%	1.73684	0.109604	0.324879	TRINITY_DN21182_c1_g1;TRINITY_DN25643_c0_g1;TRINITY_DN53054_c1_g1;TRINITY_DN78573_c3_g1;TRINITY_DN80718_c0_g2;TRINITY_DN82538_c1_g1;TRINITY_DN82538_c1_g2	K01110+K02183+K05857+K00889+K00901+K00901+K00901
Valine, leucine and isoleucine degradation	ko00280	6/239 2.51046025104602%	141/10259 1.37440296325178%	1.82658	0.111448	0.324879	TRINITY_DN101863_c0_g1;TRINITY_DN49361_c0_g1;TRINITY_DN51866_c1_g2;TRINITY_DN72822_c5_g1;TRINITY_DN81820_c1_g1;TRINITY_DN85661_c1_g1	K00382+K01641+K00826+K00128+K18660+K00626
Valine, leucine and isoleucine biosynthesis	ko00290	4/239 1.67364016736402%	79/10259 0.770055560970855%	2.1734	0.112266	0.324879	TRINITY_DN166456_c0_g1;TRINITY_DN169613_c0_g1;TRINITY_DN51305_c0_g1;TRINITY_DN51866_c1_g2	K01754+K01754+K01754+K00826
Zeatin biosynthesis	ko00908	3/239 1.25523012552301%	51/10259 0.497124476069792%	2.52498	0.115418	0.324879	TRINITY_DN103493_c0_g1;TRINITY_DN63008_c0_g1;TRINITY_DN78294_c0_g1	K13495+K00279+K00279
Tryptophan metabolism	ko00380	3/239 1.25523012552301%	52/10259 0.506872014816259%	2.47642	0.120493	0.327052	TRINITY_DN166212_c0_g1;TRINITY_DN72822_c5_g1;TRINITY_DN85661_c1_g1	K03781+K00128+K00626
Pentose and glucuronate interconversions	ko00040	5/239 2.09205020920502%	122/10259 1.18919972706892%	1.75921	0.155645	0.407898	TRINITY_DN118330_c0_g1;TRINITY_DN150030_c0_g1;TRINITY_DN166539_c0_g1;TRINITY_DN72822_c5_g1;TRINITY_DN85326_c0_g1	K01051+K00963+K01051+K00128+K01051
Cyanoamino acid metabolism	ko00460	4/239 1.67364016736402%	96/10259 0.935763719660786%	1.78853	0.18531	0.443999	TRINITY_DN166426_c0_g1;TRINITY_DN64115_c1_g1;TRINITY_DN81334_c5_g1;TRINITY_DN81334_c5_g2	K00600+K01188+K05349+K05349
Pentose phosphate pathway	ko00030	5/239 2.09205020920502%	130/10259 1.26718003704065%	1.65095	0.186511	0.443999	TRINITY_DN1599_c0_g1;TRINITY_DN27668_c0_g1;TRINITY_DN34596_c0_g12;TRINITY_DN34596_c0_g4;TRINITY_DN67079_c0_g2	K00850+K01810+K01057+K01057+K00036
Tropane, piperidine and pyridine alkaloid biosynthesis	ko00960	3/239 1.25523012552301%	64/10259 0.623842479773857%	2.01209	0.186947	0.443999	TRINITY_DN12098_c0_g1;TRINITY_DN46695_c0_g3;TRINITY_DN81506_c2_g1	K00276+K00276+K08081
Butanoate metabolism	ko00650	3/239 1.25523012552301%	67/10259 0.653085096013257%	1.922	0.204843	0.47176	TRINITY_DN49361_c0_g1;TRINITY_DN66640_c0_g2;TRINITY_DN85661_c1_g1	K01641+K01580+K00626
ABC transporters	ko02010	2/239 0.836820083682008%	41/10259 0.399649088605127%	2.09389	0.247487	0.553207	TRINITY_DN84641_c0_g1;TRINITY_DN85699_c0_g1	K05658+K05658
Tyrosine metabolism	ko00350	3/239 1.25523012552301%	87/10259 0.848035870942587%	1.48016	0.330655	0.702137	TRINITY_DN12098_c0_g1;TRINITY_DN46695_c0_g3;TRINITY_DN72997_c0_g1	K00276+K00276+K01592
Galactose metabolism	ko00052	4/239 1.67364016736402%	127/10259 1.23793742080125%	1.35196	0.343295	0.702137	TRINITY_DN150030_c0_g1;TRINITY_DN1599_c0_g1;TRINITY_DN50196_c0_g2;TRINITY_DN84903_c0_g3	K00963+K00850+K00844+K01193
beta-Alanine metabolism	ko00410	4/239 1.67364016736402%	128/10259 1.24768495954771%	1.3414	0.348608	0.702137	TRINITY_DN12098_c0_g1;TRINITY_DN46695_c0_g3;TRINITY_DN66640_c0_g2;TRINITY_DN72822_c5_g1	K00276+K00276+K01580+K00128
Pantothenate and CoA biosynthesis	ko00770	2/239 0.836820083682008%	53/10259 0.516619553562725%	1.6198	0.351068	0.702137	TRINITY_DN51866_c1_g2;TRINITY_DN70349_c0_g3	K00826+K00606
Nitrogen metabolism	ko00910	2/239 0.836820083682008%	59/10259 0.575104786041524%	1.45507	0.401219	0.781864	TRINITY_DN166161_c0_g1;TRINITY_DN33893_c0_g1	K01673+K10534
Glycolysis / Gluconeogenesis	ko00010	9/239 3.76569037656904%	348/10259 3.39214348377035%	1.11012	0.42278	0.803282	TRINITY_DN101863_c0_g1;TRINITY_DN133871_c0_g1;TRINITY_DN1599_c0_g1;TRINITY_DN27668_c0_g1;TRINITY_DN50196_c0_g2;TRINITY_DN53192_c1_g8;TRINITY_DN69927_c0_g2;TRINITY_DN72822_c5_g1;TRINITY_DN79121_c4_g1	K00382+K00627+K00850+K01810+K00844+K01568+K01689+K00128+K00161
Carbon fixation in photosynthetic organisms	ko00710	6/239 2.51046025104602%	230/10259 2.2419339116873%	1.11977	0.448029	0.811631	TRINITY_DN21187_c0_g1;TRINITY_DN21187_c0_g2;TRINITY_DN80230_c2_g1;TRINITY_DN82756_c2_g5;TRINITY_DN82756_c2_g8;TRINITY_DN82756_c3_g1	K00025+K00025+K00026+K00029+K00029+K00029
Terpenoid backbone biosynthesis	ko00900	3/239 1.25523012552301%	109/10259 1.06248172336485%	1.18141	0.468562	0.811631	TRINITY_DN150069_c0_g2;TRINITY_DN49361_c0_g1;TRINITY_DN85661_c1_g1	K00021+K01641+K00626
Lysine degradation	ko00310	2/239 0.836820083682008%	68/10259 0.662832634759723%	1.26249	0.472791	0.811631	TRINITY_DN72822_c5_g1;TRINITY_DN85661_c1_g1	K00128+K00626
Glycerophospholipid metabolism	ko00564	6/239 2.51046025104602%	241/10259 2.34915683789843%	1.06866	0.493027	0.811631	TRINITY_DN166353_c0_g1;TRINITY_DN71317_c0_g3;TRINITY_DN78369_c1_g1;TRINITY_DN80718_c0_g2;TRINITY_DN82538_c1_g1;TRINITY_DN82538_c1_g2	K01115+K01115+K08730+K00901+K00901+K00901
Arginine and proline metabolism	ko00330	5/239 2.09205020920502%	203/10259 1.9787503655327%	1.05726	0.51368	0.811631	TRINITY_DN133815_c0_g1;TRINITY_DN51789_c0_g1;TRINITY_DN61879_c0_g2;TRINITY_DN72822_c5_g1;TRINITY_DN80203_c6_g1	K01581+K01438+K00472+K00128+K01438
2-Oxocarboxylic acid metabolism	ko01210	4/239 1.67364016736402%	164/10259 1.59859635442051%	1.04694	0.534027	0.811631	TRINITY_DN51789_c0_g1;TRINITY_DN51866_c1_g2;TRINITY_DN80203_c6_g1;TRINITY_DN82269_c6_g2	K01438+K00826+K01438+K01647
Glycerolipid metabolism	ko00561	4/239 1.67364016736402%	165/10259 1.60834389316698%	1.0406	0.538846	0.811631	TRINITY_DN72822_c5_g1;TRINITY_DN80718_c0_g2;TRINITY_DN82538_c1_g1;TRINITY_DN82538_c1_g2	K00128+K00901+K00901+K00901
Steroid biosynthesis	ko00100	2/239 0.836820083682008%	77/10259 0.750560483477922%	1.11493	0.538997	0.811631	TRINITY_DN50862_c1_g1;TRINITY_DN57497_c0_g5	K14423+K07748
Porphyrin and chlorophyll metabolism	ko00860	2/239 0.836820083682008%	78/10259 0.760308022224388%	1.10063	0.545993	0.811631	TRINITY_DN39381_c0_g1;TRINITY_DN77382_c5_g1	K08099+K08099
Circadian rhythm - plant	ko04712	2/239 0.836820083682008%	79/10259 0.770055560970855%	1.0867	0.552914	0.811631	TRINITY_DN117557_c0_g1;TRINITY_DN74464_c0_g1	K00660+K12127
Carotenoid biosynthesis	ko00906	2/239 0.836820083682008%	79/10259 0.770055560970855%	1.0867	0.552914	0.811631	TRINITY_DN47040_c0_g1;TRINITY_DN972_c0_g1	K09843+K09840
Ether lipid metabolism	ko00565	2/239 0.836820083682008%	80/10259 0.779803099717321%	1.07312	0.559761	0.811631	TRINITY_DN166353_c0_g1;TRINITY_DN71317_c0_g3	K01115+K01115
Photosynthesis	ko00195	3/239 1.25523012552301%	126/10259 1.22818988205478%	1.02202	0.566006	0.811631	TRINITY_DN102823_c0_g1;TRINITY_DN82625_c7_g11;TRINITY_DN83793_c3_g3	K02639+K02640+K02111
Biosynthesis of unsaturated fatty acids	ko01040	2/239 0.836820083682008%	88/10259 0.857783409689054%	0.975561	0.611832	0.833456	TRINITY_DN27799_c0_g2;TRINITY_DN71712_c1_g1	K10256+K10256
Fructose and mannose metabolism	ko00051	3/239 1.25523012552301%	136/10259 1.32566526951945%	0.946868	0.617991	0.833456	TRINITY_DN1599_c0_g1;TRINITY_DN16976_c0_g2;TRINITY_DN50196_c0_g2	K00850+K00847+K00844
Inositol phosphate metabolism	ko00562	3/239 1.25523012552301%	139/10259 1.35490788575885%	0.926432	0.632744	0.833456	TRINITY_DN21182_c1_g1;TRINITY_DN53054_c1_g1;TRINITY_DN78573_c3_g1	K01110+K05857+K00889
N-Glycan biosynthesis	ko00510	2/239 0.836820083682008%	92/10259 0.89677356467492%	0.933145	0.636058	0.833456	TRINITY_DN2825_c0_g1;TRINITY_DN61361_c2_g1	K00737+K03849
Propanoate metabolism	ko00640	2/239 0.836820083682008%	92/10259 0.89677356467492%	0.933145	0.636058	0.833456	TRINITY_DN76723_c0_g1;TRINITY_DN85661_c1_g1	K01962+K00626
Endocytosis	ko04144	8/239 3.34728033472803%	383/10259 3.73330733989668%	0.896599	0.674019	0.868228	TRINITY_DN119907_c0_g1;TRINITY_DN166353_c0_g1;TRINITY_DN46790_c1_g1;TRINITY_DN51790_c0_g2;TRINITY_DN57537_c0_g3;TRINITY_DN71317_c0_g3;TRINITY_DN78573_c3_g1;TRINITY_DN81898_c5_g1	K03283+K01115+K12471+K12483+K07904+K01115+K00889+K12471
Fatty acid metabolism	ko01212	5/239 2.09205020920502%	251/10259 2.4466322253631%	0.855073	0.700276	0.887016	TRINITY_DN149582_c0_g1;TRINITY_DN27799_c0_g2;TRINITY_DN71712_c1_g1;TRINITY_DN76723_c0_g1;TRINITY_DN85661_c1_g1	K00648+K10256+K10256+K01962+K00626
RNA polymerase	ko03020	2/239 0.836820083682008%	115/10259 1.12096695584365%	0.746516	0.752879	0.923157	TRINITY_DN57081_c0_g2;TRINITY_DN57081_c2_g1	K03010+K03010
Phagosome	ko04145	5/239 2.09205020920502%	268/10259 2.61234038405303%	0.800834	0.753101	0.923157	TRINITY_DN118713_c0_g1;TRINITY_DN166305_c0_g1;TRINITY_DN30523_c0_g1;TRINITY_DN65235_c0_g1;TRINITY_DN83931_c6_g1	K04392+K07375+K04392+K02150+K07375
Ascorbate and aldarate metabolism	ko00053	2/239 0.836820083682008%	120/10259 1.16970464957598%	0.715411	0.773561	0.933185	TRINITY_DN55066_c0_g1;TRINITY_DN72822_c5_g1	K00423+K00128
Fatty acid biosynthesis	ko00061	2/239 0.836820083682008%	136/10259 1.32566526951945%	0.631245	0.829921	0.985532	TRINITY_DN149582_c0_g1;TRINITY_DN76723_c0_g1	K00648+K01962
Ubiquitin mediated proteolysis	ko04120	6/239 2.51046025104602%	365/10259 3.55785164246028%	0.705611	0.858441	1	TRINITY_DN133712_c0_g1;TRINITY_DN134180_c0_g1;TRINITY_DN135467_c0_g1;TRINITY_DN169997_c0_g1;TRINITY_DN77741_c2_g1;TRINITY_DN77741_c2_g2	K10609+K10579+K03364+K03347+K10144+K10144
Oxidative phosphorylation	ko00190	6/239 2.51046025104602%	376/10259 3.66507456867141%	0.684968	0.876536	1	TRINITY_DN117675_c0_g1;TRINITY_DN117682_c0_g1;TRINITY_DN49532_c0_g1;TRINITY_DN65235_c0_g1;TRINITY_DN83209_c11_g6;TRINITY_DN83793_c3_g3	K01535+K00235+K01535+K02150+K05582+K02111
Pyrimidine metabolism	ko00240	4/239 1.67364016736402%	278/10259 2.70981577151769%	0.617621	0.892623	1	TRINITY_DN57081_c0_g2;TRINITY_DN57081_c2_g1;TRINITY_DN60701_c0_g1;TRINITY_DN81241_c2_g1	K03010+K03010+K01240+K03787
Fatty acid degradation	ko00071	2/239 0.836820083682008%	169/10259 1.64733404815284%	0.507984	0.908177	1	TRINITY_DN72822_c5_g1;TRINITY_DN85661_c1_g1	K00128+K00626
Purine metabolism	ko00230	6/239 2.51046025104602%	406/10259 3.95750073106541%	0.634355	0.916325	1	TRINITY_DN50446_c2_g1;TRINITY_DN57081_c0_g2;TRINITY_DN57081_c2_g1;TRINITY_DN72012_c6_g1;TRINITY_DN76717_c0_g1;TRINITY_DN81241_c2_g1	K00939+K03010+K03010+K18532+K18151+K03787
Biosynthesis of amino acids	ko01230	11/239 4.60251046025105%	675/10259 6.5795886538649%	0.699513	0.922364	1	TRINITY_DN1599_c0_g1;TRINITY_DN166426_c0_g1;TRINITY_DN166456_c0_g1;TRINITY_DN169613_c0_g1;TRINITY_DN40367_c0_g2;TRINITY_DN51305_c0_g1;TRINITY_DN51789_c0_g1;TRINITY_DN51866_c1_g2;TRINITY_DN69927_c0_g2;TRINITY_DN80203_c6_g1;TRINITY_DN82269_c6_g2	K00850+K00600+K01754+K01754+K01609+K01754+K01438+K00826+K01689+K01438+K01647
Peroxisome	ko04146	3/239 1.25523012552301%	250/10259 2.43688468661663%	0.515096	0.934245	1	TRINITY_DN117660_c0_g12;TRINITY_DN166212_c0_g1;TRINITY_DN5035_c0_g1	K11517+K03781+K03426
RNA transport	ko03013	5/239 2.09205020920502%	427/10259 4.1621990447412%	0.502631	0.973416	1	TRINITY_DN118032_c0_g1;TRINITY_DN52505_c0_g1;TRINITY_DN79971_c4_g1;TRINITY_DN83114_c0_g1;TRINITY_DN85029_c0_g1	K03259+K03231+K14297+K14297+K13126
RNA degradation	ko03018	3/239 1.25523012552301%	317/10259 3.08996978262989%	0.406227	0.980283	1	TRINITY_DN1599_c0_g1;TRINITY_DN69927_c0_g2;TRINITY_DN85029_c0_g1	K00850+K01689+K13126
mRNA surveillance pathway	ko03015	2/239 0.836820083682008%	304/10259 2.96325177892582%	0.282399	0.99413	1	TRINITY_DN71059_c0_g2;TRINITY_DN85029_c0_g1	K03265+K13126
Protein processing in endoplasmic reticulum	ko04141	5/239 2.09205020920502%	581/10259 5.66332001169705%	0.369403	0.998105	1	TRINITY_DN119907_c0_g1;TRINITY_DN169997_c0_g1;TRINITY_DN50756_c0_g1;TRINITY_DN82263_c1_g3;TRINITY_DN84323_c9_g4	K03283+K03347+K13993+K13993+K09580
Ribosome	ko03010	2/239 0.836820083682008%	845/10259 8.23667024076421%	0.101597	1	1	TRINITY_DN47248_c2_g1;TRINITY_DN49374_c1_g1	K02941+K02942

## Sheet: G1
KEGG enrichment analysis for DEGs at the first stage
#Kegg_pathway	ko_id	DEGeneRatio	BgRatio	Enrichment_Factor	P-value	Corrected_P-value	geneID	KO
Phenylpropanoid biosynthesis	ko00940	49/851 5.75793184488837%	221/10259 2.1542060629691%	2.67287885957963	1.09298e-10	1.16949e-08	TRINITY_DN101488_c0_g1;TRINITY_DN101664_c0_g1;TRINITY_DN102171_c0_g1;TRINITY_DN103512_c0_g1;TRINITY_DN108313_c0_g1;TRINITY_DN110718_c0_g1;TRINITY_DN12140_c0_g1;TRINITY_DN133885_c0_g1;TRINITY_DN135422_c0_g1;TRINITY_DN13740_c0_g1;TRINITY_DN149551_c1_g1;TRINITY_DN151350_c0_g1;TRINITY_DN166041_c0_g1;TRINITY_DN21167_c0_g1;TRINITY_DN21405_c0_g1;TRINITY_DN30689_c0_g1;TRINITY_DN3994_c0_g1;TRINITY_DN3994_…	K00430+K00430+K00430+K13065+K00430+K01188+K13065+K00430+K00588+K12355+K00083+K12355+K00430+K00430+K10775+K00083+K00430+K00430+K09755+K00430+K00430+K00430+K01188+K01188+K01904+K00430+K00430+K13065+K00430+K00430+K00588+K00430+K05349+K05349+K01188+K01188+K05349+K05349+K10775+K13065+K00430+K00588+K00588+K09754+K00430+K00430+K13065+K00430+K01904
Plant hormone signal transduction	ko04075	70/851 8.2256169212691%	404/10259 3.93800565357247%	2.08877732661633	1.63334e-09	7.48366e-08	TRINITY_DN101311_c0_g1;TRINITY_DN101350_c0_g1;TRINITY_DN101718_c1_g1;TRINITY_DN104504_c0_g1;TRINITY_DN117920_c0_g1;TRINITY_DN118543_c0_g1;TRINITY_DN150001_c0_g1;TRINITY_DN150308_c0_g1;TRINITY_DN150518_c0_g1;TRINITY_DN152948_c0_g1;TRINITY_DN153915_c0_g1;TRINITY_DN165855_c0_g1;TRINITY_DN165867_c0_g1;TRINITY_DN21353_c0_g1;TRINITY_DN33302_c0_g1;TRINITY_DN34048_c0_g1;TRINITY_DN34048_c0_g2;TRINITY_DN39…	K13415+K13946+K14514+K14502+K13449+K14496+K14493+K14432+K14516+K14488+K14488+K13422+K14487+K14484+K14484+K14490+K14490+K14497+K14497+K14497+K14502+K14498+K14497+K14506+K14509+K14496+K14487+K14506+K14431+K16189+K14484+K14497+K14497+K14488+K14497+K14497+K14488+K14516+K14492+K14506+K14487+K14487+K13449+K14497+K14496+K14510+K14488+K14488+K14488+K14508+K14491+K14504+K14499+K14489+K14488+K14432+K14432+…
Starch and sucrose metabolism	ko00500	64/851 7.52056404230317%	357/10259 3.47987133248855%	2.16116152689043	2.09822e-09	7.48366e-08	TRINITY_DN101325_c0_g1;TRINITY_DN107650_c0_g1;TRINITY_DN110718_c0_g1;TRINITY_DN117531_c3_g1;TRINITY_DN117619_c0_g1;TRINITY_DN117948_c0_g1;TRINITY_DN118330_c0_g1;TRINITY_DN118551_c0_g1;TRINITY_DN118972_c0_g1;TRINITY_DN139264_c0_g1;TRINITY_DN150030_c0_g1;TRINITY_DN165789_c2_g2;TRINITY_DN166539_c0_g1;TRINITY_DN168383_c0_g1;TRINITY_DN16976_c0_g2;TRINITY_DN169936_c0_g1;TRINITY_DN20580_c0_g2;TRINITY_DN…	K13648+K13648+K01188+K00695+K00975+K01051+K01051+K01087+K01176+K13648+K00963+K01051+K01051+K00695+K00847+K01051+K00770+K01193+K01051+K01810+K01193+K00844+K01087+K01087+K01087+K13648+K00012+K08679+K01051+K01193+K01087+K01193+K01193+K01188+K01087+K01188+K08679+K00695+K00695+K01051+K08679+K16055+K01051+K00696+K01193+K05349+K05349+K01188+K01188+K05349+K05349+K00703+K13648+K01213+K01213+K01177+K01087+…
Phenylalanine metabolism	ko00360	35/851 4.11280846063455%	152/10259 1.48162588946291%	2.77587513142433	1.87417e-08	5.01341e-07	TRINITY_DN101488_c0_g1;TRINITY_DN101664_c0_g1;TRINITY_DN102171_c0_g1;TRINITY_DN108313_c0_g1;TRINITY_DN12098_c0_g1;TRINITY_DN133885_c0_g1;TRINITY_DN135422_c0_g1;TRINITY_DN166041_c0_g1;TRINITY_DN21167_c0_g1;TRINITY_DN21405_c0_g1;TRINITY_DN3994_c0_g1;TRINITY_DN3994_c0_g2;TRINITY_DN46695_c0_g3;TRINITY_DN46743_c0_g1;TRINITY_DN53266_c0_g1;TRINITY_DN60982_c0_g2;TRINITY_DN61206_c0_g1;TRINITY_DN68251_c0_g…	K00430+K00430+K00430+K00430+K00276+K00430+K00588+K00430+K00430+K10775+K00430+K00430+K00276+K00430+K00430+K00430+K00457+K01904+K00430+K00430+K00430+K00430+K00588+K00430+K00815+K10775+K00430+K00588+K00588+K00430+K00430+K14454+K00430+K01904+K00276
Plant-pathogen interaction	ko04626	64/851 7.52056404230317%	410/10259 3.99649088605127%	1.88179186609727	4.66067e-07	9.97383e-06	TRINITY_DN101674_c0_g1;TRINITY_DN101838_c0_g1;TRINITY_DN105073_c0_g1;TRINITY_DN117920_c0_g1;TRINITY_DN12002_c0_g1;TRINITY_DN12002_c0_g2;TRINITY_DN12019_c1_g1;TRINITY_DN134704_c0_g1;TRINITY_DN134779_c0_g1;TRINITY_DN135537_c0_g1;TRINITY_DN159143_c0_g1;TRINITY_DN16450_c0_g1;TRINITY_DN167130_c0_g1;TRINITY_DN167209_c0_g1;TRINITY_DN170045_c0_g1;TRINITY_DN173702_c0_g1;TRINITY_DN25643_c0_g1;TRINITY_DN282…	K13447+K13448+K13447+K13449+K02183+K02183+K13412+K13412+K12795+K13412+K13448+K09487+K13448+K13448+K13447+K13448+K02183+K13448+K13448+K02183+K13414+K13457+K13448+K13448+K18875+K13457+K13412+K13412+K13412+K13414+K13425+K13414+K13412+K13424+K13429+K02183+K13429+K13456+K13448+K13457+K13447+K05391+K05391+K05391+K13429+K13449+K13457+K05391+K05391+K13457+K13448+K13412+K13424+K13457+K02183+K13412+K13412+…
Glutathione metabolism	ko00480	39/851 4.5828437132785%	232/10259 2.26142898918023%	2.02652558855707	1.51721e-05	0.000270569	TRINITY_DN103617_c0_g1;TRINITY_DN11647_c0_g1;TRINITY_DN117570_c2_g1;TRINITY_DN120656_c0_g1;TRINITY_DN133815_c0_g1;TRINITY_DN136767_c0_g1;TRINITY_DN150380_c0_g1;TRINITY_DN150506_c0_g1;TRINITY_DN150746_c0_g1;TRINITY_DN151416_c0_g1;TRINITY_DN151825_c0_g1;TRINITY_DN168316_c0_g1;TRINITY_DN168316_c0_g2;TRINITY_DN27688_c0_g1;TRINITY_DN33386_c0_g1;TRINITY_DN38921_c0_g1;TRINITY_DN40285_c0_g1;TRINITY_DN402…	K00799+K00799+K00799+K00799+K01581+K00797+K01920+K00799+K00799+K00799+K00799+K00799+K00799+K00799+K00799+K00799+K01920+K01920+K00799+K00799+K00036+K00036+K00036+K00432+K00799+K00797+K00036+K00799+K00799+K00799+K00799+K00799+K00799+K00799+K00799+K00799+K00799+K01255+K00799
Zeatin biosynthesis	ko00908	14/851 1.64512338425382%	51/10259 0.497124476069792%	3.30927858805097	4.628e-05	0.000707422	TRINITY_DN102028_c0_g1;TRINITY_DN103493_c0_g1;TRINITY_DN10658_c0_g1;TRINITY_DN133726_c0_g2;TRINITY_DN165959_c0_g1;TRINITY_DN42043_c0_g2;TRINITY_DN63008_c0_g1;TRINITY_DN69843_c1_g4;TRINITY_DN71492_c0_g1;TRINITY_DN78294_c0_g1;TRINITY_DN78294_c0_g2;TRINITY_DN80310_c1_g1;TRINITY_DN80310_c1_g2;TRINITY_DN84441_c12_g3	K13495+K13495+K10717+K13495+K13495+K13496+K00279+K13495+K13495+K00279+K00279+K13495+K13495+K13495
Flavonoid biosynthesis	ko00941	13/851 1.52761457109283%	46/10259 0.44838678233746%	3.40691258366117	6.17682e-05	0.000737011	TRINITY_DN103512_c0_g1;TRINITY_DN117557_c0_g1;TRINITY_DN12140_c0_g1;TRINITY_DN135422_c0_g1;TRINITY_DN75029_c0_g1;TRINITY_DN80075_c1_g1;TRINITY_DN82616_c0_g2;TRINITY_DN83317_c0_g2;TRINITY_DN83317_c1_g3;TRINITY_DN83558_c0_g1;TRINITY_DN83873_c0_g2;TRINITY_DN84676_c3_g1;TRINITY_DN85267_c0_g1	K13065+K00660+K13065+K00588+K13065+K00588+K13065+K00588+K00588+K09754+K05277+K05280+K13065
Stilbenoid, diarylheptanoid and gingerol biosynthesis	ko00945	12/851 1.41010575793184%	40/10259 0.389901549858661%	3.6165687426557	6.19916e-05	0.000737011	TRINITY_DN103512_c0_g1;TRINITY_DN12140_c0_g1;TRINITY_DN135422_c0_g1;TRINITY_DN149996_c0_g1;TRINITY_DN47266_c1_g1;TRINITY_DN75029_c0_g1;TRINITY_DN80075_c1_g1;TRINITY_DN82616_c0_g2;TRINITY_DN83317_c0_g2;TRINITY_DN83317_c1_g3;TRINITY_DN83558_c0_g1;TRINITY_DN85267_c0_g1	K13065+K13065+K00588+K00517+K00517+K13065+K00588+K13065+K00588+K00588+K09754+K13065
Cutin, suberine and wax biosynthesis	ko00073	8/851 0.940070505287897%	27/10259 0.263183546154596%	3.57191974583279	0.00115655	0.012375	TRINITY_DN117676_c0_g1;TRINITY_DN140565_c0_g1;TRINITY_DN2189_c0_g1;TRINITY_DN67503_c1_g1;TRINITY_DN78614_c0_g1;TRINITY_DN79771_c0_g1;TRINITY_DN85010_c0_g1;TRINITY_DN87880_c0_g1	K15398+K13407+K15404+K15398+K13356+K13356+K13407+K13407
Pyruvate metabolism	ko00620	36/851 4.23031727379554%	265/10259 2.58309776781363%	1.63769150610824	0.00214764	0.019238	TRINITY_DN101379_c0_g1;TRINITY_DN101863_c0_g1;TRINITY_DN117540_c0_g1;TRINITY_DN133871_c0_g1;TRINITY_DN135591_c0_g1;TRINITY_DN137688_c0_g1;TRINITY_DN141238_c0_g1;TRINITY_DN150000_c0_g1;TRINITY_DN157432_c0_g1;TRINITY_DN168972_c0_g1;TRINITY_DN21187_c0_g1;TRINITY_DN21187_c0_g2;TRINITY_DN27399_c0_g1;TRINITY_DN27399_c0_g2;TRINITY_DN41135_c0_g1;TRINITY_DN42055_c0_g1;TRINITY_DN42055_c0_g2;TRINITY_DN51782…	K02160+K00382+K11262+K00627+K00029+K00873+K01610+K00873+K00873+K00016+K00025+K00025+K01962+K01962+K01963+K00029+K00029+K01961+K00029+K00029+K00029+K00128+K01962+K00161+K00128+K00026+K01759+K01006+K00029+K00029+K00029+K00873+K00162+K00102+K00873+K00626
Biosynthesis of unsaturated fatty acids	ko01040	16/851 1.88014101057579%	88/10259 0.857783409689054%	2.19185984403376	0.00215753	0.019238	TRINITY_DN102621_c0_g1;TRINITY_DN104173_c0_g1;TRINITY_DN12133_c0_g1;TRINITY_DN12133_c0_g2;TRINITY_DN124482_c0_g1;TRINITY_DN149549_c2_g1;TRINITY_DN178184_c0_g1;TRINITY_DN1968_c0_g1;TRINITY_DN21293_c0_g1;TRINITY_DN27799_c0_g1;TRINITY_DN27799_c0_g2;TRINITY_DN4855_c0_g1;TRINITY_DN4855_c0_g2;TRINITY_DN51102_c0_g1;TRINITY_DN51102_c0_g2;TRINITY_DN71712_c1_g1	K00059+K00059+K00232+K00232+K10256+K07513+K10256+K10256+K03921+K10256+K10256+K10258+K10258+K10256+K10256+K10256
Synthesis and degradation of ketone bodies	ko00072	6/851 0.705052878965922%	18/10259 0.175455697436397%	4.01840971406189	0.0024901	0.0204954	TRINITY_DN105846_c0_g1;TRINITY_DN118404_c0_g1;TRINITY_DN136944_c0_g1;TRINITY_DN150365_c0_g1;TRINITY_DN49361_c0_g1;TRINITY_DN85661_c1_g1	K01641+K01641+K01641+K01640+K01641+K00626
Diterpenoid biosynthesis	ko00904	5/851 0.587544065804935%	13/10259 0.126718003704065%	4.63662659314833	0.00284057	0.0217101	TRINITY_DN4338_c0_g1;TRINITY_DN62788_c0_g1;TRINITY_DN82822_c0_g1;TRINITY_DN82822_c0_g2;TRINITY_DN85435_c0_g1	K17961+K04122+K05282+K05282+K05282
Photosynthesis	ko00195	20/851 2.35017626321974%	126/10259 1.22818988205478%	1.91352843526757	0.00351504	0.025074	TRINITY_DN102823_c0_g1;TRINITY_DN150367_c0_g1;TRINITY_DN15602_c0_g1;TRINITY_DN54661_c0_g1;TRINITY_DN65659_c0_g1;TRINITY_DN65659_c0_g2;TRINITY_DN74767_c2_g3;TRINITY_DN76415_c1_g1;TRINITY_DN76532_c0_g1;TRINITY_DN79790_c0_g3;TRINITY_DN82541_c9_g1;TRINITY_DN82553_c3_g2;TRINITY_DN82625_c7_g11;TRINITY_DN83048_c8_g1;TRINITY_DN83441_c3_g8;TRINITY_DN83634_c5_g4;TRINITY_DN83727_c9_g1;TRINITY_DN83791_c4_g4;…	K02639+K08902+K02639+K02704+K02717+K02717+K02641+K08906+K02115+K02714+K02704+K02704+K02640+K02706+K02709+K02689+K02109+K02690+K02111+K02634
Fatty acid metabolism	ko01212	33/851 3.87779083431257%	251/10259 2.4466322253631%	1.58495044498855	0.00536625	0.0340391	TRINITY_DN101379_c0_g1;TRINITY_DN102621_c0_g1;TRINITY_DN104173_c0_g1;TRINITY_DN117540_c0_g1;TRINITY_DN12133_c0_g1;TRINITY_DN12133_c0_g2;TRINITY_DN124482_c0_g1;TRINITY_DN149549_c2_g1;TRINITY_DN149582_c0_g1;TRINITY_DN150003_c0_g1;TRINITY_DN151598_c0_g1;TRINITY_DN166074_c0_g1;TRINITY_DN178184_c0_g1;TRINITY_DN1968_c0_g1;TRINITY_DN21293_c0_g1;TRINITY_DN21354_c0_g1;TRINITY_DN27399_c0_g1;TRINITY_DN27399…	K02160+K00059+K00059+K11262+K00232+K00232+K10256+K07513+K00648+K00645+K10527+K09458+K10256+K10256+K03921+K10527+K01962+K01962+K01897+K10256+K10256+K00249+K01963+K10258+K10258+K09458+K10256+K10256+K01961+K10256+K10527+K01962+K00626
Pentose and glucuronate interconversions	ko00040	19/851 2.23266745005875%	122/10259 1.18919972706892%	1.87745371886498	0.00541118	0.0340391	TRINITY_DN117948_c0_g1;TRINITY_DN118330_c0_g1;TRINITY_DN150030_c0_g1;TRINITY_DN165789_c2_g2;TRINITY_DN166539_c0_g1;TRINITY_DN169936_c0_g1;TRINITY_DN22095_c0_g1;TRINITY_DN53109_c0_g1;TRINITY_DN56130_c0_g2;TRINITY_DN648_c1_g3;TRINITY_DN65442_c2_g1;TRINITY_DN70087_c0_g2;TRINITY_DN72822_c5_g1;TRINITY_DN75323_c2_g2;TRINITY_DN79836_c2_g1;TRINITY_DN80530_c0_g1;TRINITY_DN82502_c4_g3;TRINITY_DN82502_c4_g6…	K01051+K01051+K00963+K01051+K01051+K01051+K01051+K00012+K01051+K01728+K01728+K01051+K00128+K01051+K00128+K00008+K01213+K01213+K01051
Cysteine and methionine metabolism	ko00270	27/851 3.17273795534665%	196/10259 1.91051759430744%	1.66066932060721	0.00604272	0.0340391	TRINITY_DN101461_c0_g1;TRINITY_DN136767_c0_g1;TRINITY_DN140318_c0_g1;TRINITY_DN153472_c0_g1;TRINITY_DN155130_c0_g1;TRINITY_DN168972_c0_g1;TRINITY_DN21187_c0_g1;TRINITY_DN21187_c0_g2;TRINITY_DN21924_c0_g2;TRINITY_DN40430_c0_g1;TRINITY_DN45870_c0_g1;TRINITY_DN45870_c0_g2;TRINITY_DN47206_c0_g1;TRINITY_DN47206_c0_g2;TRINITY_DN56699_c0_g1;TRINITY_DN5798_c0_g2;TRINITY_DN62762_c1_g1;TRINITY_DN72444_c1_g…	K01611+K00797+K01762+K05933+K01762+K00016+K00025+K00025+K01738+K01762+K00558+K00558+K05933+K05933+K13034+K05933+K00797+K05933+K00026+K05933+K00815+K00547+K00547+K05933+K01762+K14454+K00789
Valine, leucine and isoleucine degradation	ko00280	21/851 2.46768507638073%	141/10259 1.37440296325178%	1.79545965947446	0.00604433	0.0340391	TRINITY_DN101863_c0_g1;TRINITY_DN105846_c0_g1;TRINITY_DN118404_c0_g1;TRINITY_DN136944_c0_g1;TRINITY_DN149549_c2_g1;TRINITY_DN150365_c0_g1;TRINITY_DN29141_c0_g1;TRINITY_DN29141_c0_g2;TRINITY_DN29648_c0_g1;TRINITY_DN40577_c0_g1;TRINITY_DN49361_c0_g1;TRINITY_DN51866_c1_g1;TRINITY_DN51866_c1_g2;TRINITY_DN56766_c0_g1;TRINITY_DN64566_c0_g1;TRINITY_DN72822_c5_g1;TRINITY_DN77393_c0_g1;TRINITY_DN79836_c2_…	K00382+K01641+K01641+K01641+K07513+K01640+K00826+K00826+K00253+K00249+K01641+K00826+K00826+K00166+K00166+K00128+K00253+K00128+K18660+K05605+K00626
Terpenoid backbone biosynthesis	ko00900	17/851 1.99764982373678%	109/10259 1.06248172336485%	1.88017335245098	0.0081277	0.0434832	TRINITY_DN101393_c2_g7;TRINITY_DN105846_c0_g1;TRINITY_DN117768_c0_g1;TRINITY_DN118404_c0_g1;TRINITY_DN121369_c0_g1;TRINITY_DN136944_c0_g1;TRINITY_DN150069_c0_g2;TRINITY_DN171481_c0_g1;TRINITY_DN20337_c0_g1;TRINITY_DN49361_c0_g1;TRINITY_DN50149_c0_g1;TRINITY_DN64820_c0_g2;TRINITY_DN73990_c3_g5;TRINITY_DN79209_c1_g1;TRINITY_DN84246_c3_g2;TRINITY_DN84246_c3_g3;TRINITY_DN85661_c1_g1	K00787+K01641+K00021+K01641+K01823+K01641+K00021+K00787+K00021+K01641+K01823+K01823+K00021+K15889+K01662+K01662+K00626
Carbon metabolism	ko01200	76/851 8.93066980023502%	731/10259 7.12545082366702%	1.25334803667047	0.0217097	0.110616	TRINITY_DN101379_c0_g1;TRINITY_DN101863_c0_g1;TRINITY_DN117682_c0_g1;TRINITY_DN118442_c0_g1;TRINITY_DN133578_c0_g2;TRINITY_DN133871_c0_g1;TRINITY_DN135591_c0_g1;TRINITY_DN137688_c0_g1;TRINITY_DN140752_c0_g1;TRINITY_DN141238_c0_g1;TRINITY_DN150000_c0_g1;TRINITY_DN150101_c2_g1;TRINITY_DN152149_c0_g1;TRINITY_DN157432_c0_g1;TRINITY_DN1599_c0_g1;TRINITY_DN166426_c0_g1;TRINITY_DN166456_c0_g1;TRINITY_DN…	K02160+K00382+K00235+K00134+K00297+K00627+K00029+K00873+K01681+K01610+K00873+K00134+K00297+K00873+K00850+K00600+K01754+K01754+K00297+K00297+K00025+K00025+K03841+K01738+K01962+K01962+K01810+K00297+K01754+K01754+K01057+K01057+K01057+K01807+K00249+K01963+K00134+K00134+K00029+K00029+K00844+K00036+K00036+K00036+K01754+K01961+K13034+K01689+K14272+K00029+K00029+K00036+K00029+K01689+K01681+K00121+K01962+…
One carbon pool by folate	ko00670	9/851 1.05757931844888%	51/10259 0.497124476069792%	2.12739337803276	0.0229418	0.111581	TRINITY_DN133578_c0_g2;TRINITY_DN152149_c0_g1;TRINITY_DN166426_c0_g1;TRINITY_DN20909_c0_g1;TRINITY_DN21153_c0_g1;TRINITY_DN33599_c0_g1;TRINITY_DN37350_c0_g2;TRINITY_DN64352_c0_g2;TRINITY_DN84583_c6_g2	K00297+K00297+K00600+K00297+K00297+K00297+K01934+K01433+K00600
Galactose metabolism	ko00052	17/851 1.99764982373678%	127/10259 1.23793742080125%	1.61369208989887	0.033027	0.153647	TRINITY_DN150030_c0_g1;TRINITY_DN1599_c0_g1;TRINITY_DN21266_c0_g5;TRINITY_DN23050_c0_g1;TRINITY_DN48822_c0_g2;TRINITY_DN49571_c0_g3;TRINITY_DN50196_c0_g2;TRINITY_DN60693_c0_g2;TRINITY_DN63042_c0_g1;TRINITY_DN63042_c0_g2;TRINITY_DN73565_c0_g2;TRINITY_DN73565_c0_g6;TRINITY_DN75475_c0_g1;TRINITY_DN81074_c1_g4;TRINITY_DN83838_c2_g6;TRINITY_DN84903_c0_g1;TRINITY_DN84903_c0_g3	K00963+K00850+K01193+K01785+K01193+K01190+K00844+K01193+K01193+K01193+K01785+K01785+K06617+K01193+K01229+K01193+K01193
Butanoate metabolism	ko00650	10/851 1.17508813160987%	67/10259 0.653085096013257%	1.7992879316695	0.0483624	0.215616	TRINITY_DN105846_c0_g1;TRINITY_DN118404_c0_g1;TRINITY_DN136944_c0_g1;TRINITY_DN150365_c0_g1;TRINITY_DN166952_c0_g1;TRINITY_DN27400_c0_g1;TRINITY_DN49361_c0_g1;TRINITY_DN65917_c0_g3;TRINITY_DN66640_c0_g2;TRINITY_DN85661_c1_g1	K01641+K01641+K01641+K01640+K01580+K01580+K01641+K01580+K01580+K00626
Steroid biosynthesis	ko00100	11/851 1.29259694477086%	77/10259 0.750560483477922%	1.72217559174081	0.0519822	0.21634	TRINITY_DN101337_c0_g1;TRINITY_DN117593_c0_g1;TRINITY_DN12206_c0_g1;TRINITY_DN133644_c0_g1;TRINITY_DN167088_c0_g1;TRINITY_DN50862_c1_g1;TRINITY_DN57497_c0_g1;TRINITY_DN57497_c0_g5;TRINITY_DN64526_c0_g1;TRINITY_DN66092_c0_g2;TRINITY_DN84939_c1_g1	K00213+K00511+K00511+K00227+K00213+K14423+K07748+K07748+K14424+K14424+K09828
Nitrogen metabolism	ko00910	9/851 1.05757931844888%	59/10259 0.575104786041524%	1.83893325897747	0.0527457	0.21634	TRINITY_DN149644_c0_g1;TRINITY_DN149677_c0_g1;TRINITY_DN166161_c0_g1;TRINITY_DN33893_c0_g1;TRINITY_DN33893_c0_g2;TRINITY_DN47652_c0_g1;TRINITY_DN48183_c0_g2;TRINITY_DN49781_c0_g1;TRINITY_DN49781_c0_g2	K01673+K01915+K01673+K10534+K10534+K01673+K01674+K01673+K01673
Glycine, serine and threonine metabolism	ko00260	21/851 2.46768507638073%	175/10259 1.70581928063164%	1.44662749706228	0.0545905	0.21634	TRINITY_DN101863_c0_g1;TRINITY_DN117783_c0_g1;TRINITY_DN12098_c0_g1;TRINITY_DN134012_c0_g1;TRINITY_DN166426_c0_g1;TRINITY_DN166456_c0_g1;TRINITY_DN169613_c0_g1;TRINITY_DN34098_c0_g1;TRINITY_DN34098_c0_g2;TRINITY_DN46695_c0_g3;TRINITY_DN51305_c0_g1;TRINITY_DN66136_c3_g1;TRINITY_DN75159_c0_g1;TRINITY_DN77417_c0_g1;TRINITY_DN79368_c0_g1;TRINITY_DN80823_c3_g1;TRINITY_DN83702_c2_g3;TRINITY_DN84112_c6_…	K00382+K00108+K00276+K02437+K00600+K01754+K01754+K01754+K01754+K00276+K01754+K14272+K01696+K00108+K00827+K01834+K15893+K01754+K00872+K00600+K00276
Anthocyanin biosynthesis	ko00942	2/851 0.235017626321974%	5/10259 0.0487376937323326%	4.82209165687427	0.0580467	0.221821	TRINITY_DN149539_c0_g1;TRINITY_DN81930_c4_g9	K12930+K12338
Glycerophospholipid metabolism	ko00564	27/851 3.17273795534665%	241/10259 2.34915683789843%	1.35058583750628	0.0664718	0.245258	TRINITY_DN120000_c0_g1;TRINITY_DN12959_c0_g2;TRINITY_DN166353_c0_g1;TRINITY_DN169023_c0_g1;TRINITY_DN175146_c0_g2;TRINITY_DN21189_c0_g1;TRINITY_DN2322_c0_g1;TRINITY_DN25377_c0_g2;TRINITY_DN27498_c0_g1;TRINITY_DN27498_c0_g2;TRINITY_DN49812_c0_g1;TRINITY_DN49812_c0_g2;TRINITY_DN62974_c0_g1;TRINITY_DN71317_c0_g3;TRINITY_DN73846_c1_g2;TRINITY_DN75756_c0_g2;TRINITY_DN75756_c0_g3;TRINITY_DN76746_c1_g4;…	K00901+K00630+K01115+K00901+K00901+K00630+K01115+K01115+K06129+K06129+K05929+K05929+K01115+K01115+K05929+K00630+K00630+K00901+K08730+K00901+K08730+K08730+K00901+K00901+K00006+K01115+K00901
Pantothenate and CoA biosynthesis	ko00770	8/851 0.940070505287897%	53/10259 0.516619553562725%	1.81965722900916	0.0690425	0.246252	TRINITY_DN29141_c0_g1;TRINITY_DN29141_c0_g2;TRINITY_DN51866_c1_g1;TRINITY_DN51866_c1_g2;TRINITY_DN52896_c0_g1;TRINITY_DN52896_c0_g2;TRINITY_DN70349_c0_g3;TRINITY_DN76813_c1_g2	K00826+K00826+K00826+K00826+K01598+K01598+K00606+K01598
Biotin metabolism	ko00780	7/851 0.82256169212691%	45/10259 0.438639243590993%	1.87525786656221	0.0754172	0.249833	TRINITY_DN102621_c0_g1;TRINITY_DN104173_c0_g1;TRINITY_DN166074_c0_g1;TRINITY_DN39562_c0_g1;TRINITY_DN50214_c0_g1;TRINITY_DN57384_c0_g1;TRINITY_DN57384_c0_g2	K00059+K00059+K09458+K00652+K09458+K00652+K00652
Limonene and pinene degradation	ko00903	4/851 0.470035252643948%	20/10259 0.19495077492933%	2.41104582843713	0.0783648	0.249833	TRINITY_DN149996_c0_g1;TRINITY_DN47266_c1_g1;TRINITY_DN72822_c5_g1;TRINITY_DN79836_c2_g1	K00517+K00517+K00128+K00128
Thiamine metabolism	ko00730	4/851 0.470035252643948%	20/10259 0.19495077492933%	2.41104582843713	0.0783648	0.249833	TRINITY_DN84246_c3_g2;TRINITY_DN84246_c3_g3;TRINITY_DN84557_c4_g1;TRINITY_DN84557_c4_g2	K01662+K01662+K00949+K00949
Tropane, piperidine and pyridine alkaloid biosynthesis	ko00960	9/851 1.05757931844888%	64/10259 0.623842479773857%	1.69526659811986	0.0804444	0.249833	TRINITY_DN12098_c0_g1;TRINITY_DN167839_c0_g1;TRINITY_DN46695_c0_g3;TRINITY_DN53688_c0_g2;TRINITY_DN75356_c0_g2;TRINITY_DN80949_c1_g1;TRINITY_DN81506_c2_g1;TRINITY_DN85256_c0_g1;TRINITY_DN87835_c0_g1	K00276+K08081+K00276+K08081+K08081+K00815+K08081+K14454+K00276
Glyoxylate and dicarboxylate metabolism	ko00630	19/851 2.23266745005875%	163/10259 1.58884881567404%	1.40521075890508	0.081721	0.249833	TRINITY_DN117660_c0_g12;TRINITY_DN134012_c0_g1;TRINITY_DN140752_c0_g1;TRINITY_DN149677_c0_g1;TRINITY_DN166212_c0_g1;TRINITY_DN166426_c0_g1;TRINITY_DN21187_c0_g1;TRINITY_DN21187_c0_g2;TRINITY_DN64352_c0_g2;TRINITY_DN65351_c0_g2;TRINITY_DN66136_c3_g1;TRINITY_DN66727_c0_g1;TRINITY_DN73301_c2_g1;TRINITY_DN80230_c2_g1;TRINITY_DN82269_c6_g2;TRINITY_DN83702_c2_g3;TRINITY_DN83741_c1_g5;TRINITY_DN84583_c6…	K11517+K02437+K01681+K01915+K03781+K00600+K00025+K00025+K01433+K11517+K14272+K11517+K01681+K00026+K01647+K15893+K01601+K00600+K00626
Carbon fixation in photosynthetic organisms	ko00710	25/851 2.93772032902468%	230/10259 2.2419339116873%	1.31035099371583	0.0981693	0.285931	TRINITY_DN118442_c0_g1;TRINITY_DN135591_c0_g1;TRINITY_DN141238_c0_g1;TRINITY_DN150101_c2_g1;TRINITY_DN21187_c0_g1;TRINITY_DN21187_c0_g2;TRINITY_DN21923_c0_g1;TRINITY_DN40100_c0_g1;TRINITY_DN41842_c0_g1;TRINITY_DN41842_c0_g2;TRINITY_DN42055_c0_g1;TRINITY_DN42055_c0_g2;TRINITY_DN66136_c3_g1;TRINITY_DN66250_c0_g1;TRINITY_DN66250_c0_g2;TRINITY_DN69623_c1_g6;TRINITY_DN80230_c2_g1;TRINITY_DN82723_c13_g…	K00134+K00029+K01610+K00134+K00025+K00025+K03841+K01807+K00134+K00134+K00029+K00029+K14272+K00029+K00029+K00029+K00026+K01006+K00029+K00029+K00029+K01601+K00814+K14454+K03841
Cyanoamino acid metabolism	ko00460	12/851 1.41010575793184%	96/10259 0.935763719660786%	1.50690364277321	0.0988733	0.285931	TRINITY_DN110718_c0_g1;TRINITY_DN166426_c0_g1;TRINITY_DN56699_c0_g1;TRINITY_DN63588_c0_g2;TRINITY_DN64115_c1_g1;TRINITY_DN81334_c1_g1;TRINITY_DN81334_c1_g2;TRINITY_DN81334_c2_g1;TRINITY_DN81334_c2_g2;TRINITY_DN81334_c5_g1;TRINITY_DN81334_c5_g2;TRINITY_DN84583_c6_g2	K01188+K00600+K13034+K01188+K01188+K05349+K05349+K01188+K01188+K05349+K05349+K00600
Tyrosine metabolism	ko00350	11/851 1.29259694477086%	87/10259 0.848035870942587%	1.52422437429934	0.104283	0.29364	TRINITY_DN1091_c0_g2;TRINITY_DN12098_c0_g1;TRINITY_DN165844_c2_g1;TRINITY_DN40815_c0_g3;TRINITY_DN46695_c0_g3;TRINITY_DN61206_c0_g1;TRINITY_DN72997_c0_g1;TRINITY_DN74591_c0_g1;TRINITY_DN80949_c1_g1;TRINITY_DN85256_c0_g1;TRINITY_DN87835_c0_g1	K01555+K00276+K18857+K01555+K00276+K00457+K01592+K00121+K00815+K14454+K00276
beta-Alanine metabolism	ko00410	15/851 1.76263219741481%	128/10259 1.24768495954771%	1.41272216509988	0.10867	0.298147	TRINITY_DN12098_c0_g1;TRINITY_DN136767_c0_g1;TRINITY_DN166952_c0_g1;TRINITY_DN27400_c0_g1;TRINITY_DN40577_c0_g1;TRINITY_DN46695_c0_g3;TRINITY_DN62762_c1_g1;TRINITY_DN65917_c0_g3;TRINITY_DN66640_c0_g2;TRINITY_DN68357_c1_g1;TRINITY_DN72822_c5_g1;TRINITY_DN78170_c0_g3;TRINITY_DN79836_c2_g1;TRINITY_DN83097_c38_g4;TRINITY_DN87835_c0_g1	K00276+K00797+K01580+K01580+K00249+K00276+K00797+K01580+K01580+K13366+K00128+K17839+K00128+K05605+K00276
Valine, leucine and isoleucine biosynthesis	ko00290	10/851 1.17508813160987%	79/10259 0.770055560970855%	1.52597837242856	0.116995	0.312962	TRINITY_DN166456_c0_g1;TRINITY_DN169613_c0_g1;TRINITY_DN29141_c0_g1;TRINITY_DN29141_c0_g2;TRINITY_DN34098_c0_g1;TRINITY_DN34098_c0_g2;TRINITY_DN51305_c0_g1;TRINITY_DN51866_c1_g1;TRINITY_DN51866_c1_g2;TRINITY_DN84112_c6_g1	K01754+K01754+K00826+K00826+K01754+K01754+K01754+K00826+K00826+K01754
Phosphatidylinositol signaling system	ko04070	19/851 2.23266745005875%	173/10259 1.68632420313871%	1.32398470347704	0.126146	0.32921	TRINITY_DN117827_c0_g2;TRINITY_DN120000_c0_g1;TRINITY_DN12002_c0_g1;TRINITY_DN12002_c0_g2;TRINITY_DN13842_c0_g1;TRINITY_DN169023_c0_g1;TRINITY_DN175146_c0_g2;TRINITY_DN21182_c1_g1;TRINITY_DN25643_c0_g1;TRINITY_DN41368_c0_g1;TRINITY_DN53054_c1_g1;TRINITY_DN73456_c1_g1;TRINITY_DN76746_c1_g4;TRINITY_DN78573_c3_g1;TRINITY_DN80718_c0_g2;TRINITY_DN81684_c3_g1;TRINITY_DN82538_c1_g1;TRINITY_DN82538_c1_g2…	K00913+K00901+K02183+K02183+K00889+K00901+K00901+K01110+K02183+K02183+K05857+K02183+K00901+K00889+K00901+K02183+K00901+K00901+K00901
Amino sugar and nucleotide sugar metabolism	ko00520	28/851 3.29024676850764%	271/10259 2.64158300029243%	1.24555873055793	0.132408	0.337326	TRINITY_DN101325_c0_g1;TRINITY_DN107650_c0_g1;TRINITY_DN117619_c0_g1;TRINITY_DN139264_c0_g1;TRINITY_DN150030_c0_g1;TRINITY_DN16976_c0_g2;TRINITY_DN20580_c0_g2;TRINITY_DN27668_c0_g1;TRINITY_DN27753_c1_g1;TRINITY_DN40525_c1_g2;TRINITY_DN50196_c0_g2;TRINITY_DN52704_c0_g1;TRINITY_DN53109_c0_g1;TRINITY_DN53346_c0_g1;TRINITY_DN62894_c0_g1;TRINITY_DN65661_c0_g1;TRINITY_DN66738_c0_g10;TRINITY_DN71775_c1_…	K13648+K13648+K00975+K13648+K00963+K00847+K00770+K01810+K12373+K18677+K00844+K13648+K00012+K08679+K12448+K01183+K08679+K08679+K01809+K01809+K01183+K10046+K01183+K01183+K13648+K01183+K12448+K08679
Propanoate metabolism	ko00640	11/851 1.29259694477086%	92/10259 0.89677356467492%	1.44138609308742	0.138988	0.345855	TRINITY_DN101379_c0_g1;TRINITY_DN117540_c0_g1;TRINITY_DN168972_c0_g1;TRINITY_DN27399_c0_g1;TRINITY_DN27399_c0_g2;TRINITY_DN40577_c0_g1;TRINITY_DN41135_c0_g1;TRINITY_DN51782_c0_g1;TRINITY_DN76723_c0_g1;TRINITY_DN83097_c38_g4;TRINITY_DN85661_c1_g1	K02160+K11262+K00016+K01962+K01962+K00249+K01963+K01961+K01962+K05605+K00626
Sesquiterpenoid and triterpenoid biosynthesis	ko00909	6/851 0.705052878965922%	44/10259 0.428891704844527%	1.64389488302532	0.153948	0.371857	TRINITY_DN117593_c0_g1;TRINITY_DN12206_c0_g1;TRINITY_DN29569_c0_g1;TRINITY_DN77849_c0_g1;TRINITY_DN77849_c2_g4;TRINITY_DN84159_c1_g1	K00511+K00511+K15803+K15803+K15803+K15813
Fatty acid biosynthesis	ko00061	15/851 1.76263219741481%	136/10259 1.32566526951945%	1.32962086127048	0.156388	0.371857	TRINITY_DN101379_c0_g1;TRINITY_DN102621_c0_g1;TRINITY_DN104173_c0_g1;TRINITY_DN117540_c0_g1;TRINITY_DN149582_c0_g1;TRINITY_DN150003_c0_g1;TRINITY_DN166074_c0_g1;TRINITY_DN21293_c0_g1;TRINITY_DN27399_c0_g1;TRINITY_DN27399_c0_g2;TRINITY_DN27650_c0_g1;TRINITY_DN41135_c0_g1;TRINITY_DN50214_c0_g1;TRINITY_DN51782_c0_g1;TRINITY_DN76723_c0_g1	K02160+K00059+K00059+K11262+K00648+K00645+K09458+K03921+K01962+K01962+K01897+K01963+K09458+K01961+K01962
Vitamin B6 metabolism	ko00750	4/851 0.470035252643948%	26/10259 0.253436007408129%	1.85465063725933	0.164624	0.377982	TRINITY_DN110545_c0_g1;TRINITY_DN166133_c0_g1;TRINITY_DN64647_c0_g2;TRINITY_DN82478_c0_g3	K13248+K13248+K13248+K13248
Isoquinoline alkaloid biosynthesis	ko00950	6/851 0.705052878965922%	45/10259 0.438639243590993%	1.60736388562476	0.166029	0.377982	TRINITY_DN12098_c0_g1;TRINITY_DN46695_c0_g3;TRINITY_DN72997_c0_g1;TRINITY_DN80949_c1_g1;TRINITY_DN85256_c0_g1;TRINITY_DN87835_c0_g1	K00276+K00276+K01592+K00815+K14454+K00276
Glycolysis / Gluconeogenesis	ko00010	34/851 3.99529964747356%	348/10259 3.39214348377035%	1.17780974377676	0.17856	0.398039	TRINITY_DN101863_c0_g1;TRINITY_DN118442_c0_g1;TRINITY_DN133871_c0_g1;TRINITY_DN137688_c0_g1;TRINITY_DN141238_c0_g1;TRINITY_DN150000_c0_g1;TRINITY_DN150101_c2_g1;TRINITY_DN157432_c0_g1;TRINITY_DN1599_c0_g1;TRINITY_DN165844_c2_g1;TRINITY_DN168972_c0_g1;TRINITY_DN21923_c0_g1;TRINITY_DN23050_c0_g1;TRINITY_DN27668_c0_g1;TRINITY_DN41842_c0_g1;TRINITY_DN41842_c0_g2;TRINITY_DN43598_c0_g1;TRINITY_DN50196_…	K00382+K00134+K00627+K00873+K01610+K00873+K00134+K00873+K00850+K18857+K00016+K03841+K01785+K01810+K00134+K00134+K01792+K00844+K01792+K01568+K01568+K01689+K01689+K00128+K01785+K01785+K00121+K00161+K00128+K01834+K00873+K00162+K00873+K03841
Linoleic acid metabolism	ko00591	4/851 0.470035252643948%	28/10259 0.272931084901062%	1.72217559174081	0.198768	0.425436	TRINITY_DN119083_c0_g1;TRINITY_DN21193_c0_g1;TRINITY_DN27632_c0_g1;TRINITY_DN76499_c0_g1	K15718+K15718+K15718+K15718
Monoterpenoid biosynthesis	ko00902	2/851 0.235017626321974%	10/10259 0.0974753874646652%	2.41104582843713	0.198802	0.425436	TRINITY_DN136662_c0_g1;TRINITY_DN21901_c0_g2	K15095+K15095
alpha-Linolenic acid metabolism	ko00592	10/851 1.17508813160987%	92/10259 0.89677356467492%	1.31035099371583	0.23089	0.484416	TRINITY_DN12133_c0_g1;TRINITY_DN12133_c0_g2;TRINITY_DN149549_c2_g1;TRINITY_DN151598_c0_g1;TRINITY_DN165844_c2_g1;TRINITY_DN21354_c0_g1;TRINITY_DN53217_c0_g1;TRINITY_DN71072_c0_g1;TRINITY_DN72463_c5_g1;TRINITY_DN84350_c7_g5	K00232+K00232+K07513+K10527+K18857+K10527+K10529+K05894+K10527+K10526
Tryptophan metabolism	ko00380	6/851 0.705052878965922%	52/10259 0.506872014816259%	1.3909879779445	0.260069	0.535142	TRINITY_DN166212_c0_g1;TRINITY_DN2270_c0_g2;TRINITY_DN72822_c5_g1;TRINITY_DN79836_c2_g1;TRINITY_DN81729_c0_g1;TRINITY_DN85661_c1_g1	K03781+K11816+K00128+K00128+K11820+K00626
Glycerolipid metabolism	ko00561	16/851 1.88014101057579%	165/10259 1.60834389316698%	1.168991916818	0.293273	0.59208	TRINITY_DN120000_c0_g1;TRINITY_DN12959_c0_g2;TRINITY_DN169023_c0_g1;TRINITY_DN175146_c0_g2;TRINITY_DN21189_c0_g1;TRINITY_DN62278_c0_g1;TRINITY_DN72822_c5_g1;TRINITY_DN75756_c0_g2;TRINITY_DN75756_c0_g3;TRINITY_DN76746_c1_g4;TRINITY_DN79587_c0_g1;TRINITY_DN79836_c2_g1;TRINITY_DN80718_c0_g2;TRINITY_DN82538_c1_g1;TRINITY_DN82538_c1_g2;TRINITY_DN8897_c0_g2	K00901+K00630+K00901+K00901+K00630+K06119+K00128+K00630+K00630+K00901+K00679+K00128+K00901+K00901+K00901+K00901
Arginine and proline metabolism	ko00330	19/851 2.23266745005875%	203/10259 1.9787503655327%	1.12832193941639	0.324643	0.643274	TRINITY_DN101461_c0_g1;TRINITY_DN133815_c0_g1;TRINITY_DN136767_c0_g1;TRINITY_DN143711_c0_g1;TRINITY_DN149677_c0_g1;TRINITY_DN32431_c0_g1;TRINITY_DN51204_c0_g1;TRINITY_DN51789_c0_g1;TRINITY_DN61879_c0_g2;TRINITY_DN62762_c1_g1;TRINITY_DN68357_c1_g1;TRINITY_DN70988_c0_g3;TRINITY_DN72822_c5_g1;TRINITY_DN78170_c0_g3;TRINITY_DN79836_c2_g1;TRINITY_DN80203_c6_g1;TRINITY_DN84916_c4_g1;TRINITY_DN85256_c0_g…	K01611+K01581+K00797+K12657+K01915+K00472+K00318+K01438+K00472+K00797+K13366+K00620+K00128+K17839+K00128+K01438+K01583+K14454+K00819
Taurine and hypotaurine metabolism	ko00430	4/851 0.470035252643948%	36/10259 0.350911394872795%	1.3394699046873	0.349372	0.679687	TRINITY_DN166952_c0_g1;TRINITY_DN27400_c0_g1;TRINITY_DN65917_c0_g3;TRINITY_DN66640_c0_g2	K01580+K01580+K01580+K01580
Fatty acid elongation	ko00062	5/851 0.587544065804935%	49/10259 0.477629398576859%	1.23012542267201	0.384216	0.734126	TRINITY_DN4855_c0_g1;TRINITY_DN4855_c0_g2;TRINITY_DN58017_c0_g2;TRINITY_DN73246_c1_g2;TRINITY_DN81428_c18_g2	K10258+K10258+K15397+K15397+K15397
Pentose phosphate pathway	ko00030	12/851 1.41010575793184%	130/10259 1.26718003704065%	1.1127903823556	0.393475	0.738629	TRINITY_DN1599_c0_g1;TRINITY_DN21923_c0_g1;TRINITY_DN27668_c0_g1;TRINITY_DN34596_c0_g12;TRINITY_DN34596_c0_g13;TRINITY_DN34596_c0_g4;TRINITY_DN40100_c0_g1;TRINITY_DN50753_c2_g1;TRINITY_DN50753_c2_g2;TRINITY_DN50753_c2_g3;TRINITY_DN67079_c0_g2;TRINITY_DN92006_c0_g1	K00850+K03841+K01810+K01057+K01057+K01057+K01807+K00036+K00036+K00036+K00036+K03841
Glycosaminoglycan degradation	ko00531	3/851 0.352526439482961%	30/10259 0.292426162393995%	1.20552291421857	0.458816	0.828526	TRINITY_DN149569_c0_g1;TRINITY_DN27753_c1_g1;TRINITY_DN85527_c0_g1	K07964+K12373+K07964
Citrate cycle (TCA cycle)	ko00020	15/851 1.76263219741481%	172/10259 1.67657666439224%	1.05132812286503	0.459267	0.828526	TRINITY_DN101863_c0_g1;TRINITY_DN117682_c0_g1;TRINITY_DN133871_c0_g1;TRINITY_DN140752_c0_g1;TRINITY_DN141238_c0_g1;TRINITY_DN21187_c0_g1;TRINITY_DN21187_c0_g2;TRINITY_DN21491_c0_g2;TRINITY_DN56131_c0_g1;TRINITY_DN71421_c0_g1;TRINITY_DN73301_c2_g1;TRINITY_DN79121_c4_g1;TRINITY_DN80230_c2_g1;TRINITY_DN82269_c6_g2;TRINITY_DN83123_c1_g1	K00382+K00235+K00627+K01681+K01610+K00025+K00025+K01648+K01648+K01648+K01681+K00161+K00026+K01647+K00162
Other glycan degradation	ko00511	4/851 0.470035252643948%	42/10259 0.409396627351594%	1.14811706116054	0.464594	0.828526	TRINITY_DN27753_c1_g1;TRINITY_DN49571_c0_g3;TRINITY_DN63248_c2_g1;TRINITY_DN80554_c3_g1	K12373+K01190+K01191+K17108
Carotenoid biosynthesis	ko00906	7/851 0.82256169212691%	79/10259 0.770055560970855%	1.0681848607	0.485873	0.8473	TRINITY_DN134602_c0_g2;TRINITY_DN149538_c0_g1;TRINITY_DN47040_c0_g1;TRINITY_DN78040_c4_g1;TRINITY_DN8366_c0_g1;TRINITY_DN84698_c0_g2;TRINITY_DN972_c0_g1	K09843+K15746+K09843+K06444+K17911+K09842+K09840
2-Oxocarboxylic acid metabolism	ko01210	14/851 1.64512338425382%	164/10259 1.59859635442051%	1.02910492677195	0.49637	0.8473	TRINITY_DN140752_c0_g1;TRINITY_DN29141_c0_g1;TRINITY_DN29141_c0_g2;TRINITY_DN51789_c0_g1;TRINITY_DN51866_c1_g1;TRINITY_DN51866_c1_g2;TRINITY_DN66136_c3_g1;TRINITY_DN70988_c0_g3;TRINITY_DN73301_c2_g1;TRINITY_DN80203_c6_g1;TRINITY_DN81729_c0_g1;TRINITY_DN82269_c6_g2;TRINITY_DN84228_c9_g1;TRINITY_DN85256_c0_g1	K01681+K00826+K00826+K01438+K00826+K00826+K14272+K00620+K01681+K01438+K11820+K01647+K00814+K14454
N-Glycan biosynthesis	ko00510	8/851 0.940070505287897%	92/10259 0.89677356467492%	1.04828079497267	0.498878	0.8473	TRINITY_DN23358_c0_g2;TRINITY_DN2825_c0_g1;TRINITY_DN53137_c0_g1;TRINITY_DN61361_c2_g1;TRINITY_DN62572_c0_g1;TRINITY_DN63769_c0_g2;TRINITY_DN7884_c0_g1;TRINITY_DN7884_c0_g2	K07252+K00737+K00737+K03849+K00902+K00737+K03842+K03842
Mismatch repair	ko03430	6/851 0.705052878965922%	74/10259 0.721317867238522%	0.977451011528567	0.584683	0.976607	TRINITY_DN17019_c0_g2;TRINITY_DN47253_c0_g1;TRINITY_DN50581_c0_g1;TRINITY_DN50581_c0_g2;TRINITY_DN50581_c0_g3;TRINITY_DN75577_c0_g1	K08739+K03505+K10740+K10740+K10740+K10746
Ubiquinone and other terpenoid-quinone biosynthesis	ko00130	5/851 0.587544065804935%	62/10259 0.604347402280924%	0.97219589856336	0.593266	0.976607	TRINITY_DN166648_c0_g1;TRINITY_DN61206_c0_g1;TRINITY_DN68251_c0_g2;TRINITY_DN80949_c1_g1;TRINITY_DN87330_c0_g1	K14760+K00457+K01904+K00815+K01904
Fatty acid degradation	ko00071	13/851 1.52761457109283%	169/10259 1.64733404815284%	0.927325318629666	0.65368	1	TRINITY_DN12133_c0_g1;TRINITY_DN12133_c0_g2;TRINITY_DN149549_c2_g1;TRINITY_DN151598_c0_g1;TRINITY_DN165844_c2_g1;TRINITY_DN21354_c0_g1;TRINITY_DN27650_c0_g1;TRINITY_DN40577_c0_g1;TRINITY_DN72463_c5_g1;TRINITY_DN72822_c5_g1;TRINITY_DN74591_c0_g1;TRINITY_DN79836_c2_g1;TRINITY_DN85661_c1_g1	K00232+K00232+K07513+K10527+K18857+K10527+K01897+K00249+K10527+K00128+K00121+K00128+K00626
Ether lipid metabolism	ko00565	6/851 0.705052878965922%	80/10259 0.779803099717321%	0.904142185663925	0.661334	1	TRINITY_DN166353_c0_g1;TRINITY_DN2322_c0_g1;TRINITY_DN25377_c0_g2;TRINITY_DN62974_c0_g1;TRINITY_DN71317_c0_g3;TRINITY_DN858_c0_g2	K01115+K01115+K01115+K01115+K01115+K01115
ABC transporters	ko02010	3/851 0.352526439482961%	41/10259 0.399649088605127%	0.882089937233097	0.67268	1	TRINITY_DN81223_c1_g1;TRINITY_DN84641_c0_g1;TRINITY_DN85699_c0_g1	K05658+K05658+K05658
Lysine degradation	ko00310	5/851 0.587544065804935%	68/10259 0.662832634759723%	0.886413907513652	0.675455	1	TRINITY_DN134546_c0_g1;TRINITY_DN63997_c0_g1;TRINITY_DN72822_c5_g1;TRINITY_DN79836_c2_g1;TRINITY_DN85661_c1_g1	K11420+K11420+K00128+K00128+K00626
Basal transcription factors	ko03022	7/851 0.82256169212691%	95/10259 0.926016180914319%	0.888280042055786	0.683172	1	TRINITY_DN109755_c0_g1;TRINITY_DN119812_c0_g1;TRINITY_DN133891_c0_g1;TRINITY_DN168456_c0_g1;TRINITY_DN18750_c0_g1;TRINITY_DN5324_c0_g2;TRINITY_DN8375_c0_g1	K03124+K03139+K03124+K03132+K03124+K03124+K03124
Glycosylphosphatidylinositol(GPI)-anchor biosynthesis	ko00563	2/851 0.235017626321974%	29/10259 0.282678623647529%	0.831395113254184	0.706338	1	TRINITY_DN49456_c2_g1;TRINITY_DN77283_c1_g8	K11001+K05283
Alanine, aspartate and glutamate metabolism	ko00250	10/851 1.17508813160987%	139/10259 1.35490788575885%	0.867282672099688	0.726568	1	TRINITY_DN149677_c0_g1;TRINITY_DN166952_c0_g1;TRINITY_DN27400_c0_g1;TRINITY_DN65917_c0_g3;TRINITY_DN66136_c3_g1;TRINITY_DN66640_c0_g2;TRINITY_DN79368_c0_g1;TRINITY_DN84228_c5_g3;TRINITY_DN84228_c9_g1;TRINITY_DN85256_c0_g1	K01915+K01580+K01580+K01580+K14272+K01580+K00827+K01953+K00814+K14454
Nicotinate and nicotinamide metabolism	ko00760	3/851 0.352526439482961%	45/10259 0.438639243590993%	0.803681942812378	0.733159	1	TRINITY_DN5035_c0_g1;TRINITY_DN60701_c0_g1;TRINITY_DN81241_c2_g1	K03426+K01240+K03787
Homologous recombination	ko03440	5/851 0.587544065804935%	75/10259 0.731065405984989%	0.803681942812378	0.756374	1	TRINITY_DN47253_c0_g1;TRINITY_DN50581_c0_g1;TRINITY_DN50581_c0_g2;TRINITY_DN50581_c0_g3;TRINITY_DN76281_c1_g1	K03505+K10740+K10740+K10740+K10875
Ubiquitin mediated proteolysis	ko04120	27/851 3.17273795534665%	365/10259 3.55785164246028%	0.891756676271268	0.763695	1	TRINITY_DN102600_c0_g1;TRINITY_DN117989_c0_g1;TRINITY_DN11921_c0_g1;TRINITY_DN11921_c0_g2;TRINITY_DN133712_c0_g1;TRINITY_DN134180_c0_g1;TRINITY_DN135120_c0_g1;TRINITY_DN135467_c0_g1;TRINITY_DN149711_c0_g1;TRINITY_DN166692_c0_g1;TRINITY_DN167785_c0_g1;TRINITY_DN169061_c0_g1;TRINITY_DN169997_c0_g1;TRINITY_DN2019_c0_g1;TRINITY_DN2019_c0_g2;TRINITY_DN21541_c1_g1;TRINITY_DN40191_c1_g4;TRINITY_DN47219_…	K10581+K10578+K06689+K06689+K10609+K10579+K03364+K03364+K03869+K06689+K10609+K03875+K03347+K06688+K06688+K06689+K10588+K10144+K10144+K06689+K06689+K10143+K03363+K10609+K10144+K10144+K03869
Porphyrin and chlorophyll metabolism	ko00860	5/851 0.587544065804935%	78/10259 0.760308022224388%	0.772771098858055	0.786059	1	TRINITY_DN39381_c0_g1;TRINITY_DN39381_c0_g2;TRINITY_DN72445_c12_g1;TRINITY_DN77382_c5_g1;TRINITY_DN82915_c19_g1	K08099+K08099+K08099+K08099+K02492
Circadian rhythm - plant	ko04712	5/851 0.587544065804935%	79/10259 0.770055560970855%	0.762989186214282	0.795306	1	TRINITY_DN117557_c0_g1;TRINITY_DN56382_c0_g2;TRINITY_DN74464_c0_g1;TRINITY_DN83704_c1_g2;TRINITY_DN84746_c22_g69	K00660+K10143+K12127+K03097+K12124
Phenylalanine, tyrosine and tryptophan biosynthesis	ko00400	6/851 0.705052878965922%	97/10259 0.945511258407252%	0.745684276836227	0.826006	1	TRINITY_DN40367_c0_g1;TRINITY_DN40367_c0_g2;TRINITY_DN68776_c0_g1;TRINITY_DN75159_c0_g1;TRINITY_DN80949_c1_g1;TRINITY_DN85256_c0_g1	K01609+K01609+K00766+K01696+K00815+K14454
Regulation of autophagy	ko04140	4/851 0.470035252643948%	72/10259 0.701822789745589%	0.669734952343648	0.858692	1	TRINITY_DN101301_c0_g1;TRINITY_DN106094_c0_g1;TRINITY_DN69799_c2_g1;TRINITY_DN80970_c1_g1	K07198+K08341+K08341+K08331
DNA replication	ko03030	5/851 0.587544065804935%	88/10259 0.857783409689054%	0.684956201260549	0.864972	1	TRINITY_DN11850_c0_g2;TRINITY_DN47253_c0_g1;TRINITY_DN50581_c0_g1;TRINITY_DN50581_c0_g2;TRINITY_DN50581_c0_g3	K02685+K03505+K10740+K10740+K10740
Histidine metabolism	ko00340	2/851 0.235017626321974%	41/10259 0.399649088605127%	0.588059958155398	0.865324	1	TRINITY_DN72822_c5_g1;TRINITY_DN79836_c2_g1	K00128+K00128
Ascorbate and aldarate metabolism	ko00053	7/851 0.82256169212691%	120/10259 1.16970464957598%	0.70322169996083	0.879186	1	TRINITY_DN53109_c0_g1;TRINITY_DN55066_c0_g1;TRINITY_DN72822_c5_g1;TRINITY_DN79836_c2_g1;TRINITY_DN80917_c3_g1;TRINITY_DN85753_c0_g1;TRINITY_DN94551_c0_g2	K00012+K00423+K00128+K00128+K10046+K00469+K00469
SNARE interactions in vesicular transport	ko04130	3/851 0.352526439482961%	60/10259 0.584852324787991%	0.602761457109283	0.88487	1	TRINITY_DN40421_c0_g1;TRINITY_DN80938_c0_g11;TRINITY_DN80938_c0_g14	K08486+K08486+K08486
Fructose and mannose metabolism	ko00051	8/851 0.940070505287897%	136/10259 1.32566526951945%	0.709131126010921	0.886253	1	TRINITY_DN1599_c0_g1;TRINITY_DN16976_c0_g2;TRINITY_DN21923_c0_g1;TRINITY_DN50196_c0_g2;TRINITY_DN78997_c1_g1;TRINITY_DN78997_c1_g2;TRINITY_DN80530_c0_g1;TRINITY_DN92006_c0_g1	K00850+K00847+K03841+K00844+K01809+K01809+K00008+K03841
Peroxisome	ko04146	16/851 1.88014101057579%	250/10259 2.43688468661663%	0.771534665099882	0.891467	1	TRINITY_DN117660_c0_g12;TRINITY_DN12133_c0_g1;TRINITY_DN12133_c0_g2;TRINITY_DN149549_c2_g1;TRINITY_DN150365_c0_g1;TRINITY_DN166212_c0_g1;TRINITY_DN21287_c0_g1;TRINITY_DN27650_c0_g1;TRINITY_DN38569_c0_g1;TRINITY_DN38569_c0_g2;TRINITY_DN5035_c0_g1;TRINITY_DN65351_c0_g2;TRINITY_DN66727_c0_g1;TRINITY_DN78129_c0_g2;TRINITY_DN78614_c0_g1;TRINITY_DN79771_c0_g1	K11517+K00232+K00232+K07513+K01640+K03781+K13354+K01897+K13335+K13335+K03426+K11517+K11517+K13354+K13356+K13356
Inositol phosphate metabolism	ko00562	8/851 0.940070505287897%	139/10259 1.35490788575885%	0.69382613767975	0.899575	1	TRINITY_DN117827_c0_g2;TRINITY_DN13842_c0_g1;TRINITY_DN21182_c1_g1;TRINITY_DN53054_c1_g1;TRINITY_DN61119_c0_g1;TRINITY_DN78573_c3_g1;TRINITY_DN85753_c0_g1;TRINITY_DN94551_c0_g2	K00913+K00889+K01110+K05857+K01858+K00889+K00469+K00469
Nucleotide excision repair	ko03420	7/851 0.82256169212691%	125/10259 1.21844234330831%	0.675092831962397	0.902858	1	TRINITY_DN133712_c0_g1;TRINITY_DN167785_c0_g1;TRINITY_DN47253_c0_g1;TRINITY_DN50581_c0_g1;TRINITY_DN50581_c0_g2;TRINITY_DN50581_c0_g3;TRINITY_DN73233_c2_g1	K10609+K10609+K03505+K10740+K10740+K10740+K10609
Sphingolipid metabolism	ko00600	3/851 0.352526439482961%	70/10259 0.682327712252656%	0.516652677522243	0.937481	1	TRINITY_DN49571_c0_g3;TRINITY_DN50183_c1_g1;TRINITY_DN80554_c3_g1	K01190+K04718+K17108
Biosynthesis of amino acids	ko01230	46/851 5.40540540540541%	675/10259 6.5795886538649%	0.821541541541542	0.938256	1	TRINITY_DN118442_c0_g1;TRINITY_DN137688_c0_g1;TRINITY_DN140752_c0_g1;TRINITY_DN143711_c0_g1;TRINITY_DN149677_c0_g1;TRINITY_DN150000_c0_g1;TRINITY_DN150101_c2_g1;TRINITY_DN157432_c0_g1;TRINITY_DN1599_c0_g1;TRINITY_DN166426_c0_g1;TRINITY_DN166456_c0_g1;TRINITY_DN169613_c0_g1;TRINITY_DN21924_c0_g2;TRINITY_DN29141_c0_g1;TRINITY_DN29141_c0_g2;TRINITY_DN34098_c0_g1;TRINITY_DN34098_c0_g2;TRINITY_DN40100…	K00134+K00873+K01681+K12657+K01915+K00873+K00134+K00873+K00850+K00600+K01754+K01754+K01738+K00826+K00826+K01754+K01754+K01807+K01609+K01609+K00134+K00134+K01754+K01438+K00826+K00826+K13034+K01689+K14272+K00766+K01689+K00620+K01681+K01696+K01438+K01834+K00815+K01647+K00873+K01754+K00814+K00872+K00600+K00873+K14454+K00789
Sulfur metabolism	ko00920	3/851 0.352526439482961%	81/10259 0.789550638463788%	0.446489968229099	0.969144	1	TRINITY_DN21924_c0_g2;TRINITY_DN56699_c0_g1;TRINITY_DN83694_c4_g2	K01738+K13034+K05907
Base excision repair	ko03410	2/851 0.235017626321974%	66/10259 0.64333755726679%	0.365309974005626	0.97733	1	TRINITY_DN38844_c0_g3;TRINITY_DN47253_c0_g1	K01142+K03505
Endocytosis	ko04144	21/851 2.46768507638073%	383/10259 3.73330733989668%	0.660991676203391	0.987215	1	TRINITY_DN119907_c0_g1;TRINITY_DN13842_c0_g1;TRINITY_DN166353_c0_g1;TRINITY_DN20415_c0_g1;TRINITY_DN2322_c0_g1;TRINITY_DN25377_c0_g2;TRINITY_DN46790_c1_g1;TRINITY_DN49584_c0_g1;TRINITY_DN51790_c0_g2;TRINITY_DN52369_c0_g2;TRINITY_DN57537_c0_g3;TRINITY_DN61927_c0_g2;TRINITY_DN62974_c0_g1;TRINITY_DN71317_c0_g3;TRINITY_DN72460_c0_g1;TRINITY_DN78573_c3_g1;TRINITY_DN80695_c1_g1;TRINITY_DN81898_c5_g1;TR…	K03283+K00889+K01115+K03283+K01115+K01115+K12471+K03283+K12483+K12194+K07904+K07937+K01115+K01115+K12483+K00889+K12483+K12471+K12197+K03283+K01115
RNA polymerase	ko03020	4/851 0.470035252643948%	115/10259 1.12096695584365%	0.419312317989067	0.988604	1	TRINITY_DN25594_c0_g1;TRINITY_DN57081_c0_g2;TRINITY_DN57081_c2_g1;TRINITY_DN83907_c3_g1	K03046+K03010+K03010+K03046
Protein export	ko03060	3/851 0.352526439482961%	111/10259 1.08197680085778%	0.325817003842856	0.996055	1	TRINITY_DN106092_c0_g1;TRINITY_DN14737_c0_g1;TRINITY_DN27865_c0_g1	K09490+K12272+K09490
Protein processing in endoplasmic reticulum	ko04141	32/851 3.76028202115159%	581/10259 5.66332001169705%	0.663971312478384	0.996699	1	TRINITY_DN105119_c0_g1;TRINITY_DN106092_c0_g1;TRINITY_DN117989_c0_g1;TRINITY_DN11921_c0_g1;TRINITY_DN11921_c0_g2;TRINITY_DN119907_c0_g1;TRINITY_DN133562_c5_g1;TRINITY_DN16450_c0_g1;TRINITY_DN166692_c0_g1;TRINITY_DN169997_c0_g1;TRINITY_DN181226_c0_g1;TRINITY_DN19075_c0_g2;TRINITY_DN20415_c0_g1;TRINITY_DN21541_c1_g1;TRINITY_DN27865_c0_g1;TRINITY_DN49584_c0_g1;TRINITY_DN50097_c1_g1;TRINITY_DN50097_c…	K09584+K09490+K10578+K06689+K06689+K03283+K08057+K09487+K06689+K03347+K10950+K13993+K03283+K06689+K09490+K03283+K06689+K06689+K13993+K10666+K14009+K14001+K01456+K13525+K13993+K10666+K13993+K03283+K09580+K13993+K09523+K13993
Proteasome	ko03050	7/851 0.82256169212691%	191/10259 1.8617799005751%	0.441814680603663	0.996872	1	TRINITY_DN168606_c0_g1;TRINITY_DN58184_c0_g2;TRINITY_DN72530_c3_g1;TRINITY_DN72530_c4_g1;TRINITY_DN78795_c1_g2;TRINITY_DN84564_c5_g1;TRINITY_DN84564_c5_g2	K03030+K03028+K03028+K03028+K03033+K03039+K03039
RNA degradation	ko03018	14/851 1.64512338425382%	317/10259 3.08996978262989%	0.532407596184856	0.997886	1	TRINITY_DN1599_c0_g1;TRINITY_DN20692_c0_g1;TRINITY_DN33337_c0_g1;TRINITY_DN38699_c0_g2;TRINITY_DN51864_c0_g2;TRINITY_DN59021_c0_g1;TRINITY_DN59021_c0_g3;TRINITY_DN65552_c0_g4;TRINITY_DN68989_c0_g1;TRINITY_DN69927_c0_g2;TRINITY_DN80978_c0_g1;TRINITY_DN84303_c0_g3;TRINITY_DN84661_c3_g2;TRINITY_DN85029_c0_g1	K00850+K04077+K12617+K04077+K12603+K12606+K12606+K01689+K14442+K01689+K12621+K12608+K12617+K13126
Oxidative phosphorylation	ko00190	17/851 1.99764982373678%	376/10259 3.66507456867141%	0.545050253769033	0.998723	1	TRINITY_DN101364_c1_g1;TRINITY_DN117675_c0_g1;TRINITY_DN117682_c0_g1;TRINITY_DN133856_c0_g1;TRINITY_DN34038_c0_g1;TRINITY_DN49532_c0_g1;TRINITY_DN49867_c0_g1;TRINITY_DN57159_c0_g2;TRINITY_DN65235_c0_g1;TRINITY_DN76532_c0_g1;TRINITY_DN79085_c1_g2;TRINITY_DN79355_c2_g1;TRINITY_DN82971_c3_g1;TRINITY_DN83209_c11_g6;TRINITY_DN83727_c9_g1;TRINITY_DN83793_c3_g3;TRINITY_DN83798_c3_g6	K01535+K01535+K00235+K02266+K01507+K01535+K01535+K02132+K02150+K02115+K05577+K03940+K05579+K05582+K02109+K02111+K03881
Phagosome	ko04145	10/851 1.17508813160987%	268/10259 2.61234038405303%	0.449821982917376	0.999195	1	TRINITY_DN118713_c0_g1;TRINITY_DN133562_c5_g1;TRINITY_DN153779_c0_g1;TRINITY_DN166305_c0_g1;TRINITY_DN30523_c0_g1;TRINITY_DN34251_c0_g2;TRINITY_DN57334_c0_g2;TRINITY_DN65235_c0_g1;TRINITY_DN70634_c0_g2;TRINITY_DN83931_c6_g1	K04392+K08057+K07375+K07375+K04392+K04392+K04392+K02150+K07375+K07375
Purine metabolism	ko00230	18/851 2.11515863689777%	406/10259 3.95750073106541%	0.534468287091975	0.999339	1	TRINITY_DN11850_c0_g2;TRINITY_DN137688_c0_g1;TRINITY_DN150000_c0_g1;TRINITY_DN157432_c0_g1;TRINITY_DN173153_c0_g1;TRINITY_DN25594_c0_g1;TRINITY_DN47253_c0_g1;TRINITY_DN50446_c2_g1;TRINITY_DN57081_c0_g2;TRINITY_DN57081_c2_g1;TRINITY_DN72012_c6_g1;TRINITY_DN72684_c2_g1;TRINITY_DN76717_c0_g1;TRINITY_DN81241_c2_g1;TRINITY_DN82943_c0_g1;TRINITY_DN83242_c1_g2;TRINITY_DN83907_c3_g1;TRINITY_DN85117_c0_g1	K02685+K00873+K00873+K00873+K00759+K03046+K03505+K00939+K03010+K03010+K18532+K00942+K18151+K03787+K00873+K00365+K03046+K00873
Ribosome biogenesis in eukaryotes	ko03008	8/851 0.940070505287897%	236/10259 2.3004191441661%	0.408651835328328	0.999358	1	TRINITY_DN120110_c0_g1;TRINITY_DN150818_c0_g2;TRINITY_DN24807_c0_g1;TRINITY_DN72012_c6_g1;TRINITY_DN73354_c0_g1;TRINITY_DN83441_c3_g14;TRINITY_DN83441_c3_g9;TRINITY_DN83704_c1_g2	K14556+K11130+K07936+K18532+K03264+K07562+K07562+K03097
Pyrimidine metabolism	ko00240	10/851 1.17508813160987%	278/10259 2.70981577151769%	0.433641336049844	0.999542	1	TRINITY_DN11850_c0_g2;TRINITY_DN25594_c0_g1;TRINITY_DN46099_c0_g2;TRINITY_DN47253_c0_g1;TRINITY_DN57081_c0_g2;TRINITY_DN57081_c2_g1;TRINITY_DN60701_c0_g1;TRINITY_DN81241_c2_g1;TRINITY_DN82996_c2_g1;TRINITY_DN83907_c3_g1	K02685+K03046+K00876+K03505+K03010+K03010+K01240+K03787+K01520+K03046
Aminoacyl-tRNA biosynthesis	ko00970	2/851 0.235017626321974%	145/10259 1.41339311823764%	0.166279022650837	0.999954	1	TRINITY_DN169550_c0_g1;TRINITY_DN50957_c0_g1	K01889+K01893
RNA transport	ko03013	13/851 1.52761457109283%	427/10259 4.1621990447412%	0.367021027748041	0.999998	1	TRINITY_DN1018_c0_g2;TRINITY_DN118032_c0_g1;TRINITY_DN24807_c0_g1;TRINITY_DN52505_c0_g1;TRINITY_DN57352_c0_g2;TRINITY_DN72833_c0_g4;TRINITY_DN75856_c0_g2;TRINITY_DN7642_c0_g1;TRINITY_DN79971_c4_g1;TRINITY_DN83114_c0_g1;TRINITY_DN83441_c3_g14;TRINITY_DN83441_c3_g9;TRINITY_DN85029_c0_g1	K03113+K03259+K07936+K03231+K13130+K14292+K14299+K14297+K14297+K14297+K07562+K07562+K13126
mRNA surveillance pathway	ko03015	6/851 0.705052878965922%	304/10259 2.96325177892582%	0.237932154122085	1	1	TRINITY_DN13642_c0_g2;TRINITY_DN32262_c0_g1;TRINITY_DN49812_c0_g4;TRINITY_DN69995_c0_g2;TRINITY_DN71059_c0_g2;TRINITY_DN85029_c0_g1	K03456+K14411+K03267+K14411+K03265+K13126
Spliceosome	ko03040	8/851 0.940070505287897%	426/10259 4.15245150599474%	0.226389279665458	1	1	TRINITY_DN119243_c0_g1;TRINITY_DN119907_c0_g1;TRINITY_DN120526_c0_g1;TRINITY_DN13834_c0_g1;TRINITY_DN20415_c0_g1;TRINITY_DN49584_c0_g1;TRINITY_DN80978_c0_g1;TRINITY_DN83524_c14_g1	K12869+K03283+K12869+K12817+K03283+K03283+K12621+K03283
Ribosome	ko03010	10/851 1.17508813160987%	845/10259 8.23667024076421%	0.142665433635333	1	1	TRINITY_DN105590_c0_g1;TRINITY_DN150837_c0_g1;TRINITY_DN47248_c2_g1;TRINITY_DN49374_c1_g1;TRINITY_DN57217_c0_g3;TRINITY_DN72204_c0_g1;TRINITY_DN81891_c1_g1;TRINITY_DN84016_c6_g16;TRINITY_DN84046_c4_g3;TRINITY_DN84103_c3_g4	K02942+K02936+K02941+K02942+K02936+K02882+K02986+K02982+K02959+K02994

## Sheet: G2
KEGG enrichment analysis for DEGs at the second stage
#Kegg_pathway	ko_id	DEGeneRatio	BgRatio	Enrichment_Factor	P-value	Corrected_P-value	geneID	KO
Photosynthesis - antenna proteins	ko00196	15/1392 1.07758620689655%	21/10259 0.204698313675797%	5.26426518883415	2.20581e-09	2.53668e-07	TRINITY_DN103173_c0_g1;TRINITY_DN12229_c0_g1;TRINITY_DN12229_c0_g2;TRINITY_DN138802_c0_g1;TRINITY_DN149520_c0_g1;TRINITY_DN149667_c1_g1;TRINITY_DN21126_c0_g1;TRINITY_DN22220_c0_g1;TRINITY_DN4469_c0_g1;TRINITY_DN4469_c0_g2;TRINITY_DN47170_c1_g1;TRINITY_DN50122_c1_g1;TRINITY_DN78900_c5_g1;TRINITY_DN79675_c0_g2;TRINITY_DN85102_c0_g1	K08912+K08907+K08907+K08912+K08915+K08909+K08912+K08914+K08912+K08912+K08912+K08912+K08913+K08910+K08912
Citrate cycle (TCA cycle)	ko00020	46/1392 3.30459770114943%	172/10259 1.67657666439224%	1.97103882651697	2.93937e-06	0.000169014	TRINITY_DN101386_c0_g1;TRINITY_DN101863_c0_g1;TRINITY_DN117610_c0_g1;TRINITY_DN117682_c0_g1;TRINITY_DN117988_c0_g1;TRINITY_DN119237_c0_g1;TRINITY_DN133711_c1_g1;TRINITY_DN133871_c0_g1;TRINITY_DN133905_c0_g1;TRINITY_DN133935_c0_g1;TRINITY_DN134663_c0_g1;TRINITY_DN152573_c0_g1;TRINITY_DN165850_c0_g1;TRINITY_DN165850_c0_g2;TRINITY_DN21187_c0_g1;TRINITY_DN21187_c0_g2;TRINITY_DN21607_c0_g1;TRINITY_DN4…	K00627+K00382+K00164+K00235+K01647+K00658+K00161+K00627+K00234+K00030+K00030+K01647+K00026+K00026+K00025+K00025+K01610+K01899+K01648+K00658+K00658+K00031+K00031+K01681+K01647+K00162+K00162+K01648+K01648+K00382+K00382+K00382+K00382+K01900+K00164+K00025+K00235+K00161+K00026+K01610+K01648+K01681+K01647+K01647+K01648+K00658
Pentose and glucuronate interconversions	ko00040	33/1392 2.37068965517241%	122/10259 1.18919972706892%	1.99351681741097	5.61338e-05	0.0021518	TRINITY_DN101343_c0_g1;TRINITY_DN118330_c0_g1;TRINITY_DN12045_c0_g2;TRINITY_DN134783_c0_g1;TRINITY_DN135695_c0_g2;TRINITY_DN150030_c0_g1;TRINITY_DN157001_c0_g1;TRINITY_DN165822_c0_g1;TRINITY_DN166539_c0_g1;TRINITY_DN20655_c0_g1;TRINITY_DN42452_c0_g1;TRINITY_DN50156_c0_g1;TRINITY_DN50156_c0_g2;TRINITY_DN53109_c0_g2;TRINITY_DN53351_c0_g1;TRINITY_DN53351_c0_g2;TRINITY_DN56130_c0_g2;TRINITY_DN57496_c…	K01051+K01051+K00012+K01051+K01184+K00963+K01805+K01728+K01051+K00012+K00012+K01728+K01728+K00012+K00128+K00128+K01051+K01728+K01728+K01728+K00854+K01051+K00128+K00012+K01051+K00963+K01184+K00128+K01051+K12447+K01728+K01728+K01051
Starch and sucrose metabolism	ko00500	72/1392 5.17241379310345%	357/10259 3.47987133248855%	1.48638075920023	0.00028083	0.00807385	TRINITY_DN101262_c3_g1;TRINITY_DN101343_c0_g1;TRINITY_DN110718_c0_g1;TRINITY_DN117531_c3_g1;TRINITY_DN117897_c0_g1;TRINITY_DN118330_c0_g1;TRINITY_DN119084_c0_g1;TRINITY_DN119544_c0_g1;TRINITY_DN12045_c0_g2;TRINITY_DN128785_c0_g1;TRINITY_DN133758_c0_g1;TRINITY_DN134783_c0_g1;TRINITY_DN135695_c0_g2;TRINITY_DN149562_c0_g1;TRINITY_DN150030_c0_g1;TRINITY_DN165883_c0_g1;TRINITY_DN166539_c0_g1;TRINITY_D…	K01835+K01051+K01188+K00695+K00847+K01051+K00695+K13648+K00012+K01188+K00844+K01051+K01184+K13648+K00963+K00975+K01051+K00847+K00847+K00847+K01193+K00012+K01193+K08679+K16055+K05350+K01810+K01193+K13648+K00012+K00844+K01087+K13648+K00696+K00012+K08679+K16055+K16055+K01051+K16055+K15920+K01087+K01087+K01188+K00696+K16055+K01051+K08679+K13648+K00012+K01188+K16055+K01051+K01087+K00963+K01184+K00696+…
Oxidative phosphorylation	ko00190	73/1392 5.24425287356322%	376/10259 3.66507456867141%	1.43087208058205	0.000807842	0.0185804	TRINITY_DN101470_c0_g1;TRINITY_DN1014_c0_g1;TRINITY_DN101919_c0_g1;TRINITY_DN102034_c0_g1;TRINITY_DN104464_c0_g1;TRINITY_DN117675_c0_g1;TRINITY_DN117682_c0_g1;TRINITY_DN118171_c0_g1;TRINITY_DN118282_c0_g1;TRINITY_DN11874_c1_g1;TRINITY_DN118764_c0_g1;TRINITY_DN12222_c2_g1;TRINITY_DN12255_c0_g1;TRINITY_DN133589_c0_g1;TRINITY_DN133856_c0_g1;TRINITY_DN133905_c0_g1;TRINITY_DN134038_c0_g1;TRINITY_DN136…	K02148+K03934+K01507+K02135+K02256+K01535+K00235+K02135+K01507+K02137+K03938+K03953+K02267+K11352+K02266+K00234+K03945+K02149+K01507+K02266+K00413+K03950+K02265+K00419+K00419+K00419+K02145+K02136+K01535+K02265+K01535+K03941+K02152+K02267+K01507+K00413+K02260+K02138+K01535+K01535+K01535+K02134+K01507+K02133+K02150+K02134+K01507+K02265+K02265+K02140+K02262+K03878+K00235+K02144+K05577+K00417+K03881+…
Phenylpropanoid biosynthesis	ko00940	47/1392 3.3764367816092%	221/10259 2.1542060629691%	1.56736945441306	0.000971391	0.0186183	TRINITY_DN101488_c0_g1;TRINITY_DN102171_c0_g1;TRINITY_DN103512_c0_g1;TRINITY_DN10444_c0_g1;TRINITY_DN110718_c0_g1;TRINITY_DN117698_c1_g1;TRINITY_DN118161_c0_g1;TRINITY_DN12140_c0_g1;TRINITY_DN128785_c0_g1;TRINITY_DN133885_c0_g1;TRINITY_DN149551_c1_g1;TRINITY_DN149982_c0_g2;TRINITY_DN158306_c0_g1;TRINITY_DN177240_c0_g1;TRINITY_DN21405_c0_g1;TRINITY_DN27409_c0_g2;TRINITY_DN30689_c0_g1;TRINITY_DN311…	K00430+K00430+K13065+K00430+K01188+K00430+K13065+K13065+K01188+K00430+K00083+K01904+K00430+K01904+K10775+K05350+K00083+K00430+K10775+K00430+K00430+K00430+K00430+K09753+K10775+K00430+K00430+K01188+K01904+K01904+K00430+K01188+K09754+K00430+K12355+K01188+K05349+K05349+K05349+K00083+K10775+K05349+K05349+K00588+K00588+K13066+K00430
Plant hormone signal transduction	ko04075	76/1392 5.45977011494253%	404/10259 3.93800565357247%	1.38643023785137	0.00160378	0.0263478	TRINITY_DN101311_c0_g1;TRINITY_DN101350_c0_g1;TRINITY_DN101718_c1_g1;TRINITY_DN102839_c0_g1;TRINITY_DN102839_c0_g2;TRINITY_DN105204_c0_g1;TRINITY_DN117920_c0_g1;TRINITY_DN118543_c0_g1;TRINITY_DN134891_c0_g1;TRINITY_DN150001_c0_g1;TRINITY_DN150291_c0_g1;TRINITY_DN150308_c0_g1;TRINITY_DN150518_c0_g1;TRINITY_DN165855_c0_g1;TRINITY_DN165867_c0_g1;TRINITY_DN166128_c0_g1;TRINITY_DN166418_c0_g1;TRINITY_…	K13415+K13946+K14514+K14487+K14487+K14502+K13449+K14496+K14488+K14493+K14495+K14432+K14516+K13422+K14487+K14486+K14484+K14487+K14484+K14484+K14431+K14484+K13946+K14484+K14490+K14490+K13422+K14497+K14497+K14491+K14497+K14497+K14487+K14486+K14487+K14506+K14432+K14431+K14431+K16189+K14484+K14497+K14497+K14488+K14492+K14506+K14487+K14487+K13449+K14497+K14496+K14431+K14488+K14508+K14508+K14484+K14504+…
Ribosome	ko03010	143/1392 10.2729885057471%	845/10259 8.23667024076421%	1.24722590627763	0.00219812	0.0315979	TRINITY_DN101453_c0_g1;TRINITY_DN101990_c1_g1;TRINITY_DN102008_c0_g1;TRINITY_DN102146_c0_g1;TRINITY_DN102673_c0_g3;TRINITY_DN103349_c0_g1;TRINITY_DN103694_c0_g1;TRINITY_DN103735_c0_g1;TRINITY_DN103826_c0_g1;TRINITY_DN104081_c0_g1;TRINITY_DN104121_c0_g1;TRINITY_DN105590_c0_g1;TRINITY_DN106332_c0_g1;TRINITY_DN117615_c0_g1;TRINITY_DN117801_c0_g2;TRINITY_DN117878_c0_g1;TRINITY_DN117899_c0_g1;TRINITY_…	K02872+K02867+K02993+K02925+K02980+K02870+K02997+K02898+K02943+K02973+K02912+K02942+K02903+K02991+K02937+K02930+K02987+K02988+K02901+K02995+K02957+K02880+K02891+K02974+K02910+K02977+K02937+K02955+K02995+K02914+K02872+K02958+K02943+K02868+K02915+K02885+K02870+K02882+K02877+K02983+K02969+K02951+K02922+K02976+K02872+K02872+K02893+K02930+K02895+K02911+K02921+K02934+K02918+K02912+K02978+K02940+K02974+…
DNA replication	ko03030	22/1392 1.58045977011494%	88/10259 0.857783409689054%	1.84249281609195	0.00279384	0.0356991	TRINITY_DN101580_c0_g1;TRINITY_DN101787_c0_g1;TRINITY_DN117737_c1_g1;TRINITY_DN11850_c0_g2;TRINITY_DN133616_c0_g1;TRINITY_DN133951_c0_g1;TRINITY_DN13873_c0_g2;TRINITY_DN26265_c0_g1;TRINITY_DN46188_c0_g2;TRINITY_DN46188_c0_g3;TRINITY_DN50650_c0_g1;TRINITY_DN50652_c1_g1;TRINITY_DN50652_c1_g2;TRINITY_DN52780_c0_g2;TRINITY_DN52827_c0_g1;TRINITY_DN53153_c1_g2;TRINITY_DN7178_c0_g1;TRINITY_DN83588_c0_g1…	K02212+K07466+K02540+K02685+K07466+K02209+K02685+K07466+K10755+K10755+K02321+K02685+K02685+K02327+K02541+K02684+K04802+K07466+K02324+K02320+K02210+K10739
Photosynthesis	ko00195	28/1392 2.01149425287356%	126/10259 1.22818988205478%	1.63777139208174	0.00511614	0.0588356	TRINITY_DN101479_c0_g1;TRINITY_DN101487_c0_g1;TRINITY_DN102823_c0_g1;TRINITY_DN102920_c0_g1;TRINITY_DN11281_c0_g1;TRINITY_DN11281_c0_g2;TRINITY_DN118298_c0_g1;TRINITY_DN11896_c0_g1;TRINITY_DN149597_c0_g1;TRINITY_DN15602_c0_g1;TRINITY_DN54661_c0_g1;TRINITY_DN68501_c0_g2;TRINITY_DN79790_c0_g3;TRINITY_DN80298_c0_g3;TRINITY_DN82541_c9_g1;TRINITY_DN82553_c3_g2;TRINITY_DN82625_c7_g11;TRINITY_DN83048_c8…	K02638+K02717+K02639+K02698+K14332+K14332+K02717+K03541+K02639+K02639+K02704+K02706+K02714+K02699+K02704+K02704+K02640+K02706+K02692+K02689+K02109+K02690+K02690+K02111+K08901+K02716+K08905+K08905
Phenylalanine metabolism	ko00360	32/1392 2.29885057471264%	152/10259 1.48162588946291%	1.55157289776165	0.00683397	0.0714461	TRINITY_DN101488_c0_g1;TRINITY_DN102171_c0_g1;TRINITY_DN10444_c0_g1;TRINITY_DN117698_c1_g1;TRINITY_DN12098_c0_g1;TRINITY_DN12098_c0_g2;TRINITY_DN133885_c0_g1;TRINITY_DN149982_c0_g2;TRINITY_DN158306_c0_g1;TRINITY_DN177240_c0_g1;TRINITY_DN21405_c0_g1;TRINITY_DN31138_c0_g2;TRINITY_DN32842_c0_g1;TRINITY_DN3994_c0_g2;TRINITY_DN46695_c0_g3;TRINITY_DN46695_c0_g4;TRINITY_DN46743_c0_g1;TRINITY_DN46743_c0_…	K00430+K00430+K00430+K00430+K00276+K00276+K00430+K01904+K00430+K01904+K10775+K00430+K10775+K00430+K00276+K00276+K00430+K00430+K00430+K10775+K00430+K00430+K01904+K01904+K00276+K00430+K00815+K00430+K10775+K00588+K00588+K00430
Amino sugar and nucleotide sugar metabolism	ko00520	50/1392 3.59195402298851%	271/10259 2.64158300029243%	1.35977329600882	0.013435	0.128752	TRINITY_DN101256_c0_g1;TRINITY_DN101262_c3_g1;TRINITY_DN117897_c0_g1;TRINITY_DN119544_c0_g1;TRINITY_DN12045_c0_g2;TRINITY_DN121925_c0_g2;TRINITY_DN133758_c0_g1;TRINITY_DN149562_c0_g1;TRINITY_DN150030_c0_g1;TRINITY_DN165883_c0_g1;TRINITY_DN166671_c0_g1;TRINITY_DN16976_c0_g1;TRINITY_DN16976_c0_g2;TRINITY_DN16976_c0_g3;TRINITY_DN20655_c0_g1;TRINITY_DN21449_c0_g1;TRINITY_DN27308_c0_g1;TRINITY_DN27668…	K01809+K01835+K00847+K13648+K00012+K12450+K00844+K13648+K00963+K00975+K12449+K00847+K00847+K00847+K00012+K08679+K00326+K01810+K13648+K12449+K18677+K18677+K18677+K00012+K00844+K00972+K13648+K00012+K12446+K00820+K08679+K12373+K15920+K01836+K01183+K08679+K13648+K00012+K00963+K01183+K10046+K01183+K01183+K13648+K13648+K13648+K12447+K01183+K12448+K08679
Diterpenoid biosynthesis	ko00904	5/1392 0.359195402298851%	13/10259 0.126718003704065%	2.83460433244916	0.0228979	0.177248	TRINITY_DN4338_c0_g1;TRINITY_DN61984_c0_g2;TRINITY_DN62788_c0_g3;TRINITY_DN70936_c0_g4;TRINITY_DN85435_c0_g1	K17961+K16083+K04122+K04123+K05282
Cutin, suberine and wax biosynthesis	ko00073	8/1392 0.574712643678161%	27/10259 0.263183546154596%	2.18369518944232	0.0230593	0.177248	TRINITY_DN101252_c0_g1;TRINITY_DN32991_c0_g1;TRINITY_DN50168_c0_g2;TRINITY_DN51691_c0_g1;TRINITY_DN67503_c1_g1;TRINITY_DN78614_c0_g1;TRINITY_DN79771_c0_g1;TRINITY_DN85010_c0_g1	K17991+K13356+K13356+K15400+K15398+K13356+K13356+K13407
Valine, leucine and isoleucine degradation	ko00280	28/1392 2.01149425287356%	141/10259 1.37440296325178%	1.46354039292411	0.0231192	0.177248	TRINITY_DN101536_c0_g1;TRINITY_DN101731_c1_g1;TRINITY_DN101863_c0_g1;TRINITY_DN105846_c0_g1;TRINITY_DN118404_c0_g1;TRINITY_DN136944_c0_g1;TRINITY_DN149549_c2_g1;TRINITY_DN150021_c0_g1;TRINITY_DN40577_c0_g2;TRINITY_DN46681_c0_g1;TRINITY_DN49361_c0_g1;TRINITY_DN49477_c1_g1;TRINITY_DN51866_c1_g2;TRINITY_DN53351_c0_g1;TRINITY_DN53351_c0_g2;TRINITY_DN62626_c1_g2;TRINITY_DN69589_c0_g1;TRINITY_DN71240_c…	K00166+K00167+K00382+K01641+K01641+K01641+K07513+K05607+K00249+K00253+K01641+K00826+K00826+K00128+K00128+K00140+K00826+K00826+K00382+K00382+K00382+K00382+K00128+K00626+K00128+K07513+K18660+K00626
Phosphatidylinositol signaling system	ko04070	33/1392 2.37068965517241%	173/10259 1.68632420313871%	1.40583266892565	0.0253944	0.181579	TRINITY_DN101457_c0_g1;TRINITY_DN11201_c0_g1;TRINITY_DN134807_c0_g1;TRINITY_DN142443_c0_g1;TRINITY_DN14579_c0_g1;TRINITY_DN166678_c0_g1;TRINITY_DN21182_c1_g1;TRINITY_DN25643_c0_g1;TRINITY_DN26022_c0_g1;TRINITY_DN33816_c0_g1;TRINITY_DN34465_c0_g1;TRINITY_DN39969_c0_g1;TRINITY_DN50051_c0_g1;TRINITY_DN51816_c0_g1;TRINITY_DN53054_c1_g1;TRINITY_DN59710_c0_g2;TRINITY_DN65617_c1_g1;TRINITY_DN68525_c0_g1…	K00913+K00889+K02183+K00889+K00889+K02183+K01110+K02183+K02183+K00889+K01110+K02183+K00901+K02183+K05857+K10572+K10047+K01099+K02183+K05857+K05857+K02183+K02183+K00889+K00889+K00901+K00901+K02183+K00921+K00901+K00901+K01099+K00915
Synthesis and degradation of ketone bodies	ko00072	6/1392 0.431034482758621%	18/10259 0.175455697436397%	2.45665708812261	0.0268421	0.181579	TRINITY_DN105846_c0_g1;TRINITY_DN118404_c0_g1;TRINITY_DN136944_c0_g1;TRINITY_DN49361_c0_g1;TRINITY_DN78875_c2_g1;TRINITY_DN85661_c1_g1	K01641+K01641+K01641+K01641+K00626+K00626
Linoleic acid metabolism	ko00591	8/1392 0.574712643678161%	28/10259 0.272931084901062%	2.10570607553366	0.0285558	0.182369	TRINITY_DN119083_c0_g1;TRINITY_DN21193_c0_g1;TRINITY_DN27632_c0_g1;TRINITY_DN39871_c0_g2;TRINITY_DN40073_c1_g1;TRINITY_DN40073_c1_g2;TRINITY_DN50288_c0_g1;TRINITY_DN80614_c0_g2	K15718+K15718+K15718+K15718+K15718+K15718+K15718+K14674
Ascorbate and aldarate metabolism	ko00053	24/1392 1.72413793103448%	120/10259 1.16970464957598%	1.47399425287356	0.0311365	0.182369	TRINITY_DN105596_c0_g1;TRINITY_DN12045_c0_g2;TRINITY_DN133580_c2_g1;TRINITY_DN167323_c0_g1;TRINITY_DN176164_c0_g1;TRINITY_DN20655_c0_g1;TRINITY_DN27107_c0_g1;TRINITY_DN33187_c0_g2;TRINITY_DN42452_c0_g1;TRINITY_DN53109_c0_g2;TRINITY_DN53351_c0_g1;TRINITY_DN53351_c0_g2;TRINITY_DN55066_c0_g1;TRINITY_DN65617_c1_g1;TRINITY_DN66201_c1_g1;TRINITY_DN66299_c0_g1;TRINITY_DN69959_c0_g1;TRINITY_DN72822_c5_g1…	K00225+K00012+K14190+K00423+K00434+K00012+K00423+K08232+K00012+K00012+K00128+K00128+K00423+K10047+K00469+K00434+K00434+K00128+K00012+K00434+K00128+K10046+K12447+K14190
Plant-pathogen interaction	ko04626	69/1392 4.95689655172414%	410/10259 3.99649088605127%	1.2403122371741	0.0317164	0.182369	TRINITY_DN101263_c3_g1;TRINITY_DN101674_c0_g1;TRINITY_DN102297_c0_g1;TRINITY_DN105616_c0_g1;TRINITY_DN114314_c0_g1;TRINITY_DN117809_c0_g1;TRINITY_DN117920_c0_g1;TRINITY_DN117924_c0_g1;TRINITY_DN118316_c0_g1;TRINITY_DN119505_c0_g1;TRINITY_DN120441_c0_g1;TRINITY_DN120529_c0_g1;TRINITY_DN134779_c0_g1;TRINITY_DN1618_c0_g2;TRINITY_DN166388_c0_g1;TRINITY_DN166678_c0_g1;TRINITY_DN167209_c0_g1;TRINITY_DN…	K09487+K13447+K13412+K09487+K09487+K13448+K13449+K13448+K05391+K13412+K12795+K13412+K12795+K12795+K13448+K02183+K13448+K13448+K13448+K02183+K02183+K18835+K02183+K13414+K13448+K13412+K13412+K02183+K13448+K13448+K13457+K18875+K13457+K04079+K04079+K13412+K13448+K13412+K02183+K13424+K13459+K13456+K13448+K02183+K02183+K13412+K18835+K05391+K13429+K13449+K05391+K13457+K05391+K05391+K13448+K13412+K13424+…
Ether lipid metabolism	ko00565	17/1392 1.22126436781609%	80/10259 0.779803099717321%	1.56611889367816	0.0378798	0.207437	TRINITY_DN118493_c0_g1;TRINITY_DN13081_c0_g1;TRINITY_DN135640_c0_g1;TRINITY_DN165993_c0_g1;TRINITY_DN166353_c0_g1;TRINITY_DN30078_c0_g2;TRINITY_DN44519_c0_g1;TRINITY_DN44519_c0_g2;TRINITY_DN50875_c0_g1;TRINITY_DN53326_c1_g1;TRINITY_DN67702_c0_g2;TRINITY_DN71317_c0_g3;TRINITY_DN80614_c0_g2;TRINITY_DN81801_c2_g6;TRINITY_DN82763_c3_g1;TRINITY_DN83682_c6_g18;TRINITY_DN83682_c6_g24	K01115+K01115+K01115+K01115+K01115+K01115+K13519+K13519+K01115+K01115+K01115+K01115+K14674+K01115+K01115+K16860+K16860
Taurine and hypotaurine metabolism	ko00430	9/1392 0.646551724137931%	36/10259 0.350911394872795%	1.84249281609195	0.0469987	0.245675	TRINITY_DN101292_c0_g1;TRINITY_DN103571_c0_g1;TRINITY_DN166952_c0_g1;TRINITY_DN27400_c0_g1;TRINITY_DN45749_c0_g1;TRINITY_DN59636_c0_g3;TRINITY_DN65917_c0_g2;TRINITY_DN66640_c0_g2;TRINITY_DN8243_c0_g2	K01580+K01580+K01580+K01580+K01580+K10712+K01580+K01580+K01580
Inositol phosphate metabolism	ko00562	26/1392 1.86781609195402%	139/10259 1.35490788575885%	1.3785557760688	0.0533645	0.266823	TRINITY_DN101457_c0_g1;TRINITY_DN101584_c0_g1;TRINITY_DN103867_c0_g1;TRINITY_DN11201_c0_g1;TRINITY_DN12171_c0_g1;TRINITY_DN142443_c0_g1;TRINITY_DN14579_c0_g1;TRINITY_DN151168_c0_g1;TRINITY_DN21182_c1_g1;TRINITY_DN33816_c0_g1;TRINITY_DN34465_c0_g1;TRINITY_DN53054_c1_g1;TRINITY_DN59710_c0_g2;TRINITY_DN62626_c1_g2;TRINITY_DN65617_c1_g1;TRINITY_DN66201_c1_g1;TRINITY_DN68525_c0_g1;TRINITY_DN71866_c0_g…	K00913+K01803+K01858+K00889+K01858+K00889+K00889+K01858+K01110+K00889+K01110+K05857+K10572+K00140+K10047+K00469+K01099+K05857+K05857+K00889+K00889+K01858+K00921+K01099+K01858+K00915
beta-Alanine metabolism	ko00410	24/1392 1.72413793103448%	128/10259 1.24768495954771%	1.38186961206897	0.0601347	0.280418	TRINITY_DN101292_c0_g1;TRINITY_DN103571_c0_g1;TRINITY_DN12098_c0_g1;TRINITY_DN12098_c0_g2;TRINITY_DN136767_c0_g1;TRINITY_DN166952_c0_g1;TRINITY_DN27400_c0_g1;TRINITY_DN40577_c0_g2;TRINITY_DN45749_c0_g1;TRINITY_DN46695_c0_g3;TRINITY_DN46695_c0_g4;TRINITY_DN53351_c0_g1;TRINITY_DN53351_c0_g2;TRINITY_DN62626_c1_g2;TRINITY_DN64393_c0_g2;TRINITY_DN65917_c0_g2;TRINITY_DN66640_c0_g2;TRINITY_DN68357_c1_g1…	K01580+K01580+K00276+K00276+K00797+K01580+K01580+K00249+K01580+K00276+K00276+K00128+K00128+K00140+K12259+K01580+K01580+K13366+K00276+K00128+K17839+K00128+K01580+K17839
Butanoate metabolism	ko00650	14/1392 1.00574712643678%	67/10259 0.653085096013257%	1.53999399553954	0.0631733	0.280418	TRINITY_DN101292_c0_g1;TRINITY_DN103571_c0_g1;TRINITY_DN105846_c0_g1;TRINITY_DN118404_c0_g1;TRINITY_DN136944_c0_g1;TRINITY_DN166952_c0_g1;TRINITY_DN27400_c0_g1;TRINITY_DN45749_c0_g1;TRINITY_DN49361_c0_g1;TRINITY_DN65917_c0_g2;TRINITY_DN66640_c0_g2;TRINITY_DN78875_c2_g1;TRINITY_DN8243_c0_g2;TRINITY_DN85661_c1_g1	K01580+K01580+K01641+K01641+K01641+K01580+K01580+K01580+K01641+K01580+K01580+K00626+K01580+K00626
Pyruvate metabolism	ko00620	45/1392 3.23275862068966%	265/10259 2.58309776781363%	1.25150455432661	0.0633988	0.280418	TRINITY_DN101379_c0_g1;TRINITY_DN101386_c0_g1;TRINITY_DN101863_c0_g1;TRINITY_DN117540_c0_g1;TRINITY_DN133711_c1_g1;TRINITY_DN133871_c0_g1;TRINITY_DN165850_c0_g1;TRINITY_DN165850_c0_g2;TRINITY_DN177545_c0_g1;TRINITY_DN21187_c0_g1;TRINITY_DN21187_c0_g2;TRINITY_DN21607_c0_g1;TRINITY_DN27399_c0_g2;TRINITY_DN41135_c0_g1;TRINITY_DN42055_c0_g2;TRINITY_DN51069_c3_g1;TRINITY_DN53351_c0_g1;TRINITY_DN53351_…	K02160+K00627+K00382+K11262+K00161+K00627+K00026+K00026+K00873+K00025+K00025+K01610+K01962+K01963+K00029+K00051+K00128+K00128+K00873+K01069+K00016+K00162+K00162+K00382+K00382+K00382+K00382+K00128+K01962+K00025+K00626+K00161+K00128+K00026+K01610+K18881+K01638+K01595+K00029+K00029+K00029+K18881+K00873+K00626+K00028
Lysine degradation	ko00310	14/1392 1.00574712643678%	68/10259 0.662832634759723%	1.5173470250169	0.0700603	0.298405	TRINITY_DN117610_c0_g1;TRINITY_DN117641_c0_g1;TRINITY_DN119237_c0_g1;TRINITY_DN53351_c0_g1;TRINITY_DN53351_c0_g2;TRINITY_DN57363_c0_g1;TRINITY_DN57363_c0_g2;TRINITY_DN72822_c5_g1;TRINITY_DN76435_c1_g1;TRINITY_DN78875_c2_g1;TRINITY_DN79836_c2_g1;TRINITY_DN79930_c0_g1;TRINITY_DN85661_c1_g1;TRINITY_DN85969_c0_g2	K00164+K14157+K00658+K00128+K00128+K00658+K00658+K00128+K00164+K00626+K00128+K11420+K00626+K00658
Glyoxylate and dicarboxylate metabolism	ko00630	29/1392 2.08333333333333%	163/10259 1.58884881567404%	1.31122188139059	0.074219	0.304828	TRINITY_DN117660_c0_g12;TRINITY_DN117988_c0_g1;TRINITY_DN134012_c0_g1;TRINITY_DN152573_c0_g1;TRINITY_DN161955_c0_g1;TRINITY_DN165850_c0_g1;TRINITY_DN165850_c0_g2;TRINITY_DN166212_c0_g1;TRINITY_DN166426_c0_g1;TRINITY_DN21187_c0_g1;TRINITY_DN21187_c0_g2;TRINITY_DN40953_c1_g16;TRINITY_DN50569_c0_g1;TRINITY_DN62699_c0_g2;TRINITY_DN62699_c0_g3;TRINITY_DN62699_c5_g1;TRINITY_DN65351_c0_g1;TRINITY_DN661_…	K11517+K01647+K02437+K01647+K00122+K00026+K00026+K03781+K00600+K00025+K00025+K01637+K11517+K01602+K01602+K01602+K11517+K01681+K01647+K02437+K15919+K00025+K00626+K00026+K01681+K01647+K01647+K01638+K00626
Flavonoid biosynthesis	ko00941	10/1392 0.718390804597701%	46/10259 0.44838678233746%	1.60216766616692	0.0854611	0.330806	TRINITY_DN103512_c0_g1;TRINITY_DN117557_c0_g1;TRINITY_DN118161_c0_g1;TRINITY_DN12140_c0_g1;TRINITY_DN158682_c0_g1;TRINITY_DN69993_c0_g1;TRINITY_DN74443_c5_g1;TRINITY_DN83317_c1_g2;TRINITY_DN83317_c1_g3;TRINITY_DN84676_c3_g1	K13065+K00660+K13065+K13065+K01859+K00660+K09754+K00588+K00588+K05280
Tryptophan metabolism	ko00380	11/1392 0.790229885057471%	52/10259 0.506872014816259%	1.55903238284704	0.0862973	0.330806	TRINITY_DN117610_c0_g1;TRINITY_DN166212_c0_g1;TRINITY_DN2270_c0_g2;TRINITY_DN53351_c0_g1;TRINITY_DN53351_c0_g2;TRINITY_DN56686_c0_g2;TRINITY_DN72822_c5_g1;TRINITY_DN76435_c1_g1;TRINITY_DN78875_c2_g1;TRINITY_DN79836_c2_g1;TRINITY_DN85661_c1_g1	K00164+K03781+K11816+K00128+K00128+K16903+K00128+K00164+K00626+K00128+K00626
Lipoic acid metabolism	ko00785	2/1392 0.14367816091954%	4/10259 0.0389901549858661%	3.68498563218391	0.0914609	0.335103	TRINITY_DN118137_c0_g1;TRINITY_DN69008_c0_g1	K03644+K03801
Protein processing in endoplasmic reticulum	ko04141	90/1392 6.46551724137931%	581/10259 5.66332001169705%	1.14164787227729	0.0932461	0.335103	TRINITY_DN10003_c0_g1;TRINITY_DN101263_c3_g1;TRINITY_DN101360_c1_g1;TRINITY_DN101544_c0_g1;TRINITY_DN101600_c0_g1;TRINITY_DN105616_c0_g1;TRINITY_DN109544_c0_g2;TRINITY_DN114314_c0_g1;TRINITY_DN118038_c0_g1;TRINITY_DN118071_c0_g1;TRINITY_DN118877_c0_g1;TRINITY_DN118877_c0_g2;TRINITY_DN11988_c0_g1;TRINITY_DN119907_c0_g1;TRINITY_DN120624_c0_g1;TRINITY_DN12121_c0_g1;TRINITY_DN12619_c0_g1;TRINITY_DN13…	K14006+K09487+K07151+K12670+K03283+K09487+K13993+K09487+K12669+K09580+K03347+K03347+K13993+K03283+K10575+K14006+K14005+K08057+K09562+K09481+K03283+K09518+K14009+K13250+K09584+K09580+K12669+K09486+K13525+K03347+K09580+K03283+K06689+K10575+K09503+K09580+K09580+K09584+K09503+K14007+K09503+K06689+K08054+K13993+K03347+K07953+K13993+K13993+K13525+K13993+K14012+K09580+K04079+K04079+K14001+K06689+K09490+…
Pentose phosphate pathway	ko00030	23/1392 1.65229885057471%	130/10259 1.26718003704065%	1.30391799292661	0.107678	0.375243	TRINITY_DN101262_c3_g1;TRINITY_DN11331_c0_g1;TRINITY_DN133606_c0_g1;TRINITY_DN139449_c0_g2;TRINITY_DN1599_c0_g1;TRINITY_DN27668_c0_g1;TRINITY_DN34596_c0_g12;TRINITY_DN34596_c0_g13;TRINITY_DN34596_c0_g4;TRINITY_DN49521_c0_g1;TRINITY_DN49526_c0_g2;TRINITY_DN50753_c2_g2;TRINITY_DN52879_c1_g1;TRINITY_DN53374_c0_g1;TRINITY_DN67079_c0_g2;TRINITY_DN67620_c3_g4;TRINITY_DN67620_c4_g1;TRINITY_DN68236_c1_g1…	K01835+K01623+K00852+K01623+K00850+K01810+K01057+K01057+K01057+K01623+K01623+K00036+K01623+K00850+K00036+K01623+K01623+K00850+K00850+K01057+K00615+K00948+K01057
Limonene and pinene degradation	ko00903	5/1392 0.359195402298851%	20/10259 0.19495077492933%	1.84249281609195	0.124226	0.420176	TRINITY_DN149996_c0_g1;TRINITY_DN53351_c0_g1;TRINITY_DN53351_c0_g2;TRINITY_DN72822_c5_g1;TRINITY_DN79836_c2_g1	K00517+K00128+K00128+K00128+K00128
Glycerophospholipid metabolism	ko00564	39/1392 2.80172413793103%	241/10259 2.34915683789843%	1.19265095149521	0.135604	0.445555	TRINITY_DN11550_c0_g1;TRINITY_DN118493_c0_g1;TRINITY_DN11908_c0_g1;TRINITY_DN12075_c0_g1;TRINITY_DN12075_c0_g2;TRINITY_DN128090_c0_g1;TRINITY_DN13081_c0_g1;TRINITY_DN135640_c0_g1;TRINITY_DN149985_c0_g1;TRINITY_DN165993_c0_g1;TRINITY_DN166353_c0_g1;TRINITY_DN27498_c0_g1;TRINITY_DN30078_c0_g2;TRINITY_DN44519_c0_g1;TRINITY_DN44519_c0_g2;TRINITY_DN50051_c0_g1;TRINITY_DN50875_c0_g1;TRINITY_DN53326_c1_…	K05929+K01115+K05929+K00967+K00967+K05929+K01115+K01115+K00995+K01115+K01115+K06129+K01115+K13519+K13519+K00901+K01115+K01115+K00967+K01115+K13506+K01115+K05929+K15728+K15728+K01094+K08730+K14674+K00901+K00901+K01115+K00901+K00901+K01115+K14156+K14156+K16860+K16860+K00111
Glycosphingolipid biosynthesis - ganglio series	ko00604	3/1392 0.21551724137931%	10/10259 0.0974753874646652%	2.21099137931034	0.143991	0.45997	TRINITY_DN58121_c0_g1;TRINITY_DN81262_c1_g2;TRINITY_DN81262_c1_g3	K12373+K12309+K12309
Nitrogen metabolism	ko00910	11/1392 0.790229885057471%	59/10259 0.575104786041524%	1.37406243911942	0.169064	0.52547	TRINITY_DN101275_c0_g1;TRINITY_DN166161_c0_g1;TRINITY_DN21297_c0_g1;TRINITY_DN32280_c0_g8;TRINITY_DN33893_c0_g1;TRINITY_DN33893_c0_g2;TRINITY_DN47652_c0_g1;TRINITY_DN52609_c0_g1;TRINITY_DN52609_c0_g2;TRINITY_DN73154_c0_g1;TRINITY_DN79068_c0_g1	K00261+K01673+K01674+K00261+K10534+K10534+K01673+K00264+K00264+K00264+K00366
Carbon metabolism	ko01200	108/1392 7.75862068965517%	731/10259 7.12545082366702%	1.08886032360017	0.175307	0.530535	TRINITY_DN101379_c0_g1;TRINITY_DN101386_c0_g1;TRINITY_DN101584_c0_g1;TRINITY_DN101863_c0_g1;TRINITY_DN11331_c0_g1;TRINITY_DN117582_c0_g1;TRINITY_DN117610_c0_g1;TRINITY_DN117682_c0_g1;TRINITY_DN117988_c0_g1;TRINITY_DN11910_c0_g1;TRINITY_DN119237_c0_g1;TRINITY_DN133578_c0_g2;TRINITY_DN133578_c0_g5;TRINITY_DN133711_c1_g1;TRINITY_DN133758_c0_g1;TRINITY_DN133871_c0_g1;TRINITY_DN133905_c0_g1;TRINITY_DN…	K02160+K00627+K01803+K00382+K01623+K00134+K00164+K00235+K01647+K00058+K00658+K00297+K00297+K00161+K00844+K00627+K00234+K00030+K00030+K01623+K01689+K00297+K01647+K00850+K00122+K00026+K00026+K00600+K01754+K01754+K00873+K00134+K00297+K00297+K00025+K00025+K01610+K01962+K01810+K01738+K00297+K01057+K01057+K01057+K00249+K01637+K01963+K00029+K01899+K01623+K01623+K00844+K00036+K00051+K01754+K01623+K00850+…
Ubiquinone and other terpenoid-quinone biosynthesis	ko00130	11/1392 0.790229885057471%	62/10259 0.604347402280924%	1.30757554690397	0.213316	0.625464	TRINITY_DN149982_c0_g2;TRINITY_DN166648_c0_g1;TRINITY_DN177240_c0_g1;TRINITY_DN65753_c0_g2;TRINITY_DN65753_c0_g3;TRINITY_DN68251_c0_g1;TRINITY_DN68251_c0_g2;TRINITY_DN70560_c0_g2;TRINITY_DN76652_c0_g1;TRINITY_DN79131_c1_g1;TRINITY_DN8297_c0_g2	K01904+K14760+K01904+K01661+K01661+K01904+K01904+K06127+K02548+K00815+K05928
Fructose and mannose metabolism	ko00051	22/1392 1.58045977011494%	136/10259 1.32566526951945%	1.19220123394185	0.217553	0.625464	TRINITY_DN101256_c0_g1;TRINITY_DN101584_c0_g1;TRINITY_DN11331_c0_g1;TRINITY_DN117897_c0_g1;TRINITY_DN133758_c0_g1;TRINITY_DN139449_c0_g2;TRINITY_DN157001_c0_g1;TRINITY_DN1599_c0_g1;TRINITY_DN16976_c0_g1;TRINITY_DN16976_c0_g2;TRINITY_DN16976_c0_g3;TRINITY_DN49521_c0_g1;TRINITY_DN49526_c0_g2;TRINITY_DN50196_c0_g2;TRINITY_DN52879_c1_g1;TRINITY_DN53374_c0_g1;TRINITY_DN63403_c0_g2;TRINITY_DN67061_c3_g…	K01809+K01803+K01623+K00847+K00844+K01623+K01805+K00850+K00847+K00847+K00847+K01623+K01623+K00844+K01623+K00850+K01103+K00895+K01623+K01623+K00850+K00850
Peroxisome	ko04146	38/1392 2.72988505747126%	250/10259 2.43688468661663%	1.12023563218391	0.247932	0.69542	TRINITY_DN104874_c0_g1;TRINITY_DN117660_c0_g12;TRINITY_DN149549_c2_g1;TRINITY_DN150385_c0_g1;TRINITY_DN159960_c0_g2;TRINITY_DN166212_c0_g1;TRINITY_DN167955_c0_g1;TRINITY_DN172491_c0_g2;TRINITY_DN22518_c0_g2;TRINITY_DN27650_c0_g2;TRINITY_DN32991_c0_g1;TRINITY_DN34348_c0_g1;TRINITY_DN40090_c0_g2;TRINITY_DN50168_c0_g2;TRINITY_DN5035_c0_g1;TRINITY_DN50569_c0_g1;TRINITY_DN53253_c0_g1;TRINITY_DN53339_c…	K04564+K11517+K07513+K13348+K04565+K03781+K01897+K13343+K13348+K01897+K13356+K13348+K00869+K13356+K03426+K11517+K00106+K01897+K13337+K00106+K00031+K00031+K13347+K11517+K13348+K13348+K13347+K01897+K01897+K13338+K00106+K00106+K13356+K13356+K04564+K07513+K01897+K00106
Biotin metabolism	ko00780	8/1392 0.574712643678161%	45/10259 0.438639243590993%	1.31021711366539	0.260663	0.70941	TRINITY_DN102621_c0_g1;TRINITY_DN103675_c0_g1;TRINITY_DN22029_c0_g1;TRINITY_DN39562_c0_g1;TRINITY_DN57384_c0_g1;TRINITY_DN57384_c0_g2;TRINITY_DN79991_c3_g2;TRINITY_DN80293_c0_g1	K00059+K00652+K09458+K00652+K00652+K00652+K09458+K00059
Cysteine and methionine metabolism	ko00270	30/1392 2.1551724137931%	196/10259 1.91051759430744%	1.12805682617875	0.265258	0.70941	TRINITY_DN136767_c0_g1;TRINITY_DN140318_c0_g1;TRINITY_DN149537_c5_g1;TRINITY_DN155130_c0_g1;TRINITY_DN165850_c0_g1;TRINITY_DN165850_c0_g2;TRINITY_DN21187_c0_g1;TRINITY_DN21187_c0_g2;TRINITY_DN3273_c0_g1;TRINITY_DN32992_c0_g1;TRINITY_DN32992_c0_g2;TRINITY_DN40430_c0_g1;TRINITY_DN45870_c0_g2;TRINITY_DN47206_c0_g1;TRINITY_DN47206_c0_g2;TRINITY_DN5798_c0_g2;TRINITY_DN66482_c1_g1;TRINITY_DN78181_c0_g1…	K00797+K01762+K00549+K01762+K00026+K00026+K00025+K00025+K01738+K00558+K00558+K01762+K00558+K05933+K05933+K05933+K00016+K00025+K00815+K00026+K00789+K00789+K01762+K08963+K01251+K00547+K00547+K05933+K01762+K05933
Thiamine metabolism	ko00730	4/1392 0.28735632183908%	20/10259 0.19495077492933%	1.47399425287356	0.28362	0.741279	TRINITY_DN49869_c0_g3;TRINITY_DN8318_c1_g1;TRINITY_DN84557_c4_g1;TRINITY_DN84557_c4_g2	K01662+K04487+K00949+K00949
Stilbenoid, diarylheptanoid and gingerol biosynthesis	ko00945	7/1392 0.502873563218391%	40/10259 0.389901549858661%	1.28974497126437	0.295316	0.754696	TRINITY_DN103512_c0_g1;TRINITY_DN118161_c0_g1;TRINITY_DN12140_c0_g1;TRINITY_DN149996_c0_g1;TRINITY_DN74443_c5_g1;TRINITY_DN83317_c1_g2;TRINITY_DN83317_c1_g3	K13065+K13065+K13065+K00517+K09754+K00588+K00588
Endocytosis	ko04144	55/1392 3.95114942528736%	383/10259 3.73330733989668%	1.058350964857	0.34474	0.86185	TRINITY_DN101600_c0_g1;TRINITY_DN11201_c0_g1;TRINITY_DN118493_c0_g1;TRINITY_DN119907_c0_g1;TRINITY_DN13081_c0_g1;TRINITY_DN133704_c0_g1;TRINITY_DN134622_c0_g1;TRINITY_DN135640_c0_g1;TRINITY_DN142443_c0_g1;TRINITY_DN14579_c0_g1;TRINITY_DN151857_c0_g1;TRINITY_DN165993_c0_g1;TRINITY_DN166322_c0_g1;TRINITY_DN166353_c0_g1;TRINITY_DN16805_c0_g1;TRINITY_DN20415_c0_g1;TRINITY_DN2430_c0_g2;TRINITY_DN2612_…	K03283+K00889+K01115+K03283+K01115+K03283+K04646+K01115+K00889+K00889+K04646+K01115+K18442+K01115+K07889+K03283+K12194+K07904+K04646+K01115+K04646+K00889+K07904+K12471+K07904+K01115+K12483+K04646+K01115+K07904+K07904+K12493+K07904+K18442+K04646+K01115+K12486+K12471+K12471+K01115+K10591+K12486+K07904+K18443+K18443+K01528+K00889+K00889+K01115+K12471+K01115+K10591+K03283+K03283+K03283
2-Oxocarboxylic acid metabolism	ko01210	24/1392 1.72413793103448%	164/10259 1.59859635442051%	1.07853238015139	0.377741	0.894906	TRINITY_DN117988_c0_g1;TRINITY_DN133535_c0_g1;TRINITY_DN133935_c0_g1;TRINITY_DN134663_c0_g1;TRINITY_DN152573_c0_g1;TRINITY_DN156686_c0_g1;TRINITY_DN28679_c0_g1;TRINITY_DN32744_c0_g1;TRINITY_DN42283_c0_g1;TRINITY_DN49477_c1_g1;TRINITY_DN51789_c0_g1;TRINITY_DN51866_c1_g2;TRINITY_DN54581_c0_g2;TRINITY_DN63012_c0_g1;TRINITY_DN63012_c0_g2;TRINITY_DN661_c0_g1;TRINITY_DN66229_c0_g2;TRINITY_DN69589_c0_g1…	K01647+K01703+K00030+K00030+K01647+K01687+K12153+K01438+K01438+K00826+K01438+K00826+K01438+K00031+K00031+K01681+K01647+K00826+K00620+K00826+K01438+K01681+K01647+K01647
Circadian rhythm - plant	ko04712	12/1392 0.862068965517241%	79/10259 0.770055560970855%	1.11948930597992	0.3843	0.894906	TRINITY_DN117557_c0_g1;TRINITY_DN11842_c0_g1;TRINITY_DN21671_c0_g1;TRINITY_DN41974_c0_g1;TRINITY_DN48059_c0_g3;TRINITY_DN69993_c0_g1;TRINITY_DN74464_c0_g1;TRINITY_DN81898_c0_g1;TRINITY_DN82787_c12_g21;TRINITY_DN83333_c10_g5;TRINITY_DN84746_c22_g43;TRINITY_DN84746_c22_g69	K00660+K12127+K12121+K12120+K12121+K00660+K12127+K12125+K12127+K12130+K12124+K12124
Zeatin biosynthesis	ko00908	8/1392 0.574712643678161%	51/10259 0.497124476069792%	1.1560739238224	0.388109	0.894906	TRINITY_DN103493_c0_g1;TRINITY_DN10658_c0_g1;TRINITY_DN42043_c0_g2;TRINITY_DN52298_c0_g1;TRINITY_DN63008_c0_g1;TRINITY_DN75537_c3_g1;TRINITY_DN78294_c0_g1;TRINITY_DN80310_c1_g1	K13495+K10717+K13496+K00279+K00279+K00279+K00279+K13495
Monoterpenoid biosynthesis	ko00902	2/1392 0.14367816091954%	10/10259 0.0974753874646652%	1.47399425287356	0.402143	0.894906	TRINITY_DN136662_c0_g1;TRINITY_DN80632_c0_g1	K15095+K15095
Nicotinate and nicotinamide metabolism	ko00760	7/1392 0.502873563218391%	45/10259 0.438639243590993%	1.14643997445722	0.411689	0.894906	TRINITY_DN118063_c0_g1;TRINITY_DN12119_c0_g1;TRINITY_DN38510_c0_g2;TRINITY_DN5035_c0_g1;TRINITY_DN60701_c0_g1;TRINITY_DN63168_c0_g1;TRINITY_DN81241_c2_g1	K00763+K03787+K00278+K03426+K01240+K00858+K03787
Isoquinoline alkaloid biosynthesis	ko00950	7/1392 0.502873563218391%	45/10259 0.438639243590993%	1.14643997445722	0.411689	0.894906	TRINITY_DN12098_c0_g1;TRINITY_DN12098_c0_g2;TRINITY_DN46695_c0_g3;TRINITY_DN46695_c0_g4;TRINITY_DN68651_c0_g1;TRINITY_DN72997_c0_g1;TRINITY_DN79131_c1_g1	K00276+K00276+K00276+K00276+K00276+K01592+K00815
Glycolysis / Gluconeogenesis	ko00010	49/1392 3.52011494252874%	348/10259 3.39214348377035%	1.03772583894834	0.412435	0.894906	TRINITY_DN101262_c3_g1;TRINITY_DN101386_c0_g1;TRINITY_DN101584_c0_g1;TRINITY_DN101863_c0_g1;TRINITY_DN11331_c0_g1;TRINITY_DN117582_c0_g1;TRINITY_DN133618_c0_g1;TRINITY_DN133711_c1_g1;TRINITY_DN133758_c0_g1;TRINITY_DN133871_c0_g1;TRINITY_DN139449_c0_g2;TRINITY_DN149531_c1_g1;TRINITY_DN1599_c0_g1;TRINITY_DN177545_c0_g1;TRINITY_DN18676_c0_g1;TRINITY_DN21607_c0_g1;TRINITY_DN27668_c0_g1;TRINITY_DN4952…	K01835+K00627+K01803+K00382+K01623+K00134+K01792+K00161+K00844+K00627+K01623+K01689+K00850+K00873+K00134+K01610+K01810+K01623+K01623+K00844+K01623+K01568+K00128+K00128+K00850+K00873+K01792+K00001+K01792+K01792+K01792+K00016+K01623+K01623+K00850+K00850+K01689+K00162+K00162+K00382+K00382+K00382+K00382+K00128+K00161+K00128+K01610+K00134+K00873
Mismatch repair	ko03430	11/1392 0.790229885057471%	74/10259 0.721317867238522%	1.09553626902765	0.422176	0.898576	TRINITY_DN101787_c0_g1;TRINITY_DN133616_c0_g1;TRINITY_DN26265_c0_g1;TRINITY_DN46188_c0_g2;TRINITY_DN46188_c0_g3;TRINITY_DN52780_c0_g2;TRINITY_DN65219_c0_g1;TRINITY_DN7178_c0_g1;TRINITY_DN75577_c0_g1;TRINITY_DN83588_c0_g1;TRINITY_DN85128_c2_g1	K07466+K07466+K07466+K10755+K10755+K02327+K08735+K04802+K10746+K07466+K10739
Cyanoamino acid metabolism	ko00460	14/1392 1.00574712643678%	96/10259 0.935763719660786%	1.07478747605364	0.429754	0.898576	TRINITY_DN110718_c0_g1;TRINITY_DN128785_c0_g1;TRINITY_DN166426_c0_g1;TRINITY_DN27409_c0_g2;TRINITY_DN28679_c0_g1;TRINITY_DN64115_c1_g1;TRINITY_DN73750_c0_g1;TRINITY_DN81334_c12_g2;TRINITY_DN81334_c18_g1;TRINITY_DN81334_c5_g1;TRINITY_DN81334_c5_g2;TRINITY_DN8202_c0_g1;TRINITY_DN82978_c10_g7;TRINITY_DN83130_c1_g1	K01188+K01188+K00600+K05350+K12153+K01188+K01188+K01188+K05349+K05349+K05349+K08248+K05349+K05349
Caffeine metabolism	ko00232	5/1392 0.359195402298851%	33/10259 0.321668778633395%	1.116662312783	0.470311	0.965817	TRINITY_DN53253_c0_g1;TRINITY_DN59067_c0_g2;TRINITY_DN78324_c1_g1;TRINITY_DN78324_c1_g2;TRINITY_DN88829_c0_g1	K00106+K00106+K00106+K00106+K00106
Porphyrin and chlorophyll metabolism	ko00860	11/1392 0.790229885057471%	78/10259 0.760308022224388%	1.03935492189803	0.495002	0.998689	TRINITY_DN113707_c0_g1;TRINITY_DN15734_c0_g1;TRINITY_DN166451_c0_g1;TRINITY_DN27406_c0_g2;TRINITY_DN39381_c0_g1;TRINITY_DN39381_c0_g2;TRINITY_DN41193_c0_g1;TRINITY_DN72241_c0_g3;TRINITY_DN77382_c5_g1;TRINITY_DN8355_c0_g1;TRINITY_DN8355_c0_g2	K04035+K00218+K04035+K00231+K08099+K08099+K00218+K13600+K08099+K03403+K03403
Tropane, piperidine and pyridine alkaloid biosynthesis	ko00960	9/1392 0.646551724137931%	64/10259 0.623842479773857%	1.03640220905172	0.509062	1	TRINITY_DN120359_c0_g1;TRINITY_DN12098_c0_g1;TRINITY_DN12098_c0_g2;TRINITY_DN14685_c0_g1;TRINITY_DN46695_c0_g3;TRINITY_DN46695_c0_g4;TRINITY_DN68651_c0_g1;TRINITY_DN79131_c1_g1;TRINITY_DN81506_c2_g1	K08081+K00276+K00276+K08081+K00276+K00276+K00276+K00815+K08081
Other glycan degradation	ko00511	6/1392 0.431034482758621%	42/10259 0.409396627351594%	1.05285303776683	0.513591	1	TRINITY_DN58121_c0_g1;TRINITY_DN74162_c0_g1;TRINITY_DN80554_c3_g1;TRINITY_DN81262_c1_g2;TRINITY_DN81262_c1_g3;TRINITY_DN87793_c0_g1	K12373+K17108+K17108+K12309+K12309+K17108
Other types of O-glycan biosynthesis	ko00514	3/1392 0.21551724137931%	20/10259 0.19495077492933%	1.10549568965517	0.522606	1	TRINITY_DN167766_c0_g1;TRINITY_DN2349_c0_g1;TRINITY_DN79560_c10_g1	K03691+K09667+K03691
Carbon fixation in photosynthetic organisms	ko00710	31/1392 2.22701149425287%	230/10259 2.2419339116873%	0.993343953023488	0.545952	1	TRINITY_DN101584_c0_g1;TRINITY_DN11331_c0_g1;TRINITY_DN117582_c0_g1;TRINITY_DN139449_c0_g2;TRINITY_DN165850_c0_g1;TRINITY_DN165850_c0_g2;TRINITY_DN18676_c0_g1;TRINITY_DN21187_c0_g1;TRINITY_DN21187_c0_g2;TRINITY_DN21607_c0_g1;TRINITY_DN42055_c0_g2;TRINITY_DN49521_c0_g1;TRINITY_DN49526_c0_g2;TRINITY_DN51069_c3_g1;TRINITY_DN52879_c1_g1;TRINITY_DN62699_c0_g2;TRINITY_DN62699_c0_g3;TRINITY_DN62699_c5_g…	K01803+K01623+K00134+K01623+K00026+K00026+K00134+K00025+K00025+K01610+K00029+K01623+K01623+K00051+K01623+K01602+K01602+K01602+K01623+K01623+K00615+K00855+K00025+K00026+K01610+K01595+K00029+K00029+K00029+K00134+K00028
One carbon pool by folate	ko00670	7/1392 0.502873563218391%	51/10259 0.497124476069792%	1.0115646833446	0.548803	1	TRINITY_DN133578_c0_g2;TRINITY_DN133578_c0_g5;TRINITY_DN152149_c0_g1;TRINITY_DN166426_c0_g1;TRINITY_DN20909_c0_g1;TRINITY_DN21153_c0_g1;TRINITY_DN33599_c0_g1	K00297+K00297+K00297+K00600+K00297+K00297+K00297
Galactose metabolism	ko00052	17/1392 1.22126436781609%	127/10259 1.23793742080125%	0.98653158656892	0.563787	1	TRINITY_DN101262_c3_g1;TRINITY_DN101605_c0_g1;TRINITY_DN133758_c0_g1;TRINITY_DN150030_c0_g1;TRINITY_DN1599_c0_g1;TRINITY_DN172830_c0_g2;TRINITY_DN21266_c0_g5;TRINITY_DN32400_c0_g1;TRINITY_DN50196_c0_g2;TRINITY_DN53374_c0_g1;TRINITY_DN68236_c1_g1;TRINITY_DN68236_c1_g2;TRINITY_DN77873_c3_g1;TRINITY_DN81262_c1_g2;TRINITY_DN81262_c1_g3;TRINITY_DN84023_c1_g3;TRINITY_DN84903_c0_g3	K01835+K07407+K00844+K00963+K00850+K01193+K01193+K01193+K00844+K00850+K00850+K00850+K00963+K12309+K12309+K12447+K01193
Glycosylphosphatidylinositol(GPI)-anchor biosynthesis	ko00563	4/1392 0.28735632183908%	29/10259 0.282678623647529%	1.01654776060246	0.567561	1	TRINITY_DN166660_c1_g1;TRINITY_DN77650_c1_g3;TRINITY_DN79604_c0_g2;TRINITY_DN84228_c6_g17	K05285+K03857+K03860+K07542
Glycerolipid metabolism	ko00561	22/1392 1.58045977011494%	165/10259 1.60834389316698%	0.982662835249042	0.57037	1	TRINITY_DN101605_c0_g1;TRINITY_DN169470_c0_g1;TRINITY_DN44519_c0_g1;TRINITY_DN44519_c0_g2;TRINITY_DN50051_c0_g1;TRINITY_DN53351_c0_g1;TRINITY_DN53351_c0_g2;TRINITY_DN63903_c0_g1;TRINITY_DN68857_c1_g1;TRINITY_DN70359_c1_g6;TRINITY_DN72822_c5_g1;TRINITY_DN77266_c1_g1;TRINITY_DN77266_c2_g1;TRINITY_DN79587_c0_g1;TRINITY_DN79836_c2_g1;TRINITY_DN80475_c4_g1;TRINITY_DN80614_c0_g2;TRINITY_DN80718_c0_g2;T…	K07407+K03715+K13519+K13519+K00901+K00128+K00128+K03715+K03715+K13506+K00128+K15728+K15728+K00679+K00128+K00679+K14674+K00901+K00901+K00901+K00901+K00864
Riboflavin metabolism	ko00740	2/1392 0.14367816091954%	14/10259 0.136465542450531%	1.05285303776683	0.584961	1	TRINITY_DN149669_c0_g1;TRINITY_DN39038_c0_g2	K00794+K14652
Glycosaminoglycan degradation	ko00531	4/1392 0.28735632183908%	30/10259 0.292426162393995%	0.982662835249042	0.595551	1	TRINITY_DN58121_c0_g1;TRINITY_DN81262_c1_g2;TRINITY_DN81262_c1_g3;TRINITY_DN85527_c0_g1	K12373+K12309+K12309+K07964
Propanoate metabolism	ko00640	12/1392 0.862068965517241%	92/10259 0.89677356467492%	0.96130059970015	0.605055	1	TRINITY_DN101379_c0_g1;TRINITY_DN117540_c0_g1;TRINITY_DN27399_c0_g2;TRINITY_DN40577_c0_g2;TRINITY_DN41135_c0_g1;TRINITY_DN49460_c0_g1;TRINITY_DN62626_c1_g2;TRINITY_DN66482_c1_g1;TRINITY_DN75488_c2_g1;TRINITY_DN76723_c0_g1;TRINITY_DN78875_c2_g1;TRINITY_DN85661_c1_g1	K02160+K11262+K01962+K00249+K01963+K01899+K00140+K00016+K01900+K01962+K00626+K00626
Brassinosteroid biosynthesis	ko00905	2/1392 0.14367816091954%	15/10259 0.146213081196998%	0.982662835249042	0.623708	1	TRINITY_DN151616_c0_g1;TRINITY_DN166700_c0_g1	K12639+K09587
Terpenoid backbone biosynthesis	ko00900	14/1392 1.00574712643678%	109/10259 1.06248172336485%	0.946601813772013	0.630344	1	TRINITY_DN105846_c0_g1;TRINITY_DN118153_c0_g1;TRINITY_DN118404_c0_g1;TRINITY_DN136944_c0_g1;TRINITY_DN150069_c0_g2;TRINITY_DN40090_c0_g2;TRINITY_DN49361_c0_g1;TRINITY_DN49869_c0_g3;TRINITY_DN57370_c0_g1;TRINITY_DN60551_c1_g1;TRINITY_DN61500_c0_g1;TRINITY_DN72705_c2_g1;TRINITY_DN78875_c2_g1;TRINITY_DN85661_c1_g1	K01641+K13789+K01641+K01641+K00021+K00869+K01641+K01662+K11778+K01597+K00099+K00938+K00626+K00626
Glutathione metabolism	ko00480	30/1392 2.1551724137931%	232/10259 2.26142898918023%	0.953013525564804	0.642165	1	TRINITY_DN103617_c0_g1;TRINITY_DN117570_c2_g1;TRINITY_DN122717_c0_g2;TRINITY_DN133815_c0_g1;TRINITY_DN136767_c0_g1;TRINITY_DN150506_c0_g1;TRINITY_DN150746_c0_g1;TRINITY_DN176164_c0_g1;TRINITY_DN34306_c0_g1;TRINITY_DN38921_c0_g1;TRINITY_DN42001_c0_g1;TRINITY_DN44812_c0_g1;TRINITY_DN50753_c2_g2;TRINITY_DN57456_c0_g2;TRINITY_DN63012_c0_g1;TRINITY_DN63012_c0_g2;TRINITY_DN66299_c0_g1;TRINITY_DN67079_c…	K00799+K00799+K00799+K01581+K00797+K00799+K00799+K00434+K10807+K00799+K01255+K10808+K00036+K00799+K00031+K00031+K00434+K00036+K00799+K00799+K00434+K00799+K00434+K00799+K00383+K00799+K00799+K00799+K00799+K01255
Carotenoid biosynthesis	ko00906	10/1392 0.718390804597701%	79/10259 0.770055560970855%	0.932907754983268	0.64345	1	TRINITY_DN11364_c0_g3;TRINITY_DN12050_c0_g2;TRINITY_DN124891_c0_g1;TRINITY_DN14144_c0_g1;TRINITY_DN149538_c0_g1;TRINITY_DN166636_c0_g1;TRINITY_DN16839_c0_g1;TRINITY_DN47040_c0_g1;TRINITY_DN972_c0_g1;TRINITY_DN972_c1_g1	K09842+K02291+K02291+K15746+K15746+K02291+K09842+K09843+K09840+K09840
Arginine and proline metabolism	ko00330	26/1392 1.86781609195402%	203/10259 1.9787503655327%	0.94393720627371	0.656498	1	TRINITY_DN101275_c0_g1;TRINITY_DN133815_c0_g1;TRINITY_DN136767_c0_g1;TRINITY_DN150014_c1_g1;TRINITY_DN32280_c0_g8;TRINITY_DN32744_c0_g1;TRINITY_DN42283_c0_g1;TRINITY_DN50094_c0_g1;TRINITY_DN50094_c0_g2;TRINITY_DN51789_c0_g1;TRINITY_DN53351_c0_g1;TRINITY_DN53351_c0_g2;TRINITY_DN54150_c0_g1;TRINITY_DN54581_c0_g2;TRINITY_DN55714_c0_g2;TRINITY_DN61879_c0_g2;TRINITY_DN64393_c0_g2;TRINITY_DN68357_c1_g1…	K00261+K01581+K00797+K00472+K00261+K01438+K01438+K01476+K01476+K01438+K00128+K00128+K01940+K01438+K00472+K00472+K12259+K13366+K00620+K00128+K17839+K00128+K01438+K12657+K12657+K17839
Protein export	ko03060	14/1392 1.00574712643678%	111/10259 1.08197680085778%	0.92954592523558	0.658113	1	TRINITY_DN101401_c0_g28;TRINITY_DN101850_c1_g1;TRINITY_DN124698_c0_g1;TRINITY_DN133701_c0_g1;TRINITY_DN33601_c0_g1;TRINITY_DN68438_c0_g1;TRINITY_DN68778_c0_g1;TRINITY_DN77866_c1_g1;TRINITY_DN77866_c1_g2;TRINITY_DN82740_c1_g1;TRINITY_DN83524_c2_g1;TRINITY_DN83928_c7_g3;TRINITY_DN84276_c10_g6;TRINITY_DN85104_c1_g2	K03104+K03105+K03108+K09481+K03100+K03217+K09490+K12275+K12275+K03107+K09490+K10956+K10956+K09490
Fatty acid metabolism	ko01212	32/1392 2.29885057471264%	251/10259 2.4466322253631%	0.939597930118606	0.67732	1	TRINITY_DN101379_c0_g1;TRINITY_DN102276_c0_g1;TRINITY_DN102621_c0_g1;TRINITY_DN117540_c0_g1;TRINITY_DN120647_c0_g2;TRINITY_DN12202_c0_g1;TRINITY_DN12202_c0_g2;TRINITY_DN127664_c0_g1;TRINITY_DN149549_c2_g1;TRINITY_DN149582_c0_g1;TRINITY_DN167955_c0_g1;TRINITY_DN22029_c0_g1;TRINITY_DN27399_c0_g2;TRINITY_DN27650_c0_g2;TRINITY_DN27799_c0_g2;TRINITY_DN40577_c0_g2;TRINITY_DN41135_c0_g1;TRINITY_DN41361_…	K02160+K10257+K00059+K11262+K10781+K07512+K07512+K07512+K07513+K00648+K01897+K09458+K01962+K01897+K10256+K00249+K01963+K10527+K01897+K10256+K10527+K10255+K01897+K01897+K01962+K10257+K00626+K09458+K00059+K07513+K01897+K00626
Fatty acid biosynthesis	ko00061	17/1392 1.22126436781609%	136/10259 1.32566526951945%	0.921246408045977	0.680506	1	TRINITY_DN101379_c0_g1;TRINITY_DN102621_c0_g1;TRINITY_DN117540_c0_g1;TRINITY_DN120647_c0_g2;TRINITY_DN149582_c0_g1;TRINITY_DN167955_c0_g1;TRINITY_DN22029_c0_g1;TRINITY_DN27399_c0_g2;TRINITY_DN27650_c0_g2;TRINITY_DN41135_c0_g1;TRINITY_DN53339_c0_g1;TRINITY_DN73663_c2_g1;TRINITY_DN73859_c2_g1;TRINITY_DN76723_c0_g1;TRINITY_DN79991_c3_g2;TRINITY_DN80293_c0_g1;TRINITY_DN84229_c2_g13	K02160+K00059+K11262+K10781+K00648+K01897+K09458+K01962+K01897+K01963+K01897+K01897+K01897+K01962+K09458+K00059+K01897
Glycosphingolipid biosynthesis - globo series	ko00603	2/1392 0.14367816091954%	17/10259 0.165708158689931%	0.867055442866802	0.69267	1	TRINITY_DN101605_c0_g1;TRINITY_DN58121_c0_g1	K07407+K12373
Vitamin B6 metabolism	ko00750	3/1392 0.21551724137931%	26/10259 0.253436007408129%	0.850381299734748	0.704919	1	TRINITY_DN101477_c0_g1;TRINITY_DN110545_c0_g1;TRINITY_DN133651_c1_g1	K06215+K13248+K06215
Alanine, aspartate and glutamate metabolism	ko00250	17/1392 1.22126436781609%	139/10259 1.35490788575885%	0.901363392044985	0.715249	1	TRINITY_DN101275_c0_g1;TRINITY_DN101292_c0_g1;TRINITY_DN103571_c0_g1;TRINITY_DN135923_c0_g1;TRINITY_DN166952_c0_g1;TRINITY_DN27400_c0_g1;TRINITY_DN32280_c0_g8;TRINITY_DN38510_c0_g2;TRINITY_DN45749_c0_g1;TRINITY_DN52609_c0_g1;TRINITY_DN52609_c0_g2;TRINITY_DN53311_c0_g1;TRINITY_DN54150_c0_g1;TRINITY_DN65917_c0_g2;TRINITY_DN66640_c0_g2;TRINITY_DN73154_c0_g1;TRINITY_DN8243_c0_g2	K00261+K01580+K01580+K00609+K01580+K01580+K00261+K00278+K01580+K00264+K00264+K00820+K01940+K01580+K01580+K00264+K01580
N-Glycan biosynthesis	ko00510	11/1392 0.790229885057471%	92/10259 0.89677356467492%	0.881192216391804	0.719881	1	TRINITY_DN101360_c1_g1;TRINITY_DN101544_c0_g1;TRINITY_DN118038_c0_g1;TRINITY_DN149965_c0_g1;TRINITY_DN166932_c0_g1;TRINITY_DN2825_c0_g1;TRINITY_DN2825_c0_g2;TRINITY_DN61361_c2_g1;TRINITY_DN62572_c0_g3;TRINITY_DN82998_c2_g6;TRINITY_DN85876_c0_g4	K07151+K12670+K12669+K12669+K03848+K00737+K00737+K03849+K00902+K12666+K01001
Pantothenate and CoA biosynthesis	ko00770	6/1392 0.431034482758621%	53/10259 0.516619553562725%	0.834336369551073	0.743016	1	TRINITY_DN156686_c0_g1;TRINITY_DN49477_c1_g1;TRINITY_DN51866_c1_g2;TRINITY_DN69589_c0_g1;TRINITY_DN70349_c0_g3;TRINITY_DN71240_c0_g3	K01687+K00826+K00826+K00826+K00606+K00826
Sphingolipid metabolism	ko00600	8/1392 0.574712643678161%	70/10259 0.682327712252656%	0.842282430213465	0.750931	1	TRINITY_DN101605_c0_g1;TRINITY_DN64402_c0_g1;TRINITY_DN74162_c0_g1;TRINITY_DN76783_c0_g1;TRINITY_DN80554_c3_g1;TRINITY_DN81262_c1_g2;TRINITY_DN81262_c1_g3;TRINITY_DN87793_c0_g1	K07407+K01634+K17108+K12349+K17108+K12309+K12309+K17108
Selenocompound metabolism	ko00450	6/1392 0.431034482758621%	54/10259 0.526367092309192%	0.818885696040868	0.759381	1	TRINITY_DN102282_c0_g1;TRINITY_DN119448_c0_g1;TRINITY_DN149523_c0_g1;TRINITY_DN149537_c5_g1;TRINITY_DN154330_c0_g1;TRINITY_DN83547_c2_g1	K00384+K01874+K08247+K00549+K01874+K11717
Valine, leucine and isoleucine biosynthesis	ko00290	9/1392 0.646551724137931%	79/10259 0.770055560970855%	0.839616979484941	0.762084	1	TRINITY_DN133535_c0_g1;TRINITY_DN156686_c0_g1;TRINITY_DN166456_c0_g1;TRINITY_DN169613_c0_g1;TRINITY_DN49477_c1_g1;TRINITY_DN51305_c0_g1;TRINITY_DN51866_c1_g2;TRINITY_DN69589_c0_g1;TRINITY_DN71240_c0_g3	K01703+K01687+K01754+K01754+K00826+K01754+K00826+K00826+K00826
Purine metabolism	ko00230	50/1392 3.59195402298851%	406/10259 3.95750073106541%	0.907631929109337	0.79424	1	TRINITY_DN101262_c3_g1;TRINITY_DN101956_c0_g1;TRINITY_DN11330_c0_g1;TRINITY_DN117838_c0_g2;TRINITY_DN117933_c0_g9;TRINITY_DN11850_c0_g2;TRINITY_DN12119_c0_g1;TRINITY_DN12376_c0_g2;TRINITY_DN13873_c0_g2;TRINITY_DN150033_c0_g1;TRINITY_DN150243_c0_g1;TRINITY_DN166216_c0_g1;TRINITY_DN177545_c0_g1;TRINITY_DN21104_c0_g1;TRINITY_DN2724_c0_g1;TRINITY_DN27355_c0_g1;TRINITY_DN34306_c0_g1;TRINITY_DN39034_c0…	K01835+K03021+K03013+K00962+K01952+K02685+K03787+K03011+K02685+K00939+K14641+K03027+K00873+K14641+K03012+K01951+K10807+K03005+K10808+K00860+K00860+K00939+K00939+K02321+K02685+K02685+K02327+K02684+K00106+K00873+K01514+K03010+K03010+K00940+K00106+K03043+K18532+K14721+K00948+K18151+K14641+K00106+K00106+K00939+K03787+K03043+K02324+K02320+K00873+K00106
Fatty acid elongation	ko00062	5/1392 0.359195402298851%	49/10259 0.477629398576859%	0.752037884119165	0.813221	1	TRINITY_DN12202_c0_g1;TRINITY_DN12202_c0_g2;TRINITY_DN127664_c0_g1;TRINITY_DN42027_c0_g1;TRINITY_DN73246_c1_g2	K07512+K07512+K07512+K15397+K15397
Homologous recombination	ko03440	8/1392 0.574712643678161%	75/10259 0.731065405984989%	0.786130268199234	0.815793	1	TRINITY_DN101787_c0_g1;TRINITY_DN133616_c0_g1;TRINITY_DN167456_c0_g1;TRINITY_DN26265_c0_g1;TRINITY_DN52780_c0_g2;TRINITY_DN76714_c0_g1;TRINITY_DN83588_c0_g1;TRINITY_DN85128_c2_g1	K07466+K07466+K10875+K07466+K02327+K10901+K07466+K10739
ABC transporters	ko02010	4/1392 0.28735632183908%	41/10259 0.399649088605127%	0.719021586767592	0.82609	1	TRINITY_DN64768_c1_g1;TRINITY_DN83479_c5_g2;TRINITY_DN84641_c0_g1;TRINITY_DN85699_c0_g1	K05658+K05674+K05658+K05658
Histidine metabolism	ko00340	4/1392 0.28735632183908%	41/10259 0.399649088605127%	0.719021586767592	0.82609	1	TRINITY_DN53351_c0_g1;TRINITY_DN53351_c0_g2;TRINITY_DN72822_c5_g1;TRINITY_DN79836_c2_g1	K00128+K00128+K00128+K00128
Biosynthesis of unsaturated fatty acids	ko01040	9/1392 0.646551724137931%	88/10259 0.857783409689054%	0.753747061128527	0.860921	1	TRINITY_DN102276_c0_g1;TRINITY_DN102621_c0_g1;TRINITY_DN149549_c2_g1;TRINITY_DN27799_c0_g2;TRINITY_DN71712_c1_g1;TRINITY_DN73423_c1_g1;TRINITY_DN77590_c0_g1;TRINITY_DN80293_c0_g1;TRINITY_DN81012_c3_g1	K10257+K00059+K07513+K10256+K10256+K10255+K10257+K00059+K07513
Sesquiterpenoid and triterpenoid biosynthesis	ko00909	4/1392 0.28735632183908%	44/10259 0.428891704844527%	0.669997387669801	0.865715	1	TRINITY_DN73743_c0_g1;TRINITY_DN77536_c0_g1;TRINITY_DN77849_c2_g4;TRINITY_DN84159_c1_g1	K15813+K15813+K15803+K15813
Pyrimidine metabolism	ko00240	32/1392 2.29885057471264%	278/10259 2.70981577151769%	0.848342016042338	0.866514	1	TRINITY_DN101956_c0_g1;TRINITY_DN102282_c0_g1;TRINITY_DN11330_c0_g1;TRINITY_DN117838_c0_g2;TRINITY_DN11850_c0_g2;TRINITY_DN12119_c0_g1;TRINITY_DN12376_c0_g2;TRINITY_DN135923_c0_g1;TRINITY_DN13873_c0_g2;TRINITY_DN150243_c0_g1;TRINITY_DN166216_c0_g1;TRINITY_DN21104_c0_g1;TRINITY_DN2724_c0_g1;TRINITY_DN34306_c0_g1;TRINITY_DN39034_c0_g1;TRINITY_DN44812_c0_g1;TRINITY_DN50650_c0_g1;TRINITY_DN50652_c1_g…	K03021+K00384+K03013+K00962+K02685+K03787+K03011+K00609+K02685+K14641+K03027+K14641+K03012+K10807+K03005+K10808+K02321+K02685+K02685+K02327+K02684+K03010+K03010+K00940+K01240+K03043+K14721+K14641+K03787+K03043+K02324+K02320
Glycine, serine and threonine metabolism	ko00260	19/1392 1.36494252873563%	175/10259 1.70581928063164%	0.800168308702791	0.880912	1	TRINITY_DN101863_c0_g1;TRINITY_DN11910_c0_g1;TRINITY_DN12098_c0_g1;TRINITY_DN12098_c0_g2;TRINITY_DN134012_c0_g1;TRINITY_DN166426_c0_g1;TRINITY_DN166456_c0_g1;TRINITY_DN169613_c0_g1;TRINITY_DN46695_c0_g3;TRINITY_DN46695_c0_g4;TRINITY_DN51305_c0_g1;TRINITY_DN68651_c0_g1;TRINITY_DN70936_c0_g1;TRINITY_DN72532_c0_g1;TRINITY_DN72532_c0_g2;TRINITY_DN72532_c1_g1;TRINITY_DN72532_c3_g1;TRINITY_DN75323_c3_g…	K00382+K00058+K00276+K00276+K02437+K00600+K01754+K01754+K00276+K00276+K01754+K00276+K02437+K00382+K00382+K00382+K00382+K00058+K15919
Nucleotide excision repair	ko03420	13/1392 0.933908045977011%	125/10259 1.21844234330831%	0.766477011494253	0.882426	1	TRINITY_DN101787_c0_g1;TRINITY_DN133616_c0_g1;TRINITY_DN133712_c0_g1;TRINITY_DN26265_c0_g1;TRINITY_DN46188_c0_g2;TRINITY_DN46188_c0_g3;TRINITY_DN52780_c0_g2;TRINITY_DN7178_c0_g1;TRINITY_DN75157_c0_g2;TRINITY_DN82532_c0_g1;TRINITY_DN83588_c0_g1;TRINITY_DN84018_c2_g5;TRINITY_DN85128_c2_g1	K07466+K07466+K10609+K07466+K10755+K10755+K02327+K04802+K10846+K02202+K07466+K02324+K10739
Fatty acid degradation	ko00071	18/1392 1.29310344827586%	169/10259 1.64733404815284%	0.784967353601306	0.893752	1	TRINITY_DN149549_c2_g1;TRINITY_DN167955_c0_g1;TRINITY_DN27650_c0_g2;TRINITY_DN40577_c0_g2;TRINITY_DN41361_c1_g1;TRINITY_DN53339_c0_g1;TRINITY_DN53351_c0_g1;TRINITY_DN53351_c0_g2;TRINITY_DN63120_c0_g1;TRINITY_DN72463_c5_g1;TRINITY_DN72822_c5_g1;TRINITY_DN73663_c2_g1;TRINITY_DN73859_c2_g1;TRINITY_DN78875_c2_g1;TRINITY_DN79836_c2_g1;TRINITY_DN81012_c3_g1;TRINITY_DN84229_c2_g13;TRINITY_DN85661_c1_g1	K07513+K01897+K01897+K00249+K10527+K01897+K00128+K00128+K00001+K10527+K00128+K01897+K01897+K00626+K00128+K07513+K01897+K00626
Steroid biosynthesis	ko00100	7/1392 0.502873563218391%	77/10259 0.750560483477922%	0.669997387669801	0.912758	1	TRINITY_DN26418_c0_g1;TRINITY_DN26418_c0_g2;TRINITY_DN50862_c1_g1;TRINITY_DN57497_c0_g5;TRINITY_DN80614_c0_g2;TRINITY_DN83093_c10_g1;TRINITY_DN84665_c4_g4	K00559+K00559+K14423+K07748+K14674+K08242+K01853
Tyrosine metabolism	ko00350	8/1392 0.574712643678161%	87/10259 0.848035870942587%	0.677698507068305	0.918359	1	TRINITY_DN12098_c0_g1;TRINITY_DN12098_c0_g2;TRINITY_DN46695_c0_g3;TRINITY_DN46695_c0_g4;TRINITY_DN63120_c0_g1;TRINITY_DN68651_c0_g1;TRINITY_DN72997_c0_g1;TRINITY_DN79131_c1_g1	K00276+K00276+K00276+K00276+K00001+K00276+K01592+K00815
RNA polymerase	ko03020	11/1392 0.790229885057471%	115/10259 1.12096695584365%	0.704953773113443	0.924584	1	TRINITY_DN101956_c0_g1;TRINITY_DN11330_c0_g1;TRINITY_DN12376_c0_g2;TRINITY_DN166216_c0_g1;TRINITY_DN2724_c0_g1;TRINITY_DN39034_c0_g1;TRINITY_DN57081_c0_g2;TRINITY_DN57081_c2_g1;TRINITY_DN68744_c2_g1;TRINITY_DN75275_c0_g1;TRINITY_DN82828_c14_g3	K03021+K03013+K03011+K03027+K03012+K03005+K03010+K03010+K03043+K14721+K03043
Ribosome biogenesis in eukaryotes	ko03008	24/1392 1.72413793103448%	236/10259 2.3004191441661%	0.749488603156049	0.953811	1	TRINITY_DN102247_c0_g1;TRINITY_DN2623_c0_g1;TRINITY_DN39870_c0_g2;TRINITY_DN51457_c0_g3;TRINITY_DN53122_c3_g1;TRINITY_DN53122_c3_g2;TRINITY_DN62370_c0_g1;TRINITY_DN65585_c0_g2;TRINITY_DN69819_c0_g1;TRINITY_DN71395_c0_g1;TRINITY_DN72012_c6_g1;TRINITY_DN73354_c0_g1;TRINITY_DN8105_c1_g1;TRINITY_DN81334_c14_g2;TRINITY_DN82989_c0_g1;TRINITY_DN83432_c2_g3;TRINITY_DN83441_c3_g14;TRINITY_DN83441_c3_g9;TR…	K14570+K14548+K11128+K11108+K11131+K11131+K14561+K14565+K14555+K14550+K18532+K03264+K14565+K14521+K14565+K14548+K07562+K07562+K14564+K14556+K14556+K14556+K14544+K14563
Base excision repair	ko03410	5/1392 0.359195402298851%	66/10259 0.64333755726679%	0.558331156391501	0.955592	1	TRINITY_DN52780_c0_g2;TRINITY_DN7178_c0_g1;TRINITY_DN81892_c1_g1;TRINITY_DN84018_c2_g5;TRINITY_DN84098_c5_g2	K02327+K04802+K01246+K02324+K03648
Regulation of autophagy	ko04140	5/1392 0.359195402298851%	72/10259 0.701822789745589%	0.511803560025543	0.974711	1	TRINITY_DN101301_c0_g1;TRINITY_DN134201_c0_g1;TRINITY_DN69799_c2_g1;TRINITY_DN80760_c1_g1;TRINITY_DN84558_c2_g5	K07198+K07198+K08341+K08334+K08331
Aminoacyl-tRNA biosynthesis	ko00970	12/1392 0.862068965517241%	145/10259 1.41339311823764%	0.609928656361474	0.982425	1	TRINITY_DN119448_c0_g1;TRINITY_DN12527_c0_g1;TRINITY_DN149526_c0_g31;TRINITY_DN154330_c0_g1;TRINITY_DN165954_c0_g1;TRINITY_DN27756_c0_g2;TRINITY_DN29328_c0_g1;TRINITY_DN33242_c0_g1;TRINITY_DN50808_c0_g1;TRINITY_DN50808_c0_g3;TRINITY_DN52998_c1_g1;TRINITY_DN82512_c7_g2	K01874+K01870+K01876+K01874+K01892+K02435+K04567+K01866+K01892+K01892+K01875+K04567
Sulfur metabolism	ko00920	5/1392 0.359195402298851%	81/10259 0.789550638463788%	0.454936497800482	0.989581	1	TRINITY_DN117702_c0_g1;TRINITY_DN3273_c0_g1;TRINITY_DN48228_c0_g2;TRINITY_DN48228_c0_g3;TRINITY_DN72861_c0_g1	K08738+K01738+K00860+K00860+K17725
alpha-Linolenic acid metabolism	ko00592	6/1392 0.431034482758621%	92/10259 0.89677356467492%	0.480650299850075	0.989821	1	TRINITY_DN149549_c2_g1;TRINITY_DN41361_c1_g1;TRINITY_DN53238_c0_g3;TRINITY_DN72463_c5_g1;TRINITY_DN80614_c0_g2;TRINITY_DN81012_c3_g1	K07513+K10527+K01723+K10527+K14674+K07513
SNARE interactions in vesicular transport	ko04130	3/1392 0.21551724137931%	60/10259 0.584852324787991%	0.368498563218391	0.991565	1	TRINITY_DN75074_c0_g1;TRINITY_DN77477_c2_g1;TRINITY_DN83890_c0_g1	K08489+K08504+K08488
Basal transcription factors	ko03022	6/1392 0.431034482758621%	95/10259 0.926016180914319%	0.465471869328494	0.992386	1	TRINITY_DN119812_c0_g1;TRINITY_DN30146_c0_g1;TRINITY_DN57078_c0_g5;TRINITY_DN65341_c1_g1;TRINITY_DN65341_c1_g2;TRINITY_DN82532_c0_g1	K03139+K03124+K03138+K03124+K03124+K02202
Ubiquitin mediated proteolysis	ko04120	35/1392 2.51436781609195%	365/10259 3.55785164246028%	0.706709573295544	0.992475	1	TRINITY_DN118842_c0_g1;TRINITY_DN118877_c0_g1;TRINITY_DN118877_c0_g2;TRINITY_DN120624_c0_g1;TRINITY_DN133712_c0_g1;TRINITY_DN134180_c0_g1;TRINITY_DN135467_c0_g1;TRINITY_DN136835_c0_g1;TRINITY_DN153462_c0_g1;TRINITY_DN166247_c0_g1;TRINITY_DN169997_c0_g1;TRINITY_DN171005_c0_g1;TRINITY_DN20834_c0_g2;TRINITY_DN30166_c0_g1;TRINITY_DN33705_c0_g1;TRINITY_DN47219_c1_g1;TRINITY_DN49323_c0_g1;TRINITY_DN508…	K03363+K03347+K03347+K10575+K10609+K10579+K03364+K10144+K10144+K10590+K03347+K10144+K06689+K10575+K03178+K10144+K06689+K03347+K10577+K06689+K04506+K04506+K10581+K03348+K10591+K10144+K10144+K03347+K03347+K10579+K06689+K10591+K06689+K10688+K10573
RNA transport	ko03013	40/1392 2.8735632183908%	427/10259 4.1621990447412%	0.690395434601201	0.997262	1	TRINITY_DN101792_c0_g1;TRINITY_DN1018_c0_g1;TRINITY_DN1018_c0_g2;TRINITY_DN117549_c0_g1;TRINITY_DN118032_c0_g1;TRINITY_DN118403_c0_g1;TRINITY_DN134161_c0_g1;TRINITY_DN137209_c0_g1;TRINITY_DN149811_c1_g1;TRINITY_DN150216_c0_g1;TRINITY_DN150453_c0_g1;TRINITY_DN150925_c0_g1;TRINITY_DN165827_c0_g1;TRINITY_DN166576_c0_g1;TRINITY_DN166921_c0_g1;TRINITY_DN167437_c0_g1;TRINITY_DN21586_c0_g1;TRINITY_DN397…	K14326+K03113+K03113+K03251+K03259+K14326+K03249+K14297+K03260+K14326+K13126+K12876+K03257+K12160+K03257+K03113+K03247+K03252+K14324+K14313+K02516+K03231+K10577+K14305+K03252+K14004+K13176+K14320+K14320+K14297+K14297+K07562+K07562+K03260+K03231+K03231+K03231+K13126+K03249+K13126
Phagosome	ko04145	22/1392 1.58045977011494%	268/10259 2.61234038405303%	0.604997641104821	0.997809	1	TRINITY_DN101470_c0_g1;TRINITY_DN118713_c0_g1;TRINITY_DN133562_c5_g1;TRINITY_DN133701_c0_g1;TRINITY_DN134790_c0_g1;TRINITY_DN136500_c0_g1;TRINITY_DN165895_c1_g1;TRINITY_DN166305_c0_g1;TRINITY_DN16805_c0_g1;TRINITY_DN168905_c1_g1;TRINITY_DN29645_c0_g1;TRINITY_DN30523_c0_g1;TRINITY_DN32603_c0_g1;TRINITY_DN50730_c3_g2;TRINITY_DN65235_c0_g1;TRINITY_DN74335_c6_g1;TRINITY_DN78247_c11_g1;TRINITY_DN82245…	K02148+K04392+K08057+K09481+K04392+K02149+K02145+K07375+K07889+K07374+K02152+K04392+K04392+K08054+K02150+K07375+K02144+K00921+K08488+K10956+K07375+K10956
Biosynthesis of amino acids	ko01230	67/1392 4.8132183908046%	675/10259 6.5795886538649%	0.731537888463176	0.998752	1	TRINITY_DN101584_c0_g1;TRINITY_DN11331_c0_g1;TRINITY_DN117582_c0_g1;TRINITY_DN117988_c0_g1;TRINITY_DN11910_c0_g1;TRINITY_DN133535_c0_g1;TRINITY_DN133935_c0_g1;TRINITY_DN134663_c0_g1;TRINITY_DN139449_c0_g2;TRINITY_DN149531_c1_g1;TRINITY_DN149537_c5_g1;TRINITY_DN149742_c0_g1;TRINITY_DN152573_c0_g1;TRINITY_DN156686_c0_g1;TRINITY_DN1599_c0_g1;TRINITY_DN166426_c0_g1;TRINITY_DN166456_c0_g1;TRINITY_DN16…	K01803+K01623+K00134+K01647+K00058+K01703+K00030+K00030+K01623+K01689+K00549+K00766+K01647+K01687+K00850+K00600+K01754+K01754+K00873+K00134+K01738+K01438+K01609+K01438+K00826+K01623+K01623+K01476+K01476+K01754+K01438+K00826+K00264+K00264+K01623+K00800+K00850+K01940+K01438+K00873+K00031+K00031+K01681+K01647+K01623+K01623+K00850+K00850+K00826+K01689+K00620+K00826+K00615+K00264+K00058+K00948+K00815+…
Phenylalanine, tyrosine and tryptophan biosynthesis	ko00400	4/1392 0.28735632183908%	97/10259 0.945511258407252%	0.303916340798673	0.999517	1	TRINITY_DN149742_c0_g1;TRINITY_DN40367_c0_g2;TRINITY_DN53366_c0_g1;TRINITY_DN79131_c1_g1	K00766+K01609+K00800+K00815
RNA degradation	ko03018	23/1392 1.65229885057471%	317/10259 3.08996978262989%	0.534729776279053	0.999885	1	TRINITY_DN117838_c0_g2;TRINITY_DN118986_c0_g1;TRINITY_DN121561_c0_g1;TRINITY_DN133845_c0_g1;TRINITY_DN149531_c1_g1;TRINITY_DN150453_c0_g1;TRINITY_DN1599_c0_g1;TRINITY_DN164132_c0_g1;TRINITY_DN167313_c0_g1;TRINITY_DN34594_c0_g1;TRINITY_DN44667_c0_g2;TRINITY_DN53374_c0_g1;TRINITY_DN53535_c0_g1;TRINITY_DN63794_c0_g3;TRINITY_DN68236_c1_g1;TRINITY_DN68236_c1_g2;TRINITY_DN69927_c0_g2;TRINITY_DN71972_c3…	K00962+K12606+K04077+K04077+K01689+K13126+K00850+K04043+K04077+K12611+K04077+K00850+K14442+K04043+K00850+K00850+K01689+K12616+K12598+K12587+K12598+K13126+K13126
mRNA surveillance pathway	ko03015	21/1392 1.50862068965517%	304/10259 2.96325177892582%	0.50910985707804	0.999934	1	TRINITY_DN101265_c0_g2;TRINITY_DN101792_c0_g1;TRINITY_DN118403_c0_g1;TRINITY_DN150216_c0_g1;TRINITY_DN150453_c0_g1;TRINITY_DN150925_c0_g1;TRINITY_DN46468_c0_g2;TRINITY_DN50169_c0_g1;TRINITY_DN62781_c1_g1;TRINITY_DN69456_c1_g2;TRINITY_DN71059_c0_g2;TRINITY_DN74983_c0_g1;TRINITY_DN78692_c1_g1;TRINITY_DN82269_c7_g13;TRINITY_DN82269_c7_g43;TRINITY_DN83080_c6_g4;TRINITY_DN83229_c10_g3;TRINITY_DN84894_…	K14416+K14326+K14326+K14326+K13126+K12876+K14324+K03456+K03265+K11584+K03265+K14404+K04354+K14411+K14411+K14376+K11584+K13126+K13126+K11583+K14409
Proteasome	ko03050	8/1392 0.574712643678161%	191/10259 1.8617799005751%	0.308689895889751	0.999997	1	TRINITY_DN13110_c0_g1;TRINITY_DN150132_c0_g1;TRINITY_DN22010_c0_g1;TRINITY_DN57014_c0_g3;TRINITY_DN67373_c0_g1;TRINITY_DN72530_c2_g2;TRINITY_DN84564_c5_g1;TRINITY_DN84564_c5_g2	K03035+K02735+K03062+K03061+K02735+K03028+K03039+K03039
Spliceosome	ko03040	17/1392 1.22126436781609%	426/10259 4.15245150599474%	0.294106834493551	1	1	TRINITY_DN101600_c0_g1;TRINITY_DN119907_c0_g1;TRINITY_DN133704_c0_g1;TRINITY_DN150925_c0_g1;TRINITY_DN20415_c0_g1;TRINITY_DN27143_c0_g1;TRINITY_DN34035_c0_g1;TRINITY_DN52846_c0_g2;TRINITY_DN63350_c1_g1;TRINITY_DN64226_c0_g2;TRINITY_DN75094_c0_g5;TRINITY_DN80381_c0_g1;TRINITY_DN83524_c14_g1;TRINITY_DN84128_c1_g1;TRINITY_DN84242_c0_g2;TRINITY_DN84924_c0_g1;TRINITY_DN8859_c2_g1	K03283+K03283+K03283+K12876+K03283+K12873+K12835+K12843+K12741+K12832+K12890+K12821+K03283+K12818+K12870+K03283+K03283

## Sheet: G3
KEGG enrichment analysis for DEGs at the third stage
#Kegg_pathway	ko_id	DEGeneRatio	BgRatio	Enrichment_Factor	P-value	Corrected_P-value	geneID	KO
Pentose and glucuronate interconversions	ko00040	45/1797 2.50417362270451%	122/10259 1.18919972706892%	2.10576370453488	2.37007e-07	2.84408e-05	TRINITY_DN101343_c0_g1;TRINITY_DN10170_c1_g1;TRINITY_DN118330_c0_g1;TRINITY_DN12022_c0_g1;TRINITY_DN120347_c0_g1;TRINITY_DN12045_c0_g2;TRINITY_DN134783_c0_g1;TRINITY_DN149605_c0_g1;TRINITY_DN150030_c0_g1;TRINITY_DN150247_c0_g1;TRINITY_DN153567_c0_g1;TRINITY_DN157001_c0_g1;TRINITY_DN15766_c0_g1;TRINITY_DN165822_c0_g1;TRINITY_DN166539_c0_g1;TRINITY_DN169936_c0_g1;TRINITY_DN20655_c0_g1;TRINITY_DN226…	K01051+K00128+K01051+K00012+K01051+K00012+K01051+K00011+K00963+K01051+K01805+K01805+K01728+K01728+K01051+K01051+K00012+K01051+K01728+K01051+K00012+K01728+K00012+K00128+K00128+K01728+K00128+K01728+K01728+K01728+K00854+K01051+K00128+K01805+K00012+K00963+K16190+K01728+K01051+K12447+K01728+K00854+K01728+K01051+K01051
Starch and sucrose metabolism	ko00500	98/1797 5.45353366722315%	357/10259 3.47987133248855%	1.56716531910483	1.37803e-06	8.26821e-05	TRINITY_DN101262_c3_g1;TRINITY_DN101342_c0_g1;TRINITY_DN101343_c0_g1;TRINITY_DN101882_c0_g1;TRINITY_DN117897_c0_g1;TRINITY_DN118330_c0_g1;TRINITY_DN119084_c0_g1;TRINITY_DN119253_c0_g1;TRINITY_DN119544_c0_g1;TRINITY_DN12022_c0_g1;TRINITY_DN120347_c0_g1;TRINITY_DN12045_c0_g2;TRINITY_DN12096_c0_g4;TRINITY_DN12096_c0_g5;TRINITY_DN121943_c0_g1;TRINITY_DN12854_c0_g1;TRINITY_DN133614_c0_g1;TRINITY_DN133…	K01835+K13648+K01051+K13648+K00847+K01051+K00695+K00844+K13648+K00012+K01051+K00012+K13648+K13648+K15920+K13648+K00688+K00844+K00844+K01051+K13648+K01194+K00963+K01051+K01051+K00695+K00847+K00847+K01051+K01087+K01193+K00012+K01187+K16055+K01051+K01051+K01810+K01810+K01179+K00012+K13648+K16055+K00844+K00844+K01087+K01087+K08679+K01187+K13648+K00696+K00012+K08679+K16055+K16055+K16055+K01193+K01087+…
Endocytosis	ko04144	102/1797 5.67612687813022%	383/10259 3.73330733989668%	1.52040171390961	3.74374e-06	0.000149749	TRINITY_DN101600_c0_g1;TRINITY_DN102281_c0_g1;TRINITY_DN11201_c0_g1;TRINITY_DN117710_c0_g1;TRINITY_DN118493_c0_g1;TRINITY_DN118817_c0_g1;TRINITY_DN119546_c0_g1;TRINITY_DN119652_c0_g1;TRINITY_DN119907_c0_g1;TRINITY_DN120917_c1_g1;TRINITY_DN13081_c0_g1;TRINITY_DN13081_c0_g2;TRINITY_DN133704_c0_g1;TRINITY_DN134622_c0_g1;TRINITY_DN135640_c0_g1;TRINITY_DN135640_c0_g2;TRINITY_DN142443_c0_g1;TRINITY_DN1…	K03283+K01115+K00889+K07937+K01115+K00889+K03283+K07905+K03283+K03283+K01115+K01115+K03283+K04646+K01115+K01115+K00889+K00889+K03283+K00889+K04646+K07904+K01115+K18443+K18442+K01115+K07937+K03283+K01115+K11824+K12483+K12489+K07937+K12194+K01115+K07904+K04646+K01115+K01115+K04646+K00889+K12483+K03283+K12471+K01115+K03283+K07889+K01115+K12483+K04646+K12194+K01115+K07904+K07904+K07904+K12493+K07904+…
Amino sugar and nucleotide sugar metabolism	ko00520	76/1797 4.22927100723428%	271/10259 2.64158300029243%	1.60103657797847	9.18064e-06	0.000275419	TRINITY_DN101256_c0_g1;TRINITY_DN101262_c3_g1;TRINITY_DN101342_c0_g1;TRINITY_DN101882_c0_g1;TRINITY_DN117897_c0_g1;TRINITY_DN119253_c0_g1;TRINITY_DN119544_c0_g1;TRINITY_DN12022_c0_g1;TRINITY_DN12045_c0_g2;TRINITY_DN12096_c0_g4;TRINITY_DN12096_c0_g5;TRINITY_DN121925_c0_g1;TRINITY_DN121925_c0_g2;TRINITY_DN121943_c0_g1;TRINITY_DN12854_c0_g1;TRINITY_DN133758_c0_g1;TRINITY_DN133758_c0_g2;TRINITY_DN149…	K01809+K01835+K13648+K13648+K00847+K00844+K13648+K00012+K00012+K13648+K13648+K12450+K12450+K15920+K13648+K00844+K00844+K13648+K00963+K12449+K18677+K00847+K00847+K01183+K00012+K00326+K00326+K01810+K01810+K12449+K18677+K18677+K00012+K13648+K00844+K00844+K12449+K00972+K08679+K13648+K00012+K12446+K00820+K08679+K12373+K00847+K01836+K01183+K08679+K08679+K13648+K15920+K08679+K08679+K13648+K12450+K12450+…
Oxidative phosphorylation	ko00190	98/1797 5.45353366722315%	376/10259 3.66507456867141%	1.48797345457559	1.537e-05	0.000368881	TRINITY_DN101334_c0_g1;TRINITY_DN101364_c1_g1;TRINITY_DN101403_c0_g1;TRINITY_DN101470_c0_g1;TRINITY_DN1014_c0_g1;TRINITY_DN1014_c0_g2;TRINITY_DN101919_c0_g1;TRINITY_DN102034_c0_g1;TRINITY_DN103779_c0_g1;TRINITY_DN11305_c0_g1;TRINITY_DN117675_c0_g1;TRINITY_DN117682_c0_g1;TRINITY_DN118282_c0_g1;TRINITY_DN11874_c1_g1;TRINITY_DN118764_c0_g1;TRINITY_DN12222_c2_g1;TRINITY_DN12222_c2_g2;TRINITY_DN12255_…	K03943+K01535+K02154+K02148+K03934+K03934+K01507+K02135+K02109+K02126+K01535+K00235+K01507+K02137+K03938+K03953+K03953+K02267+K11352+K00234+K03945+K01535+K02144+K02149+K01507+K02266+K03661+K00413+K03950+K00419+K00419+K00419+K03963+K02145+K02136+K01535+K02265+K01535+K02260+K03941+K02154+K02152+K02267+K01507+K00413+K02138+K01535+K01535+K01535+K01535+K02134+K02134+K02146+K02146+K01507+K01535+K01535+…
Glycerophospholipid metabolism	ko00564	68/1797 3.78408458542014%	241/10259 2.34915683789843%	1.61082671210893	2.16151e-05	0.000432302	TRINITY_DN102281_c0_g1;TRINITY_DN1149_c0_g1;TRINITY_DN118493_c0_g1;TRINITY_DN11908_c0_g1;TRINITY_DN12075_c0_g1;TRINITY_DN12075_c0_g2;TRINITY_DN12095_c0_g1;TRINITY_DN13081_c0_g1;TRINITY_DN13081_c0_g2;TRINITY_DN135640_c0_g1;TRINITY_DN135640_c0_g2;TRINITY_DN149985_c0_g1;TRINITY_DN165993_c0_g1;TRINITY_DN166195_c0_g1;TRINITY_DN166353_c0_g1;TRINITY_DN169023_c0_g1;TRINITY_DN173754_c0_g1;TRINITY_DN175075…	K01115+K00901+K01115+K05929+K00967+K00967+K01613+K01115+K01115+K01115+K01115+K00995+K01115+K01126+K01115+K00901+K00967+K14674+K01115+K14674+K01115+K01115+K01115+K13519+K13519+K13519+K01115+K01517+K05929+K00901+K01115+K01115+K00894+K13511+K13511+K00967+K00967+K01115+K13506+K01115+K13519+K00967+K05929+K05929+K13510+K00901+K15728+K15728+K06130+K08730+K00995+K14674+K00901+K00901+K01115+K00901+K00901+…
Ether lipid metabolism	ko00565	29/1797 1.61380077907624%	80/10259 0.779803099717321%	2.06949777406789	4.65417e-05	0.000742345	TRINITY_DN102281_c0_g1;TRINITY_DN118493_c0_g1;TRINITY_DN13081_c0_g1;TRINITY_DN13081_c0_g2;TRINITY_DN135640_c0_g1;TRINITY_DN135640_c0_g2;TRINITY_DN165993_c0_g1;TRINITY_DN166353_c0_g1;TRINITY_DN175075_c0_g1;TRINITY_DN176385_c0_g1;TRINITY_DN20455_c0_g1;TRINITY_DN25377_c0_g2;TRINITY_DN30078_c0_g1;TRINITY_DN30078_c0_g2;TRINITY_DN36459_c0_g2;TRINITY_DN44519_c0_g1;TRINITY_DN44519_c0_g2;TRINITY_DN49498_c…	K01115+K01115+K01115+K01115+K01115+K01115+K01115+K01115+K14674+K01115+K14674+K01115+K01115+K01115+K13519+K13519+K13519+K01115+K01115+K01115+K01115+K01115+K13519+K13510+K14674+K01115+K16860+K16860+K16860
Photosynthesis - antenna proteins	ko00196	12/1797 0.667779632721202%	21/10259 0.204698313675797%	3.26226250099372	4.94897e-05	0.000742345	TRINITY_DN12229_c0_g1;TRINITY_DN12229_c0_g2;TRINITY_DN138802_c0_g1;TRINITY_DN149520_c0_g1;TRINITY_DN149667_c1_g1;TRINITY_DN22220_c0_g1;TRINITY_DN4469_c0_g1;TRINITY_DN50122_c1_g1;TRINITY_DN78900_c5_g1;TRINITY_DN79675_c0_g2;TRINITY_DN83264_c2_g1;TRINITY_DN85102_c0_g1	K08907+K08907+K08912+K08915+K08909+K08914+K08912+K08912+K08913+K08910+K08916+K08912
Citrate cycle (TCA cycle)	ko00020	50/1797 2.78241513633834%	172/10259 1.67657666439224%	1.65958121416832	0.000114445	0.00152594	TRINITY_DN101365_c0_g1;TRINITY_DN101386_c0_g1;TRINITY_DN101863_c0_g1;TRINITY_DN117610_c0_g1;TRINITY_DN117682_c0_g1;TRINITY_DN117988_c0_g1;TRINITY_DN119237_c0_g1;TRINITY_DN133711_c1_g1;TRINITY_DN133871_c0_g1;TRINITY_DN133905_c0_g1;TRINITY_DN133935_c0_g1;TRINITY_DN134069_c0_g1;TRINITY_DN134663_c0_g1;TRINITY_DN139533_c0_g1;TRINITY_DN165850_c0_g1;TRINITY_DN165850_c0_g2;TRINITY_DN21187_c0_g1;TRINITY_D…	K00030+K00627+K00382+K00164+K00235+K01647+K00658+K00161+K00627+K00234+K00030+K00031+K00030+K00026+K00026+K00026+K00025+K00025+K01648+K01610+K01899+K01648+K00658+K00658+K00235+K01681+K01647+K00382+K00162+K00162+K01648+K00382+K00382+K00382+K00382+K01900+K00164+K00025+K00235+K00161+K00026+K01610+K01648+K01681+K01647+K01647+K00162+K00658+K00026+K00026
Phosphatidylinositol signaling system	ko04070	48/1797 2.67111853088481%	173/10259 1.68632420313871%	1.5839887288062	0.000509692	0.00611631	TRINITY_DN101377_c0_g1;TRINITY_DN101457_c0_g1;TRINITY_DN102371_c0_g1;TRINITY_DN11201_c0_g1;TRINITY_DN1149_c0_g1;TRINITY_DN118817_c0_g1;TRINITY_DN12002_c0_g2;TRINITY_DN12002_c2_g1;TRINITY_DN142443_c0_g1;TRINITY_DN14579_c0_g1;TRINITY_DN151489_c0_g1;TRINITY_DN166678_c0_g1;TRINITY_DN169023_c0_g1;TRINITY_DN21182_c1_g1;TRINITY_DN25643_c0_g1;TRINITY_DN26022_c0_g1;TRINITY_DN33816_c0_g1;TRINITY_DN34465_c0…	K05857+K00913+K02183+K00889+K00901+K00889+K02183+K02183+K00889+K00889+K00889+K02183+K00901+K01110+K02183+K02183+K00889+K01110+K02183+K05857+K05857+K05857+K02183+K00901+K05857+K10572+K00913+K01099+K02183+K05857+K05857+K02183+K00889+K02183+K00901+K00889+K00889+K00889+K00901+K00901+K00913+K00921+K00901+K00901+K00901+K05857+K02183+K00915
Phenylalanine metabolism	ko00360	43/1797 2.39287701725097%	152/10259 1.48162588946291%	1.61503456052485	0.000629805	0.00687061	TRINITY_DN101488_c0_g1;TRINITY_DN101664_c0_g1;TRINITY_DN102035_c0_g1;TRINITY_DN1020_c0_g1;TRINITY_DN10444_c0_g1;TRINITY_DN117698_c1_g1;TRINITY_DN12098_c0_g1;TRINITY_DN12098_c0_g2;TRINITY_DN121522_c0_g1;TRINITY_DN133885_c0_g1;TRINITY_DN139573_c0_g1;TRINITY_DN149982_c0_g2;TRINITY_DN158306_c0_g1;TRINITY_DN177240_c0_g1;TRINITY_DN21405_c0_g1;TRINITY_DN32842_c0_g1;TRINITY_DN46695_c0_g3;TRINITY_DN46695_…	K00430+K00430+K01904+K00430+K00430+K00430+K00276+K00276+K00487+K00430+K00487+K01904+K00430+K01904+K10775+K10775+K00276+K00276+K00430+K00430+K00430+K10775+K00430+K00430+K01904+K01904+K00276+K00487+K00487+K00815+K00430+K00430+K00588+K10775+K00588+K00588+K00457+K00430+K14454+K00276+K01904+K00430+K01904
Plant-pathogen interaction	ko04626	95/1797 5.28658875904285%	410/10259 3.99649088605127%	1.32280766046392	0.00177486	0.0177487	TRINITY_DN101329_c0_g1;TRINITY_DN101674_c0_g1;TRINITY_DN101888_c0_g1;TRINITY_DN102297_c0_g1;TRINITY_DN102371_c0_g1;TRINITY_DN106885_c0_g1;TRINITY_DN117719_c0_g1;TRINITY_DN117809_c0_g1;TRINITY_DN117920_c0_g1;TRINITY_DN117924_c0_g1;TRINITY_DN118316_c0_g1;TRINITY_DN119505_c0_g1;TRINITY_DN12002_c0_g2;TRINITY_DN12002_c2_g1;TRINITY_DN120441_c0_g1;TRINITY_DN120529_c0_g1;TRINITY_DN12773_c0_g2;TRINITY_DN1…	K13412+K13447+K13448+K13412+K02183+K13412+K13448+K13448+K13449+K13448+K05391+K13412+K02183+K02183+K12795+K13412+K13412+K12795+K13448+K12795+K13448+K02183+K13448+K05391+K13448+K13447+K13412+K05391+K13448+K13448+K02183+K02183+K13412+K13412+K18835+K02183+K13448+K13414+K13448+K02183+K13412+K13412+K13412+K13448+K13448+K13457+K18875+K13436+K13436+K13457+K04079+K13412+K13448+K04368+K13412+K13412+K13425+…
Stilbenoid, diarylheptanoid and gingerol biosynthesis	ko00945	15/1797 0.834724540901502%	40/10259 0.389901549858661%	2.14085976627713	0.00210284	0.0194108	TRINITY_DN103512_c0_g1;TRINITY_DN118161_c0_g1;TRINITY_DN121522_c0_g1;TRINITY_DN139573_c0_g1;TRINITY_DN149996_c0_g1;TRINITY_DN40127_c0_g2;TRINITY_DN47266_c1_g1;TRINITY_DN47266_c2_g1;TRINITY_DN47266_c3_g1;TRINITY_DN74443_c5_g1;TRINITY_DN76379_c1_g2;TRINITY_DN78059_c0_g1;TRINITY_DN80973_c0_g1;TRINITY_DN83317_c1_g2;TRINITY_DN83317_c1_g3	K13065+K13065+K00487+K00487+K00517+K13065+K00517+K00517+K00517+K09754+K00487+K00487+K00588+K00588+K00588
Plant hormone signal transduction	ko04075	93/1797 5.17529215358932%	404/10259 3.93800565357247%	1.31419114365527	0.00242833	0.0208143	TRINITY_DN102839_c0_g1;TRINITY_DN102839_c0_g2;TRINITY_DN109694_c0_g1;TRINITY_DN117920_c0_g1;TRINITY_DN118543_c0_g1;TRINITY_DN134891_c0_g1;TRINITY_DN135180_c0_g1;TRINITY_DN136458_c0_g1;TRINITY_DN139694_c0_g1;TRINITY_DN14917_c0_g2;TRINITY_DN150001_c0_g1;TRINITY_DN150291_c0_g1;TRINITY_DN150308_c0_g1;TRINITY_DN150518_c0_g1;TRINITY_DN152347_c0_g1;TRINITY_DN152948_c0_g1;TRINITY_DN158419_c0_g1;TRINITY_D…	K14487+K14487+K13464+K13449+K14496+K14488+K14488+K13464+K14488+K14432+K14493+K14495+K14432+K14516+K14488+K14488+K14484+K13422+K14487+K14486+K14484+K14510+K14487+K14484+K14431+K14484+K14484+K14515+K14490+K14490+K14486+K14497+K14497+K14492+K14484+K14497+K14504+K14504+K14488+K14491+K14487+K14487+K14486+K13422+K14432+K14431+K14431+K13946+K16189+K14488+K14484+K14497+K14510+K13449+K14488+K14491+K14492+…
Cutin, suberine and wax biosynthesis	ko00073	11/1797 0.612131329994435%	27/10259 0.263183546154596%	2.32587233867145	0.00385958	0.0299845	TRINITY_DN101252_c0_g1;TRINITY_DN10421_c0_g2;TRINITY_DN117676_c0_g1;TRINITY_DN140565_c0_g1;TRINITY_DN173366_c0_g1;TRINITY_DN32991_c0_g1;TRINITY_DN50168_c0_g1;TRINITY_DN50168_c0_g2;TRINITY_DN51691_c0_g1;TRINITY_DN67503_c1_g1;TRINITY_DN87880_c0_g1	K17991+K13407+K15398+K13407+K13356+K13356+K13356+K13356+K15400+K15398+K13407
Limonene and pinene degradation	ko00903	9/1797 0.500834724540901%	20/10259 0.19495077492933%	2.56903171953255	0.00399794	0.0299845	TRINITY_DN10170_c1_g1;TRINITY_DN149996_c0_g1;TRINITY_DN47266_c1_g1;TRINITY_DN47266_c2_g1;TRINITY_DN47266_c3_g1;TRINITY_DN53351_c0_g1;TRINITY_DN53351_c0_g2;TRINITY_DN61655_c0_g3;TRINITY_DN72822_c5_g1	K00128+K00517+K00517+K00517+K00517+K00128+K00128+K00128+K00128
Ubiquinone and other terpenoid-quinone biosynthesis	ko00130	19/1797 1.05731775180857%	62/10259 0.604347402280924%	1.74951980900066	0.00793006	0.0541007	TRINITY_DN102035_c0_g1;TRINITY_DN121522_c0_g1;TRINITY_DN139573_c0_g1;TRINITY_DN149763_c0_g2;TRINITY_DN149982_c0_g2;TRINITY_DN177240_c0_g1;TRINITY_DN65753_c0_g2;TRINITY_DN68251_c0_g1;TRINITY_DN68251_c0_g2;TRINITY_DN70560_c0_g2;TRINITY_DN76379_c1_g2;TRINITY_DN76652_c0_g1;TRINITY_DN78059_c0_g1;TRINITY_DN79131_c1_g1;TRINITY_DN8297_c0_g1;TRINITY_DN8297_c0_g2;TRINITY_DN83508_c15_g5;TRINITY_DN87330_c0_g…	K01904+K00487+K00487+K12502+K01904+K01904+K01661+K01904+K01904+K06127+K00487+K02548+K00487+K00815+K05928+K05928+K00457+K01904+K01904
Inositol phosphate metabolism	ko00562	36/1797 2.00333889816361%	139/10259 1.35490788575885%	1.47857940692521	0.00811511	0.0541007	TRINITY_DN101377_c0_g1;TRINITY_DN101457_c0_g1;TRINITY_DN101584_c0_g1;TRINITY_DN103867_c0_g1;TRINITY_DN11201_c0_g1;TRINITY_DN118817_c0_g1;TRINITY_DN12171_c0_g1;TRINITY_DN142443_c0_g1;TRINITY_DN14579_c0_g1;TRINITY_DN151168_c0_g1;TRINITY_DN151489_c0_g1;TRINITY_DN21182_c1_g1;TRINITY_DN33816_c0_g1;TRINITY_DN33866_c0_g1;TRINITY_DN34465_c0_g1;TRINITY_DN40316_c0_g1;TRINITY_DN40316_c0_g3;TRINITY_DN40316_c…	K05857+K00913+K01803+K01858+K00889+K00889+K01858+K00889+K00889+K01858+K00889+K01110+K00889+K00469+K01110+K05857+K05857+K05857+K05857+K10572+K00140+K00140+K00913+K00469+K01099+K05857+K05857+K00889+K00889+K00889+K00889+K00913+K00921+K05857+K01858+K00915
Flavonoid biosynthesis	ko00941	15/1797 0.834724540901502%	46/10259 0.44838678233746%	1.86161718806707	0.00947306	0.0598298	TRINITY_DN103512_c0_g1;TRINITY_DN117557_c0_g1;TRINITY_DN118161_c0_g1;TRINITY_DN121522_c0_g1;TRINITY_DN139573_c0_g1;TRINITY_DN149793_c0_g1;TRINITY_DN40127_c0_g2;TRINITY_DN74443_c5_g1;TRINITY_DN76379_c1_g2;TRINITY_DN78059_c0_g1;TRINITY_DN80973_c0_g1;TRINITY_DN83317_c1_g2;TRINITY_DN83317_c1_g3;TRINITY_DN83873_c0_g2;TRINITY_DN84676_c3_g1	K13065+K00660+K13065+K00487+K00487+K00475+K13065+K09754+K00487+K00487+K00588+K00588+K00588+K05277+K05280
Glycerolipid metabolism	ko00561	41/1797 2.28158041179744%	165/10259 1.60834389316698%	1.41858990573515	0.0104615	0.0627691	TRINITY_DN101605_c0_g1;TRINITY_DN10170_c1_g1;TRINITY_DN101782_c0_g1;TRINITY_DN107591_c0_g1;TRINITY_DN1149_c0_g1;TRINITY_DN149605_c0_g1;TRINITY_DN169023_c0_g1;TRINITY_DN169470_c0_g1;TRINITY_DN175075_c0_g1;TRINITY_DN20455_c0_g1;TRINITY_DN29106_c0_g1;TRINITY_DN36459_c0_g2;TRINITY_DN44519_c0_g1;TRINITY_DN44519_c0_g2;TRINITY_DN50051_c0_g1;TRINITY_DN51496_c1_g1;TRINITY_DN51496_c1_g2;TRINITY_DN53351_c0_…	K07407+K00128+K09480+K11155+K00901+K00011+K00901+K03715+K14674+K14674+K00679+K13519+K13519+K13519+K00901+K09480+K09480+K00128+K00128+K00128+K03715+K13506+K13519+K00128+K11155+K00901+K15728+K15728+K11155+K00679+K14674+K00901+K00901+K00901+K00901+K15728+K00901+K00864+K06119+K07407+K13523
Phenylpropanoid biosynthesis	ko00940	52/1797 2.89371174179188%	221/10259 2.1542060629691%	1.34328455923271	0.013184	0.075337	TRINITY_DN101488_c0_g1;TRINITY_DN101664_c0_g1;TRINITY_DN102035_c0_g1;TRINITY_DN1020_c0_g1;TRINITY_DN103512_c0_g1;TRINITY_DN10444_c0_g1;TRINITY_DN117698_c1_g1;TRINITY_DN118161_c0_g1;TRINITY_DN121522_c0_g1;TRINITY_DN133885_c0_g1;TRINITY_DN139573_c0_g1;TRINITY_DN149551_c1_g1;TRINITY_DN149982_c0_g2;TRINITY_DN151350_c0_g1;TRINITY_DN158306_c0_g1;TRINITY_DN177240_c0_g1;TRINITY_DN21405_c0_g1;TRINITY_DN30…	K00430+K00430+K01904+K00430+K13065+K00430+K00430+K13065+K00487+K00430+K00487+K00083+K01904+K12355+K00430+K01904+K10775+K00083+K10775+K13065+K09755+K00430+K00430+K00430+K12355+K10775+K00430+K00430+K01188+K01188+K01904+K01904+K01188+K09754+K00487+K00487+K00430+K00430+K00588+K01188+K01188+K05349+K05349+K00083+K10775+K05349+K00588+K00588+K00430+K01904+K00430+K01904
Diterpenoid biosynthesis	ko00904	6/1797 0.333889816360601%	13/10259 0.126718003704065%	2.6349043277257	0.0160385	0.0857815	TRINITY_DN4338_c0_g1;TRINITY_DN61984_c0_g2;TRINITY_DN62788_c0_g1;TRINITY_DN62788_c0_g3;TRINITY_DN70936_c0_g4;TRINITY_DN85435_c0_g1	K17961+K16083+K04122+K04122+K04123+K05282
Linoleic acid metabolism	ko00591	10/1797 0.556483027267668%	28/10259 0.272931084901062%	2.03891406312107	0.0164414	0.0857815	TRINITY_DN119083_c0_g1;TRINITY_DN175075_c0_g1;TRINITY_DN20455_c0_g1;TRINITY_DN21193_c0_g1;TRINITY_DN22873_c1_g1;TRINITY_DN27632_c0_g1;TRINITY_DN50288_c0_g1;TRINITY_DN76154_c0_g2;TRINITY_DN76499_c0_g1;TRINITY_DN80614_c0_g2	K15718+K14674+K14674+K15718+K00454+K15718+K15718+K00454+K15718+K14674
Carbon metabolism	ko01200	149/1797 8.29159710628826%	731/10259 7.12545082366702%	1.16365929840508	0.020818	0.102012	TRINITY_DN101365_c0_g1;TRINITY_DN101386_c0_g1;TRINITY_DN101584_c0_g1;TRINITY_DN101653_c0_g1;TRINITY_DN101863_c0_g1;TRINITY_DN117594_c0_g2;TRINITY_DN117610_c0_g1;TRINITY_DN117682_c0_g1;TRINITY_DN117949_c0_g1;TRINITY_DN117988_c0_g1;TRINITY_DN11910_c0_g1;TRINITY_DN119237_c0_g1;TRINITY_DN119253_c0_g1;TRINITY_DN12481_c0_g1;TRINITY_DN1317_c0_g1;TRINITY_DN133570_c0_g1;TRINITY_DN133711_c1_g1;TRINITY_DN13…	K00030+K00627+K01803+K00281+K00382+K01689+K00164+K00235+K18121+K01647+K00058+K00658+K00844+K00600+K01057+K05298+K00161+K00844+K00844+K00927+K00627+K00234+K00030+K00031+K00030+K00026+K00297+K01689+K00600+K00616+K01595+K00297+K00850+K00122+K00873+K00026+K00026+K00600+K01754+K01754+K00873+K00134+K00297+K00297+K00025+K00025+K01610+K00134+K01810+K01810+K00605+K00605+K00036+K00297+K01754+K01754+K01057+…
Glycosylphosphatidylinositol(GPI)-anchor biosynthesis	ko00563	10/1797 0.556483027267668%	29/10259 0.282678623647529%	1.96860668163414	0.0212524	0.102012	TRINITY_DN14614_c0_g2;TRINITY_DN166660_c1_g1;TRINITY_DN17256_c0_g2;TRINITY_DN21967_c0_g2;TRINITY_DN77283_c1_g8;TRINITY_DN77650_c1_g3;TRINITY_DN79604_c0_g2;TRINITY_DN80820_c0_g1;TRINITY_DN81865_c0_g1;TRINITY_DN84228_c6_g17	K03434+K05285+K05289+K05288+K05283+K03857+K03860+K05284+K05310+K07542
Glycine, serine and threonine metabolism	ko00260	41/1797 2.28158041179744%	175/10259 1.70581928063164%	1.33752762540743	0.0272338	0.125695	TRINITY_DN101653_c0_g1;TRINITY_DN101863_c0_g1;TRINITY_DN119093_c1_g1;TRINITY_DN11910_c0_g1;TRINITY_DN119110_c0_g1;TRINITY_DN12098_c0_g1;TRINITY_DN12098_c0_g2;TRINITY_DN12481_c0_g1;TRINITY_DN134012_c0_g1;TRINITY_DN149625_c1_g1;TRINITY_DN166426_c0_g1;TRINITY_DN166456_c0_g1;TRINITY_DN169613_c0_g1;TRINITY_DN27737_c0_g1;TRINITY_DN27737_c0_g2;TRINITY_DN33502_c0_g1;TRINITY_DN34098_c0_g1;TRINITY_DN34098_…	K00281+K00382+K12524+K00058+K01733+K00276+K00276+K00600+K02437+K00600+K00600+K01754+K01754+K00605+K00605+K01733+K01754+K01754+K00600+K00276+K00276+K01754+K01696+K14272+K12235+K00382+K00276+K02437+K00382+K00382+K00382+K00382+K00058+K15893+K01754+K01754+K00600+K00928+K01754+K00276+K00058
N-Glycan biosynthesis	ko00510	23/1797 1.27991096271564%	92/10259 0.89677356467492%	1.42723984418475	0.0437233	0.194326	TRINITY_DN101360_c1_g1;TRINITY_DN101544_c0_g1;TRINITY_DN118038_c0_g1;TRINITY_DN118427_c0_g1;TRINITY_DN166932_c0_g1;TRINITY_DN19867_c0_g1;TRINITY_DN23358_c0_g1;TRINITY_DN23358_c0_g2;TRINITY_DN27392_c0_g1;TRINITY_DN2825_c0_g1;TRINITY_DN29587_c0_g1;TRINITY_DN29587_c0_g2;TRINITY_DN49606_c0_g1;TRINITY_DN61361_c2_g1;TRINITY_DN62572_c0_g2;TRINITY_DN63388_c1_g1;TRINITY_DN77033_c1_g1;TRINITY_DN78105_c1_g1…	K07151+K12670+K12669+K01231+K03848+K00736+K07252+K07252+K00721+K00737+K03846+K03846+K05546+K03849+K00902+K01230+K00737+K03847+K03842+K03842+K12666+K03844+K03844
Protein processing in endoplasmic reticulum	ko04141	117/1797 6.51085141903172%	581/10259 5.66332001169705%	1.14965274884417	0.0507144	0.211015	TRINITY_DN10003_c0_g1;TRINITY_DN101321_c0_g1;TRINITY_DN101360_c1_g1;TRINITY_DN101544_c0_g1;TRINITY_DN101600_c0_g1;TRINITY_DN101798_c0_g1;TRINITY_DN101962_c0_g1;TRINITY_DN102046_c0_g1;TRINITY_DN117591_c0_g1;TRINITY_DN118038_c0_g1;TRINITY_DN118877_c0_g1;TRINITY_DN118877_c0_g2;TRINITY_DN11921_c0_g2;TRINITY_DN119546_c0_g1;TRINITY_DN11988_c0_g1;TRINITY_DN119907_c0_g1;TRINITY_DN120917_c1_g1;TRINITY_DN1…	K14006+K14026+K07151+K12670+K03283+K14003+K09503+K10956+K09517+K12669+K03347+K03347+K06689+K03283+K13993+K03283+K03283+K14006+K14004+K14005+K09562+K09481+K03283+K09518+K14009+K09584+K08653+K03094+K03283+K09503+K09486+K10666+K13525+K14011+K06689+K09490+K03283+K03347+K09580+K06689+K10575+K10666+K03283+K09503+K09580+K09580+K09584+K09584+K09503+K14006+K14007+K06689+K06689+K03283+K05546+K06689+K08054+…
One carbon pool by folate	ko00670	14/1797 0.779076238174736%	51/10259 0.497124476069792%	1.56716531910483	0.0515225	0.211015	TRINITY_DN12481_c0_g1;TRINITY_DN148766_c0_g1;TRINITY_DN149625_c1_g1;TRINITY_DN152149_c0_g1;TRINITY_DN166426_c0_g1;TRINITY_DN20909_c0_g1;TRINITY_DN21153_c0_g1;TRINITY_DN27737_c0_g1;TRINITY_DN27737_c0_g2;TRINITY_DN33599_c0_g1;TRINITY_DN45188_c0_g1;TRINITY_DN54428_c0_g1;TRINITY_DN74442_c0_g1;TRINITY_DN84583_c6_g2	K00600+K00297+K00600+K00297+K00600+K00297+K00297+K00605+K00605+K00297+K00600+K01433+K00601+K00600
Glyoxylate and dicarboxylate metabolism	ko00630	37/1797 2.05898720089037%	163/10259 1.58884881567404%	1.2958987542291	0.0527539	0.211015	TRINITY_DN101737_c0_g1;TRINITY_DN101842_c0_g1;TRINITY_DN117660_c0_g12;TRINITY_DN117988_c0_g1;TRINITY_DN12481_c0_g1;TRINITY_DN134012_c0_g1;TRINITY_DN139533_c0_g1;TRINITY_DN149625_c1_g1;TRINITY_DN149677_c0_g1;TRINITY_DN161955_c0_g1;TRINITY_DN165850_c0_g1;TRINITY_DN165850_c0_g2;TRINITY_DN166212_c0_g1;TRINITY_DN166426_c0_g1;TRINITY_DN21187_c0_g1;TRINITY_DN21187_c0_g2;TRINITY_DN40953_c1_g19;TRINITY_DN…	K01091+K03781+K11517+K01647+K00600+K02437+K00026+K00600+K01915+K00122+K00026+K00026+K03781+K00600+K00025+K00025+K01637+K00600+K11517+K01433+K01602+K01602+K14272+K01681+K01647+K02437+K15893+K00025+K00626+K00026+K01681+K01647+K01647+K00600+K00626+K00026+K00026
Tryptophan metabolism	ko00380	14/1797 0.779076238174736%	52/10259 0.506872014816259%	1.53702752450666	0.0595777	0.230624	TRINITY_DN10170_c1_g1;TRINITY_DN101842_c0_g1;TRINITY_DN117610_c0_g1;TRINITY_DN166212_c0_g1;TRINITY_DN53351_c0_g1;TRINITY_DN53351_c0_g2;TRINITY_DN56686_c0_g2;TRINITY_DN61655_c0_g3;TRINITY_DN68111_c0_g1;TRINITY_DN72822_c5_g1;TRINITY_DN76435_c1_g1;TRINITY_DN78875_c2_g1;TRINITY_DN81729_c0_g1;TRINITY_DN85661_c1_g1	K00128+K03781+K00164+K03781+K00128+K00128+K16903+K00128+K11816+K00128+K00164+K00626+K11820+K00626
Valine, leucine and isoleucine degradation	ko00280	32/1797 1.78074568725654%	141/10259 1.37440296325178%	1.2956503550046	0.0679261	0.2482	TRINITY_DN10170_c1_g1;TRINITY_DN101863_c0_g1;TRINITY_DN150021_c0_g1;TRINITY_DN29141_c0_g2;TRINITY_DN40577_c0_g2;TRINITY_DN46681_c0_g1;TRINITY_DN49361_c0_g1;TRINITY_DN49477_c1_g1;TRINITY_DN51866_c1_g2;TRINITY_DN52024_c0_g1;TRINITY_DN52876_c0_g2;TRINITY_DN53351_c0_g1;TRINITY_DN53351_c0_g2;TRINITY_DN61655_c0_g3;TRINITY_DN62626_c1_g1;TRINITY_DN62626_c1_g2;TRINITY_DN62769_c0_g3;TRINITY_DN67717_c1_g2;T…	K00128+K00382+K05607+K00826+K00249+K00253+K01641+K00826+K00826+K01640+K09699+K00128+K00128+K00128+K00140+K00140+K05605+K00382+K00826+K00826+K00382+K00382+K00382+K00382+K00128+K00166+K00626+K07513+K18660+K05605+K00626+K18660
Photosynthesis	ko00195	29/1797 1.61380077907624%	126/10259 1.22818988205478%	1.31396684067803	0.068255	0.2482	TRINITY_DN101479_c0_g1;TRINITY_DN101487_c0_g1;TRINITY_DN102823_c0_g1;TRINITY_DN102920_c0_g1;TRINITY_DN103779_c0_g1;TRINITY_DN11281_c0_g1;TRINITY_DN118298_c0_g1;TRINITY_DN11896_c0_g1;TRINITY_DN12155_c0_g1;TRINITY_DN149597_c0_g1;TRINITY_DN150367_c0_g1;TRINITY_DN167347_c0_g1;TRINITY_DN21201_c0_g2;TRINITY_DN32549_c0_g1;TRINITY_DN32549_c0_g2;TRINITY_DN34122_c0_g1;TRINITY_DN49596_c0_g1;TRINITY_DN65659_…	K02638+K02717+K02639+K02698+K02109+K14332+K02717+K03541+K02641+K02639+K08902+K02712+K08903+K02639+K02639+K02641+K02712+K02717+K02706+K02699+K02710+K02640+K02692+K02690+K02111+K02691+K08901+K02716+K08905
beta-Alanine metabolism	ko00410	29/1797 1.61380077907624%	128/10259 1.24768495954771%	1.29343610879243	0.0805799	0.2844	TRINITY_DN101292_c0_g1;TRINITY_DN10170_c1_g1;TRINITY_DN103571_c0_g1;TRINITY_DN12098_c0_g1;TRINITY_DN12098_c0_g2;TRINITY_DN149665_c0_g1;TRINITY_DN27562_c0_g2;TRINITY_DN40577_c0_g2;TRINITY_DN45749_c0_g1;TRINITY_DN46695_c0_g3;TRINITY_DN46695_c0_g4;TRINITY_DN53351_c0_g1;TRINITY_DN53351_c0_g2;TRINITY_DN58214_c0_g1;TRINITY_DN6117_c0_g1;TRINITY_DN61655_c0_g3;TRINITY_DN62626_c1_g1;TRINITY_DN62626_c1_g2;T…	K01580+K00128+K01580+K00276+K00276+K01431+K01580+K00249+K01580+K00276+K00276+K00128+K00128+K01578+K00797+K00128+K00140+K00140+K00797+K05605+K01580+K01580+K00276+K00128+K17839+K05605+K17839+K17839+K00276
ABC transporters	ko02010	11/1797 0.612131329994435%	41/10259 0.399649088605127%	1.53167202790559	0.0904813	0.310222	TRINITY_DN133663_c0_g1;TRINITY_DN54488_c0_g1;TRINITY_DN64768_c1_g1;TRINITY_DN65951_c0_g1;TRINITY_DN70466_c0_g1;TRINITY_DN71701_c0_g1;TRINITY_DN73665_c0_g1;TRINITY_DN81223_c1_g1;TRINITY_DN83479_c5_g2;TRINITY_DN84641_c0_g1;TRINITY_DN85699_c0_g1	K05658+K05658+K05658+K05658+K05658+K05658+K05658+K05658+K05674+K05658+K05658
Pentose phosphate pathway	ko00030	29/1797 1.61380077907624%	130/10259 1.26718003704065%	1.27353709173409	0.0943395	0.314465	TRINITY_DN101262_c3_g1;TRINITY_DN1317_c0_g1;TRINITY_DN133606_c0_g1;TRINITY_DN150078_c0_g1;TRINITY_DN1599_c0_g1;TRINITY_DN27568_c0_g1;TRINITY_DN27668_c0_g1;TRINITY_DN27823_c0_g1;TRINITY_DN34596_c0_g12;TRINITY_DN34596_c0_g4;TRINITY_DN49521_c0_g1;TRINITY_DN50753_c2_g1;TRINITY_DN52879_c1_g1;TRINITY_DN53374_c0_g1;TRINITY_DN67079_c0_g2;TRINITY_DN67238_c0_g1;TRINITY_DN67238_c0_g2;TRINITY_DN67620_c3_g4;T…	K01835+K01057+K00852+K00616+K00850+K01810+K01810+K00036+K01057+K01057+K01623+K00036+K01623+K00850+K00036+K00036+K00036+K01623+K01623+K00850+K00850+K00615+K00948+K01623+K00850+K00033+K00033+K01057+K00131
Fructose and mannose metabolism	ko00051	30/1797 1.669449081803%	136/10259 1.32566526951945%	1.25932927428066	0.100947	0.327397	TRINITY_DN101256_c0_g1;TRINITY_DN101584_c0_g1;TRINITY_DN117897_c0_g1;TRINITY_DN119253_c0_g1;TRINITY_DN133758_c0_g1;TRINITY_DN133758_c0_g2;TRINITY_DN149605_c0_g1;TRINITY_DN153567_c0_g1;TRINITY_DN157001_c0_g1;TRINITY_DN1599_c0_g1;TRINITY_DN16976_c0_g2;TRINITY_DN16976_c0_g3;TRINITY_DN49521_c0_g1;TRINITY_DN50196_c0_g1;TRINITY_DN50196_c0_g2;TRINITY_DN52879_c1_g1;TRINITY_DN53374_c0_g1;TRINITY_DN62757_c…	K01809+K01803+K00847+K00844+K00844+K00844+K00011+K01805+K01805+K00850+K00847+K00847+K01623+K00844+K00844+K01623+K00850+K00847+K01103+K01103+K01103+K00895+K01623+K01623+K00850+K00850+K01805+K01623+K00966+K00850
Galactose metabolism	ko00052	28/1797 1.55815247634947%	127/10259 1.23793742080125%	1.25866820904482	0.110548	0.349098	TRINITY_DN101262_c3_g1;TRINITY_DN101605_c0_g1;TRINITY_DN119056_c0_g1;TRINITY_DN119253_c0_g1;TRINITY_DN133758_c0_g1;TRINITY_DN133758_c0_g2;TRINITY_DN149605_c0_g1;TRINITY_DN150030_c0_g1;TRINITY_DN1599_c0_g1;TRINITY_DN165836_c0_g2;TRINITY_DN172830_c0_g2;TRINITY_DN19494_c0_g2;TRINITY_DN21132_c0_g2;TRINITY_DN50196_c0_g1;TRINITY_DN50196_c0_g2;TRINITY_DN51675_c0_g2;TRINITY_DN53374_c0_g1;TRINITY_DN60693_…	K01835+K07407+K01785+K00844+K00844+K00844+K00011+K00963+K00850+K06617+K01193+K06617+K01187+K00844+K00844+K01187+K00850+K01193+K00850+K00850+K00963+K01187+K00850+K12309+K12447+K01193+K01193+K07407
Cysteine and methionine metabolism	ko00270	41/1797 2.28158041179744%	196/10259 1.91051759430744%	1.19422109411377	0.122167	0.362626	TRINITY_DN101461_c0_g1;TRINITY_DN119093_c1_g1;TRINITY_DN119117_c0_g1;TRINITY_DN133585_c3_g1;TRINITY_DN139533_c0_g1;TRINITY_DN140318_c0_g1;TRINITY_DN149537_c5_g1;TRINITY_DN155130_c0_g1;TRINITY_DN165850_c0_g1;TRINITY_DN165850_c0_g2;TRINITY_DN21187_c0_g1;TRINITY_DN21187_c0_g2;TRINITY_DN27287_c1_g1;TRINITY_DN30427_c0_g1;TRINITY_DN40430_c0_g1;TRINITY_DN45870_c0_g2;TRINITY_DN46847_c0_g1;TRINITY_DN47206…	K01611+K12524+K01739+K00789+K00026+K01762+K00549+K01762+K00026+K00026+K00025+K00025+K01611+K01761+K01762+K00558+K01251+K05933+K05933+K13034+K05933+K00797+K00797+K00016+K00025+K00815+K00026+K00789+K08963+K00547+K00547+K00928+K05933+K01762+K14454+K05933+K01738+K05933+K00026+K01739+K00026
Thiamine metabolism	ko00730	6/1797 0.333889816360601%	20/10259 0.19495077492933%	1.7126878130217	0.122523	0.362626	TRINITY_DN49869_c0_g3;TRINITY_DN67672_c0_g1;TRINITY_DN8318_c1_g1;TRINITY_DN84246_c3_g3;TRINITY_DN84557_c4_g1;TRINITY_DN84557_c4_g2	K01662+K03147+K04487+K01662+K00949+K00949
Pyruvate metabolism	ko00620	54/1797 3.00500834724541%	265/10259 2.58309776781363%	1.16333511827889	0.124121	0.362626	TRINITY_DN101386_c0_g1;TRINITY_DN10170_c1_g1;TRINITY_DN101863_c0_g1;TRINITY_DN121010_c0_g1;TRINITY_DN133711_c1_g1;TRINITY_DN133871_c0_g1;TRINITY_DN139533_c0_g1;TRINITY_DN150886_c0_g1;TRINITY_DN16568_c0_g1;TRINITY_DN165850_c0_g1;TRINITY_DN165850_c0_g2;TRINITY_DN177545_c0_g1;TRINITY_DN20705_c1_g2;TRINITY_DN20705_c1_g3;TRINITY_DN21187_c0_g1;TRINITY_DN21187_c0_g2;TRINITY_DN21607_c0_g1;TRINITY_DN51069…	K00627+K00128+K00382+K01069+K00161+K00627+K00026+K01595+K00873+K00026+K00026+K00873+K01759+K01759+K00025+K00025+K01610+K00051+K00128+K00128+K00873+K01595+K00128+K00029+K00016+K00382+K00162+K00162+K00382+K00382+K00382+K00382+K00128+K01962+K00025+K00626+K00161+K00026+K01759+K01610+K18881+K01006+K00029+K00029+K00029+K00873+K00162+K18881+K00873+K00102+K00102+K00626+K00026+K00026
Lysine degradation	ko00310	16/1797 0.890372843628269%	68/10259 0.662832634759723%	1.34328455923271	0.126919	0.362626	TRINITY_DN10170_c1_g1;TRINITY_DN117610_c0_g1;TRINITY_DN119237_c0_g1;TRINITY_DN134546_c0_g3;TRINITY_DN53351_c0_g1;TRINITY_DN53351_c0_g2;TRINITY_DN57363_c0_g1;TRINITY_DN57363_c0_g2;TRINITY_DN59864_c0_g2;TRINITY_DN61655_c0_g3;TRINITY_DN72822_c5_g1;TRINITY_DN76435_c1_g1;TRINITY_DN78875_c2_g1;TRINITY_DN85661_c1_g1;TRINITY_DN85969_c0_g2;TRINITY_DN8853_c0_g1	K00128+K00164+K00658+K11420+K00128+K00128+K00658+K00658+K14157+K00128+K00128+K00164+K00626+K00626+K00658+K11420
Glucosinolate biosynthesis	ko00966	2/1797 0.111296605453534%	4/10259 0.0389901549858661%	2.8544796883695	0.143889	0.401551	TRINITY_DN28679_c0_g1;TRINITY_DN81729_c0_g1	K12153+K11820
Homologous recombination	ko03440	17/1797 0.946021146355036%	75/10259 0.731065405984989%	1.29403079206084	0.152585	0.416142	TRINITY_DN101787_c0_g1;TRINITY_DN133616_c0_g1;TRINITY_DN167456_c0_g1;TRINITY_DN59916_c0_g1;TRINITY_DN73479_c0_g1;TRINITY_DN73479_c0_g2;TRINITY_DN73479_c0_g3;TRINITY_DN74758_c0_g1;TRINITY_DN76281_c1_g1;TRINITY_DN76714_c0_g1;TRINITY_DN77386_c0_g1;TRINITY_DN77583_c1_g1;TRINITY_DN80049_c0_g1;TRINITY_DN81356_c2_g1;TRINITY_DN83588_c0_g1;TRINITY_DN84627_c2_g1;TRINITY_DN85268_c0_g1	K07466+K07466+K10875+K08775+K03553+K03553+K03553+K03165+K10875+K10901+K10882+K10875+K03165+K07466+K07466+K10875+K02328
Glycolysis / Gluconeogenesis	ko00010	68/1797 3.78408458542014%	348/10259 3.39214348377035%	1.11554378625935	0.173412	0.46103	TRINITY_DN101262_c3_g1;TRINITY_DN101386_c0_g1;TRINITY_DN101584_c0_g1;TRINITY_DN10170_c1_g1;TRINITY_DN101863_c0_g1;TRINITY_DN117594_c0_g2;TRINITY_DN119056_c0_g1;TRINITY_DN119253_c0_g1;TRINITY_DN133618_c0_g1;TRINITY_DN133711_c1_g1;TRINITY_DN133758_c0_g1;TRINITY_DN133758_c0_g2;TRINITY_DN133783_c2_g1;TRINITY_DN133871_c0_g1;TRINITY_DN149531_c1_g1;TRINITY_DN1599_c0_g1;TRINITY_DN16568_c0_g1;TRINITY_DN16…	K01835+K00627+K01803+K00128+K00382+K01689+K01785+K00844+K01792+K00161+K00844+K00844+K00927+K00627+K01689+K00850+K00873+K18857+K00873+K00134+K01610+K00134+K01810+K01810+K00134+K01689+K01689+K01623+K00844+K00844+K01623+K01568+K01568+K00128+K00128+K00850+K01568+K00873+K00128+K01792+K01792+K01689+K00016+K01623+K01623+K00382+K00850+K00850+K01792+K01689+K00162+K00162+K00382+K00382+K00382+K00382+K00128+…
Arginine and proline metabolism	ko00330	41/1797 2.28158041179744%	203/10259 1.9787503655327%	1.15304105638571	0.177496	0.46103	TRINITY_DN101275_c0_g1;TRINITY_DN101461_c0_g1;TRINITY_DN10170_c1_g1;TRINITY_DN117629_c0_g1;TRINITY_DN133802_c0_g1;TRINITY_DN133815_c0_g1;TRINITY_DN133830_c0_g1;TRINITY_DN134077_c0_g1;TRINITY_DN149677_c0_g1;TRINITY_DN150014_c1_g1;TRINITY_DN152349_c0_g1;TRINITY_DN27287_c1_g1;TRINITY_DN32280_c0_g8;TRINITY_DN32744_c0_g1;TRINITY_DN34611_c0_g1;TRINITY_DN42283_c0_g1;TRINITY_DN51204_c0_g1;TRINITY_DN51789…	K00261+K01611+K00128+K00818+K00294+K01581+K00318+K00472+K01915+K00472+K01438+K01611+K00261+K01438+K01438+K01438+K00318+K01438+K00128+K00128+K01940+K01438+K01438+K00472+K00797+K00128+K00472+K00797+K00128+K17839+K01438+K00318+K12657+K12657+K00611+K17839+K17839+K14454+K00819+K00819+K00294
Steroid biosynthesis	ko00100	17/1797 0.946021146355036%	77/10259 0.750560483477922%	1.26041960265666	0.18057	0.46103	TRINITY_DN101337_c0_g1;TRINITY_DN12206_c0_g1;TRINITY_DN133644_c0_g1;TRINITY_DN15795_c0_g1;TRINITY_DN166958_c0_g1;TRINITY_DN175075_c0_g1;TRINITY_DN19994_c0_g2;TRINITY_DN20455_c0_g1;TRINITY_DN26418_c0_g1;TRINITY_DN26418_c0_g2;TRINITY_DN50862_c1_g1;TRINITY_DN57497_c0_g5;TRINITY_DN69831_c0_g2;TRINITY_DN80614_c0_g2;TRINITY_DN83093_c10_g1;TRINITY_DN84939_c1_g1;TRINITY_DN85234_c0_g2	K00213+K00511+K00227+K00222+K07748+K14674+K00801+K14674+K00559+K00559+K14423+K07748+K00801+K14674+K08242+K09828+K07748
Anthocyanin biosynthesis	ko00942	2/1797 0.111296605453534%	5/10259 0.0487376937323326%	2.2835837506956	0.212767	0.525967	TRINITY_DN149539_c0_g1;TRINITY_DN44797_c0_g2	K12930+K12338
2-Oxocarboxylic acid metabolism	ko01210	33/1797 1.83639398998331%	164/10259 1.59859635442051%	1.14875402092919	0.21477	0.525967	TRINITY_DN101365_c0_g1;TRINITY_DN117629_c0_g1;TRINITY_DN117988_c0_g1;TRINITY_DN133535_c0_g1;TRINITY_DN133935_c0_g1;TRINITY_DN134069_c0_g1;TRINITY_DN134663_c0_g1;TRINITY_DN152349_c0_g1;TRINITY_DN28679_c0_g1;TRINITY_DN29141_c0_g2;TRINITY_DN32744_c0_g1;TRINITY_DN34611_c0_g1;TRINITY_DN42283_c0_g1;TRINITY_DN49477_c1_g1;TRINITY_DN51789_c0_g1;TRINITY_DN51866_c1_g2;TRINITY_DN54581_c0_g2;TRINITY_DN54581_c…	K00030+K00818+K01647+K01703+K00030+K00031+K00030+K01438+K12153+K00826+K01438+K01438+K01438+K00826+K01438+K00826+K01438+K01438+K01653+K14272+K01681+K01647+K01703+K00826+K00826+K01438+K11820+K01681+K01647+K01647+K00814+K00928+K14454
Arachidonic acid metabolism	ko00590	5/1797 0.278241513633834%	19/10259 0.185203236182864%	1.50235773072079	0.2293	0.55032	TRINITY_DN175075_c0_g1;TRINITY_DN20455_c0_g1;TRINITY_DN51358_c0_g2;TRINITY_DN79683_c1_g1;TRINITY_DN80614_c0_g2	K14674+K14674+K00432+K18592+K14674
Brassinosteroid biosynthesis	ko00905	4/1797 0.222593210907067%	15/10259 0.146213081196998%	1.5223891671304	0.260885	0.613847	TRINITY_DN151616_c0_g1;TRINITY_DN166700_c0_g1;TRINITY_DN21159_c0_g1;TRINITY_DN83159_c1_g2	K12639+K09587+K09591+K15639
Phagosome	ko04145	51/1797 2.83806343906511%	268/10259 2.61234038405303%	1.08640644855854	0.277554	0.64051	TRINITY_DN101403_c0_g1;TRINITY_DN101470_c0_g1;TRINITY_DN102046_c0_g1;TRINITY_DN118713_c0_g1;TRINITY_DN133701_c0_g1;TRINITY_DN134790_c0_g1;TRINITY_DN13569_c0_g1;TRINITY_DN136500_c0_g1;TRINITY_DN149863_c0_g1;TRINITY_DN149914_c0_g1;TRINITY_DN153779_c0_g1;TRINITY_DN157144_c0_g2;TRINITY_DN165895_c1_g1;TRINITY_DN166305_c0_g1;TRINITY_DN18763_c0_g2;TRINITY_DN2578_c0_g1;TRINITY_DN27527_c1_g1;TRINITY_DN292…	K02154+K02148+K10956+K04392+K09481+K04392+K02144+K02149+K07375+K03661+K07375+K04392+K02145+K07375+K07375+K08517+K02154+K07374+K02152+K04392+K04392+K07374+K07374+K07374+K07374+K07374+K07889+K02146+K02146+K08054+K04392+K02150+K07375+K02154+K08517+K07375+K07375+K07897+K02144+K02154+K02154+K02154+K00921+K04392+K08488+K10956+K07375+K07897+K10956+K04392+K02145
Taurine and hypotaurine metabolism	ko00430	8/1797 0.445186421814135%	36/10259 0.350911394872795%	1.26865763927534	0.288308	0.652774	TRINITY_DN101292_c0_g1;TRINITY_DN103571_c0_g1;TRINITY_DN27562_c0_g2;TRINITY_DN45749_c0_g1;TRINITY_DN59636_c0_g1;TRINITY_DN65917_c0_g2;TRINITY_DN66640_c0_g2;TRINITY_DN79683_c1_g1	K01580+K01580+K01580+K01580+K10712+K01580+K01580+K18592
Circadian rhythm - plant	ko04712	16/1797 0.890372843628269%	79/10259 0.770055560970855%	1.15624493706107	0.302396	0.659773	TRINITY_DN117557_c0_g1;TRINITY_DN121997_c0_g1;TRINITY_DN14007_c0_g2;TRINITY_DN39384_c0_g2;TRINITY_DN56382_c0_g2;TRINITY_DN61805_c4_g1;TRINITY_DN74464_c0_g1;TRINITY_DN80307_c1_g3;TRINITY_DN81898_c0_g1;TRINITY_DN82787_c12_g21;TRINITY_DN82787_c12_g3;TRINITY_DN83333_c10_g5;TRINITY_DN84746_c22_g34;TRINITY_DN84746_c22_g43;TRINITY_DN85779_c0_g1;TRINITY_DN90824_c0_g1	K00660+K12121+K16166+K12133+K10143+K03097+K12127+K10143+K12125+K12127+K12127+K12130+K12124+K12124+K03115+K12129
Valine, leucine and isoleucine biosynthesis	ko00290	16/1797 0.890372843628269%	79/10259 0.770055560970855%	1.15624493706107	0.302396	0.659773	TRINITY_DN133535_c0_g1;TRINITY_DN166456_c0_g1;TRINITY_DN169613_c0_g1;TRINITY_DN29141_c0_g2;TRINITY_DN34098_c0_g1;TRINITY_DN34098_c0_g2;TRINITY_DN49477_c1_g1;TRINITY_DN51305_c0_g1;TRINITY_DN51866_c1_g2;TRINITY_DN63537_c0_g1;TRINITY_DN68586_c0_g1;TRINITY_DN71240_c0_g3;TRINITY_DN71240_c2_g1;TRINITY_DN84112_c5_g1;TRINITY_DN84112_c6_g1;TRINITY_DN84979_c0_g1	K01703+K01754+K01754+K00826+K01754+K01754+K00826+K01754+K00826+K01653+K01703+K00826+K00826+K01754+K01754+K01754
Pantothenate and CoA biosynthesis	ko00770	11/1797 0.612131329994435%	53/10259 0.516619553562725%	1.18487836120998	0.31861	0.682736	TRINITY_DN149665_c0_g1;TRINITY_DN29141_c0_g2;TRINITY_DN49477_c1_g1;TRINITY_DN51866_c1_g2;TRINITY_DN63537_c0_g1;TRINITY_DN70349_c0_g3;TRINITY_DN71240_c0_g3;TRINITY_DN71240_c2_g1;TRINITY_DN74425_c0_g1;TRINITY_DN76813_c1_g1;TRINITY_DN76813_c1_g4	K01431+K00826+K00826+K00826+K01653+K00606+K00826+K00826+K02201+K01598+K01598
Sulfur metabolism	ko00920	16/1797 0.890372843628269%	81/10259 0.789550638463788%	1.12769567935585	0.340418	0.716669	TRINITY_DN117702_c0_g1;TRINITY_DN119117_c0_g1;TRINITY_DN122882_c0_g1;TRINITY_DN14895_c0_g1;TRINITY_DN155522_c0_g1;TRINITY_DN167089_c0_g1;TRINITY_DN18008_c0_g1;TRINITY_DN3032_c0_g2;TRINITY_DN48228_c0_g2;TRINITY_DN48228_c0_g3;TRINITY_DN56699_c0_g1;TRINITY_DN67912_c0_g1;TRINITY_DN83694_c4_g2;TRINITY_DN85167_c0_g1;TRINITY_DN89983_c0_g1;TRINITY_DN92336_c0_g1	K08738+K01739+K00860+K17725+K00860+K00387+K00387+K05907+K00860+K00860+K13034+K00860+K05907+K00392+K01738+K01739
Caffeine metabolism	ko00232	7/1797 0.389538119087368%	33/10259 0.321668778633395%	1.21099138294464	0.354292	0.733018	TRINITY_DN117579_c1_g1;TRINITY_DN117797_c0_g1;TRINITY_DN53253_c0_g1;TRINITY_DN59067_c0_g2;TRINITY_DN78324_c1_g2;TRINITY_DN86533_c0_g1;TRINITY_DN88829_c0_g1	K00365+K00106+K00106+K00106+K00106+K00106+K00106
Degradation of aromatic compounds	ko01220	5/1797 0.278241513633834%	23/10259 0.22419339116873%	1.24107812537805	0.376714	0.754408	TRINITY_DN121522_c0_g1;TRINITY_DN139573_c0_g1;TRINITY_DN74591_c0_g1;TRINITY_DN76379_c1_g2;TRINITY_DN78059_c0_g1	K00487+K00487+K00121+K00487+K00487
Nicotinate and nicotinamide metabolism	ko00760	9/1797 0.500834724540901%	45/10259 0.438639243590993%	1.1417918753478	0.388839	0.754408	TRINITY_DN118063_c0_g1;TRINITY_DN168218_c0_g1;TRINITY_DN38510_c0_g3;TRINITY_DN5035_c0_g1;TRINITY_DN51017_c0_g1;TRINITY_DN60701_c0_g1;TRINITY_DN60701_c0_g2;TRINITY_DN76029_c0_g1;TRINITY_DN81241_c2_g1	K00763+K01240+K00278+K03426+K03787+K01240+K01240+K01081+K03787
Isoquinoline alkaloid biosynthesis	ko00950	9/1797 0.500834724540901%	45/10259 0.438639243590993%	1.1417918753478	0.388839	0.754408	TRINITY_DN12098_c0_g1;TRINITY_DN12098_c0_g2;TRINITY_DN46695_c0_g3;TRINITY_DN46695_c0_g4;TRINITY_DN68651_c0_g1;TRINITY_DN72997_c0_g1;TRINITY_DN79131_c1_g1;TRINITY_DN85256_c0_g1;TRINITY_DN86711_c0_g1	K00276+K00276+K00276+K00276+K00276+K01592+K00815+K14454+K00276
Synthesis and degradation of ketone bodies	ko00072	4/1797 0.222593210907067%	18/10259 0.175455697436397%	1.26865763927534	0.389778	0.754408	TRINITY_DN49361_c0_g1;TRINITY_DN52024_c0_g1;TRINITY_DN78875_c2_g1;TRINITY_DN85661_c1_g1	K01641+K01640+K00626+K00626
Zeatin biosynthesis	ko00908	10/1797 0.556483027267668%	51/10259 0.497124476069792%	1.11940379936059	0.402422	0.766518	TRINITY_DN103493_c0_g1;TRINITY_DN165959_c0_g1;TRINITY_DN49456_c2_g2;TRINITY_DN63008_c0_g1;TRINITY_DN78294_c0_g1;TRINITY_DN78294_c0_g2;TRINITY_DN82140_c0_g1;TRINITY_DN85513_c0_g1;TRINITY_DN8985_c0_g1;TRINITY_DN8985_c0_g2	K13495+K13495+K13495+K00279+K00279+K00279+K10760+K13495+K00279+K00279
Carotenoid biosynthesis	ko00906	15/1797 0.834724540901502%	79/10259 0.770055560970855%	1.08397962849475	0.410169	0.769066	TRINITY_DN12050_c0_g1;TRINITY_DN12050_c0_g2;TRINITY_DN12738_c0_g3;TRINITY_DN134565_c0_g1;TRINITY_DN14144_c0_g1;TRINITY_DN167275_c0_g1;TRINITY_DN47040_c0_g1;TRINITY_DN53078_c0_g2;TRINITY_DN64086_c0_g1;TRINITY_DN65852_c0_g1;TRINITY_DN78040_c4_g2;TRINITY_DN80922_c1_g1;TRINITY_DN85602_c0_g1;TRINITY_DN972_c0_g1;TRINITY_DN972_c1_g1	K02291+K02291+K09838+K09838+K15746+K09841+K09843+K15744+K15747+K09838+K06444+K09838+K15747+K09840+K09840
Folate biosynthesis	ko00790	4/1797 0.222593210907067%	19/10259 0.185203236182864%	1.20188618457663	0.432572	0.786671	TRINITY_DN149643_c0_g1;TRINITY_DN166374_c0_g1;TRINITY_DN63242_c0_g1;TRINITY_DN75198_c0_g2	K01633+K18482+K13950+K18482
Glycosaminoglycan degradation	ko00531	6/1797 0.333889816360601%	30/10259 0.292426162393995%	1.1417918753478	0.432669	0.786671	TRINITY_DN4232_c0_g1;TRINITY_DN4232_c0_g2;TRINITY_DN50431_c0_g1;TRINITY_DN58121_c0_g1;TRINITY_DN81262_c1_g3;TRINITY_DN85527_c0_g1	K10532+K10532+K01205+K12373+K12309+K07964
Ascorbate and aldarate metabolism	ko00053	22/1797 1.22426265998887%	120/10259 1.16970464957598%	1.04664255240215	0.443828	0.794917	TRINITY_DN10170_c1_g1;TRINITY_DN104141_c0_g1;TRINITY_DN12022_c0_g1;TRINITY_DN12045_c0_g2;TRINITY_DN133792_c0_g1;TRINITY_DN20655_c0_g1;TRINITY_DN33187_c0_g2;TRINITY_DN33866_c0_g1;TRINITY_DN42452_c0_g1;TRINITY_DN53109_c0_g2;TRINITY_DN53351_c0_g1;TRINITY_DN53351_c0_g2;TRINITY_DN55066_c0_g1;TRINITY_DN61655_c0_g3;TRINITY_DN66201_c1_g1;TRINITY_DN69959_c0_g1;TRINITY_DN72822_c5_g1;TRINITY_DN73407_c0_g1;T…	K00128+K00434+K00012+K00012+K00434+K00012+K08232+K00469+K00012+K00012+K00128+K00128+K00423+K00128+K00469+K00434+K00128+K00012+K16190+K00434+K10046+K12447
Selenocompound metabolism	ko00450	10/1797 0.556483027267668%	54/10259 0.526367092309192%	1.05721469939611	0.47857	0.844536	TRINITY_DN102282_c0_g1;TRINITY_DN119117_c0_g1;TRINITY_DN119448_c0_g1;TRINITY_DN149523_c0_g1;TRINITY_DN149537_c5_g1;TRINITY_DN154330_c0_g1;TRINITY_DN30427_c0_g1;TRINITY_DN78695_c2_g17;TRINITY_DN83547_c2_g1;TRINITY_DN92336_c0_g1	K00384+K01739+K01874+K08247+K00549+K01874+K01761+K00384+K11717+K01739
Vitamin B6 metabolism	ko00750	5/1797 0.278241513633834%	26/10259 0.253436007408129%	1.09787680321904	0.488264	0.849155	TRINITY_DN119110_c0_g1;TRINITY_DN166133_c0_g1;TRINITY_DN33502_c0_g1;TRINITY_DN64647_c0_g2;TRINITY_DN82478_c0_g3	K01733+K13248+K01733+K13248+K13248
Butanoate metabolism	ko00650	12/1797 0.667779632721202%	67/10259 0.653085096013257%	1.02250018687863	0.51644	0.885325	TRINITY_DN101292_c0_g1;TRINITY_DN103571_c0_g1;TRINITY_DN117949_c0_g1;TRINITY_DN27562_c0_g2;TRINITY_DN45749_c0_g1;TRINITY_DN49361_c0_g1;TRINITY_DN52024_c0_g1;TRINITY_DN63537_c0_g1;TRINITY_DN65917_c0_g2;TRINITY_DN66640_c0_g2;TRINITY_DN78875_c2_g1;TRINITY_DN85661_c1_g1	K01580+K01580+K18121+K01580+K01580+K01641+K01640+K01653+K01580+K01580+K00626+K00626
Monoterpenoid biosynthesis	ko00902	2/1797 0.111296605453534%	10/10259 0.0974753874646652%	1.1417918753478	0.544754	0.901368	TRINITY_DN136662_c0_g1;TRINITY_DN80632_c0_g1	K15095+K15095
Glycosphingolipid biosynthesis - ganglio series	ko00604	2/1797 0.111296605453534%	10/10259 0.0974753874646652%	1.1417918753478	0.544754	0.901368	TRINITY_DN58121_c0_g1;TRINITY_DN81262_c1_g3	K12373+K12309
Terpenoid backbone biosynthesis	ko00900	19/1797 1.05731775180857%	109/10259 1.06248172336485%	0.995139707871938	0.549149	0.901368	TRINITY_DN117768_c0_g1;TRINITY_DN118153_c0_g1;TRINITY_DN122327_c0_g1;TRINITY_DN133584_c0_g1;TRINITY_DN150069_c0_g2;TRINITY_DN166360_c0_g1;TRINITY_DN20337_c0_g1;TRINITY_DN40090_c0_g2;TRINITY_DN49361_c0_g1;TRINITY_DN49869_c0_g3;TRINITY_DN57181_c0_g1;TRINITY_DN60551_c1_g1;TRINITY_DN60551_c1_g2;TRINITY_DN61500_c0_g1;TRINITY_DN64820_c0_g2;TRINITY_DN78875_c2_g1;TRINITY_DN79209_c1_g1;TRINITY_DN84246_c3_…	K00021+K13789+K00021+K10960+K00021+K05906+K00021+K00869+K01641+K01662+K01597+K01597+K01597+K00099+K01823+K00626+K15889+K01662+K00626
alpha-Linolenic acid metabolism	ko00592	16/1797 0.890372843628269%	92/10259 0.89677356467492%	0.992862500302437	0.555843	0.901368	TRINITY_DN12133_c0_g1;TRINITY_DN138942_c0_g1;TRINITY_DN165844_c2_g1;TRINITY_DN175075_c0_g1;TRINITY_DN20455_c0_g1;TRINITY_DN22873_c1_g1;TRINITY_DN33584_c0_g1;TRINITY_DN41361_c1_g1;TRINITY_DN71072_c0_g1;TRINITY_DN71072_c0_g2;TRINITY_DN72463_c1_g2;TRINITY_DN76154_c0_g2;TRINITY_DN80614_c0_g2;TRINITY_DN80972_c3_g1;TRINITY_DN81012_c3_g1;TRINITY_DN84531_c4_g1	K00232+K10527+K18857+K14674+K14674+K00454+K10527+K10527+K05894+K05894+K10527+K00454+K14674+K10526+K07513+K10527
Tropane, piperidine and pyridine alkaloid biosynthesis	ko00960	11/1797 0.612131329994435%	64/10259 0.623842479773857%	0.981227392877017	0.57926	0.910423	TRINITY_DN12098_c0_g1;TRINITY_DN12098_c0_g2;TRINITY_DN12235_c0_g2;TRINITY_DN46695_c0_g3;TRINITY_DN46695_c0_g4;TRINITY_DN53688_c0_g2;TRINITY_DN68651_c0_g1;TRINITY_DN79131_c1_g1;TRINITY_DN81506_c2_g1;TRINITY_DN85256_c0_g1;TRINITY_DN86711_c0_g1	K00276+K00276+K08081+K00276+K00276+K08081+K00276+K00815+K08081+K14454+K00276
Sphingolipid metabolism	ko00600	12/1797 0.667779632721202%	70/10259 0.682327712252656%	0.978678750298116	0.582215	0.910423	TRINITY_DN101605_c0_g1;TRINITY_DN12204_c0_g2;TRINITY_DN166228_c0_g1;TRINITY_DN4054_c0_g2;TRINITY_DN58689_c0_g2;TRINITY_DN64402_c0_g1;TRINITY_DN76783_c0_g1;TRINITY_DN80554_c3_g1;TRINITY_DN81262_c1_g3;TRINITY_DN84351_c1_g3;TRINITY_DN84943_c0_g1;TRINITY_DN87793_c0_g1	K07407+K04710+K04713+K04713+K00654+K01634+K12349+K17108+K12309+K04708+K07407+K17108
Glycosphingolipid biosynthesis - globo series	ko00603	3/1797 0.1669449081803%	17/10259 0.165708158689931%	1.00746341942453	0.593351	0.910423	TRINITY_DN101605_c0_g1;TRINITY_DN58121_c0_g1;TRINITY_DN84943_c0_g1	K07407+K12373+K07407
Histidine metabolism	ko00340	7/1797 0.389538119087368%	41/10259 0.399649088605127%	0.974700381394465	0.594037	0.910423	TRINITY_DN10170_c1_g1;TRINITY_DN154527_c0_g2;TRINITY_DN53351_c0_g1;TRINITY_DN53351_c0_g2;TRINITY_DN61655_c0_g3;TRINITY_DN62821_c0_g1;TRINITY_DN72822_c5_g1	K00128+K01590+K00128+K00128+K00128+K01663+K00128
Nitrogen metabolism	ko00910	10/1797 0.556483027267668%	59/10259 0.575104786041524%	0.967620233345595	0.599362	0.910423	TRINITY_DN101275_c0_g1;TRINITY_DN149644_c0_g1;TRINITY_DN149677_c0_g1;TRINITY_DN152698_c0_g1;TRINITY_DN154648_c0_g1;TRINITY_DN166161_c0_g1;TRINITY_DN21297_c0_g1;TRINITY_DN32280_c0_g8;TRINITY_DN33893_c0_g1;TRINITY_DN79068_c0_g1	K00261+K01673+K01915+K01674+K00366+K01673+K01674+K00261+K10534+K00366
Carbon fixation in photosynthetic organisms	ko00710	39/1797 2.17028380634391%	230/10259 2.2419339116873%	0.968040937794875	0.616772	0.925157	TRINITY_DN101584_c0_g1;TRINITY_DN133570_c0_g1;TRINITY_DN133783_c2_g1;TRINITY_DN139533_c0_g1;TRINITY_DN150886_c0_g1;TRINITY_DN165850_c0_g1;TRINITY_DN165850_c0_g2;TRINITY_DN18676_c0_g1;TRINITY_DN21187_c0_g1;TRINITY_DN21187_c0_g2;TRINITY_DN21607_c0_g1;TRINITY_DN25475_c0_g2;TRINITY_DN42044_c1_g2;TRINITY_DN49521_c0_g1;TRINITY_DN51069_c3_g1;TRINITY_DN52879_c1_g1;TRINITY_DN57036_c0_g1;TRINITY_DN62699_c0…	K01803+K05298+K00927+K00026+K01595+K00026+K00026+K00134+K00025+K00025+K01610+K00134+K00134+K01623+K00051+K01623+K01595+K01602+K01602+K14272+K00029+K01623+K01623+K00615+K00855+K00025+K01623+K00026+K01610+K01006+K00029+K00029+K00029+K00814+K00134+K14454+K00026+K00134+K00026
Cyanoamino acid metabolism	ko00460	16/1797 0.890372843628269%	96/10259 0.935763719660786%	0.951493229456502	0.628972	0.927901	TRINITY_DN12481_c0_g1;TRINITY_DN149625_c1_g1;TRINITY_DN166426_c0_g1;TRINITY_DN28679_c0_g1;TRINITY_DN45188_c0_g1;TRINITY_DN56699_c0_g1;TRINITY_DN63588_c0_g1;TRINITY_DN64115_c1_g1;TRINITY_DN73750_c0_g1;TRINITY_DN79683_c1_g1;TRINITY_DN81334_c2_g1;TRINITY_DN81334_c2_g2;TRINITY_DN81334_c5_g1;TRINITY_DN81334_c5_g2;TRINITY_DN82978_c10_g7;TRINITY_DN84583_c6_g2	K00600+K00600+K00600+K12153+K00600+K13034+K01188+K01188+K01188+K18592+K01188+K01188+K05349+K05349+K05349+K00600
C5-Branched dibasic acid metabolism	ko00660	3/1797 0.1669449081803%	18/10259 0.175455697436397%	0.951493229456502	0.634066	0.927901	TRINITY_DN133535_c0_g1;TRINITY_DN63537_c0_g1;TRINITY_DN68586_c0_g1	K01703+K01653+K01703
Fatty acid elongation	ko00062	8/1797 0.445186421814135%	49/10259 0.477629398576859%	0.93207500028392	0.645254	0.932897	TRINITY_DN12202_c0_g1;TRINITY_DN127664_c0_g1;TRINITY_DN14521_c0_g1;TRINITY_DN156938_c0_g1;TRINITY_DN42027_c0_g1;TRINITY_DN49590_c0_g1;TRINITY_DN73246_c1_g2;TRINITY_DN81428_c18_g3	K07512+K07512+K15397+K10258+K15397+K15397+K15397+K15397
Peroxisome	ko04146	41/1797 2.28158041179744%	250/10259 2.43688468661663%	0.936269337785197	0.706124	0.997656	TRINITY_DN101842_c0_g1;TRINITY_DN117660_c0_g12;TRINITY_DN117797_c0_g1;TRINITY_DN12133_c0_g1;TRINITY_DN134069_c0_g1;TRINITY_DN137556_c0_g1;TRINITY_DN154919_c0_g1;TRINITY_DN158317_c0_g1;TRINITY_DN159960_c0_g2;TRINITY_DN166212_c0_g1;TRINITY_DN167955_c0_g1;TRINITY_DN173366_c0_g1;TRINITY_DN22518_c0_g2;TRINITY_DN27650_c0_g1;TRINITY_DN27650_c0_g2;TRINITY_DN32991_c0_g1;TRINITY_DN40090_c0_g2;TRINITY_DN501…	K03781+K11517+K00106+K00232+K00031+K01897+K04564+K01897+K04565+K03781+K01897+K13356+K13348+K01897+K01897+K13356+K00869+K13356+K13356+K03426+K11517+K01640+K00106+K01897+K01578+K00106+K04564+K13347+K13348+K13348+K01897+K01897+K01897+K13338+K13354+K00106+K07513+K01897+K12261+K00106+K00106
Other types of O-glycan biosynthesis	ko00514	3/1797 0.1669449081803%	20/10259 0.19495077492933%	0.856343906510851	0.706673	0.997656	TRINITY_DN167766_c0_g1;TRINITY_DN2349_c0_g1;TRINITY_DN79560_c10_g1	K03691+K09667+K03691
Fatty acid degradation	ko00071	27/1797 1.5025041736227%	169/10259 1.64733404815284%	0.912082267289664	0.732373	1	TRINITY_DN10170_c1_g1;TRINITY_DN12133_c0_g1;TRINITY_DN137556_c0_g1;TRINITY_DN138942_c0_g1;TRINITY_DN158317_c0_g1;TRINITY_DN165844_c2_g1;TRINITY_DN167955_c0_g1;TRINITY_DN27650_c0_g1;TRINITY_DN27650_c0_g2;TRINITY_DN33584_c0_g1;TRINITY_DN40577_c0_g2;TRINITY_DN41361_c1_g1;TRINITY_DN53339_c0_g1;TRINITY_DN53351_c0_g1;TRINITY_DN53351_c0_g2;TRINITY_DN61655_c0_g3;TRINITY_DN67755_c0_g1;TRINITY_DN72463_c1_g…	K00128+K00232+K01897+K10527+K01897+K18857+K01897+K01897+K01897+K10527+K00249+K10527+K01897+K00128+K00128+K00128+K01897+K10527+K00128+K01897+K01897+K00121+K00626+K07513+K01897+K10527+K00626
Porphyrin and chlorophyll metabolism	ko00860	12/1797 0.667779632721202%	78/10259 0.760308022224388%	0.878301442575232	0.734793	1	TRINITY_DN113707_c0_g1;TRINITY_DN133584_c0_g1;TRINITY_DN166437_c0_g1;TRINITY_DN166451_c0_g1;TRINITY_DN39381_c0_g1;TRINITY_DN41193_c0_g1;TRINITY_DN72445_c12_g1;TRINITY_DN77382_c5_g1;TRINITY_DN82915_c19_g1;TRINITY_DN8355_c0_g1;TRINITY_DN8355_c0_g2;TRINITY_DN85157_c0_g1	K04035+K10960+K03428+K04035+K08099+K00218+K08099+K08099+K02492+K03403+K03403+K02492
Glutathione metabolism	ko00480	37/1797 2.05898720089037%	232/10259 2.26142898918023%	0.91048059025579	0.762443	1	TRINITY_DN104141_c0_g1;TRINITY_DN120656_c0_g1;TRINITY_DN133792_c0_g1;TRINITY_DN133815_c0_g1;TRINITY_DN134069_c0_g1;TRINITY_DN150506_c0_g1;TRINITY_DN150746_c0_g1;TRINITY_DN27688_c0_g2;TRINITY_DN27823_c0_g1;TRINITY_DN38921_c0_g1;TRINITY_DN40285_c0_g1;TRINITY_DN42001_c0_g1;TRINITY_DN45014_c0_g1;TRINITY_DN50753_c2_g1;TRINITY_DN51358_c0_g2;TRINITY_DN57456_c0_g2;TRINITY_DN6117_c0_g1;TRINITY_DN62762_c1_…	K00434+K00799+K00434+K01581+K00031+K00799+K00799+K00799+K00036+K00799+K01920+K01255+K00799+K00036+K00432+K00799+K00797+K00797+K00036+K00036+K00036+K00799+K00434+K00799+K00434+K00799+K18592+K00033+K00033+K00799+K00799+K00799+K00799+K01255+K00799+K01255+K00799
Protein export	ko03060	17/1797 0.946021146355036%	111/10259 1.08197680085778%	0.874345129770839	0.766257	1	TRINITY_DN101850_c1_g1;TRINITY_DN102046_c0_g1;TRINITY_DN124698_c0_g1;TRINITY_DN133701_c0_g1;TRINITY_DN167029_c0_g1;TRINITY_DN33601_c0_g1;TRINITY_DN39605_c1_g1;TRINITY_DN62315_c1_g1;TRINITY_DN74037_c0_g1;TRINITY_DN77866_c1_g2;TRINITY_DN82740_c1_g1;TRINITY_DN83242_c1_g9;TRINITY_DN83524_c2_g1;TRINITY_DN83524_c2_g7;TRINITY_DN83928_c7_g3;TRINITY_DN84944_c0_g1;TRINITY_DN85104_c1_g2	K03105+K10956+K03108+K09481+K09490+K03100+K03106+K03110+K03108+K12275+K03107+K03116+K09490+K09490+K10956+K10956+K09490
Tyrosine metabolism	ko00350	13/1797 0.723427935447969%	87/10259 0.848035870942587%	0.853062895374794	0.777464	1	TRINITY_DN12098_c0_g1;TRINITY_DN12098_c0_g2;TRINITY_DN165844_c2_g1;TRINITY_DN29999_c0_g2;TRINITY_DN46695_c0_g3;TRINITY_DN46695_c0_g4;TRINITY_DN68651_c0_g1;TRINITY_DN72997_c0_g1;TRINITY_DN74591_c0_g1;TRINITY_DN79131_c1_g1;TRINITY_DN83508_c15_g5;TRINITY_DN85256_c0_g1;TRINITY_DN86711_c0_g1	K00276+K00276+K18857+K00451+K00276+K00276+K00276+K01592+K00121+K00815+K00457+K14454+K00276
mRNA surveillance pathway	ko03015	48/1797 2.67111853088481%	304/10259 2.96325177892582%	0.901414638432475	0.809843	1	TRINITY_DN101265_c0_g2;TRINITY_DN101792_c0_g1;TRINITY_DN101899_c0_g1;TRINITY_DN118403_c0_g1;TRINITY_DN118415_c0_g1;TRINITY_DN12061_c0_g1;TRINITY_DN12190_c0_g1;TRINITY_DN12190_c0_g2;TRINITY_DN133690_c0_g1;TRINITY_DN149954_c0_g1;TRINITY_DN150216_c0_g1;TRINITY_DN150453_c0_g1;TRINITY_DN150925_c0_g1;TRINITY_DN16943_c0_g1;TRINITY_DN17866_c0_g2;TRINITY_DN32262_c0_g1;TRINITY_DN38563_c0_g1;TRINITY_DN40716…	K14416+K14326+K14407+K14326+K04382+K14411+K11584+K11584+K14411+K14411+K14326+K13126+K12876+K06269+K15542+K14411+K12812+K11584+K03456+K14400+K14411+K03265+K06269+K14376+K11584+K11584+K14405+K11584+K04382+K03265+K04354+K06269+K06269+K14409+K04354+K13126+K14411+K14411+K14411+K14403+K14376+K11584+K14411+K13126+K13126+K11583+K14409+K14409
Fatty acid metabolism	ko01212	39/1797 2.17028380634391%	251/10259 2.4466322253631%	0.887049464911639	0.8203	1	TRINITY_DN102276_c0_g1;TRINITY_DN120647_c0_g2;TRINITY_DN12133_c0_g1;TRINITY_DN12202_c0_g1;TRINITY_DN127664_c0_g1;TRINITY_DN133649_c0_g1;TRINITY_DN137556_c0_g1;TRINITY_DN138942_c0_g1;TRINITY_DN149582_c0_g1;TRINITY_DN156938_c0_g1;TRINITY_DN158317_c0_g1;TRINITY_DN167955_c0_g1;TRINITY_DN22029_c0_g1;TRINITY_DN27650_c0_g1;TRINITY_DN27650_c0_g2;TRINITY_DN27799_c0_g2;TRINITY_DN33584_c0_g1;TRINITY_DN40577…	K10257+K10781+K00232+K07512+K07512+K09458+K01897+K10527+K00648+K10258+K01897+K01897+K09458+K01897+K01897+K10256+K10527+K00249+K10527+K10257+K01897+K10781+K01897+K10256+K10527+K01897+K01897+K09458+K01962+K10257+K00626+K00059+K00059+K07513+K01897+K10256+K10256+K10527+K00626
SNARE interactions in vesicular transport	ko04130	8/1797 0.445186421814135%	60/10259 0.584852324787991%	0.761194583565201	0.84832	1	TRINITY_DN101247_c3_g1;TRINITY_DN168207_c0_g1;TRINITY_DN21445_c0_g1;TRINITY_DN2578_c0_g1;TRINITY_DN46660_c0_g2;TRINITY_DN71372_c2_g1;TRINITY_DN83826_c11_g3;TRINITY_DN83890_c0_g1	K08493+K08490+K08515+K08517+K08486+K08517+K08495+K08488
Alanine, aspartate and glutamate metabolism	ko00250	20/1797 1.11296605453534%	139/10259 1.35490788575885%	0.821433003847339	0.86322	1	TRINITY_DN101275_c0_g1;TRINITY_DN101292_c0_g1;TRINITY_DN103571_c0_g1;TRINITY_DN133802_c0_g1;TRINITY_DN149677_c0_g1;TRINITY_DN27562_c0_g2;TRINITY_DN32280_c0_g8;TRINITY_DN38510_c0_g3;TRINITY_DN45749_c0_g1;TRINITY_DN53311_c0_g2;TRINITY_DN54150_c0_g1;TRINITY_DN65917_c0_g2;TRINITY_DN66136_c3_g1;TRINITY_DN66640_c0_g2;TRINITY_DN81365_c2_g1;TRINITY_DN84228_c5_g3;TRINITY_DN84228_c9_g1;TRINITY_DN84665_c8_g…	K00261+K01580+K01580+K00294+K01915+K01580+K00261+K00278+K01580+K00820+K01940+K01580+K14272+K01580+K01939+K01953+K00814+K13566+K14454+K00294
Biosynthesis of unsaturated fatty acids	ko01040	12/1797 0.667779632721202%	88/10259 0.857783409689054%	0.77849446046441	0.86678	1	TRINITY_DN102276_c0_g1;TRINITY_DN12133_c0_g1;TRINITY_DN156938_c0_g1;TRINITY_DN27799_c0_g2;TRINITY_DN49851_c0_g1;TRINITY_DN71712_c1_g1;TRINITY_DN77590_c0_g1;TRINITY_DN80732_c0_g1;TRINITY_DN80732_c0_g3;TRINITY_DN81012_c3_g1;TRINITY_DN8302_c0_g1;TRINITY_DN8302_c0_g2	K10257+K00232+K10258+K10256+K10257+K10256+K10257+K00059+K00059+K07513+K10256+K10256
Other glycan degradation	ko00511	5/1797 0.278241513633834%	42/10259 0.409396627351594%	0.679638021040358	0.88181	1	TRINITY_DN58121_c0_g1;TRINITY_DN68367_c0_g2;TRINITY_DN80554_c3_g1;TRINITY_DN81262_c1_g3;TRINITY_DN87793_c0_g1	K12373+K01444+K17108+K12309+K17108
Fatty acid biosynthesis	ko00061	19/1797 1.05731775180857%	136/10259 1.32566526951945%	0.79757520704442	0.889161	1	TRINITY_DN120647_c0_g2;TRINITY_DN133649_c0_g1;TRINITY_DN137556_c0_g1;TRINITY_DN149582_c0_g1;TRINITY_DN158317_c0_g1;TRINITY_DN167955_c0_g1;TRINITY_DN22029_c0_g1;TRINITY_DN27650_c0_g1;TRINITY_DN27650_c0_g2;TRINITY_DN53339_c0_g1;TRINITY_DN61682_c0_g3;TRINITY_DN67755_c0_g1;TRINITY_DN73663_c2_g4;TRINITY_DN73859_c2_g1;TRINITY_DN73950_c0_g1;TRINITY_DN76723_c0_g1;TRINITY_DN80732_c0_g1;TRINITY_DN80732_c0_…	K10781+K09458+K01897+K00648+K01897+K01897+K09458+K01897+K01897+K01897+K10781+K01897+K01897+K01897+K09458+K01962+K00059+K00059+K01897
Propanoate metabolism	ko00640	12/1797 0.667779632721202%	92/10259 0.89677356467492%	0.744646875226827	0.902195	1	TRINITY_DN40577_c0_g2;TRINITY_DN49460_c0_g1;TRINITY_DN58214_c0_g1;TRINITY_DN62626_c1_g1;TRINITY_DN62626_c1_g2;TRINITY_DN62769_c0_g3;TRINITY_DN66482_c1_g1;TRINITY_DN75488_c2_g1;TRINITY_DN76723_c0_g1;TRINITY_DN78875_c2_g1;TRINITY_DN83097_c38_g5;TRINITY_DN85661_c1_g1	K00249+K01899+K01578+K00140+K00140+K05605+K00016+K01900+K01962+K00626+K05605+K00626
Sesquiterpenoid and triterpenoid biosynthesis	ko00909	5/1797 0.278241513633834%	44/10259 0.428891704844527%	0.648745383720342	0.905183	1	TRINITY_DN12206_c0_g1;TRINITY_DN19994_c0_g2;TRINITY_DN69831_c0_g2;TRINITY_DN77536_c0_g1;TRINITY_DN84159_c1_g1	K00511+K00801+K00801+K15813+K15813
Ubiquitin mediated proteolysis	ko04120	55/1797 3.06065664997218%	365/10259 3.55785164246028%	0.860254152659303	0.909014	1	TRINITY_DN102600_c0_g1;TRINITY_DN104542_c0_g1;TRINITY_DN117585_c1_g1;TRINITY_DN118877_c0_g1;TRINITY_DN118877_c0_g2;TRINITY_DN11921_c0_g2;TRINITY_DN11987_c0_g1;TRINITY_DN123355_c0_g1;TRINITY_DN133552_c2_g7;TRINITY_DN133631_c0_g1;TRINITY_DN133712_c0_g1;TRINITY_DN134180_c0_g1;TRINITY_DN135120_c0_g1;TRINITY_DN135467_c0_g1;TRINITY_DN136835_c0_g1;TRINITY_DN143592_c0_g1;TRINITY_DN166247_c0_g1;TRINITY_DN…	K10581+K04506+K10592+K03347+K03347+K06689+K10606+K03869+K10610+K10686+K10609+K10579+K03364+K03364+K10144+K03094+K10590+K06689+K10609+K03347+K04506+K06689+K10575+K10573+K10570+K06689+K06689+K06689+K03347+K10143+K10684+K03347+K10581+K06689+K06689+K03348+K10577+K10591+K04506+K10144+K10144+K03347+K03347+K10143+K03347+K03347+K10590+K10579+K06689+K10591+K06689+K10688+K03354+K06689+K10601
Biotin metabolism	ko00780	5/1797 0.278241513633834%	45/10259 0.438639243590993%	0.634328819637668	0.915279	1	TRINITY_DN133649_c0_g1;TRINITY_DN22029_c0_g1;TRINITY_DN73950_c0_g1;TRINITY_DN80732_c0_g1;TRINITY_DN80732_c0_g3	K09458+K09458+K09458+K00059+K00059
Mismatch repair	ko03430	9/1797 0.500834724540901%	74/10259 0.721317867238522%	0.694332897170961	0.920183	1	TRINITY_DN101787_c0_g1;TRINITY_DN133616_c0_g1;TRINITY_DN46188_c0_g3;TRINITY_DN640_c0_g1;TRINITY_DN72272_c1_g1;TRINITY_DN81204_c0_g1;TRINITY_DN81356_c2_g1;TRINITY_DN83588_c0_g1;TRINITY_DN85268_c0_g1	K07466+K07466+K10755+K10755+K08739+K08737+K07466+K07466+K02328
DNA replication	ko03030	10/1797 0.556483027267668%	88/10259 0.857783409689054%	0.648745383720342	0.958522	1	TRINITY_DN101787_c0_g1;TRINITY_DN133616_c0_g1;TRINITY_DN46188_c0_g3;TRINITY_DN50650_c0_g1;TRINITY_DN50652_c1_g2;TRINITY_DN56901_c0_g2;TRINITY_DN640_c0_g1;TRINITY_DN81356_c2_g1;TRINITY_DN83588_c0_g1;TRINITY_DN85268_c0_g1	K07466+K07466+K10755+K02321+K02685+K10744+K10755+K07466+K07466+K02328
Biosynthesis of amino acids	ko01230	101/1797 5.62047857540345%	675/10259 6.5795886538649%	0.854229477112059	0.970242	1	TRINITY_DN101365_c0_g1;TRINITY_DN101584_c0_g1;TRINITY_DN117594_c0_g2;TRINITY_DN117629_c0_g1;TRINITY_DN117988_c0_g1;TRINITY_DN119093_c1_g1;TRINITY_DN11910_c0_g1;TRINITY_DN119110_c0_g1;TRINITY_DN119117_c0_g1;TRINITY_DN12481_c0_g1;TRINITY_DN133535_c0_g1;TRINITY_DN133585_c3_g1;TRINITY_DN133783_c2_g1;TRINITY_DN133935_c0_g1;TRINITY_DN134069_c0_g1;TRINITY_DN134663_c0_g1;TRINITY_DN149531_c1_g1;TRINITY_DN…	K00030+K01803+K01689+K00818+K01647+K12524+K00058+K01733+K01739+K00600+K01703+K00789+K00927+K00030+K00031+K00030+K01689+K00549+K00600+K01915+K00616+K05359+K01438+K00850+K00873+K00600+K01754+K01754+K00873+K00134+K00134+K00826+K01438+K01733+K01754+K01754+K01438+K01609+K00134+K01438+K00600+K01689+K01689+K00826+K01623+K01754+K01438+K00826+K01623+K00800+K00850+K01940+K01438+K01438+K00873+K13034+K01696+…
Basal transcription factors	ko03022	10/1797 0.556483027267668%	95/10259 0.926016180914319%	0.600943092288317	0.979302	1	TRINITY_DN119812_c0_g1;TRINITY_DN18750_c0_g1;TRINITY_DN30146_c0_g1;TRINITY_DN57078_c0_g3;TRINITY_DN57078_c0_g5;TRINITY_DN57078_c0_g8;TRINITY_DN65341_c1_g1;TRINITY_DN73789_c0_g3;TRINITY_DN82532_c0_g1;TRINITY_DN83928_c9_g3	K03139+K03124+K03124+K03138+K03138+K03138+K03124+K10843+K02202+K14649
Lysine biosynthesis	ko00300	2/1797 0.111296605453534%	31/10259 0.302173701140462%	0.368319959789614	0.980751	1	TRINITY_DN119093_c1_g1;TRINITY_DN84653_c2_g3	K12524+K00928
Nucleotide excision repair	ko03420	14/1797 0.779076238174736%	125/10259 1.21844234330831%	0.639403450194769	0.981264	1	TRINITY_DN101787_c0_g1;TRINITY_DN133552_c2_g7;TRINITY_DN133616_c0_g1;TRINITY_DN133712_c0_g1;TRINITY_DN167785_c0_g1;TRINITY_DN38606_c0_g2;TRINITY_DN46188_c0_g3;TRINITY_DN640_c0_g1;TRINITY_DN73789_c0_g3;TRINITY_DN75157_c0_g2;TRINITY_DN81356_c2_g1;TRINITY_DN82532_c0_g1;TRINITY_DN83588_c0_g1;TRINITY_DN85268_c0_g1	K07466+K10610+K07466+K10609+K10609+K10570+K10755+K10755+K10843+K10846+K07466+K02202+K07466+K02328
Purine metabolism	ko00230	55/1797 3.06065664997218%	406/10259 3.95750073106541%	0.77338119635627	0.98848	1	TRINITY_DN101262_c3_g1;TRINITY_DN101956_c0_g1;TRINITY_DN117530_c0_g1;TRINITY_DN117579_c1_g1;TRINITY_DN117797_c0_g1;TRINITY_DN117838_c0_g2;TRINITY_DN117933_c0_g1;TRINITY_DN117933_c0_g6;TRINITY_DN122882_c0_g1;TRINITY_DN149765_c0_g1;TRINITY_DN150033_c0_g1;TRINITY_DN150243_c0_g1;TRINITY_DN155522_c0_g1;TRINITY_DN16568_c0_g1;TRINITY_DN173153_c0_g1;TRINITY_DN177545_c0_g1;TRINITY_DN21104_c0_g1;TRINITY_DN…	K01835+K03021+K00942+K00365+K00106+K00962+K01952+K01952+K00860+K01510+K00939+K14641+K00860+K00873+K00759+K00873+K14641+K03046+K01490+K03006+K00860+K00860+K01517+K00939+K00939+K02321+K02685+K03787+K00106+K00873+K03010+K03010+K00940+K00106+K03019+K00860+K03043+K18532+K00601+K14721+K00948+K01081+K18151+K14641+K00106+K03011+K03787+K01939+K03043+K03043+K00873+K00873+K02328+K00106+K00106
Pyrimidine metabolism	ko00240	35/1797 1.94769059543684%	278/10259 2.70981577151769%	0.718753878366422	0.99064	1	TRINITY_DN101956_c0_g1;TRINITY_DN102282_c0_g1;TRINITY_DN117595_c0_g1;TRINITY_DN117838_c0_g2;TRINITY_DN134673_c1_g2;TRINITY_DN149665_c0_g1;TRINITY_DN149765_c0_g1;TRINITY_DN150243_c0_g1;TRINITY_DN168218_c0_g1;TRINITY_DN21104_c0_g1;TRINITY_DN25594_c0_g1;TRINITY_DN40277_c1_g1;TRINITY_DN44738_c0_g1;TRINITY_DN50650_c0_g1;TRINITY_DN50652_c1_g2;TRINITY_DN51017_c0_g1;TRINITY_DN57081_c0_g2;TRINITY_DN57081_…	K03021+K00384+K01489+K00962+K00857+K01431+K01510+K14641+K01240+K14641+K03046+K03006+K01465+K02321+K02685+K03787+K03010+K03010+K00940+K03019+K01240+K01240+K03043+K14721+K01081+K14641+K00384+K03011+K03787+K03043+K03043+K01520+K16904+K13421+K02328
Regulation of autophagy	ko04140	6/1797 0.333889816360601%	72/10259 0.701822789745589%	0.475746614728251	0.991758	1	TRINITY_DN134201_c0_g1;TRINITY_DN18116_c0_g1;TRINITY_DN46804_c2_g1;TRINITY_DN69799_c2_g1;TRINITY_DN71570_c0_g2;TRINITY_DN85803_c0_g1	K07198+K08336+K07198+K08341+K08269+K07198
Base excision repair	ko03410	5/1797 0.278241513633834%	66/10259 0.64333755726679%	0.432496922480228	0.994028	1	TRINITY_DN117767_c0_g1;TRINITY_DN34442_c0_g1;TRINITY_DN81892_c1_g1;TRINITY_DN83485_c0_g1;TRINITY_DN85268_c0_g1	K01247+K10802+K01246+K10773+K02328
RNA polymerase	ko03020	11/1797 0.612131329994435%	115/10259 1.12096695584365%	0.54607437516634	0.994485	1	TRINITY_DN101956_c0_g1;TRINITY_DN25594_c0_g1;TRINITY_DN40277_c1_g1;TRINITY_DN57081_c0_g2;TRINITY_DN57081_c2_g1;TRINITY_DN59965_c1_g1;TRINITY_DN68744_c2_g1;TRINITY_DN75275_c1_g1;TRINITY_DN79885_c0_g1;TRINITY_DN82828_c14_g10;TRINITY_DN82828_c14_g3	K03021+K03046+K03006+K03010+K03010+K03019+K03043+K14721+K03011+K03043+K03043
Phenylalanine, tyrosine and tryptophan biosynthesis	ko00400	8/1797 0.445186421814135%	97/10259 0.945511258407252%	0.470842010452702	0.997186	1	TRINITY_DN150210_c0_g1;TRINITY_DN40367_c0_g2;TRINITY_DN53366_c0_g1;TRINITY_DN62078_c1_g1;TRINITY_DN68776_c0_g1;TRINITY_DN73216_c0_g1;TRINITY_DN79131_c1_g1;TRINITY_DN85256_c0_g1	K05359+K01609+K00800+K01696+K00766+K13832+K00815+K14454
Aminoacyl-tRNA biosynthesis	ko00970	14/1797 0.779076238174736%	145/10259 1.41339311823764%	0.55120987085756	0.997422	1	TRINITY_DN119448_c0_g1;TRINITY_DN12527_c0_g2;TRINITY_DN154330_c0_g1;TRINITY_DN165954_c0_g1;TRINITY_DN169128_c0_g1;TRINITY_DN21212_c0_g4;TRINITY_DN27756_c0_g1;TRINITY_DN49012_c0_g1;TRINITY_DN50808_c0_g1;TRINITY_DN50808_c0_g3;TRINITY_DN52998_c1_g1;TRINITY_DN78956_c3_g1;TRINITY_DN81652_c2_g1;TRINITY_DN82512_c7_g2	K01874+K01870+K01874+K01892+K01868+K01872+K02435+K01868+K01892+K01892+K01875+K01867+K04567+K04567
RNA degradation	ko03018	38/1797 2.11463550361714%	317/10259 3.08996978262989%	0.684354751785749	0.997608	1	TRINITY_DN105031_c0_g1;TRINITY_DN117594_c0_g2;TRINITY_DN117811_c1_g1;TRINITY_DN117838_c0_g2;TRINITY_DN118045_c0_g1;TRINITY_DN118045_c0_g2;TRINITY_DN133845_c0_g1;TRINITY_DN149531_c1_g1;TRINITY_DN150453_c0_g1;TRINITY_DN1599_c0_g1;TRINITY_DN3268_c0_g1;TRINITY_DN34594_c0_g1;TRINITY_DN38699_c0_g2;TRINITY_DN41270_c0_g1;TRINITY_DN44667_c0_g2;TRINITY_DN49314_c0_g1;TRINITY_DN49314_c0_g2;TRINITY_DN53374_c0…	K10643+K01689+K12619+K00962+K10643+K10643+K04077+K01689+K13126+K00850+K12619+K12611+K04077+K03678+K04077+K01689+K01689+K00850+K14442+K03654+K10643+K10643+K01689+K04043+K00850+K00850+K01689+K12616+K04077+K12598+K12587+K04077+K00850+K13126+K10643+K12608+K13126+K13126
RNA transport	ko03013	44/1797 2.44852531997774%	427/10259 4.1621990447412%	0.58827684444149	0.999992	1	TRINITY_DN101792_c0_g1;TRINITY_DN1018_c0_g1;TRINITY_DN118032_c0_g1;TRINITY_DN118403_c0_g1;TRINITY_DN121690_c0_g1;TRINITY_DN12250_c0_g1;TRINITY_DN134161_c0_g1;TRINITY_DN137209_c0_g1;TRINITY_DN149811_c1_g1;TRINITY_DN150216_c0_g1;TRINITY_DN150453_c0_g1;TRINITY_DN150925_c0_g1;TRINITY_DN165827_c0_g1;TRINITY_DN166576_c0_g1;TRINITY_DN166576_c0_g2;TRINITY_DN166921_c0_g1;TRINITY_DN167437_c0_g1;TRINITY_DN2…	K14326+K03113+K03259+K14326+K03238+K14004+K03249+K14297+K03260+K14326+K13126+K12876+K03257+K12160+K12160+K03257+K03113+K14304+K03113+K03231+K12812+K03252+K02516+K03231+K03243+K03252+K14004+K14004+K14320+K10577+K03231+K03259+K00784+K12160+K14297+K13126+K03260+K14297+K03260+K03231+K03231+K13126+K03249+K13126
Proteasome	ko03050	13/1797 0.723427935447969%	191/10259 1.8617799005751%	0.388567915694278	0.999996	1	TRINITY_DN13110_c0_g1;TRINITY_DN150132_c0_g1;TRINITY_DN22010_c0_g1;TRINITY_DN30096_c0_g1;TRINITY_DN57014_c0_g3;TRINITY_DN67373_c0_g1;TRINITY_DN6771_c0_g1;TRINITY_DN72530_c2_g2;TRINITY_DN72530_c3_g1;TRINITY_DN72530_c4_g1;TRINITY_DN78795_c1_g2;TRINITY_DN83093_c9_g30;TRINITY_DN84564_c5_g1	K03035+K02735+K03062+K03036+K03061+K02735+K06699+K03028+K03028+K03028+K03033+K02726+K03039
Ribosome biogenesis in eukaryotes	ko03008	14/1797 0.779076238174736%	236/10259 2.3004191441661%	0.338667081670958	1	1	TRINITY_DN11575_c0_g1;TRINITY_DN117811_c1_g1;TRINITY_DN12196_c0_g1;TRINITY_DN150818_c0_g2;TRINITY_DN3268_c0_g1;TRINITY_DN51457_c0_g2;TRINITY_DN53122_c3_g2;TRINITY_DN61805_c4_g1;TRINITY_DN65533_c3_g1;TRINITY_DN71412_c0_g1;TRINITY_DN72012_c6_g1;TRINITY_DN83432_c2_g3;TRINITY_DN84822_c7_g23;TRINITY_DN85779_c0_g1	K06943+K12619+K14553+K11130+K12619+K11108+K11131+K03097+K14539+K13288+K18532+K14548+K14556+K03115
Spliceosome	ko03040	30/1797 1.669449081803%	426/10259 4.15245150599474%	0.402039392728099	1	1	TRINITY_DN101600_c0_g1;TRINITY_DN119546_c0_g1;TRINITY_DN119907_c0_g1;TRINITY_DN120917_c1_g1;TRINITY_DN133704_c0_g1;TRINITY_DN150005_c0_g1;TRINITY_DN150925_c0_g1;TRINITY_DN166188_c0_g1;TRINITY_DN167146_c0_g1;TRINITY_DN21604_c0_g2;TRINITY_DN27143_c0_g1;TRINITY_DN30840_c0_g2;TRINITY_DN31336_c0_g1;TRINITY_DN38563_c0_g1;TRINITY_DN40211_c0_g2;TRINITY_DN4166_c0_g1;TRINITY_DN49584_c0_g1;TRINITY_DN50889_c…	K03283+K03283+K03283+K03283+K03283+K03283+K12876+K11086+K03283+K12811+K12873+K12872+K12830+K12812+K12837+K03283+K03283+K12865+K12843+K06063+K12829+K12856+K12890+K12900+K12815+K12859+K11087+K12900+K03283+K03283
Ribosome	ko03010	70/1797 3.89538119087368%	845/10259 8.23667024076421%	0.472931546002048	1	1	TRINITY_DN102146_c0_g1;TRINITY_DN103694_c0_g1;TRINITY_DN106626_c0_g1;TRINITY_DN117615_c0_g1;TRINITY_DN117801_c0_g2;TRINITY_DN1240_c0_g1;TRINITY_DN133942_c0_g2;TRINITY_DN134032_c0_g1;TRINITY_DN135944_c0_g1;TRINITY_DN145840_c0_g1;TRINITY_DN150229_c0_g1;TRINITY_DN151621_c0_g1;TRINITY_DN166179_c1_g1;TRINITY_DN166384_c0_g1;TRINITY_DN166656_c0_g1;TRINITY_DN169587_c0_g1;TRINITY_DN18694_c0_g1;TRINITY_DN2…	K02925+K02997+K02971+K02991+K02937+K02885+K02937+K02995+K02937+K02885+K02961+K02969+K02930+K02993+K02911+K02868+K02995+K02935+K02935+K02974+K02873+K02925+K02957+K02995+K02930+K02995+K02894+K02883+K02893+K02941+K02941+K02942+K02930+K02866+K02873+K02873+K02915+K02945+K02918+K02866+K02993+K02958+K02930+K02953+K02865+K02941+K02896+K02911+K02982+K02921+K02957+K02933+K02896+K02949+K02949+K02967+K02888+…
