# Supplementary material for: The key genes and pathways related to male sterility of eggplant revealed by comparative transcriptome analysis
Source: BMC Plant Biol. 2018 Sep 24;18:209. doi: 10.1186/s12870-018-1430-2 (PMC6154905; doi:10.1186/s12870-018-1430-2)
Supplement: Supplementary file 10 — Table S4. The genes in module “lightcyan”. (XLSX 173 kb) [file 12870_2018_1430_MOESM10_ESM.xlsx]

## Sheet: module lightcyan
Table S4 The genes in module lightcyan
#ID	Length	M-1-1_M-1-2_M-1-3_vs_MS-1-1_MS-1-2_MS-1-3_FDR	M-1-1_M-1-2_M-1-3_vs_MS-1-1_MS-1-2_MS-1-3_log2FC	M-1-1_M-1-2_M-1-3_vs_MS-1-1_MS-1-2_MS-1-3_regulated	M-2-1_M-2-2_M-2-3_vs_MS-2-1_MS-2-2_MS-2-3_FDR	M-2-1_M-2-2_M-2-3_vs_MS-2-1_MS-2-2_MS-2-3_log2FC	M-2-1_M-2-2_M-2-3_vs_MS-2-1_MS-2-2_MS-2-3_regulated	M-3-1_M-3-2_M-3-3_vs_MS-3-1_MS-3-2_MS-3-3_FDR	M-3-1_M-3-2_M-3-3_vs_MS-3-1_MS-3-2_MS-3-3_log2FC	M-3-1_M-3-2_M-3-3_vs_MS-3-1_MS-3-2_MS-3-3_regulated	COG_class	COG_class_annotation	GO_annotation	KEGG_annotation	KOG_class	KOG_class_annotation	Pfam_annotation	Swissprot_annotation	nr_annotation	gi_accession	Swissprot_ID	Pfam_id
TRINITY_DN10003_c0_g1	618.12	0.000221058	-0.465945	normal	8.11333e-14	-1.22538	down	2.33822e-22	-1.07618	down	[U]	Intracellular trafficking, secretion, and vesicular transport	Biological Process: intracellular protein transport (GO:0006886);; Biological Process: ER to Golgi vesicle-mediated transport (GO:0006888);; Molecular Function: zinc ion binding (GO:0008270);; Cellular Component: COPII vesicle coat (GO:0030127);;	K14006|1.24775e-179|rcu:RCOM_1648230|protein transport protein sec23, putative; K14006 protein transport protein SEC23 (A)	[U]	Intracellular trafficking, secretion, and vesicular transport	Sec23/Sec24 beta-sandwich domain;; Sec23/Sec24 helical domain;; Gelsolin repeat	Protein transport protein Sec23A OS=Homo sapiens GN=SEC23A PE=1 SV=2	PREDICTED: protein transport protein SEC23 [Solanum tuberosum]	gi|565385856|ref|XP_006358773.1|	--	PF08033.10;PF04815.13;PF00626.20
TRINITY_DN101303_c0_g1	1121.12	3.53557e-17	-0.33671	normal	3.61612e-15	-1.16727	down	1.2071e-211	-1.00234	down	--	--	Molecular Function: structural molecule activity (GO:0005198);; Biological Process: ER to Golgi vesicle-mediated transport (GO:0006888);; Biological Process: retrograde vesicle-mediated transport, Golgi to ER (GO:0006890);; Biological Process: intra-Golgi vesicle-mediated transport (GO:0006891);; Cellular Component: COPI vesicle coat (GO:0030126);;	K17268|0|vvi:100264563|coatomer subunit epsilon-like; K17268 coatomer protein complex, subunit epsilon (A)	[U]	Intracellular trafficking, secretion, and vesicular transport	Coatomer epsilon subunit;; Tetratricopeptide repeat;; Tetratricopeptide repeat	Coatomer subunit epsilon-1 OS=Arabidopsis thaliana GN=At1g30630 PE=2 SV=1	PREDICTED: coatomer subunit epsilon-1 [Solanum tuberosum]	gi|565372934|ref|XP_006353040.1|	--	PF04733.12;PF14559.4;PF07719.15
TRINITY_DN101334_c0_g1	1252.12	0.914622	-0.00607887	normal	2.87426e-08	-0.6907	normal	8.85918e-164	-1.12428	down	[C]	Energy production and conversion	Cellular Component: mitochondrial respiratory chain complex I (GO:0005747);; Biological Process: mitochondrial electron transport, NADH to ubiquinone (GO:0006120);; Biological Process: ubiquitin-dependent protein catabolic process (GO:0006511);; Biological Process: response to oxidative stress (GO:0006979);; Molecular Function: NADH dehydrogenase (ubiquinone) activity (GO:0008137);; Molecular Fun…	K03943|2.87042e-157|vvi:100242595|NADH dehydrogenase [ubiquinone] flavoprotein 2, mitochondrial; K03943 NADH dehydrogenase (ubiquinone) flavoprotein 2 [EC:1.6.5.3 1.6.99.3] (A)	[C]	Energy production and conversion	Thioredoxin-like [2Fe-2S] ferredoxin	NADH dehydrogenase [ubiquinone] flavoprotein 2, mitochondrial OS=Arabidopsis thaliana GN=At4g02580 PE=2 SV=3	PREDICTED: NADH dehydrogenase [ubiquinone] flavoprotein 2, mitochondrial [Solanum tuberosum]	gi|565366112|ref|XP_006349738.1|	--	PF01257.17
TRINITY_DN101364_c1_g1	1801.12	2.16217e-294	1.55378	up	0.000101363	-0.828664	normal	0	-1.3854	down	[P]	Inorganic ion transport and metabolism	Molecular Function: ATP binding (GO:0005524);; Cellular Component: plasma membrane (GO:0005886);; Biological Process: ATP biosynthetic process (GO:0006754);; Molecular Function: hydrogen-exporting ATPase activity, phosphorylative mechanism (GO:0008553);; Cellular Component: integral component of membrane (GO:0016021);; Molecular Function: metal ion binding (GO:0046872);; Biological Process: hydro…	K01535|0|rcu:RCOM_1643620|H(\+)-transporting atpase plant/fungi plasma membrane type, putative (EC:3.6.3.6); K01535 H+-transporting ATPase [EC:3.6.3.6] (A)	[P]	Inorganic ion transport and metabolism	E1-E2 ATPase;; haloacid dehalogenase-like hydrolase;; Cation transporter/ATPase, N-terminus;; Cation transport ATPase (P-type)	Plasma membrane ATPase 4 OS=Nicotiana plumbaginifolia GN=PMA4 PE=2 SV=1	plasma membrane H+-ATPase [Solanum lycopersicum]	gi|1621440|gb|AAB17186.1|	--	PF00122.18;PF00702.24;PF00690.24;PF13246.4
TRINITY_DN1014_c0_g1	9597.12	7.79482e-09	-0.169157	normal	5.73554e-20	-1.10383	down	0	-1.31446	down	[C]	Energy production and conversion	Cellular Component: mitochondrial respiratory chain complex I (GO:0005747);; Biological Process: ubiquitin-dependent protein catabolic process (GO:0006511);; Biological Process: response to oxidative stress (GO:0006979);; Molecular Function: NADH dehydrogenase (ubiquinone) activity (GO:0008137);; Molecular Function: electron carrier activity (GO:0009055);; Biological Process: pyrimidine ribonucle…	K03934|0|rcu:RCOM_0458390|NADH-ubiquinone oxidoreductase, putative (EC:1.6.5.3); K03934 NADH dehydrogenase (ubiquinone) Fe-S protein 1 [EC:1.6.5.3 1.6.99.3] (A)	[C]	Energy production and conversion	Mitochondrial degradasome RNA helicase subunit C terminal;; Helicase conserved C-terminal domain;; Molybdopterin oxidoreductase;; 2Fe-2S iron-sulfur cluster binding domain;; NADH-ubiquinone oxidoreductase-G iron-sulfur binding region;; NADH-ubiquinone oxidoreductase subunit G, C-terminal;; 2Fe-2S iron-sulfur cluster binding domain;; Nicastrin;; Peptidase family M28	NADH dehydrogenase [ubiquinone] iron-sulfur protein 1, mitochondrial OS=Solanum tuberosum PE=2 SV=1	PREDICTED: ATP-dependent RNA helicase SUV3L, mitochondrial [Solanum pennellii]	gi|970059696|ref|XP_015056597.1|	--	PF12513.6;PF00271.29;PF00384.20;PF13510.4;PF10588.7;PF09326.9;PF00111.25;PF05450.13;PF04389.15
TRINITY_DN101514_c0_g1	1064.12	0.0283778	-0.258162	normal	4.2739e-11	-1.14877	down	5.75749e-35	-1.101	down	[S]	Function unknown	Cellular Component: plasma membrane (GO:0005886);; Cellular Component: integral component of membrane (GO:0016021);;	--	[S]	Function unknown	SNARE associated Golgi protein	TVP38/TMEM64 family membrane protein slr0305 OS=Synechocystis sp. (strain PCC 6803 / Kazusa) GN=slr0305 PE=3 SV=1	PREDICTED: uncharacterized protein LOC104223757 [Nicotiana sylvestris]	gi|698566659|ref|XP_009773558.1|	--	PF09335.9
TRINITY_DN101533_c0_g1	745.12	0.00502688	-0.171357	normal	3.28951e-25	-1.30984	down	2.24959e-95	-1.03078	down	--	--	Cellular Component: mitochondrial respiratory chain complex I (GO:0005747);; Cellular Component: vacuolar membrane (GO:0005774);; Biological Process: glycolytic process (GO:0006096);; Biological Process: ubiquitin-dependent protein catabolic process (GO:0006511);; Biological Process: aerobic respiration (GO:0009060);; Cellular Component: chloroplast (GO:0009507);; Biological Process: photorespira…	--	--	--	--	--	PREDICTED: uncharacterized protein LOC102598741 [Solanum tuberosum]	gi|565372057|ref|XP_006352615.1|	--	--
TRINITY_DN101764_c0_g1	898.12	1.06535e-07	1.64147	up	4.9919e-06	-1.68326	down	9.82191e-61	-3.97437	down	--	--	Biological Process: seed oilbody biogenesis (GO:0010344);; Cellular Component: monolayer-surrounded lipid storage body (GO:0012511);; Cellular Component: integral component of membrane (GO:0016021);; Biological Process: lipid storage (GO:0019915);; Biological Process: response to freezing (GO:0050826);;	--	--	--	Oleosin	Oleosin 21.2 kDa OS=Arabidopsis thaliana GN=At5g40420 PE=1 SV=1	PREDICTED: oleosin 18.2 kDa-like [Solanum pennellii]	gi|970016140|ref|XP_015069164.1|	--	PF01277.15
TRINITY_DN101798_c0_g1	1438.12	0.101053	-0.118214	normal	9.71241e-11	-0.927347	normal	7.65169e-129	-1.28923	down	--	--	Cellular Component: integral component of membrane (GO:0016021);; Molecular Function: oxidoreductase activity (GO:0016491);;	K14003|2.09106e-132|vvi:100242169|SEC12-like protein 2; K14003 prolactin regulatory element-binding protein (A)	[U]	Intracellular trafficking, secretion, and vesicular transport	WD domain, G-beta repeat;; Anaphase-promoting complex subunit 4 WD40 domain	SEC12-like protein 2 OS=Arabidopsis thaliana GN=STL2P PE=1 SV=4	PREDICTED: SEC12-like protein 2 [Solanum tuberosum]	gi|565394760|ref|XP_006363024.1|	--	PF00400.30;PF12894.5
TRINITY_DN101831_c0_g1	845.12	0.000308849	-0.461404	normal	3.81448e-08	-1.04065	down	5.78933e-58	-1.84917	down	--	--	--	--	--	--	Gamma-glutamyl cyclotransferase, AIG2-like	AIG2-like protein OS=Arabidopsis thaliana GN=At5g39720 PE=1 SV=1	PREDICTED: AIG2-like protein [Solanum tuberosum]	gi|565381330|ref|XP_006357027.1|	--	PF06094.10
TRINITY_DN101863_c0_g1	2916.12	0	-2.25804	down	4.73174e-12	-1.26358	down	0	-1.42431	down	[C]	Energy production and conversion	Molecular Function: dihydrolipoyl dehydrogenase activity (GO:0004148);; Cellular Component: cell (GO:0005623);; Biological Process: cell redox homeostasis (GO:0045454);; Molecular Function: flavin adenine dinucleotide binding (GO:0050660);; Biological Process: oxidation-reduction process (GO:0055114);;	K00382|0|ath:AT3G16950|LPD1; lipoamide dehydrogenase 1; K00382 dihydrolipoamide dehydrogenase [EC:1.8.1.4] (A)	[C]	Energy production and conversion	Pyridine nucleotide-disulphide oxidoreductase;; Pyridine nucleotide-disulphide oxidoreductase, dimerisation domain;; Pyridine nucleotide-disulphide oxidoreductase;; FAD binding domain;; Glucose inhibited division protein A	Dihydrolipoyl dehydrogenase 1, chloroplastic OS=Arabidopsis thaliana GN=LPD1 PE=2 SV=1	PREDICTED: dihydrolipoyl dehydrogenase 2, chloroplastic-like [Solanum pennellii]	gi|970000873|ref|XP_015055489.1|	--	PF07992.12;PF02852.20;PF00070.25;PF00890.22;PF01134.20
TRINITY_DN101961_c2_g1	886.12	1.13611e-09	-0.330266	normal	4.45659e-22	-1.35535	down	2.32837e-155	-1.27782	down	--	--	Biological Process: phosphatidylinositol biosynthetic process (GO:0006661);; Cellular Component: chloroplast (GO:0009507);; Cellular Component: integral component of membrane (GO:0016021);;	--	[S]	Function unknown	Uncharacterised protein family (UPF0139)	Protein Asterix OS=Arabidopsis thaliana GN=At5g07960 PE=3 SV=1	PREDICTED: protein Asterix [Solanum pennellii]	gi|970032120|ref|XP_015077358.1|	--	PF03669.11
TRINITY_DN101991_c0_g1	1019.12	0.423806	0.0946939	normal	2.02847e-12	-1.11673	down	4.50336e-35	-1.03068	down	[T]	Signal transduction mechanisms	Biological Process: metabolic process (GO:0008152);; Molecular Function: hydrolase activity (GO:0016787);;	--	[TR]	--	Calcineurin-like phosphoesterase	--	PREDICTED: uncharacterized protein LOC102591403 [Solanum tuberosum]	gi|565348313|ref|XP_006341158.1|	--	PF00149.26
TRINITY_DN102023_c0_g1	1584.12	1.78801e-32	1.91783	up	4.03273e-44	-3.68705	down	6.98916e-136	-6.78223	down	--	--	Molecular Function: methyltransferase activity (GO:0008168);; Biological Process: methylation (GO:0032259);;	K18848|0|rcu:RCOM_0546890|Benzoate carboxyl methyltransferase, putative (EC:2.1.1.141); K18848 indole-3-acetate O-methyltransferase [EC:2.1.1.278] (A)	--	--	SAM dependent carboxyl methyltransferase	Indole-3-acetate O-methyltransferase 1 OS=Arabidopsis thaliana GN=IAMT1 PE=1 SV=1	PREDICTED: indole-3-acetate O-methyltransferase 1-like [Solanum tuberosum]	gi|565356024|ref|XP_006344874.1|	--	PF03492.13
TRINITY_DN102282_c0_g1	1574.12	3.36164e-10	-0.532432	normal	3.34337e-64	-2.3544	down	1.14889e-258	-2.23607	down	[O]	Posttranslational modification, protein turnover, chaperones	Molecular Function: thioredoxin-disulfide reductase activity (GO:0004791);; Cellular Component: cytoplasm (GO:0005737);; Biological Process: removal of superoxide radicals (GO:0019430);; Biological Process: oxidation-reduction process (GO:0055114);;	K00384|0|vvi:100263578|thioredoxin reductase NTRB-like; K00384 thioredoxin reductase (NADPH) [EC:1.8.1.9] (A)	[O]	Posttranslational modification, protein turnover, chaperones	Pyridine nucleotide-disulphide oxidoreductase;; Pyridine nucleotide-disulphide oxidoreductase;; Pyridine nucleotide-disulphide oxidoreductase;; HI0933-like protein;; Putative NAD(P)-binding;; Glucose inhibited division protein A	Thioredoxin reductase 2 OS=Arabidopsis thaliana GN=NTR2 PE=2 SV=2	PREDICTED: thioredoxin reductase 2-like [Solanum lycopersicum]	gi|460377440|ref|XP_004234501.1|	--	PF07992.12;PF13738.4;PF00070.25;PF03486.12;PF13241.4;PF01134.20
TRINITY_DN102475_c0_g1	2238.12	2.64385e-114	-4.6424	down	3.32837e-43	-3.92118	down	4.17275e-133	-4.59697	down	--	--	Molecular Function: cysteine-type endopeptidase activity (GO:0004197);; Cellular Component: vacuole (GO:0005773);; Biological Process: vacuolar protein processing (GO:0006624);; Cellular Component: integral component of membrane (GO:0016021);; Biological Process: proteolysis involved in cellular protein catabolic process (GO:0051603);;	--	[O]	Posttranslational modification, protein turnover, chaperones	Peptidase C13 family;; Caspase domain	Vacuolar-processing enzyme OS=Glycine max PE=2 SV=1	PREDICTED: vacuolar-processing enzyme beta-isozyme [Solanum tuberosum]	gi|565378091|ref|XP_006355496.1|	--	PF01650.16;PF00656.20
TRINITY_DN102593_c0_g1	2035.12	0.000127454	-0.410724	normal	5.25752e-07	-0.882871	normal	7.34657e-33	-1.17877	down	--	--	Biological Process: lipid metabolic process (GO:0006629);; Molecular Function: hydrolase activity (GO:0016787);;	--	--	--	Lipase (class 3);; Protein kinase domain;; Protein tyrosine kinase	GDSL esterase/lipase At4g10955 OS=Arabidopsis thaliana GN=At4g10955 PE=2 SV=1	PREDICTED: GDSL esterase/lipase At4g10955-like [Solanum tuberosum]	gi|565353865|ref|XP_006343842.1|	--	PF01764.23;PF00069.23;PF07714.15
TRINITY_DN102745_c0_g1	582.12	2.43575e-08	-1.04277	down	4.53823e-27	-7.88426	down	9.30392e-20	-8.62168	down	--	--	--	--	--	--	Ubiquitin family	--	PREDICTED: uncharacterized protein LOC102580147 [Solanum tuberosum]	gi|565351540|ref|XP_006342714.1|	--	PF00240.21
TRINITY_DN103517_c0_g1	223.17	0.030763	0.718032	normal	1.82026e-16	-3.09054	down	9.14995e-16	-2.26916	down	--	--	Molecular Function: aspartic-type endopeptidase activity (GO:0004190);; Biological Process: proteolysis (GO:0006508);; Cellular Component: integral component of membrane (GO:0016021);;	--	[R]	General function prediction only	--	Signal peptide peptidase-like 4 OS=Arabidopsis thaliana GN=SPPL4 PE=2 SV=1	PREDICTED: signal peptide peptidase-like 4 isoform X1 [Solanum tuberosum]	gi|565397124|ref|XP_006364152.1|	--	--
TRINITY_DN105160_c0_g1	374.13	0.939116	-0.0514065	normal	0.206335	-0.720701	normal	0.000631269	-1.46602	down	--	--	Molecular Function: DNA binding (GO:0003677);;	--	--	--	--	--	PREDICTED: uncharacterized protein LOC107059761 [Solanum tuberosum]	gi|971542278|ref|XP_015162155.1|	--	--
TRINITY_DN105743_c0_g1	1685.12	4.9091e-12	-4.27675	down	1.4392e-19	-4.73727	down	2.2757e-20	-4.37118	down	--	--	Cellular Component: integral component of membrane (GO:0016021);;	--	--	--	Glycosyltransferase family 92;; Glycosyl transferase family 2	UPF0392 protein RCOM_0530710 OS=Ricinus communis GN=RCOM_0530710 PE=3 SV=1	PREDICTED: UPF0392 protein RCOM_0530710-like [Solanum lycopersicum]	gi|460385884|ref|XP_004238630.1|	--	PF01697.25;PF13704.4
TRINITY_DN106113_c0_g1	1139.12	0.267977	0.633001	normal	3.22058e-19	-5.2592	down	5.71364e-14	-7.4604	down	--	--	Molecular Function: ubiquitin-protein transferase activity (GO:0004842);; Biological Process: protein ubiquitination (GO:0016567);; Cellular Component: Cul3-RING ubiquitin ligase complex (GO:0031463);;	--	[R]	General function prediction only	Kelch motif;; Protein of unknown function (DUF1668)	F-box/kelch-repeat protein SKIP25 OS=Arabidopsis thaliana GN=SKIP25 PE=1 SV=1	PREDICTED: F-box/kelch-repeat protein SKIP25-like [Solanum tuberosum]	gi|565376154|ref|XP_006354577.1|	--	PF01344.23;PF07893.11
TRINITY_DN11080_c0_g1	662.85	0.0920592	0.353179	normal	0.000421615	-1.06358	down	4.59579e-11	-1.09541	down	--	--	Molecular Function: protein kinase activity (GO:0004672);; Molecular Function: ATP binding (GO:0005524);; Biological Process: protein phosphorylation (GO:0006468);; Cellular Component: integral component of membrane (GO:0016021);;	--	--	--	Leucine rich repeat;; Leucine Rich repeats (2 copies);; Leucine Rich Repeat;; Leucine rich repeat N-terminal domain	Protein STRUBBELIG-RECEPTOR FAMILY 3 OS=Arabidopsis thaliana GN=SRF3 PE=2 SV=1	PREDICTED: protein STRUBBELIG-RECEPTOR FAMILY 3 [Nicotiana sylvestris]	gi|698546095|ref|XP_009767606.1|	--	PF13855.4;PF12799.5;PF00560.31;PF08263.10
TRINITY_DN1116_c0_g1	726.12	0.0179412	-0.773379	normal	0.025162	-0.971798	normal	4.85664e-12	-2.21165	down	--	--	--	--	--	--	--	--	--	--	--	--
TRINITY_DN1116_c0_g2	725.12	1.09138e-24	-0.780312	normal	8.76485e-11	-1.18263	down	9.03767e-298	-2.44954	down	--	--	--	--	--	--	--	--	--	--	--	--
TRINITY_DN11317_c0_g1	835.12	--	--	--	1.13057e-13	-5.04147	down	1.02613e-12	-7.16833	down	--	--	--	--	--	--	--	--	PREDICTED: lysosomal beta glucosidase-like [Beta vulgaris subsp. vulgaris]	gi|731348444|ref|XP_010685489.1|	--	--
TRINITY_DN117533_c1_g1	1176.12	0	-3.18559	down	1.23124e-84	-2.18373	down	0	-1.82532	down	--	--	Molecular Function: methyltransferase activity (GO:0008168);; Biological Process: methylation (GO:0032259);;	--	--	--	SAM dependent carboxyl methyltransferase	Salicylate carboxymethyltransferase OS=Clarkia breweri GN=SAMT PE=1 SV=1	salicylic acid/benzoic acid carboxyl methyltransferase [Datura wrightii]	gi|134303371|gb|ABO71015.1|	--	PF03492.13
TRINITY_DN117557_c0_g1	1404.12	2.29858e-251	-5.27484	down	1.8968e-266	-6.89876	down	0	-3.17667	down	--	--	Biological Process: flavonoid biosynthetic process (GO:0009813);; Molecular Function: naringenin-chalcone synthase activity (GO:0016210);;	K00660|0|vvi:100258106|CHS3; chalcone synthase; K00660 chalcone synthase [EC:2.3.1.74] (A)	--	--	Chalcone and stilbene synthases, N-terminal domain;; Chalcone and stilbene synthases, C-terminal domain;; 3-Oxoacyl-[acyl-carrier-protein (ACP)] synthase III C terminal;; FAE1/Type III polyketide synthase-like protein;; 3-Oxoacyl-[acyl-carrier-protein (ACP)] synthase III	Chalcone synthase 2 OS=Solanum lycopersicum GN=CHS2 PE=2 SV=2	chalcone synthase [Iochroma cyaneum]	gi|723634339|gb|AIY22756.1|	--	PF00195.17;PF02797.13;PF08541.8;PF08392.10;PF08545.8
TRINITY_DN117584_c0_g1	1141.12	0.782283	-0.0315549	normal	4.47625e-07	-0.898985	normal	3.71175e-48	-1.19063	down	[O]	Posttranslational modification, protein turnover, chaperones	Molecular Function: iron ion binding (GO:0005506);; Cellular Component: mitochondrion (GO:0005739);; Biological Process: iron-sulfur cluster assembly (GO:0016226);; Molecular Function: iron-sulfur cluster binding (GO:0051536);;	--	[O]	Posttranslational modification, protein turnover, chaperones	Scaffold protein Nfu/NifU N terminal;; NifU-like domain	NifU-like protein 4, mitochondrial OS=Arabidopsis thaliana GN=NIFU4 PE=2 SV=1	PREDICTED: nifU-like protein 4, mitochondrial [Solanum lycopersicum]	gi|460409098|ref|XP_004249977.1|	--	PF08712.9;PF01106.15
TRINITY_DN117618_c0_g1	2544.12	0.0118337	-0.140674	normal	4.35154e-16	-1.1074	down	7.62403e-133	-1.20005	down	--	--	Biological Process: retrograde transport, vesicle recycling within Golgi (GO:0000301);; Cellular Component: endoplasmic reticulum (GO:0005783);; Cellular Component: cytosol (GO:0005829);; Biological Process: exocytosis (GO:0006887);; Biological Process: retrograde vesicle-mediated transport, Golgi to ER (GO:0006890);; Biological Process: Golgi organization (GO:0007030);; Cellular Component: Golgi…	--	[U]	Intracellular trafficking, secretion, and vesicular transport	COG4 transport protein;; RINT-1 / TIP-1 family	Conserved oligomeric Golgi complex subunit 4 OS=Arabidopsis thaliana GN=COG4 PE=2 SV=1	PREDICTED: conserved oligomeric Golgi complex subunit 4 [Solanum tuberosum]	gi|565402618|ref|XP_006366770.1|	--	PF08318.10;PF04437.11
TRINITY_DN117740_c0_g2	1946.12	0.767884	-0.0250651	normal	4.89602e-12	-1.09588	down	3.39016e-210	-1.43826	down	[E]	Amino acid transport and metabolism	Molecular Function: L-aspartate:2-oxoglutarate aminotransferase activity (GO:0004069);; Cellular Component: mitochondrion (GO:0005739);; Biological Process: cellular amino acid metabolic process (GO:0006520);; Cellular Component: chloroplast stroma (GO:0009570);; Biological Process: ethylene biosynthetic process (GO:0009693);; Cellular Component: chloroplast envelope (GO:0009941);; Cellular Compo…	--	[E]	Amino acid transport and metabolism	Aminotransferase class I and II	Aspartate aminotransferase, chloroplastic OS=Arabidopsis thaliana GN=ASP5 PE=1 SV=2	PREDICTED: aspartate aminotransferase, chloroplastic-like isoform X1 [Solanum tuberosum]	gi|565357613|ref|XP_006345635.1|	--	PF00155.19
TRINITY_DN117850_c0_g1	1867.12	8.49723e-27	0.83784	normal	4.61296e-22	-2.48456	down	0	-4.28149	down	--	--	Molecular Function: hydrolase activity, hydrolyzing O-glycosyl compounds (GO:0004553);; Biological Process: carbohydrate metabolic process (GO:0005975);;	--	--	--	Glycosyl hydrolases family 17;; X8 domain	Glucan endo-1,3-beta-glucosidase 13 OS=Arabidopsis thaliana GN=At5g56590 PE=1 SV=1	PREDICTED: glucan endo-1,3-beta-glucosidase 14-like [Solanum tuberosum]	gi|565356007|ref|XP_006344866.1|	--	PF00332.16;PF07983.11
TRINITY_DN117851_c1_g1	266.14	0.851693	-0.053123	normal	6.19692e-10	-1.35122	down	6.96256e-21	-1.48582	down	--	--	Molecular Function: structural constituent of ribosome (GO:0003735);; Cellular Component: nucleus (GO:0005634);; Cellular Component: ribosome (GO:0005840);; Biological Process: translation (GO:0006412);; Cellular Component: integral component of membrane (GO:0016021);;	--	[J]	Translation, ribosomal structure and biogenesis	Ubiquitin family;; Ubiquitin-2 like Rad60 SUMO-like;; Ubiquitin-like domain	Ubiquitin-60S ribosomal protein L40 OS=Brassica rapa subsp. pekinensis PE=2 SV=2	putative ubiquitin-60s ribosomal protein l40 fusion protein [Rosellinia necatrix]	gi|949394469|dbj|GAP82952.1|	--	PF00240.21;PF11976.6;PF14560.4
TRINITY_DN117960_c0_g1	1253.12	0.0665304	-0.566569	normal	1.20968e-10	-1.67664	down	6.62851e-88	-5.25218	down	--	--	Biological Process: cellular protein modification process (GO:0006464);; Biological Process: phosphate-containing compound metabolic process (GO:0006796);; Biological Process: signal transduction (GO:0007165);; Biological Process: response to bacterium (GO:0009617);; Biological Process: aromatic compound biosynthetic process (GO:0019438);; Biological Process: regulation of cellular metabolic proc…	--	--	--	Plant protein of unknown function (DUF868)	--	PREDICTED: uncharacterized protein LOC102595714 [Solanum tuberosum]	gi|565348505|ref|XP_006341253.1|	--	PF05910.10
TRINITY_DN118034_c0_g1	4611.12	2.59942e-15	-0.77442	normal	0.000182838	-0.680448	normal	2.51236e-49	-1.36078	down	--	--	Molecular Function: sequence-specific DNA binding transcription factor activity (GO:0003700);; Biological Process: regulation of transcription, DNA-templated (GO:0006355);;	--	--	--	GRAS domain family	Scarecrow-like protein 23 OS=Arabidopsis thaliana GN=SCL23 PE=1 SV=1	PREDICTED: scarecrow-like protein 23 [Solanum pennellii]	gi|970043290|ref|XP_015083043.1|	--	PF03514.12
TRINITY_DN118153_c0_g1	1793.12	0.0142013	-0.347769	normal	1.81419e-11	-1.33389	down	2.62963e-139	-2.02627	down	[H]	Coenzyme transport and metabolism	Molecular Function: dimethylallyltranstransferase activity (GO:0004161);; Molecular Function: farnesyltranstransferase activity (GO:0004311);; Molecular Function: geranyltranstransferase activity (GO:0004337);; Cellular Component: chloroplast (GO:0009507);; Biological Process: carotenoid biosynthetic process (GO:0016117);; Biological Process: geranyl diphosphate biosynthetic process (GO:0033384);…	K13789|3.29446e-146|vvi:100257359|geranylgeranyl pyrophosphate synthase, chloroplastic; K13789 geranylgeranyl diphosphate synthase, type II [EC:2.5.1.1 2.5.1.10 2.5.1.29] (A)	[H]	Coenzyme transport and metabolism	Polyprenyl synthetase	Geranylgeranyl pyrophosphate synthase, chloroplastic OS=Capsicum annuum GN=GGPS1 PE=3 SV=1	PREDICTED: geranylgeranyl pyrophosphate synthase, chloroplastic-like [Nicotiana tomentosiformis]	gi|697171377|ref|XP_009594616.1|	--	PF00348.15
TRINITY_DN118201_c0_g1	1680.12	0.362019	-0.0595318	normal	1.97657e-17	-0.91016	normal	5.62197e-134	-1.23329	down	[E]	Amino acid transport and metabolism	Cellular Component: mitochondrion (GO:0005739);; Cellular Component: cytosol (GO:0005829);; Biological Process: gluconeogenesis (GO:0006094);; Biological Process: glycolytic process (GO:0006096);; Molecular Function: 1-aminocyclopropane-1-carboxylate deaminase activity (GO:0008660);; Cellular Component: chloroplast (GO:0009507);; Biological Process: response to salt stress (GO:0009651);; Biologic…	--	--	--	Pyridoxal-phosphate dependent enzyme	Putative D-cysteine desulfhydrase 1, mitochondrial OS=Oryza sativa subsp. japonica GN=Os02g0773300 PE=2 SV=2	PREDICTED: putative D-cysteine desulfhydrase 1, mitochondrial isoform X1 [Solanum tuberosum]	gi|565397624|ref|XP_006364388.1|	--	PF00291.23
TRINITY_DN118290_c2_g1	1101.12	5.53828e-49	1.7751	up	1.1454e-44	-1.70078	down	5.58104e-126	-1.53124	down	--	--	--	--	--	--	--	--	PREDICTED: uncharacterized protein LOC107018461 [Solanum pennellii]	gi|970026254|ref|XP_015074437.1|	--	--
TRINITY_DN118491_c0_g1	1585.12	0.674109	-0.0487031	normal	3.36201e-20	-1.38925	down	2.93406e-50	-1.14532	down	--	--	--	--	--	--	--	--	PREDICTED: uncharacterized protein LOC102603770 [Solanum tuberosum]	gi|565382683|ref|XP_006357662.1|	--	--
TRINITY_DN118527_c0_g1	1440.12	0.000215187	-0.345834	normal	1.84741e-09	-1.06784	down	2.49501e-41	-1.21232	down	--	--	--	--	--	--	Stress responsive A/B Barrel Domain	--	PREDICTED: uncharacterized protein LOC107026274 [Solanum pennellii]	gi|970042551|ref|XP_015082668.1|	--	PF07876.10
TRINITY_DN11859_c0_g1	1112.01	0.328902	0.118637	normal	1.82973e-07	-0.837154	normal	8.26045e-44	-1.06524	down	[J]	Translation, ribosomal structure and biogenesis	Biological Process: pseudouridine synthesis (GO:0001522);; Molecular Function: RNA binding (GO:0003723);; Biological Process: one-carbon metabolic process (GO:0006730);; Biological Process: tRNA processing (GO:0008033);; Molecular Function: pseudouridine synthase activity (GO:0009982);;	K06173|1.84303e-154|vvi:100254503|tRNA pseudouridine synthase-like 1; K06173 tRNA pseudouridine38-40 synthase [EC:5.4.99.12] (A)	[AJ]	--	tRNA pseudouridine synthase	tRNA pseudouridine synthase A 1 OS=Protochlamydia amoebophila (strain UWE25) GN=truA1 PE=3 SV=1	PREDICTED: tRNA pseudouridine synthase A 1 [Solanum pennellii]	gi|970031212|ref|XP_015076893.1|	--	PF01416.18
TRINITY_DN11874_c1_g1	1449.12	0.00101612	-0.11975	normal	1.19311e-26	-1.49421	down	0	-1.54139	down	[C]	Energy production and conversion	Biological Process: response to reactive oxygen species (GO:0000302);; Cellular Component: mitochondrial proton-transporting ATP synthase complex (GO:0005753);; Cellular Component: plasma membrane (GO:0005886);; Biological Process: ubiquitin-dependent protein catabolic process (GO:0006511);; Molecular Function: zinc ion binding (GO:0008270);; Cellular Component: chloroplast (GO:0009507);; Biologi…	K02137|7.10206e-93|vvi:100241422|ATP synthase subunit O, mitochondrial; K02137 F-type H+-transporting ATPase subunit O (A)	[C]	Energy production and conversion	ATP synthase delta (OSCP) subunit	ATP synthase subunit O, mitochondrial OS=Ipomoea batatas PE=1 SV=1	PREDICTED: ATP synthase subunit O, mitochondrial [Solanum pennellii]	gi|970003887|ref|XP_015062724.1|	--	PF00213.16
TRINITY_DN118764_c0_g1	569.12	0.105728	-0.0944914	normal	6.71336e-22	-1.27442	down	5.18521e-230	-1.57788	down	--	--	Cellular Component: nucleus (GO:0005634);; Cellular Component: mitochondrial respiratory chain complex I (GO:0005747);; Cellular Component: mitochondrial intermembrane space (GO:0005758);; Biological Process: photorespiration (GO:0009853);; Biological Process: oxidation-reduction process (GO:0055114);;	K03938|3.97947e-41|ath:AT3G62790|NADH dehydrogenase (ubiquinone) Fe-S protein 5; K03938 NADH dehydrogenase (ubiquinone) Fe-S protein 5 (A)	--	--	NADH:ubiquinone oxidoreductase, NDUFS5-15kDa	NADH dehydrogenase [ubiquinone] iron-sulfur protein 5-B OS=Arabidopsis thaliana GN=At3g62790 PE=3 SV=1	PREDICTED: NADH dehydrogenase [ubiquinone] iron-sulfur protein 5-B-like [Nicotiana tomentosiformis]	gi|697159864|ref|XP_009588700.1|	--	PF10200.7
TRINITY_DN11885_c0_g1	397.12	--	--	--	3.57557e-05	-3.20484	down	2.20145e-08	-4.10717	down	[G]	Carbohydrate transport and metabolism	Molecular Function: beta-galactosidase activity (GO:0004565);; Cellular Component: cell wall (GO:0005618);; Biological Process: carbohydrate metabolic process (GO:0005975);; Molecular Function: carbohydrate binding (GO:0030246);;	--	[G]	Carbohydrate transport and metabolism	Glycosyl hydrolases family 35;; Beta-galactosidase	Beta-galactosidase OS=Solanum lycopersicum PE=1 SV=1	PREDICTED: beta-galactosidase [Solanum tuberosum]	gi|565352108|ref|XP_006342989.1|	--	PF01301.17;PF02449.13
TRINITY_DN11885_c0_g2	396.12	0.879008	-0.107953	normal	3.04488e-14	-2.8694	down	1.04154e-50	-3.00318	down	[G]	Carbohydrate transport and metabolism	Molecular Function: beta-galactosidase activity (GO:0004565);; Cellular Component: cell wall (GO:0005618);; Biological Process: carbohydrate metabolic process (GO:0005975);; Molecular Function: carbohydrate binding (GO:0030246);;	--	[G]	Carbohydrate transport and metabolism	Glycosyl hydrolases family 35;; Beta-galactosidase	Beta-galactosidase OS=Solanum lycopersicum PE=1 SV=1	PREDICTED: beta-galactosidase [Solanum tuberosum]	gi|565352108|ref|XP_006342989.1|	--	PF01301.17;PF02449.13
TRINITY_DN118865_c0_g1	612.12	0.801653	-0.0669081	normal	3.46045e-06	-1.37848	down	9.4044e-09	-1.15604	down	[R]	General function prediction only	Cellular Component: endoplasmic reticulum (GO:0005783);; Biological Process: auxin metabolic process (GO:0009850);; Molecular Function: IAA-Phe conjugate hydrolase activity (GO:0010210);; Molecular Function: IAA-Leu conjugate hydrolase activity (GO:0010211);; Biological Process: para-aminobenzoic acid metabolic process (GO:0046482);;	--	--	--	Peptidase family M20/M25/M40	IAA-amino acid hydrolase ILR1 OS=Arabidopsis thaliana GN=ILR1 PE=1 SV=2	PREDICTED: IAA-amino acid hydrolase ILR1-like 3 [Solanum lycopersicum]	gi|460390893|ref|XP_004241059.1|	--	PF01546.26
TRINITY_DN119093_c1_g1	214.18	0.829784	0.104037	normal	0.0944314	-0.649943	normal	1.16436e-09	-1.90668	down	--	--	Molecular Function: aspartate kinase activity (GO:0004072);; Biological Process: aspartate family amino acid biosynthetic process (GO:0009067);; Biological Process: phosphorylation (GO:0016310);; Molecular Function: oxidoreductase activity (GO:0016491);; Molecular Function: amino acid binding (GO:0016597);; Molecular Function: NADP binding (GO:0050661);; Biological Process: oxidation-reduction pr…	K12524|5.49375e-18|vvi:100258602|bifunctional aspartokinase/homoserine dehydrogenase 1, chloroplastic-like; K12524 bifunctional aspartokinase / homoserine dehydrogenase 1 [EC:2.7.2.4 1.1.1.3] (A)	--	--	--	Bifunctional aspartokinase/homoserine dehydrogenase, chloroplastic (Fragment) OS=Daucus carota PE=1 SV=1	PREDICTED: bifunctional aspartokinase/homoserine dehydrogenase 1, chloroplastic-like [Solanum tuberosum]	gi|565380270|ref|XP_006356527.1|	--	--
TRINITY_DN119120_c0_g1	759.12	--	--	--	1.00768e-50	-7.95736	down	1.33456e-95	-7.6125	down	--	--	--	--	--	--	--	--	--	--	--	--
TRINITY_DN11970_c0_g1	1384.12	0.000159737	-0.30119	normal	2.8097e-05	-0.642072	normal	3.98809e-51	-1.00392	down	--	--	Cellular Component: mitochondrion (GO:0005739);; Cellular Component: endoplasmic reticulum (GO:0005783);; Biological Process: glucose catabolic process (GO:0006007);; Biological Process: intracellular protein transport (GO:0006886);; Cellular Component: integral component of membrane (GO:0016021);;	--	--	--	--	--	PREDICTED: uncharacterized protein LOC101253957 [Solanum lycopersicum]	gi|460409489|ref|XP_004250171.1|	--	--
TRINITY_DN119771_c0_g1	1611.12	1.5167e-12	-2.14041	down	6.13463e-32	-7.03277	down	2.87118e-36	-8.05215	down	--	--	Molecular Function: ubiquitin-protein transferase activity (GO:0004842);; Cellular Component: nucleus (GO:0005634);; Molecular Function: zinc ion binding (GO:0008270);; Biological Process: protein ubiquitination (GO:0016567);; Biological Process: regulation of defense response (GO:0031347);;	--	[O]	Posttranslational modification, protein turnover, chaperones	Zinc finger, C3HC4 type (RING finger)	BOI-related E3 ubiquitin-protein ligase 1 OS=Arabidopsis thaliana GN=BRG1 PE=1 SV=1	PREDICTED: probable BOI-related E3 ubiquitin-protein ligase 2 [Solanum tuberosum]	gi|971574643|ref|XP_006360904.2|	--	PF13920.4
TRINITY_DN11977_c0_g1	1252.12	6.12744e-05	-1.8785	down	1.07801e-120	-4.16684	down	8.7789e-134	-1.78506	down	--	--	Molecular Function: DNA binding (GO:0003677);; Molecular Function: sequence-specific DNA binding transcription factor activity (GO:0003700);; Biological Process: regulation of transcription, DNA-templated (GO:0006355);;	--	--	--	Dof domain, zinc finger	Dof zinc finger protein DOF1.2 OS=Arabidopsis thaliana GN=DOF1.2 PE=2 SV=1	PREDICTED: dof zinc finger protein DOF2.1-like [Solanum tuberosum]	gi|971578246|ref|XP_015158674.1|	--	PF02701.13
TRINITY_DN12005_c0_g1	372.13	--	--	--	1.15871e-19	-7.11379	down	6.89828e-20	-6.78128	down	--	--	Cellular Component: integral component of membrane (GO:0016021);; Molecular Function: oxidoreductase activity (GO:0016491);; Biological Process: oxidation-reduction process (GO:0055114);;	--	[PQ]	--	--	Ferric reduction oxidase 2 OS=Arabidopsis thaliana GN=FRO2 PE=1 SV=2	PREDICTED: ferric reduction oxidase 2-like [Solanum tuberosum]	gi|565345053|ref|XP_006339613.1|	--	--
TRINITY_DN12043_c1_g4	547.12	0.979159	0.0440779	normal	0.04165	-1.37625	normal	1.25391e-05	-1.17544	down	[J]	Translation, ribosomal structure and biogenesis	Molecular Function: translation initiation factor activity (GO:0003743);; Molecular Function: translation elongation factor activity (GO:0003746);; Biological Process: translational initiation (GO:0006413);; Biological Process: translational frameshifting (GO:0006452);; Molecular Function: ribosome binding (GO:0043022);; Biological Process: positive regulation of translational elongation (GO:0045…	--	[J]	Translation, ribosomal structure and biogenesis	Eukaryotic elongation factor 5A hypusine, DNA-binding OB fold	Eukaryotic translation initiation factor 5A-2 OS=Solanum lycopersicum PE=2 SV=1	eukaryotic translation initiation factor 5A-2 [Solanum lycopersicum]	gi|350536449|ref|NP_001234503.1|	--	PF01287.18
TRINITY_DN120579_c0_g1	964.12	5.26658e-16	-4.97932	down	1.9551e-22	-4.164	down	5.4654e-20	-3.44148	down	--	--	Molecular Function: DNA binding (GO:0003677);; Biological Process: regulation of transcription, DNA-templated (GO:0006355);;	--	--	--	Dof domain, zinc finger	Dof zinc finger protein DOF5.8 OS=Arabidopsis thaliana GN=DOF5.8 PE=2 SV=1	PREDICTED: dof zinc finger protein DOF4.2-like [Nicotiana sylvestris]	gi|698435336|ref|XP_009800265.1|	--	PF02701.13
TRINITY_DN12063_c0_g2	1689.12	0.59573	0.109606	normal	0.00172958	-0.689097	normal	4.27683e-28	-1.31704	down	--	--	Molecular Function: serine-type carboxypeptidase activity (GO:0004185);; Biological Process: proteolysis (GO:0006508);; Molecular Function: dipeptidyl-peptidase activity (GO:0008239);; Cellular Component: integral component of membrane (GO:0016021);;	--	[OR]	--	Serine carboxypeptidase S28	Probable serine protease EDA2 OS=Arabidopsis thaliana GN=EDA2 PE=2 SV=2	PREDICTED: probable serine protease EDA2 isoform X2 [Solanum tuberosum]	gi|565352903|ref|XP_006343376.1|	--	PF05577.10
TRINITY_DN121063_c0_g1	618.12	--	--	--	4.64052e-06	-3.83205	down	2.01419e-05	-2.10929	down	--	--	--	--	--	--	C2 domain	--	PREDICTED: uncharacterized protein LOC107028227 [Solanum pennellii]	gi|970046494|ref|XP_015084756.1|	--	PF00168.28
TRINITY_DN12109_c0_g2	1646.12	0.867576	-0.269692	normal	0.0197056	-2.50779	normal	2.44291e-38	-3.85136	down	[M]	Cell wall/membrane/envelope biogenesis	--	--	[MW]	--	Fasciclin domain	Fasciclin-like arabinogalactan protein 16 OS=Arabidopsis thaliana GN=FLA16 PE=2 SV=1	PREDICTED: fasciclin-like arabinogalactan protein 16 [Solanum tuberosum]	gi|565344152|ref|XP_006339181.1|	--	PF02469.20
TRINITY_DN12121_c0_g1	2745.12	0.111556	-0.0966721	normal	1.96278e-18	-1.08686	down	7.67305e-99	-1.05281	down	[U]	Intracellular trafficking, secretion, and vesicular transport	Biological Process: intracellular protein transport (GO:0006886);; Biological Process: ER to Golgi vesicle-mediated transport (GO:0006888);; Molecular Function: zinc ion binding (GO:0008270);; Cellular Component: COPII vesicle coat (GO:0030127);;	K14006|0|rcu:RCOM_0659690|protein transport protein sec23, putative; K14006 protein transport protein SEC23 (A)	[U]	Intracellular trafficking, secretion, and vesicular transport	Sec23/Sec24 trunk domain;; Sec23/Sec24 beta-sandwich domain;; Sec23/Sec24 helical domain;; Sec23/Sec24 zinc finger;; Gelsolin repeat	Protein transport protein SEC23 OS=Magnaporthe oryzae (strain 70-15 / ATCC MYA-4617 / FGSC 8958) GN=SEC23 PE=3 SV=1	PREDICTED: protein transport protein SEC23 [Solanum tuberosum]	gi|565376174|ref|XP_006354587.1|	--	PF04811.13;PF08033.10;PF04815.13;PF04810.13;PF00626.20
TRINITY_DN12163_c0_g1	1133.12	0.238996	-0.58473	normal	0.000388483	-1.09384	down	1.35897e-06	-1.38677	down	--	--	--	--	--	--	--	--	PREDICTED: KH domain-containing protein At3g08620-like [Solanum tuberosum]	gi|565368531|ref|XP_006350897.1|	--	--
TRINITY_DN121683_c1_g1	38.65	--	--	--	0.0267927	-1.44416	normal	3.52332e-07	-2.97281	down	--	--	Cellular Component: exocyst (GO:0000145);; Molecular Function: phosphatidylinositol-4,5-bisphosphate binding (GO:0005546);; Cellular Component: plasma membrane (GO:0005886);; Biological Process: exocytosis (GO:0006887);; Biological Process: Golgi to plasma membrane transport (GO:0006893);; Molecular Function: GTP-Rho binding (GO:0017049);; Biological Process: exocyst localization (GO:0051601);;	--	[U]	Intracellular trafficking, secretion, and vesicular transport	--	Exocyst complex component SEC3A OS=Arabidopsis thaliana GN=SEC3A PE=1 SV=1	PREDICTED: exocyst complex component SEC3A-like isoform X1 [Solanum tuberosum]	gi|565375481|ref|XP_006354257.1|	--	--
TRINITY_DN12222_c2_g1	2621.12	6.96568e-26	-0.391669	normal	6.82181e-44	-1.29053	down	1.5518e-271	-1.12145	down	[MG]	--	Cellular Component: mitochondrial respiratory chain complex I (GO:0005747);; Biological Process: ubiquitin-dependent protein catabolic process (GO:0006511);; Molecular Function: NADH dehydrogenase (ubiquinone) activity (GO:0008137);; Biological Process: photorespiration (GO:0009853);; Molecular Function: coenzyme binding (GO:0050662);; Biological Process: response to misfolded protein (GO:0051788…	K03953|0|vvi:100242849|NADH dehydrogenase [ubiquinone] 1 alpha subcomplex subunit 9, mitochondrial; K03953 NADH dehydrogenase (ubiquinone) 1 alpha subcomplex subunit 9 (A)	[C]	Energy production and conversion	NAD(P)H-binding;; NmrA-like family;; NAD dependent epimerase/dehydratase family;; RmlD substrate binding domain;; 3-beta hydroxysteroid dehydrogenase/isomerase family	NADH dehydrogenase [ubiquinone] 1 alpha subcomplex subunit 9, mitochondrial OS=Arabidopsis thaliana GN=At2g20360 PE=1 SV=2	PREDICTED: NADH dehydrogenase [ubiquinone] 1 alpha subcomplex subunit 9, mitochondrial [Solanum pennellii]	gi|970053164|ref|XP_015088214.1|	--	PF13460.4;PF05368.11;PF01370.19;PF04321.15;PF01073.17
TRINITY_DN12233_c0_g2	1779.12	1.71975e-06	-0.879428	normal	2.06798e-09	-1.07237	down	9.04666e-38	-1.48596	down	--	--	Cellular Component: integral component of membrane (GO:0016021);;	--	--	--	--	--	PREDICTED: uncharacterized protein LOC101258680 [Solanum lycopersicum]	gi|460399133|ref|XP_004245096.1|	--	--
TRINITY_DN12235_c0_g2	1254.12	0.0121713	-0.610766	normal	0.000730727	-0.946192	normal	3.89419e-13	-1.42601	down	[IQR]	--	Cellular Component: chloroplast (GO:0009507);; Molecular Function: oxidoreductase activity (GO:0016491);; Biological Process: oxidation-reduction process (GO:0055114);;	K08081|9.98668e-147|ath:AT2G29260|NAD(P)-binding Rossmann-fold superfamily protein; K08081 Tropinone reductase 1 [EC:1.1.1.206] (A)	[R]	General function prediction only	Enoyl-(Acyl carrier protein) reductase;; short chain dehydrogenase;; KR domain	Tropinone reductase homolog At2g29260, chloroplastic OS=Arabidopsis thaliana GN=At2g29260 PE=2 SV=1	PREDICTED: tropinone reductase homolog At2g29260, chloroplastic-like [Solanum pennellii]	gi|970037405|ref|XP_015080047.1|	--	PF13561.4;PF00106.23;PF08659.8
TRINITY_DN12250_c0_g1	1387.12	2.91766e-05	-0.220307	normal	1.73514e-12	-0.992143	normal	1.69285e-190	-1.27028	down	[R]	General function prediction only	--	K14004|0|vvi:100249128|protein SEC13 homolog-like; K14004 protein transport protein SEC13 (A)	[U]	Intracellular trafficking, secretion, and vesicular transport	WD domain, G-beta repeat;; Anaphase-promoting complex subunit 4 WD40 domain	Protein transport protein SEC13 homolog B OS=Arabidopsis thaliana GN=SEC13B PE=1 SV=1	nuclear pore complex protein Sec13d [Nicotiana benthamiana]	gi|582014391|dbj|BAO49718.1|	--	PF00400.30;PF12894.5
TRINITY_DN12255_c0_g1	1162.12	0.916876	0.00666725	normal	8.15517e-32	-1.27394	down	1.42194e-155	-1.00804	down	--	--	Molecular Function: cytochrome-c oxidase activity (GO:0004129);; Cellular Component: mitochondrion (GO:0005739);; Biological Process: hydrogen ion transmembrane transport (GO:1902600);;	K02267|3.25574e-53|rcu:RCOM_1037110|cytochrome C oxidase polypeptide vib, putative (EC:1.9.3.1); K02267 cytochrome c oxidase subunit 6b (A)	[C]	Energy production and conversion	Cytochrome oxidase c subunit VIb	Cytochrome c oxidase subunit 6b-1 OS=Arabidopsis thaliana GN=COX6B-1 PE=1 SV=1	PREDICTED: cytochrome c oxidase subunit 6b-1 [Solanum pennellii]	gi|970026045|ref|XP_015074327.1|	--	PF02297.15
TRINITY_DN123355_c0_g1	308.13	0.369397	-0.476297	normal	0.268465	-0.617876	normal	1.57498e-10	-3.32737	down	--	--	Cellular Component: cullin-RING ubiquitin ligase complex (GO:0031461);; Molecular Function: ubiquitin protein ligase binding (GO:0031625);; Biological Process: protein ubiquitination involved in ubiquitin-dependent protein catabolic process (GO:0042787);; Molecular Function: ubiquitin protein ligase activity (GO:0061630);;	K03869|1.29215e-32|vvi:100265464|cullin-3A; K03869 cullin 3 (A)	[D]	Cell cycle control, cell division, chromosome partitioning	Cullin family	Cullin-3B OS=Arabidopsis thaliana GN=CUL3B PE=1 SV=1	PREDICTED: cullin-3A-like [Nicotiana sylvestris]	gi|698518351|ref|XP_009804049.1|	--	PF00888.20
TRINITY_DN12479_c0_g1	1031.12	0.355275	-0.216902	normal	0.0235146	-0.553298	normal	1.63161e-08	-1.00354	down	--	--	Biological Process: viral replication complex formation and maintenance (GO:0046786);;	--	--	--	--	Tobamovirus multiplication protein 2B OS=Arabidopsis thaliana GN=TOM2B PE=2 SV=2	PREDICTED: tobamovirus multiplication protein 2B [Solanum lycopersicum]	gi|460392749|ref|XP_004241976.1|	--	--
TRINITY_DN125503_c0_g1	401.12	--	--	--	0.0504351	-0.703507	normal	8.47391e-11	-1.67529	down	--	--	--	--	--	--	--	--	--	--	--	--
TRINITY_DN126500_c0_g1	48.55	--	--	--	--	--	--	6.47866e-06	-3.02341	down	--	--	Biological Process: metabolic process (GO:0008152);; Molecular Function: acetylornithine deacetylase activity (GO:0008777);;	--	--	--	--	Acetylornithine deacetylase OS=Arabidopsis thaliana GN=At4g17830 PE=2 SV=1	PREDICTED: acetylornithine deacetylase [Solanum pennellii]	gi|970043683|ref|XP_015083245.1|	--	--
TRINITY_DN133522_c0_g1	1983.12	1.07306e-21	-0.394138	normal	2.14993e-11	-0.984894	normal	0	-1.59346	down	[G]	Carbohydrate transport and metabolism	Molecular Function: aldose 1-epimerase activity (GO:0004034);; Cellular Component: cytosol (GO:0005829);; Biological Process: hexose metabolic process (GO:0019318);; Molecular Function: carbohydrate binding (GO:0030246);; Biological Process: D-xylose metabolic process (GO:0042732);; Cellular Component: apoplast (GO:0048046);;	--	[G]	Carbohydrate transport and metabolism	Aldose 1-epimerase;; CoA binding domain	Aldose 1-epimerase OS=Rattus norvegicus GN=Galm PE=1 SV=1	PREDICTED: aldose 1-epimerase [Solanum tuberosum]	gi|565349065|ref|XP_006341518.1|	--	PF01263.18;PF02629.17
TRINITY_DN133535_c0_g1	2299.12	3.77478e-05	0.188784	normal	2.29907e-28	-1.82614	down	0	-1.53163	down	[E]	Amino acid transport and metabolism	Biological Process: maltose metabolic process (GO:0000023);; Molecular Function: 3-isopropylmalate dehydratase activity (GO:0003861);; Biological Process: gluconeogenesis (GO:0006094);; Biological Process: glycolytic process (GO:0006096);; Biological Process: cellular amino acid biosynthetic process (GO:0008652);; Cellular Component: chloroplast stroma (GO:0009570);; Biological Process: response …	K01703|0|rcu:RCOM_1217310|3-isopropylmalate dehydratase, putative (EC:4.2.1.33); K01703 3-isopropylmalate/(R)-2-methylmalate dehydratase large subunit [EC:4.2.1.33 4.2.1.35] (A)	[E]	Amino acid transport and metabolism	Aconitase family (aconitate hydratase)	3-isopropylmalate dehydratase large subunit OS=Arabidopsis thaliana GN=IIL1 PE=1 SV=1	PREDICTED: 3-isopropylmalate dehydratase large subunit-like [Solanum tuberosum]	gi|565379310|ref|XP_006356071.1|	--	PF00330.18
TRINITY_DN133550_c0_g1	1063.12	0.898194	0.00408285	normal	6.76117e-15	-0.760402	normal	0	-1.0331	down	[G]	Carbohydrate transport and metabolism	Molecular Function: triose-phosphate isomerase activity (GO:0004807);; Cellular Component: cytoplasm (GO:0005737);; Biological Process: gluconeogenesis (GO:0006094);; Biological Process: glycolytic process (GO:0006096);; Biological Process: pentose-phosphate shunt (GO:0006098);;	--	[G]	Carbohydrate transport and metabolism	Triosephosphate isomerase	Triosephosphate isomerase, cytosolic OS=Petunia hybrida GN=TPIP1 PE=2 SV=1	PREDICTED: triosephosphate isomerase, cytosolic isoform X1 [Nicotiana sylvestris]	gi|698494066|ref|XP_009793252.1|	--	PF00121.16
TRINITY_DN133589_c0_g1	869.12	3.34696e-06	-0.198062	normal	6.26301e-21	-1.17723	down	7.62948e-192	-1.07443	down	[C]	Energy production and conversion	Cellular Component: mitochondrial respiratory chain complex I (GO:0005747);; Biological Process: ubiquitin-dependent protein catabolic process (GO:0006511);; Molecular Function: NADH dehydrogenase (ubiquinone) activity (GO:0008137);; Molecular Function: electron carrier activity (GO:0009055);; Biological Process: response to cytokinin (GO:0009735);; Biological Process: photorespiration (GO:000985…	K11352|1.22165e-91|ath:AT3G03100|putative NADH dehydrogenase [ubiquinone] 1 alpha subcomplex subunit 12; K11352 NADH dehydrogenase (ubiquinone) 1 alpha subcomplex subunit 12 (A)	[C]	Energy production and conversion	NADH ubiquinone oxidoreductase subunit NDUFA12	Probable NADH dehydrogenase [ubiquinone] 1 alpha subcomplex subunit 12 OS=Arabidopsis thaliana GN=At3g03100 PE=1 SV=1	PREDICTED: probable NADH dehydrogenase [ubiquinone] 1 alpha subcomplex subunit 12 [Solanum tuberosum]	gi|565361649|ref|XP_006347567.1|	--	PF05071.14
TRINITY_DN133590_c0_g1	1937.12	2.49826e-65	1.55607	up	4.7113e-05	-1.00563	down	1.46483e-156	-1.2461	down	--	--	--	--	--	--	--	--	PREDICTED: cytokinesis protein sepA-like [Solanum tuberosum]	gi|565354675|ref|XP_006344235.1|	--	--
TRINITY_DN133606_c0_g1	1606.12	0.547092	-0.0625306	normal	3.89942e-11	-1.24629	down	7.47364e-94	-1.453	down	[G]	Carbohydrate transport and metabolism	Molecular Function: ribokinase activity (GO:0004747);; Biological Process: D-ribose metabolic process (GO:0006014);; Cellular Component: chloroplast stroma (GO:0009570);; Biological Process: carbohydrate phosphorylation (GO:0046835);;	K00852|1.19838e-173|vvi:100265800|probable ribokinase; K00852 ribokinase [EC:2.7.1.15] (A)	[G]	Carbohydrate transport and metabolism	pfkB family carbohydrate kinase;; Phosphomethylpyrimidine kinase	Ribokinase OS=Haemophilus influenzae (strain ATCC 51907 / DSM 11121 / KW20 / Rd) GN=rbsK PE=3 SV=1	PREDICTED: ribokinase [Solanum tuberosum]	gi|565363231|ref|XP_006348341.1|	--	PF00294.22;PF08543.10
TRINITY_DN133631_c0_g1	1957.12	0.150897	-0.0847175	normal	3.36992e-14	-0.805574	normal	9.13401e-122	-1.20472	down	[H]	Coenzyme transport and metabolism	Molecular Function: ATP binding (GO:0005524);; Cellular Component: nucleus (GO:0005634);; Cellular Component: cytosol (GO:0005829);; Molecular Function: acid-amino acid ligase activity (GO:0016881);; Molecular Function: NEDD8 activating enzyme activity (GO:0019781);; Biological Process: protein neddylation (GO:0045116);; Molecular Function: protein heterodimerization activity (GO:0046982);;	K10686|0|rcu:RCOM_0913520|ubiquitin-activating enzyme E1c, putative; K10686 ubiquitin-activating enzyme E1 C [EC:6.3.2.19] (A)	[O]	Posttranslational modification, protein turnover, chaperones	ThiF family;; E2 binding domain	NEDD8-activating enzyme E1 catalytic subunit OS=Arabidopsis thaliana GN=ECR1 PE=1 SV=2	PREDICTED: NEDD8-activating enzyme E1 catalytic subunit [Solanum tuberosum]	gi|565365041|ref|XP_006349226.1|	--	PF00899.19;PF08825.8
TRINITY_DN133798_c0_g1	895.12	0.455571	0.572748	normal	0.216409	-0.728631	normal	4.45544e-06	-2.02444	down	--	--	--	--	--	--	--	--	PREDICTED: uncharacterized protein LOC104238592 isoform X2 [Nicotiana sylvestris]	gi|698429357|ref|XP_009791301.1|	--	--
TRINITY_DN133859_c0_g1	1409.12	0.000174831	-0.4307	normal	5.69559e-10	-1.24464	down	2.85981e-60	-1.62077	down	[GER]	--	Biological Process: transport (GO:0006810);; Cellular Component: integral component of membrane (GO:0016021);;	K15287|2.73256e-164|rcu:RCOM_1266080|hypothetical protein; K15287 solute carrier family 35, member F1/2 (A)	[S]	Function unknown	Solute carrier family 35;; EamA-like transporter family;; CRT-like, chloroquine-resistance transporter-like	Solute carrier family 35 member F1 OS=Homo sapiens GN=SLC35F1 PE=2 SV=2	PREDICTED: solute carrier family 35 member F1-like [Solanum tuberosum]	gi|565361045|ref|XP_006347271.1|	--	PF06027.10;PF00892.18;PF08627.8
TRINITY_DN134012_c0_g1	1403.12	1.04732e-55	-1.07825	down	2.91455e-24	-1.41187	down	8.06067e-111	-1.17477	down	[E]	Amino acid transport and metabolism	Molecular Function: ATP binding (GO:0005524);; Cellular Component: glycine cleavage complex (GO:0005960);; Biological Process: response to sucrose (GO:0009744);; Biological Process: response to glucose (GO:0009749);; Biological Process: response to fructose (GO:0009750);; Biological Process: glycine decarboxylation via glycine cleavage system (GO:0019464);;	K02437|1.0025e-84|vvi:100252595|glycine cleavage system H protein 2, mitochondrial; K02437 glycine cleavage system H protein (A)	[E]	Amino acid transport and metabolism	Glycine cleavage H-protein;; Biotin-requiring enzyme	Glycine cleavage system H protein 2, mitochondrial OS=Arabidopsis thaliana GN=GDH2 PE=2 SV=1	PREDICTED: glycine cleavage system H protein 2, mitochondrial-like [Nicotiana sylvestris]	gi|698565267|ref|XP_009773216.1|	--	PF01597.17;PF00364.20
TRINITY_DN134128_c0_g1	794.12	7.84301e-07	-0.197657	normal	1.54147e-12	-0.948422	normal	1.08929e-248	-1.18252	down	--	--	Cellular Component: mitochondrial respiratory chain complex I (GO:0005747);; Cellular Component: vacuolar membrane (GO:0005774);; Biological Process: carbohydrate metabolic process (GO:0005975);; Biological Process: mitochondrial electron transport, NADH to ubiquinone (GO:0006120);; Biological Process: ubiquitin-dependent protein catabolic process (GO:0006511);; Molecular Function: NADH dehydroge…	--	[C]	Energy production and conversion	Complex 1 protein (LYR family)	NADH dehydrogenase [ubiquinone] 1 beta subcomplex subunit 9 OS=Arabidopsis thaliana GN=CIB22 PE=1 SV=1	PREDICTED: NADH dehydrogenase [ubiquinone] 1 beta subcomplex subunit 9 [Solanum lycopersicum]	gi|460370246|ref|XP_004230965.1|	--	PF05347.13
TRINITY_DN134164_c0_g1	655.12	4.43663e-11	3.42127	up	5.74735e-16	-2.38765	down	4.31613e-20	-2.10745	down	--	--	Biological Process: response to desiccation (GO:0009269);; Cellular Component: integral component of membrane (GO:0016021);;	--	--	--	Late embryogenesis abundant protein	Desiccation protectant protein Lea14 homolog OS=Glycine max PE=2 SV=1	PREDICTED: desiccation protectant protein Lea14 homolog [Solanum tuberosum]	gi|565345095|ref|XP_006339634.1|	--	PF03168.11
TRINITY_DN134180_c0_g1	731.12	3.01161e-23	-1.12983	down	1.26276e-36	-1.90444	down	8.18515e-31	-1.08293	down	[O]	Posttranslational modification, protein turnover, chaperones	Molecular Function: ATP binding (GO:0005524);; Cellular Component: cytoplasm (GO:0005737);; Molecular Function: ligase activity (GO:0016874);; Molecular Function: NEDD8 transferase activity (GO:0019788);; Molecular Function: ubiquitin protein ligase binding (GO:0031625);; Biological Process: protein neddylation (GO:0045116);; Molecular Function: ubiquitin protein ligase activity (GO:0061630);;	K10579|7.64207e-97|rcu:RCOM_0553170|ubiquitin-conjugating enzyme m, putative (EC:6.3.2.19); K10579 ubiquitin-conjugating enzyme E2 M [EC:6.3.2.19] (A)	[O]	Posttranslational modification, protein turnover, chaperones	Ubiquitin-conjugating enzyme	Probable NEDD8-conjugating enzyme Ubc12-like OS=Arabidopsis thaliana GN=RCE2 PE=2 SV=1	PREDICTED: probable NEDD8-conjugating enzyme Ubc12-like [Solanum pennellii]	gi|970008752|ref|XP_015065248.1|	--	PF00179.24
TRINITY_DN134278_c0_g1	1636.12	0.00587701	-0.677015	normal	2.31488e-05	-1.41967	down	1.02187e-25	-1.34553	down	[S]	Function unknown	Cellular Component: intracellular (GO:0005622);; Biological Process: calcium ion transport (GO:0006816);; Biological Process: intra-Golgi vesicle-mediated transport (GO:0006891);; Biological Process: Golgi organization (GO:0007030);; Biological Process: response to salt stress (GO:0009651);; Cellular Component: integral component of membrane (GO:0016021);;	--	[S]	Function unknown	Per1-like	Protein PER1 homolog OS=Schizosaccharomyces pombe (strain 972 / ATCC 24843) GN=SPAC823.07 PE=3 SV=1	PREDICTED: post-GPI attachment to proteins factor 3-like [Solanum pennellii]	gi|970060000|ref|XP_015056753.1|	--	PF04080.11
TRINITY_DN134284_c0_g1	293.13	0.0486418	-0.301687	normal	3.39079e-06	-0.867018	normal	4.3225e-50	-1.60538	down	--	--	Cellular Component: integral component of membrane (GO:0016021);;	--	--	--	--	--	PREDICTED: protein RETICULATA-RELATED 3, chloroplastic-like [Solanum tuberosum]	gi|971577309|ref|XP_015158417.1|	--	--
TRINITY_DN134335_c0_g1	1861.12	0.00485177	-0.862911	normal	1.61355e-08	-2.46431	down	0	-2.87809	down	[V]	Defense mechanisms	Cellular Component: plasma membrane (GO:0005886);; Biological Process: iron ion transport (GO:0006826);; Biological Process: drug transmembrane transport (GO:0006855);; Biological Process: cellular iron ion homeostasis (GO:0006879);; Biological Process: cellular response to iron ion starvation (GO:0010106);; Biological Process: response to nitrate (GO:0010167);; Biological Process: glucuronoxylan…	--	[R]	General function prediction only	MatE;; Polysaccharide biosynthesis C-terminal domain	Protein DETOXIFICATION 43 OS=Arabidopsis thaliana GN=DTX43 PE=1 SV=1	PREDICTED: protein DETOXIFICATION 43-like [Solanum tuberosum]	gi|565357240|ref|XP_006345453.1|	--	PF01554.16;PF14667.4
TRINITY_DN134441_c0_g1	1265.12	6.27232e-20	-2.66888	down	3.37626e-38	-3.29296	down	3.65061e-271	-3.36083	down	--	--	--	--	--	--	VQ motif	VQ motif-containing protein 11 OS=Arabidopsis thaliana GN=VQ11 PE=1 SV=1	PREDICTED: VQ motif-containing protein 11 [Solanum tuberosum]	gi|565348825|ref|XP_006341401.1|	--	PF05678.12
TRINITY_DN134460_c0_g1	855.12	--	--	--	2.73245e-06	-1.93297	down	6.38437e-09	-1.36605	down	--	--	Biological Process: calcium ion transport (GO:0006816);; Biological Process: Golgi organization (GO:0007030);; Biological Process: DNA mediated transformation (GO:0009294);; Biological Process: response to bacterium (GO:0009617);; Biological Process: response to salt stress (GO:0009651);; Biological Process: cytokinin-activated signaling pathway (GO:0009736);; Cellular Component: integral compone…	K13680|2.59967e-09|rcu:RCOM_0381780|hypothetical protein; K13680 beta-mannan synthase [EC:2.4.1.32] (A)	--	--	--	Probable mannan synthase 3 OS=Oryza sativa subsp. japonica GN=CSLA3 PE=2 SV=1	PREDICTED: glucomannan 4-beta-mannosyltransferase 9-like [Solanum tuberosum]	gi|565344010|ref|XP_006339112.1|	--	--
TRINITY_DN134584_c0_g1	904.12	3.45203e-25	-0.906498	normal	1.81823e-20	-1.47619	down	2.25705e-108	-1.59937	down	[Q]	Secondary metabolites biosynthesis, transport and catabolism	Cellular Component: peroxisome (GO:0005777);;	--	[R]	General function prediction only	Thioesterase superfamily;; Thioesterase-like superfamily	Acyl-coenzyme A thioesterase 13 OS=Pongo abelii GN=ACOT13 PE=2 SV=1	PREDICTED: acyl-coenzyme A thioesterase 13 [Solanum tuberosum]	gi|565400162|ref|XP_006365601.1|	--	PF03061.20;PF13622.4
TRINITY_DN135135_c0_g1	314.13	1.2917e-05	-1.73012	down	3.9041e-18	-4.61187	down	3.79441e-22	-2.51102	down	--	--	--	--	--	--	--	--	--	--	--	--
TRINITY_DN135187_c0_g1	1647.12	1.42455e-86	-2.18939	down	1.68699e-27	-1.52915	down	4.73939e-68	-1.72738	down	[GEPR]	--	Cellular Component: integral component of membrane (GO:0016021);; Biological Process: transmembrane transport (GO:0055085);;	--	[S]	Function unknown	Ion channel regulatory protein UNC-93;; Major Facilitator Superfamily	UNC93-like protein 2 OS=Arabidopsis thaliana GN=At1g18010 PE=2 SV=2	PREDICTED: UNC93-like protein 1 [Nicotiana tomentosiformis]	gi|697151428|ref|XP_009629934.1|	--	PF05978.14;PF07690.14
TRINITY_DN135273_c0_g1	1294.12	3.78546e-12	-0.606721	normal	1.93011e-31	-1.67585	down	1.46829e-83	-1.37938	down	[R]	General function prediction only	Molecular Function: serine-type endopeptidase activity (GO:0004252);; Biological Process: proteolysis (GO:0006508);; Cellular Component: integral component of membrane (GO:0016021);;	--	[T]	Signal transduction mechanisms	Rhomboid family	RHOMBOID-like protein 12, mitochondrial OS=Arabidopsis thaliana GN=RBL12 PE=2 SV=1	PREDICTED: RHOMBOID-like protein 12, mitochondrial isoform X1 [Solanum tuberosum]	gi|565385590|ref|XP_006358683.1|	--	PF01694.20
TRINITY_DN136500_c0_g1	130.65	--	--	--	0.000681346	-2.06365	down	1.24185e-07	-2.31987	down	--	--	Cellular Component: plant-type vacuole (GO:0000325);; Cellular Component: Golgi apparatus (GO:0005794);; Cellular Component: plasma membrane (GO:0005886);; Biological Process: glucose catabolic process (GO:0006007);; Biological Process: protein targeting to vacuole (GO:0006623);; Biological Process: calcium ion transport (GO:0006816);; Biological Process: Golgi organization (GO:0007030);; Biologi…	K02149|4.18756e-18|vvi:100259129|V-type proton ATPase subunit D; K02149 V-type H+-transporting ATPase subunit D (A)	[C]	Energy production and conversion	--	V-type proton ATPase subunit D OS=Arabidopsis thaliana GN=VHA-D PE=1 SV=2	PREDICTED: V-type proton ATPase subunit D [Solanum lycopersicum]	gi|723659428|ref|XP_010322009.1|	--	--
TRINITY_DN136609_c0_g1	442.12	2.31002e-09	-4.50623	down	1.55474e-21	-6.73426	down	1.04937e-11	-8.44634	down	--	--	--	--	--	--	--	Mediator of RNA polymerase II transcription subunit 32 OS=Arabidopsis thaliana GN=MED32 PE=1 SV=1	PREDICTED: mediator of RNA polymerase II transcription subunit 32-like [Nicotiana sylvestris]	gi|698553073|ref|XP_009769840.1|	--	--
TRINITY_DN14895_c0_g1	1135.12	0.117325	-0.15781	normal	2.34373e-09	-0.939573	normal	2.25849e-80	-1.11085	down	[R]	General function prediction only	Biological Process: metabolic process (GO:0008152);; Molecular Function: hydrolase activity (GO:0016787);;	K17725|1.45492e-150|vvi:100262655|persulfide dioxygenase ETHE1 homolog, mitochondrial-like; K17725 sulfur dioxygenase [EC:1.13.11.18] (A)	[R]	General function prediction only	Metallo-beta-lactamase superfamily	Persulfide dioxygenase ETHE1 homolog, mitochondrial OS=Arabidopsis thaliana GN=GLY3 PE=1 SV=3	PREDICTED: persulfide dioxygenase ETHE1 homolog, mitochondrial [Solanum tuberosum]	gi|565363259|ref|XP_006348355.1|	--	PF00753.25
TRINITY_DN149510_c398_g5	15.65	--	--	--	2.24993e-08	-4.09469	down	6.05324e-19	-4.82205	down	--	--	--	--	--	--	--	--	--	--	--	--
TRINITY_DN149551_c1_g1	1540.12	5.27486e-18	1.19118	up	2.33328e-23	-2.87367	down	0	-4.75008	down	[R]	General function prediction only	Molecular Function: zinc ion binding (GO:0008270);; Molecular Function: mannitol dehydrogenase activity (GO:0046029);; Biological Process: oxidation-reduction process (GO:0055114);;	K00083|0|vvi:100262607|probable cinnamyl alcohol dehydrogenase 6; K00083 cinnamyl-alcohol dehydrogenase [EC:1.1.1.195] (A)	[Q]	Secondary metabolites biosynthesis, transport and catabolism	Alcohol dehydrogenase GroES-like domain;; Zinc-binding dehydrogenase	Probable cinnamyl alcohol dehydrogenase 6 OS=Oryza sativa subsp. japonica GN=CAD6 PE=2 SV=2	PREDICTED: probable cinnamyl alcohol dehydrogenase 6 [Nicotiana tomentosiformis]	gi|697174833|ref|XP_009596350.1|	--	PF08240.10;PF00107.24
TRINITY_DN149582_c0_g1	1896.12	2.54051e-122	-1.44846	down	1.61986e-15	-1.14297	down	1.94174e-104	-1.14346	down	[I]	Lipid transport and metabolism	Molecular Function: 3-oxoacyl-[acyl-carrier-protein] synthase activity (GO:0004315);; Biological Process: fatty acid biosynthetic process (GO:0006633);; Molecular Function: beta-ketoacyl-acyl-carrier-protein synthase III activity (GO:0033818);;	K00648|0|rcu:RCOM_0251360|Ketoacyl-ACP Synthase III (KAS III) (EC:2.3.1.41); K00648 3-oxoacyl-[acyl-carrier-protein] synthase III [EC:2.3.1.180] (A)	--	--	3-Oxoacyl-[acyl-carrier-protein (ACP)] synthase III C terminal;; 3-Oxoacyl-[acyl-carrier-protein (ACP)] synthase III;; Thiolase, N-terminal domain	3-oxoacyl-[acyl-carrier-protein] synthase 3 A, chloroplastic OS=Cuphea wrightii GN=KAS3A PE=2 SV=2	PREDICTED: 3-oxoacyl-[acyl-carrier-protein] synthase 3 A, chloroplastic-like [Solanum tuberosum]	gi|565361766|ref|XP_006347624.1|	--	PF08541.8;PF08545.8;PF00108.21
TRINITY_DN149585_c0_g1	1968.12	2.67366e-05	-0.206041	normal	1.4163e-37	-1.57021	down	0	-1.9128	down	[R]	General function prediction only	Molecular Function: nucleotide binding (GO:0000166);; Molecular Function: nucleic acid binding (GO:0003676);;	--	[R]	General function prediction only	RNA recognition motif. (a.k.a. RRM, RBD, or RNP domain);; RNA recognition motif. (a.k.a. RRM, RBD, or RNP domain);; RNA recognition motif;; RNA binding motif	Polyadenylate-binding protein RBP47 OS=Nicotiana plumbaginifolia GN=RBP47 PE=1 SV=1	PREDICTED: polyadenylate-binding protein RBP47-like [Solanum pennellii]	gi|970024808|ref|XP_015073711.1|	--	PF00076.20;PF13893.4;PF16367.3;PF08777.9
TRINITY_DN149617_c0_g1	1179.12	0.778582	0.0228084	normal	9.86607e-09	-0.759999	normal	2.64019e-81	-1.05651	down	--	--	Molecular Function: zinc ion binding (GO:0008270);;	--	--	--	--	--	unknown [Solanum melongena]	gi|156070756|gb|ABU45171.1|	--	--
TRINITY_DN149657_c0_g1	2639.12	0.119832	-0.418144	normal	3.85125e-18	-1.90534	down	2.14096e-05	-1.488	down	--	--	Biological Process: amino acid transmembrane transport (GO:0003333);; Cellular Component: vacuolar membrane (GO:0005774);; Cellular Component: plasma membrane (GO:0005886);; Molecular Function: amino acid transmembrane transporter activity (GO:0015171);; Cellular Component: integral component of membrane (GO:0016021);;	K15015|0|vvi:100249618|vacuolar amino acid transporter 1; K15015 solute carrier family 32 (vesicular inhibitory amino acid transporter) (A)	[E]	Amino acid transport and metabolism	Transmembrane amino acid transporter protein	Vacuolar amino acid transporter 1 OS=Saccharomyces cerevisiae (strain ATCC 204508 / S288c) GN=AVT1 PE=1 SV=1	PREDICTED: vacuolar amino acid transporter 1 [Solanum tuberosum]	gi|565391959|ref|XP_006361676.1|	--	PF01490.16
TRINITY_DN149732_c0_g1	1322.12	--	--	--	1.04231e-65	-8.92482	down	7.67305e-99	-7.72834	down	--	--	Cellular Component: integral component of plasma membrane (GO:0005887);; Biological Process: carbohydrate transmembrane transport (GO:0034219);; Molecular Function: sugar transmembrane transporter activity (GO:0051119);;	K15382|2.85177e-101|ath:AT5G62850|AtVEX1; bidirectional sugar transporter SWEET5; K15382 solute carrier family 50 (sugar transporter) (A)	[R]	General function prediction only	Sugar efflux transporter for intercellular exchange	Bidirectional sugar transporter SWEET5 OS=Arabidopsis thaliana GN=SWEET5 PE=1 SV=2	PREDICTED: bidirectional sugar transporter SWEET5 [Solanum lycopersicum]	gi|723688424|ref|XP_004236509.2|	--	PF03083.14
TRINITY_DN149732_c0_g2	1297.12	--	--	--	5.43399e-16	-6.46145	down	5.2028e-10	-7.92591	down	--	--	Cellular Component: integral component of plasma membrane (GO:0005887);; Biological Process: carbohydrate transmembrane transport (GO:0034219);; Molecular Function: sugar transmembrane transporter activity (GO:0051119);;	K15382|5.32546e-74|ath:AT5G62850|AtVEX1; bidirectional sugar transporter SWEET5; K15382 solute carrier family 50 (sugar transporter) (A)	[R]	General function prediction only	Sugar efflux transporter for intercellular exchange;; Sugar efflux transporter for intercellular exchange	Bidirectional sugar transporter SWEET5 OS=Arabidopsis thaliana GN=SWEET5 PE=1 SV=2	PREDICTED: bidirectional sugar transporter SWEET5 [Solanum lycopersicum]	gi|723688424|ref|XP_004236509.2|	--	PF03083.14;PF03083.14
TRINITY_DN149777_c0_g1	563.12	1.89586e-08	-0.260048	normal	8.35276e-27	-1.27096	down	0	-1.43452	down	--	--	Cellular Component: mitochondrial respiratory chain complex I (GO:0005747);; Biological Process: ubiquitin-dependent protein catabolic process (GO:0006511);; Biological Process: photorespiration (GO:0009853);; Cellular Component: integral component of membrane (GO:0016021);; Biological Process: electron transport chain (GO:0022900);; Biological Process: response to misfolded protein (GO:0051788);…	--	--	--	NADH-ubiquinone oxidoreductase B12 subunit family	NADH dehydrogenase [ubiquinone] 1 beta subcomplex subunit 3-B OS=Arabidopsis thaliana GN=At1g14450 PE=3 SV=1	PREDICTED: NADH dehydrogenase [ubiquinone] 1 beta subcomplex subunit 3-B [Nicotiana tomentosiformis]	gi|697107752|ref|XP_009607717.1|	--	PF08122.10
TRINITY_DN149781_c0_g1	1442.12	0.00442654	-0.170151	normal	1.01246e-13	-0.98325	normal	3.18745e-86	-1.01896	down	--	--	Cellular Component: mitochondrion (GO:0005739);;	K17784|5.28283e-34|vvi:100261433|uncharacterized LOC100261433; K17784 mitochondrial inner membrane organizing system protein 1 (A)	[S]	Function unknown	Domain of unknown function (DUF543)	--	PREDICTED: uncharacterized protein LOC102579678 [Solanum tuberosum]	gi|565344535|ref|XP_006339367.1|	--	PF04418.10
TRINITY_DN149838_c0_g1	523.12	0.146252	-0.0808847	normal	2.57611e-18	-1.17696	down	4.62651e-159	-1.09607	down	--	--	--	--	[C]	Energy production and conversion	CHCH domain;; CHCH-CHCH-like Cx9C, IMS import disulfide relay-system,	NADH dehydrogenase [ubiquinone] 1 alpha subcomplex subunit 8-A OS=Arabidopsis thaliana GN=At3g06310 PE=2 SV=1	PREDICTED: NADH dehydrogenase [ubiquinone] 1 alpha subcomplex subunit 8-B-like [Solanum lycopersicum]	gi|460400265|ref|XP_004245656.1|	--	PF06747.11;PF16860.3
TRINITY_DN149879_c1_g1	4057.12	0.408343	0.0536164	normal	1.48592e-24	-1.2065	down	3.98951e-187	-1.39549	down	--	--	Biological Process: retrograde transport, vesicle recycling within Golgi (GO:0000301);; Cellular Component: Golgi apparatus (GO:0005794);; Cellular Component: cytosol (GO:0005829);; Biological Process: Golgi organization (GO:0007030);; Biological Process: vegetative to reproductive phase transition of meristem (GO:0010228);; Biological Process: protein desumoylation (GO:0016926);; Biological Proc…	--	[I]	Lipid transport and metabolism	Vps51/Vps67	Conserved oligomeric Golgi complex subunit 1 OS=Homo sapiens GN=COG1 PE=1 SV=1	PREDICTED: conserved oligomeric Golgi complex subunit 1 [Solanum lycopersicum]	gi|460379836|ref|XP_004235666.1|	--	PF08700.9
TRINITY_DN149951_c0_g1	1053.12	8.38058e-12	0.678891	normal	2.05527e-07	-0.795988	normal	2.0155e-54	-1.51575	down	--	--	Cellular Component: vacuole (GO:0005773);; Cellular Component: chloroplast (GO:0009507);;	--	--	--	Conserved hypothetical protein (Lin0512_fam)	--	PREDICTED: uncharacterized protein LOC101245381 [Solanum lycopersicum]	gi|460397104|ref|XP_004244108.1|	--	PF09585.8
TRINITY_DN150006_c0_g1	673.12	2.98045e-46	-1.47849	down	8.48744e-06	-1.0443	down	1.24439e-210	-4.31757	down	--	--	--	--	--	--	--	--	--	--	--	--
TRINITY_DN150014_c1_g1	656.12	0.526051	-0.100079	normal	5.17878e-07	-1.16928	down	1.07101e-26	-1.19474	down	--	--	Molecular Function: procollagen-proline 4-dioxygenase activity (GO:0004656);; Molecular Function: iron ion binding (GO:0005506);; Cellular Component: endoplasmic reticulum membrane (GO:0005789);; Cellular Component: integral component of membrane (GO:0016021);; Biological Process: peptidyl-proline hydroxylation to 4-hydroxy-L-proline (GO:0018401);; Molecular Function: L-ascorbic acid binding (GO:…	K00472|9.07918e-90|ath:AT5G66060|2-oxoglutarate (2OG) and Fe(II)-dependent oxygenase superfamily protein; K00472 prolyl 4-hydroxylase [EC:1.14.11.2] (A)	[E]	Amino acid transport and metabolism	2OG-Fe(II) oxygenase superfamily	Probable prolyl 4-hydroxylase 10 OS=Arabidopsis thaliana GN=P4H10 PE=2 SV=1	PREDICTED: probable prolyl 4-hydroxylase 10 [Solanum tuberosum]	gi|565352832|ref|XP_006343343.1|	--	PF13640.4
TRINITY_DN150170_c0_g1	1029.12	0.287742	-0.0497935	normal	1.67296e-17	-1.04704	down	2.78869e-132	-1.10856	down	--	--	Cellular Component: mitochondrial respiratory chain complex I (GO:0005747);; Biological Process: ubiquitin-dependent protein catabolic process (GO:0006511);; Biological Process: photorespiration (GO:0009853);; Cellular Component: integral component of membrane (GO:0016021);; Molecular Function: protein homodimerization activity (GO:0042803);; Biological Process: response to misfolded protein (GO:…	--	[U]	Intracellular trafficking, secretion, and vesicular transport	Tim17/Tim22/Tim23/Pmp24 family	Outer envelope pore protein 16-3, chloroplastic/mitochondrial OS=Arabidopsis thaliana GN=OEP163 PE=1 SV=1	PREDICTED: outer envelope pore protein 16-3, chloroplastic/mitochondrial [Solanum tuberosum]	gi|565393131|ref|XP_006362237.1|	--	PF02466.17
TRINITY_DN150508_c1_g1	297.13	0.941671	-0.0494232	normal	0.064036	-1.26512	normal	0.000159088	-1.98256	down	--	--	--	--	--	--	--	--	--	--	--	--
TRINITY_DN150614_c0_g1	744.12	0.398546	-0.0493889	normal	1.87723e-09	-0.819274	normal	8.73385e-108	-1.01262	down	--	--	Cellular Component: mitochondrial respiratory chain complex I (GO:0005747);; Biological Process: ubiquitin-dependent protein catabolic process (GO:0006511);; Biological Process: photorespiration (GO:0009853);; Cellular Component: integral component of membrane (GO:0016021);; Biological Process: response to misfolded protein (GO:0051788);; Biological Process: proteasome core complex assembly (GO:0…	--	--	--	NADH-ubiquinone oxidoreductase complex I, 21 kDa subunit	--	PREDICTED: NADH-ubiquinone oxidoreductase 20.9 kDa subunit [Solanum lycopersicum]	gi|460397039|ref|XP_004244076.1|	--	PF10785.7
TRINITY_DN150618_c0_g1	1990.12	3.90593e-05	-0.289954	normal	5.28698e-09	-0.841254	normal	2.33372e-98	-1.25396	down	--	--	--	--	[U]	Intracellular trafficking, secretion, and vesicular transport	Vacuolar sorting protein 9 (VPS9) domain	Vacuolar protein sorting-associated protein 9A OS=Arabidopsis thaliana GN=VPS9A PE=1 SV=1	PREDICTED: vacuolar protein sorting-associated protein 9A isoform X2 [Solanum pennellii]	gi|970004678|ref|XP_015063142.1|	--	PF02204.16
TRINITY_DN150688_c0_g1	1022.12	1.67112e-29	-0.620729	normal	3.53106e-23	-1.32388	down	7.22714e-119	-1.09132	down	--	--	Cellular Component: mitochondrial respiratory chain complex I (GO:0005747);; Biological Process: glycolytic process (GO:0006096);; Biological Process: ubiquitin-dependent protein catabolic process (GO:0006511);; Biological Process: aerobic respiration (GO:0009060);; Biological Process: photorespiration (GO:0009853);; Biological Process: response to cadmium ion (GO:0046686);; Biological Process: r…	K03950|1.36437e-62|sbi:SORBI_03g018290|SORBIDRAFT_03g018290, Sb03g018290; hypothetical protein; K03950 NADH dehydrogenase (ubiquinone) 1 alpha subcomplex subunit 6 (A)	[C]	Energy production and conversion	--	NADH dehydrogenase [ubiquinone] 1 alpha subcomplex subunit 6 OS=Arabidopsis thaliana GN=At3g12260 PE=2 SV=1	PREDICTED: NADH dehydrogenase [ubiquinone] 1 alpha subcomplex subunit 6 [Solanum pennellii]	gi|969995492|ref|XP_015066318.1|	--	--
TRINITY_DN150754_c0_g1	765.12	0.0306146	-0.374703	normal	0.0202488	-0.625233	normal	1.90925e-20	-1.27343	down	--	--	Cellular Component: Arp2/3 protein complex (GO:0005885);; Biological Process: Arp2/3 complex-mediated actin nucleation (GO:0034314);;	K05754|9.61553e-82|vvi:100252961|actin-related protein 2/3 complex subunit 5-like; K05754 actin related protein 2/3 complex, subunit 5 (A)	[Z]	Cytoskeleton	ARP2/3 complex 16 kDa subunit (p16-Arc)	Actin-related protein 2/3 complex subunit 5A OS=Arabidopsis thaliana GN=ARPC5A PE=1 SV=2	PREDICTED: actin-related protein 2/3 complex subunit 5A [Solanum lycopersicum]	gi|460367800|ref|XP_004229758.1|	--	PF04699.12
TRINITY_DN150798_c0_g1	726.12	0.334126	-0.149412	normal	1.25129e-06	-0.852785	normal	2.38607e-17	-1.07794	down	--	--	Cellular Component: integral component of membrane (GO:0016021);;	--	--	--	--	--	PREDICTED: uncharacterized protein LOC102590999 [Solanum tuberosum]	gi|565362403|ref|XP_006347937.1|	--	--
TRINITY_DN150925_c0_g1	373.13	0.224322	-0.281503	normal	2.39644e-05	-1.04526	down	2.45776e-09	-1.21904	down	[R]	General function prediction only	Molecular Function: nucleotide binding (GO:0000166);; Biological Process: nuclear-transcribed mRNA catabolic process, nonsense-mediated decay (GO:0000184);; Biological Process: regulation of alternative mRNA splicing, via spliceosome (GO:0000381);; Molecular Function: mRNA binding (GO:0003729);; Cellular Component: nucleolus (GO:0005730);; Cellular Component: cytoplasm (GO:0005737);; Cellular Com…	K12876|1.20827e-60|rcu:RCOM_1578700|polyadenylate-binding protein, putative; K12876 RNA-binding protein 8A (A)	[R]	General function prediction only	RNA recognition motif. (a.k.a. RRM, RBD, or RNP domain)	RNA-binding protein 8A OS=Salmo salar GN=rbm8a PE=2 SV=1	uncharacterized protein LOC102577678 [Solanum tuberosum]	gi|568215451|ref|NP_001274809.1|	--	PF00076.20
TRINITY_DN151065_c0_g1	1131.12	0.701973	0.252417	normal	0.463233	-0.449817	normal	5.12386e-06	-2.13554	down	--	--	--	--	--	--	--	--	PREDICTED: uncharacterized protein LOC104645308 [Solanum lycopersicum]	gi|723754433|ref|XP_010314985.1|	--	--
TRINITY_DN151152_c0_g1	2583.12	0.838821	0.0796117	normal	1.69844e-09	-2.17935	down	4.63687e-22	-3.09513	down	--	--	Molecular Function: zinc ion binding (GO:0008270);;	--	[R]	General function prediction only	PPR repeat;; PPR repeat family;; DYW family of nucleic acid deaminases;; PPR repeat;; Pentatricopeptide repeat domain;; Tetratricopeptide repeat;; Tetratricopeptide repeat	Pentatricopeptide repeat-containing protein At4g37170 OS=Arabidopsis thaliana GN=PCMP-H5 PE=3 SV=1	PREDICTED: pentatricopeptide repeat-containing protein At4g37170-like [Solanum tuberosum]	gi|565345099|ref|XP_006339636.1|	--	PF01535.18;PF13041.4;PF14432.4;PF12854.5;PF13812.4;PF14559.4;PF13428.4
TRINITY_DN151350_c0_g1	179.25	9.27695e-24	4.09669	up	0.0256499	-0.853823	normal	1.3224e-24	-2.56466	down	[C]	Energy production and conversion	Molecular Function: aldehyde dehydrogenase (NAD) activity (GO:0004029);; Biological Process: systemic acquired resistance (GO:0009627);; Biological Process: phenylpropanoid biosynthetic process (GO:0009699);; Biological Process: response to nitrate (GO:0010167);; Biological Process: nitrate transport (GO:0015706);; Biological Process: response to endoplasmic reticulum stress (GO:0034976);; Molecu…	K12355|7.53708e-70|ath:AT3G24503|ALDH2C4; aldehyde dehydrogenase 2C4; K12355 coniferyl-aldehyde dehydrogenase [EC:1.2.1.68] (A)	[C]	Energy production and conversion	Aldehyde dehydrogenase family	Aldehyde dehydrogenase family 2 member C4 OS=Arabidopsis thaliana GN=ALDH2C4 PE=1 SV=2	PREDICTED: aldehyde dehydrogenase family 2 member C4 [Nicotiana sylvestris]	gi|698517528|ref|XP_009803645.1|	--	PF00171.20
TRINITY_DN151619_c0_g1	487.12	0.0023477	-0.294487	normal	1.09e-22	-1.57336	down	3.96894e-47	-1.21636	down	[J]	Translation, ribosomal structure and biogenesis	Biological Process: RNA methylation (GO:0001510);; Molecular Function: RNA binding (GO:0003723);; Molecular Function: structural constituent of ribosome (GO:0003735);; Cellular Component: cell wall (GO:0005618);; Cellular Component: nucleolus (GO:0005730);; Cellular Component: vacuolar membrane (GO:0005774);; Cellular Component: plasma membrane (GO:0005886);; Biological Process: translation (GO:0…	--	[J]	Translation, ribosomal structure and biogenesis	Ribosomal protein L13e	60S ribosomal protein L13-1 OS=Arabidopsis thaliana GN=RPL13B PE=1 SV=1	PREDICTED: 60S ribosomal protein L13-1 [Solanum pennellii]	gi|970069438|ref|XP_015061851.1|	--	PF01294.16
TRINITY_DN15604_c0_g3	608.12	--	--	--	2.41587e-08	-4.98288	down	1.78421e-08	-7.39433	down	--	--	Cellular Component: mitochondrial respiratory chain complex III (GO:0005750);; Biological Process: mitochondrial electron transport, ubiquinol to cytochrome c (GO:0006122);; Molecular Function: ubiquinol-cytochrome-c reductase activity (GO:0008121);; Biological Process: photorespiration (GO:0009853);; Biological Process: hydrogen ion transmembrane transport (GO:1902600);;	K00419|4.82691e-29|ath:AT3G52730|putative ubiquinol-cytochrome c reductase subunit 9; K00419 ubiquinol-cytochrome c reductase subunit 9 (A)	[C]	Energy production and conversion	Ubiquinol-cytochrome C reductase, UQCRX/QCR9 like	Cytochrome b-c1 complex subunit 9 OS=Solanum tuberosum PE=1 SV=1	PREDICTED: cytochrome b-c1 complex subunit 9 [Solanum tuberosum]	gi|565390708|ref|XP_006361077.1|	--	PF05365.10
TRINITY_DN159253_c0_g1	126.72	0.646073	0.241482	normal	0.00036876	-1.66638	down	1.94544e-16	-3.19649	down	[RTKL]	--	Molecular Function: protein kinase activity (GO:0004672);; Molecular Function: ATP binding (GO:0005524);; Biological Process: protein phosphorylation (GO:0006468);; Molecular Function: amino acid binding (GO:0016597);;	--	[T]	Signal transduction mechanisms	Protein tyrosine kinase;; Protein kinase domain	Serine/threonine-protein kinase STY46 OS=Arabidopsis thaliana GN=STY46 PE=1 SV=1	PREDICTED: serine/threonine-protein kinase HT1 isoform X2 [Nicotiana sylvestris]	gi|698515526|ref|XP_009802640.1|	--	PF07714.15;PF00069.23
TRINITY_DN165812_c0_g1	600.12	3.72153e-06	-0.28332	normal	5.08836e-13	-0.914082	normal	2.5107e-95	-1.01691	down	--	--	Cellular Component: mitochondrial respiratory chain complex I (GO:0005747);; Biological Process: glucose catabolic process (GO:0006007);; Biological Process: ubiquitin-dependent protein catabolic process (GO:0006511);; Molecular Function: NADH dehydrogenase (ubiquinone) activity (GO:0008137);; Biological Process: photorespiration (GO:0009853);; Biological Process: response to misfolded protein (G…	K03963|1.86411e-51|vvi:100245635|NADH dehydrogenase [ubiquinone] 1 beta subcomplex subunit 7-like; K03963 NADH dehydrogenase (ubiquinone) 1 beta subcomplex subunit 7 (A)	[C]	Energy production and conversion	NADH-ubiquinone oxidoreductase B18 subunit (NDUFB7)	NADH dehydrogenase [ubiquinone] 1 beta subcomplex subunit 7 OS=Arabidopsis thaliana GN=At2g02050 PE=3 SV=1	PREDICTED: NADH dehydrogenase [ubiquinone] 1 beta subcomplex subunit 7 [Solanum lycopersicum]	gi|460382340|ref|XP_004236897.1|	--	PF05676.11
TRINITY_DN165911_c1_g1	2129.12	1.15551e-11	-0.360329	normal	8.28613e-16	-1.33316	down	1.4631e-198	-1.32727	down	[M]	Cell wall/membrane/envelope biogenesis	Molecular Function: GDP-mannose 4,6-dehydratase activity (GO:0008446);; Biological Process: GDP-mannose metabolic process (GO:0019673);;	--	[G]	Carbohydrate transport and metabolism	GDP-mannose 4,6 dehydratase;; NAD dependent epimerase/dehydratase family;; RmlD substrate binding domain;; Polysaccharide biosynthesis protein	GDP-mannose 4,6 dehydratase 2 OS=Arabidopsis thaliana GN=MUR1 PE=1 SV=3	PREDICTED: GDP-mannose 4,6 dehydratase 1 [Solanum tuberosum]	gi|565348981|ref|XP_006341477.1|	--	PF16363.3;PF01370.19;PF04321.15;PF02719.13
TRINITY_DN166060_c3_g1	534.12	2.62964e-19	-0.356349	normal	0.018021	-1.45036	normal	0	-1.5306	down	[J]	Translation, ribosomal structure and biogenesis	Cellular Component: chloroplast (GO:0009507);; Biological Process: small molecule metabolic process (GO:0044281);; Biological Process: organic substance metabolic process (GO:0071704);;	--	[J]	Translation, ribosomal structure and biogenesis	Endoribonuclease L-PSP	Reactive Intermediate Deaminase A, chloroplastic OS=Arabidopsis thaliana GN=RIDA PE=1 SV=1	inducible plastid-lipid associated protein [Solanum lycopersicum]	gi|525314409|ref|NP_001266269.1|	--	PF01042.19
TRINITY_DN166213_c0_g1	3079.12	4.79327e-07	-0.320004	normal	2.22322e-18	-1.19516	down	8.26657e-80	-1.07388	down	[F]	Nucleotide transport and metabolism	Cellular Component: cytosol (GO:0005829);; Molecular Function: tRNA threonylcarbamoyladenosine dehydratase (GO:0061503);; Biological Process: cyclic threonylcarbamoyladenosine biosynthetic process (GO:0061504);; Molecular Function: UFM1 activating enzyme activity (GO:0071566);; Biological Process: protein ufmylation (GO:0071569);;	K12164|0|vvi:100266337|ubiquitin-like modifier-activating enzyme 5; K12164 ubiquitin-like modifier-activating enzyme 5 (A)	[H]	Coenzyme transport and metabolism	ThiF family;; Cytidine and deoxycytidylate deaminase zinc-binding region;; MafB19-like deaminase	Ubiquitin-like modifier-activating enzyme 5 OS=Arabidopsis thaliana GN=At1g05350 PE=3 SV=2	PREDICTED: ubiquitin-like modifier-activating enzyme 5 [Solanum tuberosum]	gi|565369694|ref|XP_006351469.1|	--	PF00899.19;PF00383.21;PF14437.4
TRINITY_DN166230_c0_g1	1529.12	0.00381139	-0.241635	normal	8.44191e-09	-0.929025	normal	1.48126e-53	-1.10119	down	--	--	Biological Process: RNA splicing, via endonucleolytic cleavage and ligation (GO:0000394);; Biological Process: methionine biosynthetic process (GO:0009086);; Cellular Component: plasmodesma (GO:0009506);; Cellular Component: integral component of membrane (GO:0016021);;	--	[S]	Function unknown	PAP2 superfamily C-terminal	--	PREDICTED: uncharacterized protein LOC107015639 [Solanum pennellii]	gi|970020449|ref|XP_015071455.1|	--	PF14360.4
TRINITY_DN166374_c0_g1	1601.12	0.0403767	-0.251749	normal	0.000118946	-0.72594	normal	5.47842e-29	-1.18467	down	[EH]	--	Biological Process: para-aminobenzoic acid biosynthetic process (GO:0008153);; Molecular Function: transaminase activity (GO:0008483);; Molecular Function: 4-amino-4-deoxychorismate lyase activity (GO:0008696);; Cellular Component: chloroplast stroma (GO:0009570);; Biological Process: tetrahydrofolate biosynthetic process (GO:0046654);;	K18482|0|vvi:100266456|D-amino-acid transaminase, chloroplastic; K18482 4-amino-4-deoxychorismate lyase [EC:4.1.3.38] (A)	[E]	Amino acid transport and metabolism	Amino-transferase class IV	D-amino-acid transaminase, chloroplastic OS=Arabidopsis thaliana GN=DAAT PE=1 SV=1	PREDICTED: LOW QUALITY PROTEIN: D-amino-acid transaminase, chloroplastic-like [Solanum pennellii]	gi|970059905|ref|XP_015056702.1|	--	PF01063.17
TRINITY_DN166520_c1_g1	3795.12	0.0989845	0.106778	normal	2.39231e-11	-0.809108	normal	3.32658e-90	-1.08558	down	[U]	Intracellular trafficking, secretion, and vesicular transport	Biological Process: intracellular protein transport (GO:0006886);; Biological Process: cellular process (GO:0009987);; Biological Process: vesicle-mediated transport (GO:0016192);; Cellular Component: AP-3 adaptor complex (GO:0030123);; Biological Process: single-organism process (GO:0044699);;	K12397|0|vvi:100251289|AP3-complex subunit beta-A; K12397 AP-3 complex subunit beta (A)	[U]	Intracellular trafficking, secretion, and vesicular transport	Adaptin N terminal region;; non-SMC mitotic condensation complex subunit 1;; Clathrin-adaptor complex-3 beta-1 subunit C-terminal;; HEAT repeats;; HEAT repeat	AP3-complex subunit beta-A OS=Arabidopsis thaliana GN=AP3BA PE=2 SV=2	PREDICTED: AP3-complex subunit beta-A isoform X1 [Solanum tuberosum]	gi|565353676|ref|XP_006343749.1|	--	PF01602.18;PF12717.5;PF14796.4;PF13646.4;PF02985.20
TRINITY_DN166656_c0_g1	1134.12	0.00303182	-0.475318	normal	3.03846e-16	-1.66267	down	4.98211e-30	-1.87285	down	--	--	Molecular Function: structural constituent of ribosome (GO:0003735);; Cellular Component: mitochondrial inner membrane (GO:0005743);; Cellular Component: mitochondrial large ribosomal subunit (GO:0005762);; Biological Process: translation (GO:0006412);;	K02911|1.59216e-30|rcu:RCOM_0837620|hypothetical protein; K02911 large subunit ribosomal protein L32 (A)	--	--	Ribosomal L32p protein family	--	PREDICTED: uncharacterized protein LOC102589553 isoform X1 [Solanum tuberosum]	gi|565364086|ref|XP_006348758.1|	--	PF01783.21
TRINITY_DN166801_c0_g1	1028.12	--	--	--	6.31189e-14	-5.34719	down	5.79736e-09	-7.57035	down	[F]	Nucleotide transport and metabolism	Molecular Function: catalytic activity (GO:0003824);; Biological Process: nucleoside metabolic process (GO:0009116);;	--	--	--	Phosphorylase superfamily	Bark storage protein A OS=Populus deltoides GN=BSPA PE=2 SV=1	PREDICTED: bark storage protein A-like [Solanum lycopersicum]	gi|460409172|ref|XP_004250013.1|	--	PF01048.18
TRINITY_DN166980_c0_g1	1181.12	1.83027e-27	-3.22775	down	1.42463e-42	-7.533	down	1.13059e-39	-7.79304	down	--	--	Molecular Function: iron ion binding (GO:0005506);; Molecular Function: oxidoreductase activity, acting on paired donors, with incorporation or reduction of molecular oxygen (GO:0016705);; Molecular Function: L-ascorbic acid binding (GO:0031418);; Biological Process: oxidation-reduction process (GO:0055114);;	--	[O]	Posttranslational modification, protein turnover, chaperones	--	Uncharacterized PKHD-type hydroxylase At1g22950 OS=Arabidopsis thaliana GN=At1g22950 PE=2 SV=2	PREDICTED: uncharacterized PKHD-type hydroxylase At1g22950-like isoform X1 [Nicotiana tomentosiformis]	gi|697147180|ref|XP_009627742.1|	--	--
TRINITY_DN166998_c0_g1	638.12	0.354775	-0.277351	normal	1.89047e-18	-2.08224	down	2.14323e-53	-1.3686	down	--	--	Molecular Function: beta-galactosidase activity (GO:0004565);; Cellular Component: cell wall (GO:0005618);; Biological Process: carbohydrate metabolic process (GO:0005975);; Molecular Function: carbohydrate binding (GO:0030246);;	--	[G]	Carbohydrate transport and metabolism	Glycosyl hydrolases family 35	Beta-galactosidase OS=Solanum lycopersicum PE=1 SV=1	PREDICTED: beta-galactosidase [Solanum pennellii]	gi|970017366|ref|XP_015069814.1|	--	PF01301.17
TRINITY_DN167148_c0_g2	1285.12	0.247284	-0.202315	normal	4.57531e-05	-1.0257	down	5.66351e-11	-1.13497	down	--	--	Biological Process: mitochondrial fission (GO:0000266);; Cellular Component: chloroplast (GO:0009507);; Cellular Component: integral component of membrane (GO:0016021);; Biological Process: peroxisome fission (GO:0016559);;	--	[M]	Cell wall/membrane/envelope biogenesis	Fis1 C-terminal tetratricopeptide repeat;; Fis1 N-terminal tetratricopeptide repeat	Mitochondrial fission 1 protein A OS=Arabidopsis thaliana GN=FIS1A PE=1 SV=1	PREDICTED: mitochondrial fission 1 protein A-like [Solanum pennellii]	gi|970055530|ref|XP_015089410.1|	--	PF14853.4;PF14852.4
TRINITY_DN167428_c0_g1	1206.12	9.99358e-08	-1.12991	down	3.51929e-07	-1.3697	down	9.64554e-18	-1.42412	down	[IQR]	--	Molecular Function: oxidoreductase activity (GO:0016491);; Biological Process: oxidation-reduction process (GO:0055114);;	--	[R]	General function prediction only	Enoyl-(Acyl carrier protein) reductase;; short chain dehydrogenase;; KR domain;; Saccharopine dehydrogenase NADP binding domain;; NAD dependent epimerase/dehydratase family;; 3-beta hydroxysteroid dehydrogenase/isomerase family	Short-chain dehydrogenase reductase 3b OS=Arabidopsis thaliana GN=SDR3b PE=2 SV=1	PREDICTED: short-chain dehydrogenase reductase 3b-like [Nicotiana sylvestris]	gi|698567320|ref|XP_009773745.1|	--	PF13561.4;PF00106.23;PF08659.8;PF03435.16;PF01370.19;PF01073.17
TRINITY_DN167510_c0_g1	184.24	--	--	--	4.08266e-06	-4.08326	down	8.62987e-09	-6.11323	down	--	--	--	--	--	--	--	--	--	--	--	--
TRINITY_DN168728_c0_g1	542.12	0.885252	-0.0646195	normal	0.00113269	-1.13554	down	4.19898e-10	-1.33079	down	[E]	Amino acid transport and metabolism	Biological Process: amino acid transmembrane transport (GO:0003333);; Molecular Function: amino acid transmembrane transporter activity (GO:0015171);; Cellular Component: integral component of membrane (GO:0016021);;	K14209|1.19284e-56|rcu:RCOM_0874930|amino acid transporter, putative; K14209 solute carrier family 36 (proton-coupled amino acid transporter) (A)	[E]	Amino acid transport and metabolism	Transmembrane amino acid transporter protein	Amino acid transporter ANTL2 OS=Arabidopsis thaliana GN=At4g38250 PE=1 SV=1	PREDICTED: amino acid transporter ANTL1-like [Solanum pennellii]	gi|970008275|ref|XP_015065018.1|	--	PF01490.16
TRINITY_DN168814_c0_g1	565.12	0.00287918	-0.465199	normal	1.43402e-16	-1.75399	down	3.55436e-37	-1.97176	down	--	--	Molecular Function: nucleotide binding (GO:0000166);; Molecular Function: nucleic acid binding (GO:0003676);;	--	--	--	Ataxin-2 C-terminal region	--	PREDICTED: polyadenylate-binding protein-interacting protein 9-like [Solanum tuberosum]	gi|565388511|ref|XP_006360020.1|	--	PF07145.13
TRINITY_DN16976_c0_g3	540.12	0.316742	0.483593	normal	0.003502	-1.68229	down	5.35102e-09	-2.18095	down	[G]	Carbohydrate transport and metabolism	Molecular Function: ribokinase activity (GO:0004747);; Molecular Function: ATP binding (GO:0005524);; Cellular Component: cytosol (GO:0005829);; Biological Process: D-ribose metabolic process (GO:0006014);; Molecular Function: fructokinase activity (GO:0008865);; Biological Process: starch biosynthetic process (GO:0019252);; Biological Process: response to cadmium ion (GO:0046686);; Biological Pr…	K00847|1.07417e-28|ath:AT5G51830|pfkB-like carbohydrate kinase family protein; K00847 fructokinase [EC:2.7.1.4] (A)	[G]	Carbohydrate transport and metabolism	pfkB family carbohydrate kinase	Probable fructokinase-7 OS=Arabidopsis thaliana GN=At5g51830 PE=1 SV=1	PREDICTED: probable fructokinase-7 [Solanum tuberosum]	gi|565394083|ref|XP_006362692.1|	--	PF00294.22
TRINITY_DN171589_c0_g1	392.12	--	--	--	1.11272e-06	-4.50628	down	4.55854e-07	-6.83675	down	[R]	General function prediction only	Molecular Function: oxidoreductase activity (GO:0016491);; Biological Process: oxidation-reduction process (GO:0055114);;	--	[R]	General function prediction only	Aldo/keto reductase family	Non-functional NADPH-dependent codeinone reductase 2 OS=Papaver somniferum GN=COR2 PE=1 SV=1	PREDICTED: methylecgonone reductase-like [Solanum lycopersicum]	gi|460379245|ref|XP_004235374.1|	--	PF00248.19
TRINITY_DN17261_c0_g1	1510.12	1.29083e-95	-1.43814	down	1.02799e-27	-1.73762	down	2.51744e-273	-1.95096	down	[F]	Nucleotide transport and metabolism	Biological Process: glutamine metabolic process (GO:0006541);; Molecular Function: transferase activity (GO:0016740);;	--	[F]	Nucleotide transport and metabolism	Glutamine amidotransferase class-I;; Peptidase C26	Gamma-glutamyl peptidase 5 OS=Arabidopsis thaliana GN=GGP5 PE=2 SV=1	PREDICTED: putative glutamine amidotransferase YLR126C [Solanum tuberosum]	gi|565370197|ref|XP_006351711.1|	--	PF00117.26;PF07722.11
TRINITY_DN172830_c0_g2	255.14	--	--	--	4.23733e-10	-4.39902	down	1.57689e-09	-7.77463	down	[G]	Carbohydrate transport and metabolism	--	K01193|2.30165e-10|rcu:RCOM_0293270|Beta-fructofuranosidase, insoluble isoenzyme 3 precursor, putative (EC:3.2.1.26); K01193 beta-fructofuranosidase [EC:3.2.1.26] (A)	[G]	Carbohydrate transport and metabolism	Glycosyl hydrolases family 32 N-terminal domain	Beta-fructofuranosidase, insoluble isoenzyme 3 OS=Oryza sativa subsp. japonica GN=CIN3 PE=2 SV=1	PREDICTED: beta-fructofuranosidase, insoluble isoenzyme CWINV1 isoform X1 [Amborella trichopoda]	gi|769795228|ref|XP_011628522.1|	--	PF00251.18
TRINITY_DN177545_c0_g1	354.13	0.0132494	-1.19018	normal	0.00184292	-1.96765	down	0.0066922	-1.19678	down	--	--	Molecular Function: magnesium ion binding (GO:0000287);; Molecular Function: pyruvate kinase activity (GO:0004743);; Biological Process: glycolytic process (GO:0006096);; Molecular Function: kinase activity (GO:0016301);; Molecular Function: potassium ion binding (GO:0030955);;	K00873|9.92742e-10|rcu:RCOM_0008250|pyruvate kinase, putative (EC:2.7.1.40); K00873 pyruvate kinase [EC:2.7.1.40] (A)	[G]	Carbohydrate transport and metabolism	--	Pyruvate kinase 2, cytosolic OS=Oryza sativa subsp. japonica GN=Os12g0145700 PE=2 SV=1	PREDICTED: pyruvate kinase, cytosolic isozyme-like isoform X1 [Nicotiana sylvestris]	gi|698483271|ref|XP_009788506.1|	--	--
TRINITY_DN177680_c0_g1	91.89	--	--	--	1.49299e-10	-5.50583	down	1.20352e-08	-3.44353	down	--	--	--	--	--	--	--	Chalcone synthase E OS=Ipomoea purpurea GN=CHSE PE=2 SV=1	Chalcone synthase 6 [Glycine soja]	gi|734381641|gb|KHN23260.1|	--	--
TRINITY_DN178436_c0_g1	379.13	--	--	--	0.263079	-0.647935	normal	4.89139e-07	-2.12719	down	--	--	Molecular Function: double-stranded DNA binding (GO:0003690);; Cellular Component: mitochondrion (GO:0005739);; Biological Process: regulation of transcription, DNA-templated (GO:0006355);;	K15032|2.21032e-19|osa:4330735|Os02g0749800; K15032 mTERF domain-containing protein, mitochondrial (A)	[KR]	--	mTERF	--	PREDICTED: uncharacterized protein LOC101266630 [Solanum lycopersicum]	gi|460384336|ref|XP_004237868.1|	--	PF02536.12
TRINITY_DN20077_c0_g1	2552.12	2.00353e-15	-0.535533	normal	4.45875e-14	-1.5924	down	1.27181e-70	-2.80078	down	[G]	Carbohydrate transport and metabolism	Molecular Function: kinase activity (GO:0016301);; Biological Process: phosphorylation (GO:0016310);;	--	--	--	AAA domain;; AAA domain	P-loop NTPase domain-containing protein LPA1 homolog 1 OS=Arabidopsis thaliana GN=At5g60760 PE=2 SV=1	PREDICTED: P-loop NTPase domain-containing protein LPA1 homolog 2 [Solanum tuberosum]	gi|565346321|ref|XP_006340214.1|	--	PF13238.4;PF13671.4
TRINITY_DN20705_c1_g3	1170.12	0.833484	-0.0346236	normal	4.84478e-07	-0.881526	normal	2.70246e-34	-1.55179	down	[E]	Amino acid transport and metabolism	Molecular Function: lactoylglutathione lyase activity (GO:0004462);; Cellular Component: cytosol (GO:0005829);; Biological Process: gluconeogenesis (GO:0006094);; Biological Process: glycolytic process (GO:0006096);; Cellular Component: chloroplast (GO:0009507);; Biological Process: response to salt stress (GO:0009651);; Molecular Function: metal ion binding (GO:0046872);;	K01759|1.65184e-109|vvi:100244888|lactoylglutathione lyase; K01759 lactoylglutathione lyase [EC:4.4.1.5] (A)	[G]	Carbohydrate transport and metabolism	Glyoxalase/Bleomycin resistance protein/Dioxygenase superfamily;; Glyoxalase/Bleomycin resistance protein/Dioxygenase superfamily	Lactoylglutathione lyase OS=Solanum lycopersicum GN=GLX1 PE=2 SV=1	PREDICTED: lactoylglutathione lyase isoform X2 [Solanum pennellii]	gi|970059642|ref|XP_015056567.1|	--	PF00903.23;PF13669.4
TRINITY_DN21206_c0_g1	1690.12	8.47471e-19	-0.925103	normal	4.3115e-66	-2.86843	down	1.00735e-95	-1.77424	down	--	--	Biological Process: metabolic process (GO:0008152);; Molecular Function: polyneuridine-aldehyde esterase activity (GO:0050529);;	--	--	--	Alpha/beta hydrolase family;; alpha/beta hydrolase fold;; Serine aminopeptidase, S33	Putative methylesterase 11, chloroplastic OS=Arabidopsis thaliana GN=MES11 PE=2 SV=1	PREDICTED: putative methylesterase 11, chloroplastic [Solanum tuberosum]	gi|971534747|ref|XP_006338354.2|	--	PF12697.5;PF00561.18;PF12146.6
TRINITY_DN21230_c0_g1	350.13	0.0442462	-0.862732	normal	1.84971e-06	-2.26734	down	1.55326e-12	-2.4696	down	--	--	Cellular Component: Golgi membrane (GO:0000139);; Cellular Component: mitochondrion (GO:0005739);; Cellular Component: trans-Golgi network (GO:0005802);; Cellular Component: cytosol (GO:0005829);; Cellular Component: endosome membrane (GO:0010008);; Cellular Component: integral component of membrane (GO:0016021);; Molecular Function: substrate-specific transmembrane transporter activity (GO:00228…	--	[U]	Intracellular trafficking, secretion, and vesicular transport	--	Transmembrane 9 superfamily member 11 OS=Arabidopsis thaliana GN=TMN11 PE=2 SV=1	PREDICTED: transmembrane 9 superfamily member 11 [Solanum tuberosum]	gi|565387508|ref|XP_006359540.1|	--	--
TRINITY_DN21265_c0_g1	2064.12	0.000977938	-0.421331	normal	1.53756e-12	-1.11265	down	1.25524e-40	-1.61405	down	[T]	Signal transduction mechanisms	Molecular Function: protein serine/threonine phosphatase activity (GO:0004722);; Biological Process: protein dephosphorylation (GO:0006470);; Molecular Function: metal ion binding (GO:0046872);;	K01102|0|vvi:100258978|probable protein phosphatase 2C 25; K01102 pyruvate dehydrogenase phosphatase [EC:3.1.3.43] (A)	[T]	Signal transduction mechanisms	Protein phosphatase 2C	Probable protein phosphatase 2C 43 OS=Oryza sativa subsp. japonica GN=Os04g0584300 PE=3 SV=2	PREDICTED: probable protein phosphatase 2C 43 [Nicotiana sylvestris]	gi|698586139|ref|XP_009778841.1|	--	PF00481.19
TRINITY_DN21403_c0_g2	1711.12	0.229871	0.21151	normal	5.72519e-14	-1.48982	down	3.60648e-27	-1.40865	down	[H]	Coenzyme transport and metabolism	Molecular Function: uroporphyrin-III C-methyltransferase activity (GO:0004851);; Biological Process: threonine catabolic process (GO:0006567);; Cellular Component: chloroplast (GO:0009507);; Biological Process: siroheme biosynthetic process (GO:0019354);; Biological Process: methylation (GO:0032259);; Molecular Function: precorrin-2 dehydrogenase activity (GO:0043115);; Biological Process: oxidat…	--	[H]	Coenzyme transport and metabolism	Tetrapyrrole (Corrin/Porphyrin) Methylases	Siroheme synthase OS=Pseudomonas syringae pv. tomato (strain DC3000) GN=cysG PE=3 SV=1	PREDICTED: siroheme synthase [Solanum tuberosum]	gi|565402033|ref|XP_006366495.1|	--	PF00590.18
TRINITY_DN21441_c0_g11	1094.12	0.967587	0.00863396	normal	1.61739e-07	-1.62671	down	3.67024e-38	-1.33829	down	--	--	Biological Process: metabolic process (GO:0008152);; Cellular Component: integral component of membrane (GO:0016021);; Molecular Function: hydrolase activity (GO:0016787);;	--	--	--	Alpha/beta hydrolase family;; Serine aminopeptidase, S33;; alpha/beta hydrolase fold	--	PREDICTED: uncharacterized protein LOC104246111 isoform X1 [Nicotiana sylvestris]	gi|698509937|ref|XP_009800158.1|	--	PF12697.5;PF12146.6;PF00561.18
TRINITY_DN21498_c0_g2	5471.12	0.61311	-0.181203	normal	1.91626e-19	-1.60505	down	0.000100172	-1.18542	down	--	--	Cellular Component: vacuolar membrane (GO:0005774);; Cellular Component: Golgi apparatus (GO:0005794);; Cellular Component: plasma membrane (GO:0005886);; Biological Process: ER to Golgi vesicle-mediated transport (GO:0006888);; Biological Process: protein folding in endoplasmic reticulum (GO:0034975);; Cellular Component: ER membrane protein complex (GO:0072546);;	--	[S]	Function unknown	Protein of unknown function (DUF1620);; PQQ-like domain;; PQQ enzyme repeat;; Xylanase inhibitor N-terminal;; Eukaryotic aspartyl protease;; Xylanase inhibitor C-terminal	ER membrane protein complex subunit 1 OS=Homo sapiens GN=EMC1 PE=1 SV=1	PREDICTED: ER membrane protein complex subunit 1 [Solanum pennellii]	gi|970052345|ref|XP_015087779.1|	--	PF07774.11;PF13360.4;PF01011.19;PF14543.4;PF00026.21;PF14541.4
TRINITY_DN21555_c0_g1	680.12	3.22867e-05	0.431358	normal	1.1776e-32	-2.06637	down	2.27092e-98	-2.38812	down	[J]	Translation, ribosomal structure and biogenesis	Molecular Function: translation elongation factor activity (GO:0003746);; Molecular Function: GTPase activity (GO:0003924);; Molecular Function: GTP binding (GO:0005525);; Cellular Component: intracellular (GO:0005622);; Biological Process: translational elongation (GO:0006414);; Molecular Function: nucleotidyltransferase activity (GO:0016779);;	K02358|2.93831e-125|rcu:RCOM_0648170|elongation factor tu, putative (EC:2.7.7.4); K02358 elongation factor Tu (A)	[J]	Translation, ribosomal structure and biogenesis	Elongation factor Tu C-terminal domain;; Elongation factor Tu domain 2	Elongation factor Tu, mitochondrial OS=Arabidopsis thaliana GN=TUFA PE=1 SV=1	PREDICTED: elongation factor Tu, mitochondrial-like [Solanum pennellii]	gi|970033875|ref|XP_015078239.1|	--	PF03143.15;PF03144.23
TRINITY_DN21718_c0_g1	2904.12	0.00456046	-0.141596	normal	2.29145e-14	-0.81583	normal	8.67027e-202	-1.38044	down	[OC]	--	Cellular Component: cell (GO:0005623);; Biological Process: metabolic process (GO:0008152);; Cellular Component: integral component of membrane (GO:0016021);; Molecular Function: isomerase activity (GO:0016853);; Biological Process: cell redox homeostasis (GO:0045454);;	--	[U]	Intracellular trafficking, secretion, and vesicular transport	Endoplasmic reticulum vesicle transporter;; Endoplasmic Reticulum-Golgi Intermediate Compartment (ERGIC);; Thioredoxin;; Plastocyanin-like domain	Protein disulfide-isomerase 5-3 OS=Arabidopsis thaliana GN=PDIL5-3 PE=2 SV=1	PREDICTED: protein disulfide isomerase-like 5-4 [Solanum lycopersicum]	gi|460397170|ref|XP_004244141.1|	--	PF07970.10;PF13850.4;PF00085.18;PF02298.15
TRINITY_DN23443_c0_g2	533.12	--	--	--	3.13159e-15	-5.54318	down	1.31406e-10	-8.11545	down	--	--	--	--	--	--	--	--	--	--	--	--
TRINITY_DN23593_c0_g3	377.77	--	--	--	4.61269e-11	-5.58862	down	4.6504e-10	-7.9401	down	--	--	--	--	--	--	--	Glycine-rich protein 2 OS=Nicotiana sylvestris GN=GRP-2 PE=2 SV=1	PREDICTED: cold shock protein 2-like [Solanum lycopersicum]	gi|460406415|ref|XP_004248660.1|	--	--
TRINITY_DN25564_c0_g2	4313.12	0.874244	-0.0674902	normal	0.101744	-0.533024	normal	1.21535e-15	-1.36735	down	[M]	Cell wall/membrane/envelope biogenesis	Biological Process: nitrogen compound metabolic process (GO:0006807);; Cellular Component: chloroplast (GO:0009507);; Cellular Component: membrane (GO:0016020);; Molecular Function: racemase activity, acting on amino acids and derivatives (GO:0036361);;	--	--	--	Asp/Glu/Hydantoin racemase;; Stigma-specific protein, Stig1	Stigma-specific STIG1-like protein 4 OS=Arabidopsis thaliana GN=At1g50650 PE=3 SV=1	PREDICTED: probable amino-acid racemase [Solanum tuberosum]	gi|565397214|ref|XP_006364195.1|	--	PF01177.20;PF04885.11
TRINITY_DN25745_c0_g1	850.12	0.13002	0.183162	normal	2.30462e-09	-1.14198	down	1.2418e-62	-1.65913	down	--	--	--	K18170|3.75764e-42|rcu:RCOM_1178170|catalytic, putative; K18170 complex III assembly factor LYRM7 (A)	--	--	Complex 1 protein (LYR family)	Mitochondrial zinc maintenance protein 1, mitochondrial OS=Clavispora lusitaniae (strain ATCC 42720) GN=MZM1 PE=3 SV=1	PREDICTED: mitochondrial zinc maintenance protein 1, mitochondrial [Solanum lycopersicum]	gi|460403890|ref|XP_004247419.1|	--	PF05347.13
TRINITY_DN27316_c0_g2	3740.12	0.766821	-0.457399	normal	5.35684e-32	-5.49637	down	5.25797e-55	-4.31773	down	[C]	Energy production and conversion	Biological Process: response to superoxide (GO:0000303);; Cellular Component: cytosol (GO:0005829);; Biological Process: cellular aldehyde metabolic process (GO:0006081);; Biological Process: response to auxin (GO:0009733);; Biological Process: response to carbohydrate (GO:0009743);; Biological Process: ethylene-activated signaling pathway (GO:0009873);; Biological Process: chlorophyll catabolic …	--	[C]	Energy production and conversion	Aldehyde dehydrogenase family	Aldehyde dehydrogenase family 7 member B4 OS=Arabidopsis thaliana GN=ALDH7B4 PE=2 SV=3	PREDICTED: aldehyde dehydrogenase family 7 member B4 [Solanum tuberosum]	gi|565351980|ref|XP_006342925.1|	--	PF00171.20
TRINITY_DN27396_c0_g3	1330.12	0.0258181	0.436196	normal	0.000457334	-1.03722	down	4.27977e-16	-1.44308	down	[C]	Energy production and conversion	Cellular Component: mitochondrial inner membrane (GO:0005743);; Molecular Function: ubiquinol-cytochrome-c reductase activity (GO:0008121);; Cellular Component: integral component of membrane (GO:0016021);; Molecular Function: metal ion binding (GO:0046872);; Molecular Function: 2 iron, 2 sulfur cluster binding (GO:0051537);; Biological Process: oxidation-reduction process (GO:0055114);; Cellular…	--	[C]	Energy production and conversion	Rieske [2Fe-2S] domain;; Ubiquinol cytochrome reductase transmembrane region	Cytochrome b-c1 complex subunit Rieske, mitochondrial OS=Solanum tuberosum GN=FES1 PE=1 SV=1	PREDICTED: cytochrome b-c1 complex subunit Rieske, mitochondrial [Solanum lycopersicum]	gi|460410551|ref|XP_004250690.1|	--	PF00355.24;PF02921.12
TRINITY_DN29628_c0_g1	1302.12	9.27685e-23	-0.571144	normal	4.97778e-19	-1.40648	down	2.32174e-148	-1.72045	down	--	--	Molecular Function: zinc ion binding (GO:0008270);;	K17987|6.77342e-36|rcu:RCOM_1508680|zinc ion binding protein, putative; K17987 next to BRCA1 gene 1 protein (A)	[R]	General function prediction only	PB1 domain;; Zinc finger, ZZ type	Protein NBR1 homolog OS=Arabidopsis thaliana GN=NBR1 PE=1 SV=1	PREDICTED: protein NBR1 homolog [Solanum tuberosum]	gi|565361367|ref|XP_006347428.1|	--	PF00564.22;PF00569.15
TRINITY_DN29947_c0_g2	738.12	--	--	--	4.77497e-13	-5.97577	down	4.53397e-11	-6.78591	down	--	--	--	--	--	--	--	--	PREDICTED: uncharacterized protein LOC107020170 [Solanum pennellii]	gi|970029256|ref|XP_015075952.1|	--	--
TRINITY_DN30124_c0_g2	263.14	0.0004268	-1.74297	down	0.0204814	-1.2223	normal	3.0908e-05	-1.82651	down	[Z]	Cytoskeleton	Molecular Function: motor activity (GO:0003774);; Molecular Function: actin binding (GO:0003779);; Molecular Function: ATP binding (GO:0005524);; Biological Process: response to nematode (GO:0009624);; Biological Process: xylem development (GO:0010089);; Cellular Component: unconventional myosin complex (GO:0016461);; Biological Process: actin filament-based movement (GO:0030048);; Biological Pro…	K10357|6.14156e-105|sbi:SORBI_01g008180|SORBIDRAFT_01g008180, Sb01g008180; hypothetical protein; K10357 myosin V (A)	[Z]	Cytoskeleton	Myosin head (motor domain)	Myosin-12 OS=Arabidopsis thaliana GN=XI-F PE=2 SV=1	PREDICTED: myosin-12 isoform X2 [Solanum pennellii]	gi|970001416|ref|XP_015057738.1|	--	PF00063.19
TRINITY_DN31430_c0_g2	1816.12	0.00179216	-0.635618	normal	2.84057e-141	-3.42612	down	0	-1.45647	down	[G]	Carbohydrate transport and metabolism	Molecular Function: hydrolase activity, hydrolyzing O-glycosyl compounds (GO:0004553);; Cellular Component: cell wall (GO:0005618);; Biological Process: xyloglucan metabolic process (GO:0010411);; Molecular Function: xyloglucan:xyloglucosyl transferase activity (GO:0016762);; Biological Process: cell wall macromolecule catabolic process (GO:0016998);; Biological Process: cell wall biogenesis (GO:…	--	--	--	Glycosyl hydrolases family 16;; Xyloglucan endo-transglycosylase (XET) C-terminus	Probable xyloglucan endotransglucosylase/hydrolase protein 32 OS=Arabidopsis thaliana GN=XTH32 PE=2 SV=1	PREDICTED: probable xyloglucan endotransglucosylase/hydrolase protein 32 [Solanum lycopersicum]	gi|460402227|ref|XP_004246615.1|	--	PF00722.19;PF06955.10
TRINITY_DN33971_c0_g1	637.12	--	--	--	--	--	--	9.87075e-08	-5.76845	down	--	--	Biological Process: metabolic process (GO:0008152);; Molecular Function: transferase activity (GO:0016740);;	--	--	--	Protein of unknown function (DUF1264)	--	PREDICTED: uncharacterized protein LOC101259110 [Solanum lycopersicum]	gi|460374395|ref|XP_004232996.1|	--	PF06884.9
TRINITY_DN34204_c0_g1	2825.12	0.00363165	-0.294852	normal	7.83559e-16	-1.23145	down	2.35433e-85	-1.52618	down	[J]	Translation, ribosomal structure and biogenesis	Molecular Function: translation initiation factor activity (GO:0003743);; Molecular Function: GTPase activity (GO:0003924);; Molecular Function: GTP binding (GO:0005525);; Cellular Component: intracellular (GO:0005622);; Biological Process: translational initiation (GO:0006413);; Biological Process: nucleotide biosynthetic process (GO:0009165);; Biological Process: organ morphogenesis (GO:0009887…	K02519|0|vvi:100266672|translation initiation factor IF-2, mitochondrial; K02519 translation initiation factor IF-2 (A)	[J]	Translation, ribosomal structure and biogenesis	Elongation factor Tu GTP binding domain;; Translation-initiation factor 2;; 50S ribosome-binding GTPase;; Ferrous iron transport protein B;; Ethanolamine utilisation - propanediol utilisation	Translation initiation factor IF-2 OS=Methylocella silvestris (strain BL2 / DSM 15510 / NCIMB 13906) GN=infB PE=3 SV=1	PREDICTED: translation initiation factor IF-2 [Solanum tuberosum]	gi|565353985|ref|XP_006343899.1|	--	PF00009.25;PF11987.6;PF01926.21;PF02421.16;PF10662.7
TRINITY_DN34268_c0_g1	1415.12	5.30642e-12	-1.13209	down	2.11369e-13	-1.69421	down	1.07529e-24	-1.48591	down	[R]	General function prediction only	--	--	[R]	General function prediction only	F-box-like;; F-box domain	F-box/WD repeat-containing protein pof10 OS=Schizosaccharomyces pombe (strain 972 / ATCC 24843) GN=pof10 PE=1 SV=1	PREDICTED: F-box protein SKIP31-like [Solanum tuberosum]	gi|565367712|ref|XP_006350501.1|	--	PF12937.5;PF00646.31
TRINITY_DN34289_c0_g1	1341.12	1.71029e-10	-0.598042	normal	1.09733e-18	-1.71111	down	7.19609e-56	-1.0386	down	--	--	Cellular Component: plasma membrane (GO:0005886);; Biological Process: lipid metabolic process (GO:0006629);; Molecular Function: phosphoric diester hydrolase activity (GO:0008081);;	--	--	--	--	PI-PLC X domain-containing protein At5g67130 OS=Arabidopsis thaliana GN=At5g67130 PE=1 SV=1	PREDICTED: PI-PLC X domain-containing protein At5g67130-like [Solanum tuberosum]	gi|565345602|ref|XP_006339884.1|	--	--
TRINITY_DN34456_c1_g1	3071.12	9.71304e-12	-0.486107	normal	3.92745e-08	-0.846499	normal	6.22058e-57	-1.0062	down	--	--	Molecular Function: cysteine-type endopeptidase activity (GO:0004197);; Cellular Component: extracellular space (GO:0005615);; Cellular Component: lysosome (GO:0005764);; Biological Process: proteolysis involved in cellular protein catabolic process (GO:0051603);;	--	[O]	Posttranslational modification, protein turnover, chaperones	Papain family cysteine protease;; Cathepsin propeptide inhibitor domain (I29);; Peptidase C1-like family	Vignain OS=Phaseolus vulgaris PE=2 SV=2	PREDICTED: vignain-like [Solanum tuberosum]	gi|565349625|ref|XP_006341791.1|	--	PF00112.21;PF08246.10;PF03051.13
TRINITY_DN35712_c0_g2	1080.12	1.92542e-10	-3.88414	down	1.17072e-12	-4.73108	down	1.44801e-23	-3.84544	down	--	--	--	--	[K]	Transcription	SRF-type transcription factor (DNA-binding and dimerisation domain)	Agamous-like MADS-box protein AGL61 OS=Arabidopsis thaliana GN=AGL61 PE=1 SV=1	PREDICTED: agamous-like MADS-box protein AGL61 [Solanum tuberosum]	gi|565400175|ref|XP_006365607.1|	--	PF00319.16
TRINITY_DN36730_c0_g3	409.12	--	--	--	--	--	--	1.05382e-06	-6.69108	down	--	--	--	--	[R]	General function prediction only	--	--	Polyprotein, putative [Solanum demissum]	gi|113205328|gb|AAT38779.2|	--	--
TRINITY_DN37230_c0_g2	636.12	--	--	--	0.0490923	-1.27291	normal	2.62198e-08	-3.53071	down	--	--	Biological Process: metabolic process (GO:0008152);; Cellular Component: membrane (GO:0016020);; Molecular Function: hydrolase activity, acting on glycosyl bonds (GO:0016798);;	--	--	--	--	--	PREDICTED: heparanase-like protein 1 [Solanum tuberosum]	gi|565356621|ref|XP_006345162.1|	--	--
TRINITY_DN37367_c0_g1	913.12	0.800528	-0.0414164	normal	7.51774e-06	-0.904834	normal	2.21687e-18	-1.01326	down	[S]	Function unknown	Cellular Component: integral component of membrane (GO:0016021);;	--	--	--	Protein of unknown function (DUF502)	Protein CONTINUOUS VASCULAR RING 1 OS=Arabidopsis thaliana GN=COV1 PE=1 SV=2	PREDICTED: protein CONTINUOUS VASCULAR RING 1-like [Solanum tuberosum]	gi|565373814|ref|XP_006353462.1|	--	PF04367.11
TRINITY_DN37593_c0_g1	196.21	0.0175871	0.642755	normal	1.20004e-06	-1.249	down	8.74635e-19	-1.59663	down	[J]	Translation, ribosomal structure and biogenesis	Cellular Component: cytoplasm (GO:0005737);; Biological Process: translational termination (GO:0006415);; Molecular Function: translation release factor activity, codon specific (GO:0016149);;	--	[J]	Translation, ribosomal structure and biogenesis	eRF1 domain 2	Eukaryotic peptide chain release factor subunit 1-1 OS=Arabidopsis thaliana GN=ERF1-1 PE=1 SV=2	PREDICTED: eukaryotic peptide chain release factor subunit 1-3 [Beta vulgaris subsp. vulgaris]	gi|731335227|ref|XP_010678624.1|	--	PF03464.13
TRINITY_DN39005_c0_g1	1942.12	0.596037	-0.234962	normal	9.73165e-53	-4.46732	down	4.55577e-113	-5.56584	down	[P]	Inorganic ion transport and metabolism	Cellular Component: vacuolar membrane (GO:0005774);; Cellular Component: plasma membrane (GO:0005886);; Biological Process: regulation of pH (GO:0006885);; Biological Process: response to salt stress (GO:0009651);; Molecular Function: sodium:proton antiporter activity (GO:0015385);; Cellular Component: integral component of membrane (GO:0016021);; Biological Process: sodium ion transmembrane tran…	--	[P]	Inorganic ion transport and metabolism	Sodium/hydrogen exchanger family	Sodium/hydrogen exchanger 4 OS=Arabidopsis thaliana GN=NHX4 PE=2 SV=2	PREDICTED: sodium/hydrogen exchanger 4 isoform X1 [Nicotiana tomentosiformis]	gi|697171298|ref|XP_009594578.1|	--	PF00999.19
TRINITY_DN39554_c0_g3	966.12	0.0984936	-0.342468	normal	6.99345e-16	-1.78937	down	7.23258e-22	-1.61532	down	--	--	Molecular Function: electron carrier activity (GO:0009055);; Molecular Function: iron-sulfur cluster binding (GO:0051536);;	--	[C]	Energy production and conversion	--	Rhodocoxin OS=Rhodococcus erythropolis GN=thcC PE=1 SV=2	PREDICTED: adrenodoxin-like protein, mitochondrial [Nicotiana sylvestris]	gi|698436581|ref|XP_009802204.1|	--	--
TRINITY_DN39731_c0_g1	1652.12	0.625406	-0.112981	normal	4.10602e-05	-1.12656	down	9.92028e-20	-1.44015	down	--	--	Biological Process: regulation of GTPase activity (GO:0043087);;	--	[U]	Intracellular trafficking, secretion, and vesicular transport	Rab3 GTPase-activating protein regulatory subunit N-terminus	Rab3 GTPase-activating protein non-catalytic subunit OS=Homo sapiens GN=RAB3GAP2 PE=1 SV=1	PREDICTED: rab3 GTPase-activating protein non-catalytic subunit [Solanum pennellii]	gi|970038818|ref|XP_015080742.1|	--	PF14655.4
TRINITY_DN39908_c0_g1	1035.12	0.0190629	0.769504	normal	1.15459e-05	-1.59784	down	5.17538e-15	-1.61869	down	--	--	--	--	--	--	Protein of unknown function (DUF1677)	--	PREDICTED: uncharacterized protein LOC102589140 [Solanum tuberosum]	gi|565374287|ref|XP_006353695.1|	--	PF07911.11
TRINITY_DN40038_c0_g1	4947.86	1.33675e-20	-0.701143	normal	1.34542e-57	-1.9421	down	1.46262e-70	-1.05819	down	--	--	Molecular Function: mannosyl-oligosaccharide 1,2-alpha-mannosidase activity (GO:0004571);; Molecular Function: voltage-gated potassium channel activity (GO:0005249);; Molecular Function: calcium ion binding (GO:0005509);; Cellular Component: endosome (GO:0005768);; Cellular Component: endoplasmic reticulum (GO:0005783);; Cellular Component: trans-Golgi network (GO:0005802);; Biological Process: N…	--	[PT]	--	Ion transport protein;; KHA, dimerisation domain of potassium ion channel;; Cyclic nucleotide-binding domain;; Ion channel;; Glycosyl hydrolase family 47	Mannosyl-oligosaccharide 1,2-alpha-mannosidase MNS3 OS=Arabidopsis thaliana GN=MNS3 PE=2 SV=1	PREDICTED: potassium channel KAT1-like [Solanum lycopersicum]	gi|460374640|ref|XP_004233118.1|	--	PF00520.29;PF11834.6;PF00027.27;PF07885.14;PF01532.18
TRINITY_DN40382_c1_g1	5612.58	4.25528e-43	-0.544572	normal	2.52043e-18	-1.51681	down	4.0794e-29	-1.80047	down	--	--	Molecular Function: ATP binding (GO:0005524);; Biological Process: metabolic process (GO:0008152);; Cellular Component: integral component of membrane (GO:0016021);; Molecular Function: ATPase activity, coupled to transmembrane movement of substances (GO:0042626);; Biological Process: transmembrane transport (GO:0055085);;	--	[IR]	--	ABC transporter transmembrane region 2;; ABC transporter;; AAA domain, putative AbiEii toxin, Type IV TA system;; P-loop containing region of AAA domain;; AAA domain;; Magnesium chelatase, subunit ChlI	ABC transporter D family member 1 OS=Arabidopsis thaliana GN=ABCC1 PE=1 SV=1	PREDICTED: ABC transporter D family member 1 [Solanum tuberosum]	gi|565377790|ref|XP_006355351.1|	--	PF06472.13;PF00005.25;PF13304.4;PF13555.4;PF13476.4;PF01078.19
TRINITY_DN40807_c0_g2	986.12	--	--	--	0.00161515	-1.91283	down	0.00326025	-1.65327	down	--	--	--	--	--	--	--	--	--	--	--	--
TRINITY_DN41502_c2_g21	2034.12	0.0193934	-0.647248	normal	0.253352	-0.704492	normal	0.00898405	-1.74781	down	[Z]	Cytoskeleton	Molecular Function: GTPase activity (GO:0003924);; Molecular Function: structural constituent of cytoskeleton (GO:0005200);; Molecular Function: GTP binding (GO:0005525);; Cellular Component: cell wall (GO:0005618);; Cellular Component: cytosol (GO:0005829);; Cellular Component: microtubule (GO:0005874);; Cellular Component: plasma membrane (GO:0005886);; Biological Process: microtubule-based pro…	K07374|0|vvi:100260286|tubulin alpha-3 chain; K07374 tubulin alpha (A)	[Z]	Cytoskeleton	Tubulin/FtsZ family, GTPase domain;; Tubulin C-terminal domain	Tubulin alpha-6 chain OS=Zea mays GN=TUBA6 PE=2 SV=1	unknown [Solanum tuberosum]	gi|77999295|gb|ABB16994.1|	--	PF00091.23;PF03953.15
TRINITY_DN41502_c2_g3	1961.12	0.873313	0.254955	normal	0.738654	-0.423566	normal	1.13916e-16	-10.2429	down	[Z]	Cytoskeleton	Molecular Function: GTPase activity (GO:0003924);; Molecular Function: structural constituent of cytoskeleton (GO:0005200);; Molecular Function: GTP binding (GO:0005525);; Cellular Component: cell wall (GO:0005618);; Cellular Component: cytosol (GO:0005829);; Cellular Component: microtubule (GO:0005874);; Cellular Component: plasma membrane (GO:0005886);; Biological Process: microtubule-based pro…	K07374|0|vvi:100260286|tubulin alpha-3 chain; K07374 tubulin alpha (A)	[Z]	Cytoskeleton	Tubulin/FtsZ family, GTPase domain;; Tubulin C-terminal domain	Tubulin alpha-6 chain OS=Zea mays GN=TUBA6 PE=2 SV=1	unknown [Solanum tuberosum]	gi|77999295|gb|ABB16994.1|	--	PF00091.23;PF03953.15
TRINITY_DN42541_c1_g1	1280.12	0.166078	0.254889	normal	1.32838e-07	-1.13798	down	2.96792e-17	-1.13844	down	--	--	Biological Process: phosphatidylinositol biosynthetic process (GO:0006661);; Cellular Component: integral component of membrane (GO:0016021);; Biological Process: photoperiodism, flowering (GO:0048573);;	--	--	--	--	--	PREDICTED: uncharacterized protein LOC101263786 [Solanum lycopersicum]	gi|723745143|ref|XP_010313309.1|	--	--
TRINITY_DN4282_c0_g4	5148.12	0.938906	-0.00857591	normal	2.96291e-05	-0.707045	normal	3.28067e-62	-1.28059	down	--	--	Cellular Component: Golgi membrane (GO:0000139);; Biological Process: mitotic cell cycle (GO:0000278);; Cellular Component: endosome (GO:0005768);; Cellular Component: vacuolar membrane (GO:0005774);; Cellular Component: trans-Golgi network (GO:0005802);; Biological Process: DNA metabolic process (GO:0006259);; Biological Process: RNA processing (GO:0006396);; Biological Process: sister chromatid…	K13648|0|vvi:100246897|probable galacturonosyltransferase 3; K13648 alpha-1,4-galacturonosyltransferase [EC:2.4.1.43] (A)	--	--	PPR repeat family;; PPR repeat;; PPR repeat;; Pentatricopeptide repeat domain;; Pentacotripeptide-repeat region of PROPR;; Glycosyl transferase family 8	Probable galacturonosyltransferase 3 OS=Arabidopsis thaliana GN=GAUT3 PE=2 SV=2	PREDICTED: pentatricopeptide repeat-containing protein At2g17210 [Solanum tuberosum]	gi|971581047|ref|XP_015159388.1|	--	PF13041.4;PF01535.18;PF12854.5;PF13812.4;PF17177.2;PF01501.18
TRINITY_DN44610_c0_g1	1226.19	0.924899	0.0472265	normal	0.0669744	-0.72161	normal	0.000367399	-1.07656	down	--	--	--	--	--	--	--	--	--	--	--	--
TRINITY_DN44665_c0_g2	2781.12	0.959607	-0.0102317	normal	0.00395131	-0.627283	normal	8.50391e-17	-1.0432	down	[U]	Intracellular trafficking, secretion, and vesicular transport	Cellular Component: integral component of membrane (GO:0016021);;	--	[U]	Intracellular trafficking, secretion, and vesicular transport	Yip1 domain	Protein YIPF5 OS=Xenopus tropicalis GN=yipf5 PE=2 SV=1	PREDICTED: protein YIPF5 homolog [Solanum pennellii]	gi|970060901|ref|XP_015057225.1|	--	PF04893.15
TRINITY_DN44929_c1_g1	3411.12	3.91475e-16	-0.441399	normal	9.63855e-32	-1.33739	down	1.7457e-263	-1.74675	down	--	--	Cellular Component: proteasome complex (GO:0000502);; Cellular Component: endosome (GO:0005768);; Cellular Component: trans-Golgi network (GO:0005802);; Cellular Component: cytosol (GO:0005829);; Biological Process: mitotic recombination (GO:0006312);; Biological Process: RNA processing (GO:0006396);; Biological Process: ubiquitin-dependent protein catabolic process (GO:0006511);; Cellular Compon…	K12177|0|rcu:RCOM_1678560|26S proteasome regulatory subunit S3, putative; K12177 COP9 signalosome complex subunit 3 (A)	[R]	General function prediction only	Galactose oxidase, central domain;; Kelch motif;; Kelch motif;; Galactose oxidase, central domain;; Kelch motif;; Protein of unknown function (DUF1668);; PCI domain	Kelch repeat-containing protein At3g27220 OS=Arabidopsis thaliana GN=At3g27220 PE=2 SV=1	PREDICTED: COP9 signalosome complex subunit 3 [Solanum tuberosum]	gi|565343099|ref|XP_006338677.1|	--	PF13418.4;PF13964.4;PF01344.23;PF13415.4;PF07646.13;PF07893.11;PF01399.25
TRINITY_DN45075_c0_g1	638.12	--	--	--	9.79237e-08	-4.81977	down	5.78664e-08	-7.19937	down	[P]	Inorganic ion transport and metabolism	Molecular Function: potassium ion transmembrane transporter activity (GO:0015079);; Cellular Component: integral component of membrane (GO:0016021);; Biological Process: potassium ion transmembrane transport (GO:0071805);;	K03549|3.23228e-90|rcu:RCOM_0618610|Potassium transporter, putative; K03549 KUP system potassium uptake protein (A)	--	--	K+ potassium transporter	Potassium transporter 5 OS=Oryza sativa subsp. japonica GN=HAK5 PE=2 SV=2	PREDICTED: potassium transporter 5-like [Solanum pennellii]	gi|970051690|ref|XP_015087443.1|	--	PF02705.14
TRINITY_DN46375_c0_g1	1272.12	--	--	--	1.57364e-16	-4.68945	down	1.84791e-14	-3.90826	down	--	--	Biological Process: lipid metabolic process (GO:0006629);; Molecular Function: phosphoric diester hydrolase activity (GO:0008081);; Biological Process: vernalization response (GO:0010048);;	--	--	--	--	PI-PLC X domain-containing protein At5g67130 OS=Arabidopsis thaliana GN=At5g67130 PE=1 SV=1	PREDICTED: PI-PLC X domain-containing protein At5g67130 isoform X1 [Solanum tuberosum]	gi|565342395|ref|XP_006338342.1|	--	--
TRINITY_DN46489_c0_g2	1399.12	--	--	--	3.05942e-10	-4.61018	down	3.60412e-15	-6.09767	down	[T]	Signal transduction mechanisms	Molecular Function: protein serine/threonine phosphatase activity (GO:0004722);; Biological Process: protein dephosphorylation (GO:0006470);;	K17505|1.3993e-61|vvi:100240942|probable protein phosphatase 2C 51; K17505 protein phosphatase 1K [EC:3.1.3.16] (A)	[T]	Signal transduction mechanisms	Protein phosphatase 2C	Probable protein phosphatase 2C 51 OS=Arabidopsis thaliana GN=At3g63340 PE=2 SV=2	PREDICTED: probable protein phosphatase 2C 51 [Solanum tuberosum]	gi|565368597|ref|XP_006350930.1|	--	PF00481.19
TRINITY_DN46732_c0_g1	4282.21	0.526014	-0.0386307	normal	5.4804e-18	-1.1206	down	6.63199e-188	-1.3147	down	[U]	Intracellular trafficking, secretion, and vesicular transport	Biological Process: protein N-linked glycosylation (GO:0006487);; Biological Process: intracellular protein transport (GO:0006886);; Biological Process: ER to Golgi vesicle-mediated transport (GO:0006888);; Molecular Function: zinc ion binding (GO:0008270);; Biological Process: positive regulation of cell proliferation (GO:0008284);; Cellular Component: COPII vesicle coat (GO:0030127);; Biologica…	K14007|0|vvi:100252042|protein transport protein Sec24-like At3g07100; K14007 protein transport protein SEC24 (A)	[U]	Intracellular trafficking, secretion, and vesicular transport	Sec23/Sec24 trunk domain;; Sec23/Sec24 helical domain;; Sec23/Sec24 beta-sandwich domain;; Sec23/Sec24 zinc finger;; Gelsolin repeat	Protein transport protein Sec24-like At3g07100 OS=Arabidopsis thaliana GN=At3g07100 PE=2 SV=2	PREDICTED: protein transport protein Sec24-like At3g07100 [Solanum pennellii]	gi|970009918|ref|XP_015065858.1|	--	PF04811.13;PF04815.13;PF08033.10;PF04810.13;PF00626.20
TRINITY_DN46813_c2_g1	875.12	5.57703e-08	-0.152097	normal	2.79415e-18	-1.07279	down	0	-1.30919	down	--	--	Cellular Component: mitochondrial proton-transporting ATP synthase complex, coupling factor F(o) (GO:0000276);; Molecular Function: copper ion binding (GO:0005507);; Cellular Component: nucleolus (GO:0005730);; Cellular Component: vacuolar membrane (GO:0005774);; Biological Process: ubiquitin-dependent protein catabolic process (GO:0006511);; Molecular Function: zinc ion binding (GO:0008270);; Ce…	K02138|1.71763e-102|vvi:100241092|ATP synthase subunit d, mitochondrial-like; K02138 F-type H+-transporting ATPase subunit d (A)	[C]	Energy production and conversion	ATP synthase D chain, mitochondrial (ATP5H)	ATP synthase subunit d, mitochondrial OS=Arabidopsis thaliana GN=At3g52300 PE=1 SV=3	PREDICTED: ATP synthase subunit d, mitochondrial-like [Solanum lycopersicum]	gi|460411739|ref|XP_004251263.1|	--	PF05873.10
TRINITY_DN46882_c0_g2	929.12	0.0476177	-1.25956	normal	1.09824e-08	-3.19769	down	2.07481e-18	-3.67166	down	--	--	--	--	--	--	--	--	PREDICTED: uncharacterized protein LOC101263830 isoform X2 [Solanum lycopersicum]	gi|723718787|ref|XP_010324383.1|	--	--
TRINITY_DN46936_c0_g3	1543.12	--	--	--	0.080039	-1.42829	normal	6.54329e-08	-2.11554	down	--	--	--	--	--	--	Plant protein of unknown function (DUF868)	--	PREDICTED: uncharacterized protein LOC107009035 [Solanum pennellii]	gi|969996567|ref|XP_015063781.1|	--	PF05910.10
TRINITY_DN47008_c0_g1	760.12	--	--	--	7.31617e-17	-6.18486	down	3.17019e-11	-5.14604	down	--	--	Cellular Component: integral component of membrane (GO:0016021);;	--	--	--	--	Fasciclin-like arabinogalactan protein 14 OS=Arabidopsis thaliana GN=FLA14 PE=2 SV=1	PREDICTED: fasciclin-like arabinogalactan protein 14 [Solanum tuberosum]	gi|565381504|ref|XP_006357108.1|	--	--
TRINITY_DN47008_c0_g4	793.12	--	--	--	6.6244e-49	-9.79891	down	1.65598e-07	-7.13871	down	--	--	Cellular Component: integral component of membrane (GO:0016021);;	--	--	--	--	Fasciclin-like arabinogalactan protein 14 OS=Arabidopsis thaliana GN=FLA14 PE=2 SV=1	PREDICTED: fasciclin-like arabinogalactan protein 14 [Solanum tuberosum]	gi|565381504|ref|XP_006357108.1|	--	--
TRINITY_DN47212_c0_g10	2883.12	0.190948	-0.10505	normal	1.17087e-05	-0.520406	normal	4.5875e-101	-1.34969	down	[J]	Translation, ribosomal structure and biogenesis	Molecular Function: translation initiation factor activity (GO:0003743);; Biological Process: translational initiation (GO:0006413);;	K02520|3.13706e-75|vvi:100248653|uncharacterized LOC100248653 (A)	--	--	Translation initiation factor IF-3, N-terminal domain;; Translation initiation factor IF-3, C-terminal domain	Translation initiation factor IF-3 OS=Chlamydia trachomatis (strain D/UW-3/Cx) GN=infC PE=3 SV=2	PREDICTED: uncharacterized protein LOC107008380 [Solanum pennellii]	gi|970004175|ref|XP_015062877.1|	--	PF05198.14;PF00707.20
TRINITY_DN47819_c0_g2	940.12	0.00345854	1.47881	up	0.255331	-0.654011	normal	0.000183895	-1.13617	down	--	--	Cellular Component: vacuole (GO:0005773);;	K08059|3.41578e-86|vvi:100248375|gamma-interferon-inducible lysosomal thiol reductase; K08059 interferon, gamma-inducible protein 30 (A)	[O]	Posttranslational modification, protein turnover, chaperones	Gamma interferon inducible lysosomal thiol reductase (GILT)	Gamma-interferon-inducible lysosomal thiol reductase OS=Homo sapiens GN=IFI30 PE=1 SV=3	PREDICTED: GILT-like protein F37H8.5 [Solanum tuberosum]	gi|565354339|ref|XP_006344069.1|	--	PF03227.14
TRINITY_DN49323_c0_g1	1247.12	3.27912e-05	-0.231678	normal	1.21138e-15	-1.15364	down	5.0615e-134	-1.24398	down	[O]	Posttranslational modification, protein turnover, chaperones	Molecular Function: ATP binding (GO:0005524);; Biological Process: postreplication repair (GO:0006301);; Biological Process: fatty acid beta-oxidation (GO:0006635);; Biological Process: toxin catabolic process (GO:0009407);; Biological Process: heat acclimation (GO:0010286);; Biological Process: DNA endoreduplication (GO:0042023);; Biological Process: proteasome-mediated ubiquitin-dependent prote…	K06689|2.50966e-97|sbi:SORBI_10g020030|SORBIDRAFT_10g020030, Sb10g020030; hypothetical protein; K06689 ubiquitin-conjugating enzyme E2 D/E [EC:6.3.2.19] (A)	[O]	Posttranslational modification, protein turnover, chaperones	Ubiquitin-conjugating enzyme	Ubiquitin-conjugating enzyme E2 28 OS=Arabidopsis thaliana GN=UBC28 PE=2 SV=1	PREDICTED: ubiquitin-conjugating enzyme E2 28 [Nicotiana tomentosiformis]	gi|697132367|ref|XP_009620231.1|	--	PF00179.24
TRINITY_DN49460_c0_g1	1306.12	0.000217982	0.124767	normal	2.95004e-70	-1.82328	down	0	-1.58962	down	[C]	Energy production and conversion	Molecular Function: succinate-CoA ligase (ADP-forming) activity (GO:0004775);; Molecular Function: succinate-CoA ligase (GDP-forming) activity (GO:0004776);; Molecular Function: ATP binding (GO:0005524);; Cellular Component: mitochondrial matrix (GO:0005759);; Cellular Component: cytosol (GO:0005829);; Biological Process: tricarboxylic acid cycle (GO:0006099);; Biological Process: succinyl-CoA me…	K01899|0|sbi:SORBI_02g037420|SORBIDRAFT_02g037420, Sb02g037420; hypothetical protein; K01899 succinyl-CoA synthetase alpha subunit [EC:6.2.1.4 6.2.1.5] (A)	[C]	Energy production and conversion	CoA binding domain;; CoA-ligase;; Succinyl-CoA ligase like flavodoxin domain	Succinyl-CoA ligase [ADP-forming] subunit alpha-1, mitochondrial OS=Solanum lycopersicum GN=SCOA PE=1 SV=1	succinyl-CoA ligase [ADP-forming] subunit alpha-1, mitochondrial [Solanum lycopersicum]	gi|807201080|ref|NP_001234277.2|	--	PF02629.17;PF00549.17;PF13607.4
TRINITY_DN50109_c0_g2	1720.12	1.3132e-23	0.847991	normal	0.00106828	-0.677653	normal	9.10521e-63	-1.15838	down	--	--	Cellular Component: integral component of membrane (GO:0016021);;	--	--	--	--	--	PREDICTED: uncharacterized protein LOC101264013 [Solanum lycopersicum]	gi|460389852|ref|XP_004240562.1|	--	--
TRINITY_DN50139_c0_g1	997.12	0.808745	0.0751031	normal	9.68497e-10	-1.76347	down	1.39511e-21	-1.63183	down	[R]	General function prediction only	Molecular Function: hydrolase activity (GO:0016787);;	--	--	--	alpha/beta hydrolase fold;; Alpha/beta hydrolase family;; Serine aminopeptidase, S33	Putative methylesterase 11, chloroplastic OS=Arabidopsis thaliana GN=MES11 PE=2 SV=1	PREDICTED: putative methylesterase 11, chloroplastic [Nicotiana tomentosiformis]	gi|697100128|ref|XP_009589631.1|	--	PF00561.18;PF12697.5;PF12146.6
TRINITY_DN50169_c0_g1	4348.12	0.44204	-0.0384669	normal	7.71226e-13	-1.04499	down	1.75775e-281	-1.45842	down	--	--	--	K03456|0|vvi:100266203|serine/threonine-protein phosphatase 2A 65 kDa regulatory subunit A beta isoform; K03456 serine/threonine-protein phosphatase 2A regulatory subunit A (A)	[T]	Signal transduction mechanisms	HEAT repeat;; HEAT repeats;; Vacuolar 14 Fab1-binding region;; HEAT-like repeat;; CLASP N terminal;; Required for nuclear transport of RNA pol II C-terminus 1;; non-SMC mitotic condensation complex subunit 1;; Xylanase inhibitor N-terminal;; Eukaryotic aspartyl protease;; Xylanase inhibitor C-terminal	Serine/threonine-protein phosphatase 2A 65 kDa regulatory subunit A beta isoform OS=Arabidopsis thaliana GN=PP2AA2 PE=1 SV=2	PREDICTED: serine/threonine-protein phosphatase 2A 65 kDa regulatory subunit A beta isoform-like [Solanum tuberosum]	gi|565376474|ref|XP_006354729.1|	--	PF02985.20;PF13646.4;PF12755.5;PF13513.4;PF12348.6;PF10363.7;PF12717.5;PF14543.4;PF00026.21;PF14541.4
TRINITY_DN50175_c0_g1	1507.12	0.767651	0.0227329	normal	1.68432e-13	-0.989498	normal	2.70532e-99	-1.29706	down	--	--	Molecular Function: structural constituent of ribosome (GO:0003735);; Biological Process: translation (GO:0006412);; Cellular Component: integral component of membrane (GO:0016021);; Biological Process: transmembrane transport (GO:0055085);;	K14684|0|rcu:RCOM_1691120|Grave disease carrier protein, putative; K14684 solute carrier family 25 (mitochondrial phosphate transporter), member 23/24/25/41 (A)	[C]	Energy production and conversion	Mitochondrial carrier protein	Mitochondrial adenine nucleotide transporter ADNT1 OS=Arabidopsis thaliana GN=ADNT1 PE=2 SV=1	PREDICTED: mitochondrial adenine nucleotide transporter ADNT1 [Solanum lycopersicum]	gi|460405220|ref|XP_004248074.1|	--	PF00153.25
TRINITY_DN50175_c1_g1	39.38	0.810122	0.153398	normal	0.0705425	-1.17126	normal	0.00178649	-1.3369	down	--	--	Molecular Function: structural constituent of ribosome (GO:0003735);; Biological Process: translation (GO:0006412);; Cellular Component: integral component of membrane (GO:0016021);; Biological Process: transmembrane transport (GO:0055085);;	K14684|9.50121e-55|rcu:RCOM_0149870|Grave disease carrier protein, putative; K14684 solute carrier family 25 (mitochondrial phosphate transporter), member 23/24/25/41 (A)	[C]	Energy production and conversion	Mitochondrial carrier protein	Mitochondrial adenine nucleotide transporter ADNT1 OS=Arabidopsis thaliana GN=ADNT1 PE=2 SV=1	PREDICTED: mitochondrial adenine nucleotide transporter ADNT1 isoform X2 [Solanum lycopersicum]	gi|723661455|ref|XP_010326872.1|	--	PF00153.25
TRINITY_DN50352_c0_g3	1804.12	0.696233	-0.137389	normal	5.04709e-06	-1.48742	down	5.77231e-11	-2.11064	down	--	--	Molecular Function: zinc ion binding (GO:0008270);;	--	--	--	--	--	PREDICTED: uncharacterized protein LOC102603878 isoform X1 [Solanum tuberosum]	gi|565377432|ref|XP_006355184.1|	--	--
TRINITY_DN50446_c0_g1	5285.12	1.62832e-29	-0.599752	normal	0.0164809	-0.32337	normal	2.71217e-97	-1.08811	down	[F]	Nucleotide transport and metabolism	Biological Process: protein import into nucleus, docking (GO:0000059);; Biological Process: polysaccharide metabolic process (GO:0005976);; Biological Process: nuclear pore organization (GO:0006999);; Molecular Function: structural constituent of nuclear pore (GO:0017056);; Cellular Component: nuclear pore inner ring (GO:0044611);;	--	--	--	N-terminal C2 in EEIG1 and EHBP1 proteins;; Adenylate kinase;; AAA domain	Probable adenylate kinase 7, mitochondrial OS=Arabidopsis thaliana GN=At3g01820 PE=2 SV=1	PREDICTED: uncharacterized protein LOC102601194 [Solanum tuberosum]	gi|565343115|ref|XP_006338685.1|	--	PF10358.7;PF00406.20;PF13207.4
TRINITY_DN50567_c0_g1	2777.12	6.11694e-17	-2.57472	down	6.18078e-13	-1.83958	down	0.000623844	-2.215	down	[N]	Cell motility	Cellular Component: cytoplasm (GO:0005737);; Biological Process: ER to Golgi vesicle-mediated transport (GO:0006888);;	--	--	--	Biotin-requiring enzyme;; Biotin-lipoyl like;; Sedlin, N-terminal conserved region;; Sybindin-like family	Trafficking protein particle complex subunit 2 OS=Sus scrofa GN=TRAPPC2 PE=2 SV=2	PREDICTED: uncharacterized protein LOC101265244 [Solanum lycopersicum]	gi|460392196|ref|XP_004241703.1|	--	PF00364.20;PF13533.4;PF04628.11;PF04099.10
TRINITY_DN50843_c1_g1	1731.39	1.79544e-29	-0.641198	normal	5.03307e-05	-0.590583	normal	9.16058e-118	-1.27253	down	[K]	Transcription	Molecular Function: DNA binding (GO:0003677);; Cellular Component: nucleus (GO:0005634);; Biological Process: regulation of transcription from RNA polymerase II promoter (GO:0006357);; Molecular Function: zinc ion binding (GO:0008270);; Biological Process: regulation of DNA-templated transcription, elongation (GO:0032784);;	K03145|1.59735e-128|rcu:RCOM_1058130|transcription elongation factor s-II, putative; K03145 transcription elongation factor S-II (A)	[K]	Transcription	Transcription factor S-II (TFIIS), central domain;; Transcription factor S-II (TFIIS);; TFIIS helical bundle-like domain	Transcription elongation factor TFIIS OS=Arabidopsis thaliana GN=TFIIS PE=1 SV=1	PREDICTED: transcription elongation factor S-II-like [Solanum lycopersicum]	gi|460388639|ref|XP_004239974.1|	--	PF07500.12;PF01096.16;PF08711.9
TRINITY_DN51836_c0_g2	1496.12	--	--	--	2.10267e-28	-8.01929	down	2.03444e-38	-6.55848	down	--	--	Biological Process: cellulose microfibril organization (GO:0010215);; Biological Process: cell growth (GO:0016049);; Cellular Component: anchored component of membrane (GO:0031225);;	--	--	--	COBRA-like protein	COBRA-like protein 6 OS=Arabidopsis thaliana GN=COBL6 PE=2 SV=2	PREDICTED: COBRA-like protein 6 isoform X2 [Solanum pennellii]	gi|970000594|ref|XP_015089109.1|	--	PF04833.13
TRINITY_DN52040_c2_g1	808.12	0.816832	-0.144172	normal	0.0310891	-1.28175	normal	0.00235957	-1.21999	down	--	--	--	--	--	--	--	--	--	--	--	--
TRINITY_DN52178_c0_g2	1000.12	--	--	--	5.76889e-08	-4.58056	down	2.65356e-08	-7.33324	down	--	--	--	--	--	--	--	--	PREDICTED: uncharacterized protein LOC107030349 [Solanum pennellii]	gi|970051134|ref|XP_015087142.1|	--	--
TRINITY_DN52620_c0_g1	1034.12	7.44137e-07	0.273379	normal	2.03144e-34	-1.33012	down	2.41999e-151	-1.26031	down	[R]	General function prediction only	--	--	--	--	Bacterial transferase hexapeptide (six repeats);; Hexapeptide repeat of succinyl-transferase	Gamma carbonic anhydrase 1, mitochondrial OS=Arabidopsis thaliana GN=GAMMACA1 PE=1 SV=1	PREDICTED: transcription factor APFI-like isoform X1 [Solanum tuberosum]	gi|565360412|ref|XP_006346962.1|	--	PF00132.22;PF14602.4
TRINITY_DN52728_c1_g2	1926.12	0.795371	0.109793	normal	4.6479e-11	-2.59564	down	5.91567e-08	-1.37238	down	[T]	Signal transduction mechanisms	Molecular Function: catalytic activity (GO:0003824);; Biological Process: metabolic process (GO:0008152);;	K17508|9.10965e-128|vvi:100252344|probable protein phosphatase 2C 55; K17508 protein phosphatase 2C homolog 7 [EC:3.1.3.16] (A)	[T]	Signal transduction mechanisms	--	Probable protein phosphatase 2C 55 OS=Arabidopsis thaliana GN=At4g16580 PE=2 SV=2	PREDICTED: probable protein phosphatase 2C 55 [Nicotiana tomentosiformis]	gi|697116554|ref|XP_009612193.1|	--	--
TRINITY_DN52808_c0_g1	1587.12	0.285009	0.228292	normal	1.73709e-13	-1.96197	down	1.02139e-31	-2.24609	down	--	--	Molecular Function: structural constituent of ribosome (GO:0003735);; Biological Process: translation (GO:0006412);; Biological Process: transport (GO:0006810);; Cellular Component: integral component of membrane (GO:0016021);;	K15102|4.45431e-164|vvi:100249301|mitochondrial phosphate carrier protein 1, mitochondrial; K15102 solute carrier family 25 (mitochondrial phosphate transporter), member 3 (A)	[C]	Energy production and conversion	Mitochondrial carrier protein	Mitochondrial phosphate carrier protein 1, mitochondrial OS=Arabidopsis thaliana GN=MPT1 PE=2 SV=1	PREDICTED: mitochondrial phosphate carrier protein 1, mitochondrial-like [Solanum tuberosum]	gi|565352781|ref|XP_006343318.1|	--	PF00153.25
TRINITY_DN52886_c0_g1	298.03	0.98685	-0.00667331	normal	0.0649365	-0.698457	normal	7.23461e-05	-1.01607	down	--	--	--	--	--	--	--	--	--	--	--	--
TRINITY_DN52912_c0_g1	1060.12	--	--	--	0.153951	-0.792513	normal	8.25891e-07	-1.76251	down	[V]	Defense mechanisms	Molecular Function: ATP binding (GO:0005524);; Cellular Component: plasma membrane (GO:0005886);; Biological Process: metabolic process (GO:0008152);; Cellular Component: integral component of membrane (GO:0016021);; Molecular Function: ATPase activity, coupled to transmembrane movement of substances (GO:0042626);; Biological Process: transmembrane transport (GO:0055085);;	--	[Q]	Secondary metabolites biosynthesis, transport and catabolism	ABC-2 type transporter	ABC transporter G family member 11 OS=Arabidopsis thaliana GN=ABCG11 PE=1 SV=1	PREDICTED: ABC transporter G family member 11-like [Solanum tuberosum]	gi|971558168|ref|XP_015166133.1|	--	PF01061.22
TRINITY_DN53070_c0_g1	1417.12	5.97739e-20	-7.09107	down	6.46296e-42	-7.38756	down	1.75979e-225	-7.47324	down	--	--	Cellular Component: integral component of plasma membrane (GO:0005887);; Biological Process: carbohydrate transmembrane transport (GO:0034219);; Molecular Function: sugar transmembrane transporter activity (GO:0051119);;	K15382|1.25526e-69|vvi:100266643|bidirectional sugar transporter SWEET14; K15382 solute carrier family 50 (sugar transporter) (A)	[R]	General function prediction only	Sugar efflux transporter for intercellular exchange;; PQ loop repeat;; Sugar efflux transporter for intercellular exchange	Bidirectional sugar transporter NEC1 OS=Petunia hybrida GN=NEC1 PE=2 SV=1	PREDICTED: bidirectional sugar transporter NEC1-like [Solanum pennellii]	gi|970051539|ref|XP_015087366.1|	--	PF03083.14;PF04193.12;PF03083.14
TRINITY_DN53146_c0_g1	3796.12	2.48129e-23	0.547176	normal	5.98932e-104	-2.54916	down	0	-2.53587	down	--	--	--	--	--	--	N-terminal C2 in EEIG1 and EHBP1 proteins	--	PREDICTED: cingulin isoform X2 [Solanum pennellii]	gi|970047149|ref|XP_015085090.1|	--	PF10358.7
TRINITY_DN53183_c0_g1	7381.86	0.29838	-0.069092	normal	5.10837e-20	-1.26374	down	2.29448e-191	-1.50303	down	--	--	--	--	[S]	Function unknown	Armadillo/beta-catenin-like repeat;; C2 domain;; HEAT repeats;; V-ATPase subunit H	U-box domain-containing protein 12 OS=Oryza sativa subsp. japonica GN=PUB12 PE=2 SV=1	PREDICTED: uncharacterized protein LOC102586059 [Solanum tuberosum]	gi|565369040|ref|XP_006351145.1|	--	PF00514.21;PF00168.28;PF13646.4;PF03224.12
TRINITY_DN53278_c0_g1	338.13	0.193345	-0.308325	normal	1.36904e-15	-1.84429	down	1.15776e-16	-1.57584	down	[J]	Translation, ribosomal structure and biogenesis	Molecular Function: RNA binding (GO:0003723);; Molecular Function: structural constituent of ribosome (GO:0003735);; Biological Process: translation (GO:0006412);; Cellular Component: cytosolic large ribosomal subunit (GO:0022625);;	K02873|3.44937e-73|vvi:100246745|60S ribosomal protein L13-1; K02873 large subunit ribosomal protein L13e (A)	[J]	Translation, ribosomal structure and biogenesis	Ribosomal protein L13e	60S ribosomal protein L13-1 OS=Arabidopsis thaliana GN=RPL13B PE=1 SV=1	PREDICTED: 60S ribosomal protein L13-1 [Solanum pennellii]	gi|970069438|ref|XP_015061851.1|	--	PF01294.16
TRINITY_DN53278_c0_g2	337.13	0.000880446	-0.304562	normal	1.1776e-32	-2.00994	down	1.49611e-100	-1.86076	down	[J]	Translation, ribosomal structure and biogenesis	Molecular Function: RNA binding (GO:0003723);; Molecular Function: structural constituent of ribosome (GO:0003735);; Biological Process: translation (GO:0006412);; Cellular Component: cytosolic large ribosomal subunit (GO:0022625);;	K02873|4.05521e-96|vvi:100246745|60S ribosomal protein L13-1; K02873 large subunit ribosomal protein L13e (A)	[J]	Translation, ribosomal structure and biogenesis	Ribosomal protein L13e	60S ribosomal protein L13-1 OS=Arabidopsis thaliana GN=RPL13B PE=1 SV=1	PREDICTED: 60S ribosomal protein L13-1 [Solanum pennellii]	gi|970069438|ref|XP_015061851.1|	--	PF01294.16
TRINITY_DN53789_c0_g1	2192.12	3.95097e-14	-0.634547	normal	6.82031e-17	-1.39186	down	2.95492e-65	-1.15821	down	--	--	Cellular Component: endosome (GO:0005768);; Cellular Component: trans-Golgi network (GO:0005802);; Cellular Component: integral component of membrane (GO:0016021);;	--	--	--	Protein of unknown function (DUF616)	--	PREDICTED: uncharacterized protein LOC102594528 [Solanum tuberosum]	gi|565397858|ref|XP_006364501.1|	--	PF04765.11
TRINITY_DN54289_c0_g3	1839.12	3.24936e-05	-0.851021	normal	3.50402e-18	-1.90925	down	7.48352e-43	-2.24686	down	[M]	Cell wall/membrane/envelope biogenesis	Molecular Function: methionine adenosyltransferase activity (GO:0004478);; Biological Process: metabolic process (GO:0008152);;	--	[IE]	--	RmlD substrate binding domain;; NAD dependent epimerase/dehydratase family;; GDP-mannose 4,6 dehydratase;; Male sterility protein;; Polysaccharide biosynthesis protein;; 3-beta hydroxysteroid dehydrogenase/isomerase family	Probable low-salt glycan biosynthesis reductase Agl14 OS=Haloferax volcanii (strain ATCC 29605 / DSM 3757 / JCM 8879 / NBRC 14742 / NCIMB 2012 / VKM B-1768 / DS2) GN=agl14 PE=3 SV=1	PREDICTED: methionine adenosyltransferase 2 subunit beta isoform X1 [Solanum lycopersicum]	gi|460368140|ref|XP_004229927.1|	--	PF04321.15;PF01370.19;PF16363.3;PF07993.10;PF02719.13;PF01073.17
TRINITY_DN55184_c0_g1	360.13	1.02827e-06	2.12134	up	0.0884977	-0.781728	normal	3.01958e-12	-2.28331	down	--	--	Cellular Component: integral component of membrane (GO:0016021);;	--	--	--	--	--	PREDICTED: uncharacterized protein LOC104647880 [Solanum lycopersicum]	gi|723659438|ref|XP_010322028.1|	--	--
TRINITY_DN55441_c0_g3	317.13	--	--	--	3.16838e-06	-3.12956	down	3.27421e-08	-3.83356	down	--	--	--	--	--	--	--	--	--	--	--	--
TRINITY_DN5617_c0_g1	578.12	0.988605	0.00564084	normal	0.00159664	-1.14937	down	1.0417e-11	-1.56634	down	--	--	Cellular Component: integral component of membrane (GO:0016021);;	--	--	--	--	--	PREDICTED: protein trichome birefringence-like [Solanum tuberosum]	gi|565393081|ref|XP_006362212.1|	--	--
TRINITY_DN5617_c0_g2	410.12	0.118274	0.348278	normal	4.59066e-05	-1.02448	down	5.12003e-08	-1.08052	down	--	--	Cellular Component: integral component of membrane (GO:0016021);;	--	--	--	--	--	PREDICTED: protein trichome birefringence-like [Solanum tuberosum]	gi|565393081|ref|XP_006362212.1|	--	--
TRINITY_DN56236_c0_g1	355.13	--	--	--	--	--	--	1.72576e-07	-5.68505	down	[KAD]	--	Molecular Function: DNA binding (GO:0003677);;	K09422|1.53291e-68|rcu:RCOM_1204520|r2r3-myb transcription factor, putative; K09422 myb proto-oncogene protein, plant (A)	[K]	Transcription	Myb-like DNA-binding domain;; Myb-like DNA-binding domain	Transcription factor MYB44 OS=Arabidopsis thaliana GN=MYB44 PE=2 SV=1	PREDICTED: transcriptional activator Myb-like isoform X1 [Solanum tuberosum]	gi|565397632|ref|XP_006364392.1|	--	PF00249.29;PF13921.4
TRINITY_DN56731_c0_g6	195.21	0.972099	0.01268	normal	0.00231198	-1.05684	down	4.12616e-05	-1.12906	down	--	--	Cellular Component: endosome (GO:0005768);; Cellular Component: trans-Golgi network (GO:0005802);; Molecular Function: S-adenosylmethionine-dependent methyltransferase activity (GO:0008757);; Cellular Component: integral component of membrane (GO:0016021);; Biological Process: methylation (GO:0032259);;	--	--	--	--	Probable methyltransferase PMT20 OS=Arabidopsis thaliana GN=At1g31850 PE=2 SV=1	PREDICTED: probable methyltransferase PMT20 [Solanum tuberosum]	gi|565391054|ref|XP_006361241.1|	--	--
TRINITY_DN56786_c0_g2	85.31	--	--	--	3.22877e-06	-2.42635	down	0.000251624	-1.50208	down	[G]	Carbohydrate transport and metabolism	Molecular Function: beta-galactosidase activity (GO:0004565);; Cellular Component: cell wall (GO:0005618);; Biological Process: carbohydrate metabolic process (GO:0005975);; Molecular Function: carbohydrate binding (GO:0030246);;	--	[G]	Carbohydrate transport and metabolism	Glycosyl hydrolases family 35	Beta-galactosidase OS=Asparagus officinalis PE=2 SV=1	PREDICTED: beta-galactosidase [Solanum tuberosum]	gi|565352108|ref|XP_006342989.1|	--	PF01301.17
TRINITY_DN56818_c0_g1	739.9	0.00148346	-0.776649	normal	1.56106e-05	-1.30614	down	1.77124e-17	-1.52377	down	--	--	Cellular Component: integral component of membrane (GO:0016021);;	--	--	--	PMR5 N terminal Domain	Protein trichome birefringence-like 16 OS=Arabidopsis thaliana GN=TBL16 PE=2 SV=1	PREDICTED: protein trichome birefringence-like 14 [Solanum tuberosum]	gi|565356825|ref|XP_006345263.1|	--	PF14416.4
TRINITY_DN56858_c0_g1	4199.92	1.35663e-11	-0.301489	normal	4.35318e-07	-0.694816	normal	2.20954e-149	-1.01068	down	--	--	--	--	--	--	--	--	PREDICTED: uncharacterized protein LOC102581263 isoform X1 [Solanum tuberosum]	gi|565392324|ref|XP_006361854.1|	--	--
TRINITY_DN56861_c0_g2	1620.12	6.02988e-16	-1.24062	down	4.72162e-07	-1.22655	down	6.19243e-44	-1.58292	down	--	--	--	--	--	--	--	LysM and putative peptidoglycan-binding domain-containing protein 2 OS=Danio rerio GN=lysmd2 PE=2 SV=1	PREDICTED: uncharacterized protein LOC102605213 [Solanum tuberosum]	gi|565379177|ref|XP_006356013.1|	--	--
TRINITY_DN56863_c0_g3	2637.12	0.630151	-0.0714499	normal	5.22998e-11	-1.12741	down	4.20227e-45	-1.42041	down	[J]	Translation, ribosomal structure and biogenesis	--	--	--	--	Translation initiation factor 1A / IF-1	Eukaryotic translation initiation factor 1A OS=Onobrychis viciifolia PE=2 SV=2	PREDICTED: uncharacterized protein LOC107027502 [Solanum pennellii]	gi|969999660|ref|XP_015084144.1|	--	PF01176.17
TRINITY_DN56897_c0_g1	1475.77	0.00564037	-0.461916	normal	3.72341e-88	-3.76844	down	4.88911e-135	-4.60742	down	--	--	--	--	--	--	Plant protein 1589 of unknown function (A_thal_3526)	--	PREDICTED: uncharacterized protein LOC107001729 [Solanum pennellii]	gi|970057075|ref|XP_015055188.1|	--	PF09713.8
TRINITY_DN56967_c0_g1	2321.77	7.23198e-27	0.884234	normal	4.16027e-11	-1.04164	down	2.59376e-98	-1.18545	down	[T]	Signal transduction mechanisms	Molecular Function: protein serine/threonine phosphatase activity (GO:0004722);; Cellular Component: cytosol (GO:0005829);; Biological Process: protein dephosphorylation (GO:0006470);;	--	[T]	Signal transduction mechanisms	Protein phosphatase 2C	Probable protein phosphatase 2C 12 OS=Arabidopsis thaliana GN=At1g47380 PE=2 SV=1	PREDICTED: probable protein phosphatase 2C 12 [Solanum lycopersicum]	gi|460384941|ref|XP_004238165.1|	--	PF00481.19
TRINITY_DN57018_c0_g1	5771.12	0.00516557	-0.0849188	normal	7.07318e-16	-0.986709	normal	0	-1.03266	down	--	--	Cellular Component: cytosol (GO:0005829);; Biological Process: N-terminal protein myristoylation (GO:0006499);; Biological Process: retrograde vesicle-mediated transport, Golgi to ER (GO:0006890);; Cellular Component: plasmodesma (GO:0009506);; Biological Process: protein transport (GO:0015031);; Cellular Component: COPI vesicle coat (GO:0030126);;	--	[U]	Intracellular trafficking, secretion, and vesicular transport	Adaptor complexes medium subunit family	Coatomer subunit delta OS=Arabidopsis thaliana GN=At5g05010 PE=1 SV=2	PREDICTED: coatomer subunit delta-like [Solanum tuberosum]	gi|565365233|ref|XP_006349321.1|	--	PF00928.19
TRINITY_DN57038_c1_g1	2386.97	3.49685e-66	-3.41505	down	2.17323e-11	-2.29851	down	9.71668e-169	-3.50785	down	[E]	Amino acid transport and metabolism	Molecular Function: transporter activity (GO:0005215);; Biological Process: transport (GO:0006810);; Cellular Component: integral component of membrane (GO:0016021);;	K14638|0|rcu:RCOM_0852710|amino acid permease, putative; K14638 solute carrier family 15 (peptide/histidine transporter), member 3/4 (A)	[E]	Amino acid transport and metabolism	POT family;; Major Facilitator Superfamily	Protein NRT1/ PTR FAMILY 5.8 OS=Arabidopsis thaliana GN=NPF5.8 PE=2 SV=1	PREDICTED: protein NRT1/ PTR FAMILY 5.8-like [Solanum lycopersicum]	gi|460372905|ref|XP_004232263.1|	--	PF00854.19;PF07690.14
TRINITY_DN57047_c2_g1	444.56	0.00722881	-0.149754	normal	1.24435e-05	-0.630702	normal	1.65399e-111	-1.04315	down	[O]	Posttranslational modification, protein turnover, chaperones	Cellular Component: nucleus (GO:0005634);; Cellular Component: cytosol (GO:0005829);; Cellular Component: plasma membrane (GO:0005886);; Biological Process: ethylene biosynthetic process (GO:0009693);; Biological Process: response to auxin (GO:0009733);; Biological Process: embryo development ending in seed dormancy (GO:0009793);; Biological Process: protein neddylation (GO:0045116);;	K12158|1.49229e-72|sbi:SORBI_10g025670|SORBIDRAFT_10g025670, Sb10g025670; hypothetical protein; K12158 ubiquitin-like protein Nedd8 (A)	[OR]	--	Ubiquitin family;; Ubiquitin-2 like Rad60 SUMO-like;; Ubiquitin-like domain;; Ubiquitin-2 like Rad60 SUMO-like;; DUF2407 ubiquitin-like domain	Ubiquitin-NEDD8-like protein RUB2 OS=Oryza sativa subsp. japonica GN=RUB2 PE=2 SV=2	hypothetical protein SOVF_016390 [Spinacia oleracea]	gi|902236340|gb|KNA24339.1|	--	PF00240.21;PF11976.6;PF14560.4;PF13881.4;PF10302.7
TRINITY_DN57085_c0_g1	945.12	0.0148485	-0.367597	normal	5.25527e-06	-2.52509	down	2.33344e-76	-2.25268	down	[K]	Transcription	Molecular Function: DNA binding (GO:0003677);; Molecular Function: sequence-specific DNA binding transcription factor activity (GO:0003700);; Cellular Component: nucleus (GO:0005634);; Biological Process: regulation of transcription, DNA-templated (GO:0006355);; Molecular Function: protein dimerization activity (GO:0046983);;	K09264|4.99359e-88|vvi:100232867|MADS2; MADS-box protein 2; K09264 MADS-box transcription factor, plant (A)	[K]	Transcription	SRF-type transcription factor (DNA-binding and dimerisation domain);; K-box region	Agamous-like MADS-box protein AGL9 homolog OS=Petunia hybrida GN=FBP2 PE=1 SV=2	PREDICTED: developmental protein SEPALLATA 1 isoform X1 [Solanum tuberosum]	gi|971534723|ref|XP_015162103.1|	--	PF00319.16;PF01486.15
TRINITY_DN57345_c0_g4	108.18	0.229062	0.570851	normal	0.00173372	-1.45279	down	0.000120749	-1.07781	down	--	--	Cellular Component: cytoskeleton (GO:0005856);;	--	[OR]	--	Ubiquitin family;; Ubiquitin-2 like Rad60 SUMO-like;; Ubiquitin-like domain	Ubiquitin-NEDD8-like protein RUB1 OS=Deschampsia antarctica GN=RUB1 PE=2 SV=2	PREDICTED: ubiquitin-NEDD8-like protein RUB2 [Sesamum indicum]	gi|747040393|ref|XP_011079099.1|	--	PF00240.21;PF11976.6;PF14560.4
TRINITY_DN57899_c0_g1	3911.12	1.69293e-06	0.369918	normal	1.28571e-14	-1.13401	down	9.32472e-134	-1.613	down	--	--	Molecular Function: zinc ion binding (GO:0008270);;	K16276|0|vvi:100255880|uncharacterized LOC100255880; K16276 zinc finger protein-like protein (A)	[R]	General function prediction only	Hemerythrin HHE cation binding domain;; Zinc-ribbon;; CHY zinc finger;; Ring finger domain	Uncharacterized RING finger protein C2F3.16 OS=Schizosaccharomyces pombe (strain 972 / ATCC 24843) GN=SPAC2F3.16 PE=3 SV=1	PREDICTED: uncharacterized protein LOC102582364 isoform X1 [Solanum tuberosum]	gi|565354504|ref|XP_006344150.1|	--	PF01814.21;PF14599.4;PF05495.10;PF13639.4
TRINITY_DN58731_c1_g1	1766.12	0.883413	-0.0448799	normal	0.000644165	-0.951134	normal	9.37813e-06	-1.00301	down	--	--	Cellular Component: endoplasmic reticulum (GO:0005783);; Biological Process: intracellular protein transport (GO:0006886);; Cellular Component: integral component of membrane (GO:0016021);;	K14009|2.30589e-13|rcu:RCOM_0903750|bcr-associated protein, bap, putative; K14009 B-cell receptor-associated protein 31 (A)	[V]	Defense mechanisms	--	--	PREDICTED: uncharacterized protein LOC102584894 [Solanum tuberosum]	gi|565350600|ref|XP_006342256.1|	--	--
TRINITY_DN60001_c0_g2	783.12	0.0279403	-0.663341	normal	9.37448e-06	-1.92265	down	9.17526e-08	-1.62991	down	[G]	Carbohydrate transport and metabolism	Molecular Function: beta-glucosidase activity (GO:0008422);; Molecular Function: xylan 1,4-beta-xylosidase activity (GO:0009044);; Cellular Component: plant-type cell wall (GO:0009505);; Cellular Component: plasmodesma (GO:0009506);; Cellular Component: chloroplast (GO:0009507);; Biological Process: regulation of meristem growth (GO:0010075);; Biological Process: arabinan catabolic process (GO:00…	--	--	--	Glycosyl hydrolase family 3 N terminal domain	Probable beta-D-xylosidase 7 OS=Arabidopsis thaliana GN=BXL7 PE=2 SV=2	PREDICTED: probable beta-D-xylosidase 7 [Solanum tuberosum]	gi|565374959|ref|XP_006354009.1|	--	PF00933.19
TRINITY_DN60408_c0_g1	4742.12	0.871505	-0.0282525	normal	5.59276e-08	-1.30085	down	1.04312e-42	-1.41737	down	--	--	Cellular Component: cytosol (GO:0005829);; Biological Process: chloroplast avoidance movement (GO:0009903);; Biological Process: chloroplast accumulation movement (GO:0009904);;	--	--	--	Weak chloroplast movement under blue light;; PB1 domain	Protein PLASTID MOVEMENT IMPAIRED 2 OS=Arabidopsis thaliana GN=PMI2 PE=1 SV=1	PREDICTED: protein PLASTID MOVEMENT IMPAIRED 2 [Solanum pennellii]	gi|970011530|ref|XP_015066681.1|	--	PF05701.9;PF00564.22
TRINITY_DN60447_c0_g1	1746.12	3.61148e-07	-1.52875	down	1.19578e-05	-1.22961	down	4.78018e-20	-1.97936	down	[I]	Lipid transport and metabolism	Cellular Component: intracellular (GO:0005622);; Biological Process: protein folding (GO:0006457);; Biological Process: protein targeting to mitochondrion (GO:0006626);; Biological Process: biosynthetic process (GO:0009058);; Biological Process: response to heat (GO:0009408);; Biological Process: response to high light intensity (GO:0009644);; Molecular Function: transferase activity (GO:0016740)…	K18163|4.71456e-164|vvi:100255053|NADH dehydrogenase (ubiquinone) complex I, assembly factor 6; K18163 NADH dehydrogenase [ubiquinone] 1 alpha subcomplex assembly factor 6 (A)	[I]	Lipid transport and metabolism	Squalene/phytoene synthase	NADH dehydrogenase (ubiquinone) complex I, assembly factor 6 OS=Mus musculus GN=Ndufaf6 PE=1 SV=1	PREDICTED: NADH dehydrogenase (ubiquinone) complex I, assembly factor 6 [Solanum tuberosum]	gi|565384893|ref|XP_006358356.1|	--	PF00494.17
TRINITY_DN60456_c0_g2	3744.12	--	--	--	0.0887612	-1.83871	normal	1.89859e-17	-9.88292	down	--	--	Biological Process: negative regulation of transcription from RNA polymerase II promoter (GO:0000122);; Biological Process: spliceosomal complex disassembly (GO:0000390);; Molecular Function: RNA polymerase II core promoter proximal region sequence-specific DNA binding (GO:0000978);; Molecular Function: RNA polymerase II core promoter proximal region sequence-specific DNA binding transcription fa…	K13211|0|vvi:100245730|PAX3- and PAX7-binding protein 1; K13211 GC-rich sequence DNA-binding factor (A)	[K]	Transcription	GC-rich sequence DNA-binding factor-like protein;; Nineteen complex-related protein 2;; Zinc finger, C3HC4 type (RING finger)	PAX3- and PAX7-binding protein 1 OS=Homo sapiens GN=PAXBP1 PE=1 SV=2	PREDICTED: PAX3- and PAX7-binding protein 1 [Solanum lycopersicum]	gi|460386562|ref|XP_004238967.1|	--	PF07842.10;PF15458.4;PF13920.4
TRINITY_DN60592_c0_g2	372.13	0.0871951	-0.967886	normal	0.00260638	-1.52604	down	7.04395e-09	-2.05105	down	--	--	--	--	--	--	--	--	--	--	--	--
TRINITY_DN61915_c0_g3	1762.12	0.516638	-0.210492	normal	7.93595e-13	-1.88344	down	1.29758e-09	-1.93562	down	[E]	Amino acid transport and metabolism	Molecular Function: 3-dehydroquinate dehydratase activity (GO:0003855);; Molecular Function: shikimate 3-dehydrogenase (NADP+) activity (GO:0004764);; Biological Process: oxidation-reduction process (GO:0055114);;	--	[E]	Amino acid transport and metabolism	Type I 3-dehydroquinase;; Shikimate dehydrogenase substrate binding domain	Bifunctional 3-dehydroquinate dehydratase/shikimate dehydrogenase, chloroplastic OS=Arabidopsis thaliana GN=EMB3004 PE=1 SV=1	PREDICTED: bifunctional 3-dehydroquinate dehydratase/shikimate dehydrogenase, chloroplastic-like [Solanum tuberosum]	gi|565343566|ref|XP_006338901.1|	--	PF01487.13;PF08501.9
TRINITY_DN62020_c0_g1	696.12	0.0266771	1.47984	normal	4.48128e-16	-5.16982	down	6.39337e-15	-7.65947	down	[E]	Amino acid transport and metabolism	Biological Process: cellular amino acid biosynthetic process (GO:0008652);; Molecular Function: hydro-lyase activity (GO:0016836);; Molecular Function: isomerase activity (GO:0016853);; Molecular Function: 4 iron, 4 sulfur cluster binding (GO:0051539);;	--	[E]	Amino acid transport and metabolism	Aconitase family (aconitate hydratase)	3-isopropylmalate dehydratase large subunit OS=Arabidopsis thaliana GN=IIL1 PE=1 SV=1	PREDICTED: 3-isopropylmalate dehydratase large subunit [Solanum pennellii]	gi|970052266|ref|XP_015087737.1|	--	PF00330.18
TRINITY_DN62449_c3_g1	1813.98	1.11046e-254	-1.973	down	1.52463e-19	-1.68653	down	3.67712e-210	-1.73643	down	--	--	Molecular Function: Rho guanyl-nucleotide exchange factor activity (GO:0005089);; Biological Process: positive regulation of GTPase activity (GO:0043547);;	--	--	--	PRONE (Plant-specific Rop nucleotide exchanger)	Rop guanine nucleotide exchange factor 9 OS=Arabidopsis thaliana GN=ROPGEF9 PE=1 SV=1	PREDICTED: rho guanine nucleotide exchange factor 8-like [Solanum tuberosum]	gi|971561022|ref|XP_006353564.2|	--	PF03759.11
TRINITY_DN62674_c0_g1	6474.98	3.13475e-17	-0.328883	normal	1.97382e-06	-0.515288	normal	0	-1.38503	down	[V]	Defense mechanisms	Biological Process: microtubule cytoskeleton organization (GO:0000226);; Cellular Component: plant-type vacuole (GO:0000325);; Biological Process: cytokinesis by cell plate formation (GO:0000911);; Molecular Function: ATP binding (GO:0005524);; Cellular Component: vacuolar membrane (GO:0005774);; Biological Process: ER to Golgi vesicle-mediated transport (GO:0006888);; Biological Process: signal …	--	[Q]	Secondary metabolites biosynthesis, transport and catabolism	ABC transporter transmembrane region;; ABC transporter;; AAA domain, putative AbiEii toxin, Type IV TA system;; 50S ribosome-binding GTPase;; P-loop containing region of AAA domain	ABC transporter C family member 5 OS=Arabidopsis thaliana GN=ABCC5 PE=2 SV=2	PREDICTED: ABC transporter C family member 5 [Solanum tuberosum]	gi|565378923|ref|XP_006355894.1|	--	PF00664.21;PF00005.25;PF13304.4;PF01926.21;PF13555.4
TRINITY_DN62781_c1_g1	216.17	0.288156	-0.33623	normal	0.00154074	-1.0139	down	2.13114e-06	-1.28631	down	[J]	Translation, ribosomal structure and biogenesis	Cellular Component: cytoplasm (GO:0005737);; Biological Process: translational termination (GO:0006415);; Molecular Function: translation release factor activity, codon specific (GO:0016149);;	K03265|2.35287e-107|osa:4333840|Os03g0702800; K03265 peptide chain release factor subunit 1 (A)	[J]	Translation, ribosomal structure and biogenesis	eRF1 domain 2;; eRF1 domain 1	Eukaryotic peptide chain release factor subunit 1-3 OS=Arabidopsis thaliana GN=ERF1-3 PE=1 SV=1	PREDICTED: eukaryotic peptide chain release factor subunit 1-3-like [Solanum lycopersicum]	gi|460409039|ref|XP_004249948.1|	--	PF03464.13;PF03463.13
TRINITY_DN62959_c0_g1	603.12	4.16703e-07	-0.946489	normal	9.00017e-09	-1.46034	down	7.88673e-12	-1.10573	down	--	--	--	--	--	--	--	--	PREDICTED: uncharacterized protein LOC101249523 [Solanum lycopersicum]	gi|460411581|ref|XP_004251187.1|	--	--
TRINITY_DN63020_c1_g1	2433.12	0.634565	-0.0509791	normal	6.92146e-23	-1.66967	down	1.423e-111	-1.95442	down	--	--	Cellular Component: integral component of membrane (GO:0016021);;	--	--	--	--	Mitochondrial import receptor subunit TOM6 homolog OS=Arabidopsis thaliana GN=TOM6 PE=1 SV=1	PREDICTED: mitochondrial import receptor subunit TOM6 homolog [Solanum lycopersicum]	gi|460370010|ref|XP_004230848.1|	--	--
TRINITY_DN63070_c0_g2	1526.12	0.248385	0.68524	normal	4.74103e-07	-2.38924	down	2.08712e-12	-2.31827	down	--	--	Molecular Function: cytochrome-c oxidase activity (GO:0004129);; Cellular Component: mitochondrion (GO:0005739);; Biological Process: hydrogen ion transmembrane transport (GO:1902600);;	K18179|8.14791e-52|vvi:100255296|uncharacterized LOC100255296; K18179 cytochrome c oxidase assembly factor 6 (A)	--	--	Cytochrome oxidase c subunit VIb	--	PREDICTED: uncharacterized protein LOC104111205 [Nicotiana tomentosiformis]	gi|697130167|ref|XP_009619147.1|	--	PF02297.15
TRINITY_DN63111_c0_g1	3191.12	0.0107799	-0.141943	normal	1.44255e-14	-0.923151	normal	3.60349e-119	-1.22624	down	--	--	--	--	[U]	Intracellular trafficking, secretion, and vesicular transport	Scd6-like Sm domain;; FDF domain;; Ataxin 2 SM domain	Protein decapping 5 OS=Arabidopsis thaliana GN=DCP5 PE=1 SV=1	PREDICTED: protein decapping 5-like [Solanum tuberosum]	gi|971563431|ref|XP_015167502.1|	--	PF12701.5;PF09532.8;PF14438.4
TRINITY_DN63174_c0_g13	1073.12	8.60125e-15	-3.21978	down	0	-6.99322	down	0	-4.29628	down	[G]	Carbohydrate transport and metabolism	Biological Process: water transport (GO:0006833);; Molecular Function: water channel activity (GO:0015250);; Molecular Function: glycerol channel activity (GO:0015254);; Biological Process: glycerol transport (GO:0015793);; Cellular Component: integral component of membrane (GO:0016021);; Biological Process: ion transmembrane transport (GO:0034220);;	K09874|1.51421e-129|vvi:100263543|aquaporin NIP1-1; K09874 aquaporin NIP (A)	[G]	Carbohydrate transport and metabolism	Major intrinsic protein	Aquaporin NIP1-1 OS=Oryza sativa subsp. japonica GN=NIP1-1 PE=2 SV=1	PREDICTED: aquaporin NIP1-1-like [Solanum pennellii]	gi|970016195|ref|XP_015069192.1|	--	PF00230.18
TRINITY_DN63201_c0_g1	1644.12	0.167632	-0.226396	normal	1.62876e-16	-1.95057	down	5.08619e-31	-1.26449	down	--	--	Biological Process: protein transport (GO:0015031);; Cellular Component: integral component of membrane (GO:0016021);;	--	[U]	Intracellular trafficking, secretion, and vesicular transport	SCAMP family	Secretory carrier-associated membrane protein 3 OS=Arabidopsis thaliana GN=SCAMP3 PE=1 SV=1	PREDICTED: secretory carrier-associated membrane protein 1-like [Solanum pennellii]	gi|970041893|ref|XP_015082336.1|	--	PF04144.11
TRINITY_DN63609_c0_g1	2566.91	0.344228	-0.199676	normal	3.98529e-10	-1.2825	down	4.46064e-21	-1.39172	down	[P]	Inorganic ion transport and metabolism	Molecular Function: voltage-gated chloride channel activity (GO:0005247);; Biological Process: chloride transport (GO:0006821);; Cellular Component: integral component of membrane (GO:0016021);;	--	[P]	Inorganic ion transport and metabolism	Voltage gated chloride channel;; CBS domain	Chloride channel protein CLC-e OS=Arabidopsis thaliana GN=CLC-E PE=2 SV=2	PREDICTED: chloride channel protein CLC-e [Solanum tuberosum]	gi|565397514|ref|XP_006364337.1|	--	PF00654.18;PF00571.26
TRINITY_DN63675_c0_g2	354.12	--	--	--	--	--	--	2.42111e-08	-5.21402	down	--	--	--	--	--	--	--	--	PREDICTED: auxin-repressed 12.5 kDa protein-like [Solanum tuberosum]	gi|565352602|ref|XP_006343229.1|	--	--
TRINITY_DN63761_c3_g1	1965.12	0.371426	0.03409	normal	9.00117e-25	-1.20767	down	0	-1.43588	down	[C]	Energy production and conversion	Biological Process: cell morphogenesis (GO:0000902);; Cellular Component: mitochondrial respiratory chain complex I (GO:0005747);; Biological Process: N-terminal protein myristoylation (GO:0006499);; Biological Process: ubiquitin-dependent protein catabolic process (GO:0006511);; Molecular Function: NADH dehydrogenase (ubiquinone) activity (GO:0008137);; Biological Process: aerobic respiration (G…	--	[C]	Energy production and conversion	Respiratory-chain NADH dehydrogenase 51 Kd subunit;; NADH-ubiquinone oxidoreductase-F iron-sulfur binding region;; SLBB domain	NADH dehydrogenase [ubiquinone] flavoprotein 1, mitochondrial OS=Arabidopsis thaliana GN=At5g08530 PE=2 SV=1	PREDICTED: NADH dehydrogenase [ubiquinone] flavoprotein 1, mitochondrial [Solanum lycopersicum]	gi|460372915|ref|XP_004232268.1|	--	PF01512.15;PF10589.7;PF10531.7
TRINITY_DN63775_c0_g1	415.33	--	--	--	9.43944e-09	-5.08307	down	2.04989e-07	-6.99811	down	--	--	--	--	--	--	--	--	--	--	--	--
TRINITY_DN63777_c0_g1	241.15	0.0669344	-0.675158	normal	1.78068e-08	-2.00423	down	3.55991e-06	-1.56381	down	[J]	Translation, ribosomal structure and biogenesis	Molecular Function: RNA binding (GO:0003723);; Molecular Function: structural constituent of ribosome (GO:0003735);; Biological Process: translation (GO:0006412);; Cellular Component: cytosolic small ribosomal subunit (GO:0022627);;	--	[J]	Translation, ribosomal structure and biogenesis	--	40S ribosomal protein S15 OS=Oryza sativa subsp. japonica GN=RPS15 PE=2 SV=2	hypothetical protein CL2299Contig1_03, partial [Pinus radiata]	gi|361069229|gb|AEW08926.1|	--	--
TRINITY_DN63870_c0_g15	827.12	7.6481e-05	-0.359446	normal	5.29675e-07	-0.946865	normal	1.15805e-65	-1.05766	down	[A]	RNA processing and modification	Cellular Component: cytoplasmic mRNA processing body (GO:0000932);; Molecular Function: nucleic acid binding (GO:0003676);; Molecular Function: poly(A)-specific ribonuclease activity (GO:0004535);; Cellular Component: nucleus (GO:0005634);; Biological Process: negative regulation of translation (GO:0017148);; Cellular Component: CCR4-NOT core complex (GO:0030015);; Biological Process: exonucleoly…	--	[A]	RNA processing and modification	CAF1 family ribonuclease	Probable CCR4-associated factor 1 homolog 7 OS=Arabidopsis thaliana GN=CAF1-7 PE=2 SV=2	PREDICTED: probable CCR4-associated factor 1 homolog 7 [Solanum lycopersicum]	gi|460380381|ref|XP_004235935.1|	--	PF04857.18
TRINITY_DN64116_c0_g1	3326.12	0.59392	0.107903	normal	7.31407e-06	-1.78206	down	2.05995e-15	-1.22267	down	[GEPR]	--	Molecular Function: sugar:proton symporter activity (GO:0005351);; Molecular Function: glucose transmembrane transporter activity (GO:0005355);; Cellular Component: integral component of plasma membrane (GO:0005887);; Biological Process: proton transport (GO:0015992);; Molecular Function: 2-alkenal reductase [NAD(P)] activity (GO:0032440);; Biological Process: glucose import (GO:0046323);; Biolog…	--	[R]	General function prediction only	Sugar (and other) transporter;; Major Facilitator Superfamily	Monosaccharide-sensing protein 2 OS=Arabidopsis thaliana GN=MSSP2 PE=1 SV=2	PREDICTED: monosaccharide-sensing protein 2 [Solanum pennellii]	gi|970024732|ref|XP_015073672.1|	--	PF00083.22;PF07690.14
TRINITY_DN64116_c0_g2	3368.12	0.496488	-0.416641	normal	0.000425258	-1.48081	down	8.64035e-24	-1.55314	down	[GEPR]	--	Molecular Function: sugar:proton symporter activity (GO:0005351);; Molecular Function: glucose transmembrane transporter activity (GO:0005355);; Cellular Component: integral component of plasma membrane (GO:0005887);; Biological Process: proton transport (GO:0015992);; Molecular Function: 2-alkenal reductase [NAD(P)] activity (GO:0032440);; Biological Process: glucose import (GO:0046323);; Biolog…	--	[R]	General function prediction only	Sugar (and other) transporter;; Major Facilitator Superfamily	Monosaccharide-sensing protein 2 OS=Arabidopsis thaliana GN=MSSP2 PE=1 SV=2	PREDICTED: monosaccharide-sensing protein 2 [Solanum pennellii]	gi|970024732|ref|XP_015073672.1|	--	PF00083.22;PF07690.14
TRINITY_DN64216_c2_g4	2463.12	--	--	--	0.00767525	-2.80449	down	1.15224e-12	-8.71757	down	[G]	Carbohydrate transport and metabolism	Molecular Function: SNARE binding (GO:0000149);; Molecular Function: SNAP receptor activity (GO:0005484);; Cellular Component: nucleus (GO:0005634);; Cellular Component: plasma membrane (GO:0005886);; Biological Process: carbohydrate metabolic process (GO:0005975);; Biological Process: intracellular protein transport (GO:0006886);; Biological Process: exocytosis (GO:0006887);; Biological Process:…	K01792|3.95224e-159|vvi:100266694|putative glucose-6-phosphate 1-epimerase; K01792 glucose-6-phosphate 1-epimerase [EC:5.1.3.15] (A)	[G]	Carbohydrate transport and metabolism	Syntaxin;; SNARE domain;; Aldose 1-epimerase	Syntaxin-112 OS=Arabidopsis thaliana GN=SYP112 PE=2 SV=2	PREDICTED: putative glucose-6-phosphate 1-epimerase [Solanum pennellii]	gi|970010746|ref|XP_015066274.1|	--	PF00804.23;PF05739.17;PF01263.18
TRINITY_DN64402_c0_g1	1988.45	8.18741e-45	0.914947	normal	9.30609e-11	-1.04819	down	3.82134e-192	-1.47136	down	[E]	Amino acid transport and metabolism	Cellular Component: cytoplasm (GO:0005737);; Biological Process: fatty acid beta-oxidation (GO:0006635);; Biological Process: ER to Golgi vesicle-mediated transport (GO:0006888);; Molecular Function: sphinganine-1-phosphate aldolase activity (GO:0008117);; Biological Process: toxin catabolic process (GO:0009407);; Molecular Function: carboxy-lyase activity (GO:0016831);; Biological Process: sphin…	K01634|0|rcu:RCOM_1079290|sphingosine phosphate lyase, putative (EC:4.1.2.27); K01634 sphinganine-1-phosphate aldolase [EC:4.1.2.27] (A)	[E]	Amino acid transport and metabolism	Pyridoxal-dependent decarboxylase conserved domain;; Aminotransferase class-V	Sphingosine-1-phosphate lyase OS=Arabidopsis thaliana GN=DPL1 PE=1 SV=1	PREDICTED: sphingosine-1-phosphate lyase [Solanum pennellii]	gi|970026401|ref|XP_015074510.1|	--	PF00282.17;PF00266.17
TRINITY_DN64545_c0_g1	969.12	--	--	--	4.26417e-09	-3.36333	down	1.19053e-16	-5.1576	down	--	--	--	--	--	--	Domain of unknown function (DUF702)	Protein SHI RELATED SEQUENCE 1 OS=Arabidopsis thaliana GN=SRS1 PE=1 SV=2	PREDICTED: protein SHI RELATED SEQUENCE 1-like [Solanum lycopersicum]	gi|460385246|ref|XP_004238315.1|	--	PF05142.10
TRINITY_DN64978_c0_g1	232.16	4.57972e-07	-0.622216	normal	1.1028e-50	-2.69316	down	4.89466e-60	-2.16215	down	[J]	Translation, ribosomal structure and biogenesis	Molecular Function: RNA binding (GO:0003723);; Molecular Function: structural constituent of ribosome (GO:0003735);; Biological Process: translation (GO:0006412);; Cellular Component: cytosolic small ribosomal subunit (GO:0022627);;	K02958|1.35003e-97|rcu:RCOM_0908990|40S ribosomal protein S15, putative; K02958 small subunit ribosomal protein S15e (A)	[J]	Translation, ribosomal structure and biogenesis	Ribosomal protein S19	40S ribosomal protein S15 OS=Elaeis oleifera GN=RPS15 PE=2 SV=1	PREDICTED: 40S ribosomal protein S15-like [Solanum tuberosum]	gi|565371039|ref|XP_006352119.1|	--	PF00203.19
TRINITY_DN65239_c0_g3	1632.12	3.25336e-60	-1.2958	down	1.98686e-42	-2.0265	down	6.08405e-202	-2.11104	down	--	--	--	--	[S]	Function unknown	Eukaryotic protein of unknown function (DUF829)	Transmembrane protein 53-A OS=Xenopus laevis GN=tmem53-a PE=2 SV=1	PREDICTED: transmembrane protein 53 [Solanum tuberosum]	gi|565347240|ref|XP_006340641.1|	--	PF05705.12
TRINITY_DN65513_c0_g8	1871.12	4.82839e-13	-0.514713	normal	5.56921e-07	-0.857233	normal	1.09077e-70	-1.12832	down	[O]	Posttranslational modification, protein turnover, chaperones	Biological Process: protein folding (GO:0006457);; Molecular Function: unfolded protein binding (GO:0051082);;	K09510|0|rcu:RCOM_0643270|Protein SIS1, putative; K09510 DnaJ homolog subfamily B member 4 (A)	[O]	Posttranslational modification, protein turnover, chaperones	DnaJ C terminal domain;; DnaJ domain	DnaJ homolog subfamily B member 13 OS=Mus musculus GN=Dnajb13 PE=1 SV=1	PREDICTED: dnaJ homolog subfamily B member 13 [Solanum lycopersicum]	gi|460402522|ref|XP_004246761.1|	--	PF01556.16;PF00226.29
TRINITY_DN65537_c0_g1	3375.12	1.16457e-23	-0.502141	normal	1.11617e-46	-1.85571	down	3.02229e-245	-2.14124	down	--	--	Biological Process: formation of translation preinitiation complex (GO:0001731);; Molecular Function: translation initiation factor activity (GO:0003743);; Cellular Component: eukaryotic translation initiation factor 3 complex (GO:0005852);; Biological Process: regulation of translational initiation (GO:0006446);; Cellular Component: eukaryotic 43S preinitiation complex (GO:0016282);; Molecular F…	K03252|0|vvi:100252123|eukaryotic translation initiation factor 3 subunit C; K03252 translation initiation factor 3 subunit C (A)	[J]	Translation, ribosomal structure and biogenesis	Eukaryotic translation initiation factor 3 subunit 8 N-terminus;; PCI domain	Eukaryotic translation initiation factor 3 subunit C OS=Medicago truncatula GN=TIF3C1 PE=2 SV=1	PREDICTED: eukaryotic translation initiation factor 3 subunit C-like [Solanum tuberosum]	gi|565368270|ref|XP_006350770.1|	--	PF05470.10;PF01399.25
TRINITY_DN65542_c0_g1	1402.12	0.280753	0.276689	normal	0.019896	-0.666069	normal	1.05786e-09	-1.22794	down	--	--	Cellular Component: Cul4-RING E3 ubiquitin ligase complex (GO:0080008);;	K17868|6.08668e-168|vvi:100265599|diphthamide biosynthesis protein 7 homolog; K17868 diphthamide biosynthesis protein 7 (A)	[E]	Amino acid transport and metabolism	WD domain, G-beta repeat;; Respiratory-chain NADH dehydrogenase, 49 Kd subunit	Diphthine methyltransferase homolog OS=Dictyostelium discoideum GN=wdr85 PE=3 SV=1	PREDICTED: diphthamide biosynthesis protein 7 homolog [Solanum lycopersicum]	gi|460386734|ref|XP_004239051.1|	--	PF00400.30;PF00346.17
TRINITY_DN65546_c0_g1	454.12	0.0757995	-0.308802	normal	3.69115e-09	-1.23157	down	1.42949e-17	-1.10579	down	--	--	--	--	--	--	--	--	--	--	--	--
TRINITY_DN655_c0_g1	136.56	0.00186901	0.502914	normal	5.79822e-09	-1.80063	down	1.6935e-63	-2.21936	down	[C]	Energy production and conversion	Cellular Component: mitochondrial proton-transporting ATP synthase complex, catalytic core F(1) (GO:0000275);; Biological Process: ATP synthesis coupled proton transport (GO:0015986);; Molecular Function: proton-transporting ATP synthase activity, rotational mechanism (GO:0046933);; Molecular Function: proton-transporting ATPase activity, rotational mechanism (GO:0046961);;	K02134|5.89413e-54|rcu:RCOM_0520230|ATP synthase delta chain, mitochondrial, putative (EC:3.6.3.14); K02134 F-type H+-transporting ATPase subunit delta (A)	[C]	Energy production and conversion	ATP synthase, Delta/Epsilon chain, beta-sandwich domain	ATP synthase subunit delta', mitochondrial OS=Ipomoea batatas PE=1 SV=1	PREDICTED: ATP synthase subunit delta', mitochondrial-like [Solanum tuberosum]	gi|565381931|ref|XP_006357311.1|	--	PF02823.14
TRINITY_DN66229_c0_g2	396.12	--	--	--	9.20069e-11	-3.43279	down	3.72004e-16	-3.16328	down	[C]	Energy production and conversion	Biological Process: tricarboxylic acid cycle (GO:0006099);; Molecular Function: transferase activity, transferring acyl groups, acyl groups converted into alkyl on transfer (GO:0046912);;	K01647|3.38585e-143|vvi:100255795|citrate synthase-like; K01647 citrate synthase [EC:2.3.3.1] (A)	[C]	Energy production and conversion	Citrate synthase, C-terminal domain	Citrate synthase 2, peroxisomal OS=Arabidopsis thaliana GN=CSY2 PE=2 SV=1	PREDICTED: citrate synthase 3, peroxisomal-like [Solanum lycopersicum]	gi|460395334|ref|XP_004243239.1|	--	PF00285.19
TRINITY_DN66337_c3_g3	1882.12	0.000698641	-0.654007	normal	1.02435e-26	-2.78784	down	1.48667e-44	-2.42257	down	--	--	Biological Process: DNA repair (GO:0006281);;	--	--	--	--	--	PREDICTED: protein ROS1-like [Solanum tuberosum]	gi|971535985|ref|XP_015165256.1|	--	--
TRINITY_DN66783_c0_g2	794.68	0.527655	0.264673	normal	4.98814e-09	-2.31555	down	1.83669e-12	-2.09278	down	--	--	--	--	--	--	--	--	PREDICTED: uncharacterized protein LOC101263830 isoform X1 [Solanum lycopersicum]	gi|723718784|ref|XP_010324382.1|	--	--
TRINITY_DN66872_c0_g2	1208.12	--	--	--	1.29261e-14	-6.27924	down	3.71911e-10	-7.98475	down	--	--	--	K09338|2.97644e-80|vvi:100261842|homeobox-leucine zipper protein HDG2; K09338 homeobox-leucine zipper protein (A)	--	--	START domain	Homeobox-leucine zipper protein MERISTEM L1 OS=Arabidopsis thaliana GN=ATML1 PE=2 SV=1	PREDICTED: homeobox-leucine zipper protein PROTODERMAL FACTOR 2-like [Solanum pennellii]	gi|970056088|ref|XP_015089689.1|	--	PF01852.17
TRINITY_DN66911_c1_g4	874.12	0.559356	0.820201	normal	0.292961	-1.0851	normal	8.68204e-06	-6.73754	down	[U]	Intracellular trafficking, secretion, and vesicular transport	Molecular Function: GTPase activator activity (GO:0005096);; Biological Process: positive regulation of GTPase activity (GO:0043547);;	K12492|5.95832e-119|rcu:RCOM_1249540|arf gtpase-activating protein, putative; K12492 ADP-ribosylation factor GTPase-activating protein 1 (A)	[TUZ]	--	Putative GTPase activating protein for Arf	Probable ADP-ribosylation factor GTPase-activating protein AGD6 OS=Arabidopsis thaliana GN=AGD6 PE=1 SV=1	uncharacterized protein LOC102577536 [Solanum tuberosum]	gi|568214665|ref|NP_001275129.1|	--	PF01412.16
TRINITY_DN66946_c0_g1	747.12	--	--	--	0.0906183	-1.00078	normal	0.0047725	-1.14096	down	--	--	--	--	[T]	Signal transduction mechanisms	--	--	--	--	--	--
TRINITY_DN66979_c0_g2	3930.12	0.0192116	0.181555	normal	1.1139e-46	-2.27175	down	2.48442e-136	-1.26916	down	--	--	Molecular Function: RNA binding (GO:0003723);; Molecular Function: structural constituent of ribosome (GO:0003735);; Biological Process: translation (GO:0006412);; Cellular Component: integral component of membrane (GO:0016021);; Cellular Component: cytosolic large ribosomal subunit (GO:0022625);; Biological Process: ribosome biogenesis (GO:0042254);;	--	--	--	Protein of unknown function (DUF1666)	--	PREDICTED: uncharacterized protein LOC107011700 [Solanum pennellii]	gi|970011715|ref|XP_015066783.1|	--	PF07891.10
TRINITY_DN67004_c0_g1	2598.31	0.809078	0.0209746	normal	1.97923e-14	-0.971793	normal	1.3826e-134	-1.43451	down	[J]	Translation, ribosomal structure and biogenesis	Cellular Component: integral component of membrane (GO:0016021);;	K13348|1.28233e-114|vvi:100257619|protein Mpv17; K13348 protein Mpv17 (A)	[R]	General function prediction only	Mpv17 / PMP22 family;; Ribosomal L27 protein	50S ribosomal protein L27 OS=Vibrio parahaemolyticus serotype O3:K6 (strain RIMD 2210633) GN=rpmA PE=3 SV=1	PREDICTED: protein Mpv17 [Solanum tuberosum]	gi|565346453|ref|XP_006340270.1|	--	PF04117.10;PF01016.17
TRINITY_DN67385_c0_g1	2431	0.0760574	-0.0638847	normal	4.49581e-17	-0.90787	normal	3.09605e-259	-1.03501	down	--	--	Cellular Component: mitochondrion (GO:0005739);; Cellular Component: vacuolar membrane (GO:0005774);; Cellular Component: Golgi apparatus (GO:0005794);; Cellular Component: plasma membrane (GO:0005886);; Biological Process: rRNA processing (GO:0006364);; Biological Process: protein N-linked glycosylation (GO:0006487);; Cellular Component: oligosaccharyltransferase complex (GO:0008250);; Cellular …	--	[O]	Posttranslational modification, protein turnover, chaperones	Oligosaccharyltransferase subunit Ribophorin II	Dolichyl-diphosphooligosaccharide--protein glycosyltransferase subunit 2 OS=Arabidopsis thaliana GN=RPN2 PE=2 SV=1	PREDICTED: dolichyl-diphosphooligosaccharide--protein glycosyltransferase subunit 2-like [Solanum tuberosum]	gi|971572680|ref|XP_015170016.1|	--	PF05817.12
TRINITY_DN67977_c0_g1	717.19	8.45412e-11	1.57822	up	0.00258102	-0.961055	normal	4.44681e-12	-1.16343	down	[GEPR]	--	Molecular Function: sugar:proton symporter activity (GO:0005351);; Molecular Function: glucose transmembrane transporter activity (GO:0005355);; Cellular Component: integral component of plasma membrane (GO:0005887);; Biological Process: proton transport (GO:0015992);; Biological Process: glucose import (GO:0046323);;	K08145|7.80584e-155|rcu:RCOM_1594440|sugar transporter, putative (EC:1.3.1.74); K08145 MFS transporter, SP family, solute carrier family 2 (facilitated glucose transporter), member 8 (A)	[R]	General function prediction only	Sugar (and other) transporter;; Major Facilitator Superfamily	Sugar transporter ERD6-like 6 OS=Arabidopsis thaliana GN=At1g75220 PE=1 SV=1	PREDICTED: sugar transporter ERD6-like 4 [Solanum tuberosum]	gi|565351274|ref|XP_006342583.1|	--	PF00083.22;PF07690.14
TRINITY_DN68099_c0_g1	534.12	--	--	--	1.60336e-12	-4.4611	down	4.58762e-09	-7.60915	down	[E]	Amino acid transport and metabolism	Biological Process: maltose metabolic process (GO:0000023);; Biological Process: gluconeogenesis (GO:0006094);; Biological Process: glycolytic process (GO:0006096);; Biological Process: cellular amino acid biosynthetic process (GO:0008652);; Cellular Component: chloroplast stroma (GO:0009570);; Biological Process: response to salt stress (GO:0009651);; Molecular Function: hydro-lyase activity (GO…	--	[E]	Amino acid transport and metabolism	Aconitase family (aconitate hydratase)	3-isopropylmalate dehydratase large subunit OS=Arabidopsis thaliana GN=IIL1 PE=1 SV=1	PREDICTED: 3-isopropylmalate dehydratase large subunit [Solanum lycopersicum]	gi|460404640|ref|XP_004247789.1|	--	PF00330.18
TRINITY_DN68257_c3_g2	2094.12	0.655825	-0.186354	normal	7.37325e-05	-1.65585	down	4.60343e-17	-2.11814	down	--	--	Cellular Component: extracellular space (GO:0005615);;	--	--	--	Pollen proteins Ole e I like	Anther-specific protein LAT52 OS=Solanum lycopersicum GN=LAT52 PE=2 SV=1	PREDICTED: anther-specific protein LAT52-like [Solanum tuberosum]	gi|565386247|ref|XP_006358942.1|	--	PF01190.15
TRINITY_DN68651_c0_g1	4195.12	0.000554951	0.992267	normal	1.24446e-86	-9.94906	down	1.01851e-263	-6.95489	down	[Q]	Secondary metabolites biosynthesis, transport and catabolism	Molecular Function: copper ion binding (GO:0005507);; Molecular Function: primary amine oxidase activity (GO:0008131);; Biological Process: amine metabolic process (GO:0009308);; Molecular Function: quinone binding (GO:0048038);; Biological Process: oxidation-reduction process (GO:0055114);;	K00276|0|rcu:RCOM_0678050|Amine oxidase [copper-containing] precursor, putative; K00276 primary-amine oxidase [EC:1.4.3.21] (A)	[Q]	Secondary metabolites biosynthesis, transport and catabolism	Sugar (and other) transporter;; Major Facilitator Superfamily;; Copper amine oxidase, enzyme domain;; Copper amine oxidase, N2 domain;; Copper amine oxidase, N3 domain;; Copper amine oxidase, enzyme domain	Primary amine oxidase OS=Pisum sativum PE=1 SV=1	PREDICTED: primary amine oxidase [Solanum tuberosum]	gi|971565936|ref|XP_006356100.2|	--	PF00083.22;PF07690.14;PF01179.18;PF02727.14;PF02728.14;PF01179.18
TRINITY_DN68739_c0_g2	337.91	--	--	--	1.26116e-06	-4.25791	down	1.53918e-06	-6.6081	down	--	--	--	--	--	--	--	BTB/POZ domain-containing protein At5g17580 OS=Arabidopsis thaliana GN=At5g17580 PE=2 SV=1	PREDICTED: BTB/POZ domain-containing protein At5g17580 [Solanum tuberosum]	gi|565376351|ref|XP_006354669.1|	--	--
TRINITY_DN68745_c0_g1	729.12	--	--	--	2.37061e-17	-3.17777	down	1.74137e-15	-1.48697	down	--	--	--	--	--	--	--	--	PREDICTED: acyltransferase-like protein At1g54570, chloroplastic [Solanum tuberosum]	gi|565362177|ref|XP_006347827.1|	--	--
TRINITY_DN68850_c0_g3	2611.12	0.279259	0.42947	normal	0.00746734	-1.07377	down	2.24163e-23	-2.52421	down	[RTKL]	--	Molecular Function: protein serine/threonine kinase activity (GO:0004674);; Molecular Function: ATP binding (GO:0005524);; Biological Process: protein phosphorylation (GO:0006468);; Cellular Component: integral component of membrane (GO:0016021);;	--	[T]	Signal transduction mechanisms	Protein tyrosine kinase;; Carbohydrate-binding protein of the ER;; Protein kinase domain;; Di-glucose binding within endoplasmic reticulum	Receptor-like protein kinase ANXUR1 OS=Arabidopsis thaliana GN=ANX1 PE=2 SV=1	PREDICTED: receptor-like protein kinase ANXUR1 [Solanum tuberosum]	gi|565384593|ref|XP_006358215.1|	--	PF07714.15;PF12819.5;PF00069.23;PF11721.6
TRINITY_DN69181_c0_g2	1970.12	0.0770377	0.803069	normal	2.08985e-28	-3.15527	down	7.33097e-57	-4.85918	down	[D]	Cell cycle control, cell division, chromosome partitioning	Cellular Component: nucleus (GO:0005634);;	K05868|0|vvi:100267672|G2/mitotic-specific cyclin-2; K05868 cyclin B (A)	[D]	Cell cycle control, cell division, chromosome partitioning	Cyclin, N-terminal domain;; Cyclin, C-terminal domain	Cyclin-B2-3 OS=Arabidopsis thaliana GN=CYCB2-3 PE=2 SV=2	PREDICTED: G2/mitotic-specific cyclin-2-like [Solanum tuberosum]	gi|971542291|ref|XP_006342542.2|	--	PF00134.21;PF02984.17
TRINITY_DN69290_c0_g1	1319.25	0.406193	-0.328822	normal	0.0017034	-0.908259	normal	4.83622e-20	-1.76394	down	--	--	Biological Process: flavonoid biosynthetic process (GO:0009813);; Cellular Component: integral component of membrane (GO:0016021);; Cellular Component: intracellular membrane-bounded organelle (GO:0043231);; Biological Process: flavonoid glucuronidation (GO:0052696);; Molecular Function: quercetin 3-O-glucosyltransferase activity (GO:0080043);; Molecular Function: quercetin 7-O-glucosyltransferas…	--	[GC]	--	UDP-glucoronosyl and UDP-glucosyl transferase	Putative UDP-rhamnose:rhamnosyltransferase 1 OS=Fragaria ananassa GN=GT4 PE=2 SV=1	PREDICTED: putative UDP-rhamnose:rhamnosyltransferase 1 [Solanum tuberosum]	gi|971560482|ref|XP_015166700.1|	--	PF00201.16
TRINITY_DN69790_c5_g3	354.13	0.550655	0.249496	normal	1.96764e-06	-1.73644	down	4.77027e-27	-1.6604	down	--	--	Biological Process: transition metal ion transport (GO:0000041);; Cellular Component: membrane (GO:0016020);; Cellular Component: intracellular membrane-bounded organelle (GO:0043231);; Molecular Function: transition metal ion transmembrane transporter activity (GO:0046915);; Biological Process: cellular transition metal ion homeostasis (GO:0046916);; Biological Process: inorganic cation transmem…	--	--	--	--	--	PREDICTED: membrane protein of ER body-like protein isoform X5 [Solanum tuberosum]	gi|971550887|ref|XP_015164338.1|	--	--
TRINITY_DN69804_c0_g2	1368.12	--	--	--	2.61628e-05	-2.88356	down	6.83485e-08	-3.22868	down	--	--	--	--	--	--	Agenet domain	--	PREDICTED: LOW QUALITY PROTEIN: uncharacterized protein LOC107023319 [Solanum pennellii]	gi|970036262|ref|XP_015079461.1|	--	PF05641.10
TRINITY_DN69827_c0_g1	6191.12	0.488029	0.17192	normal	5.30012e-25	-1.87509	down	4.17401e-44	-1.72091	down	--	--	Cellular Component: cytosol (GO:0005829);; Cellular Component: membrane (GO:0016020);; Molecular Function: hydroxypyruvate reductase activity (GO:0016618);; Molecular Function: glyoxylate reductase (NADP) activity (GO:0030267);;	--	--	--	--	Uncharacterized protein At1g01500 OS=Arabidopsis thaliana GN=At1g01500 PE=2 SV=1	PREDICTED: uncharacterized protein At1g01500, partial [Solanum pennellii]	gi|969999220|ref|XP_015081541.1|	--	--
TRINITY_DN69912_c1_g1	1906.12	3.17534e-18	-0.814281	normal	1.29099e-23	-2.07425	down	3.7008e-270	-2.40967	down	--	--	Biological Process: purine nucleobase transport (GO:0006863);; Cellular Component: chloroplast envelope (GO:0009941);; Molecular Function: phosphoglycerate transmembrane transporter activity (GO:0015120);; Biological Process: phosphoglycerate transport (GO:0015713);; Cellular Component: integral component of membrane (GO:0016021);; Biological Process: carbohydrate transmembrane transport (GO:0034…	K15283|0|rcu:RCOM_1516140|Glucose-6-phosphate/phosphate translocator 1, chloroplast precursor, putative; K15283 solute carrier family 35, member E1 (A)	[GE]	--	Triose-phosphate Transporter family;; EamA-like transporter family	Xylulose 5-phosphate/phosphate translocator, chloroplastic OS=Arabidopsis thaliana GN=XPT PE=1 SV=1	PREDICTED: xylulose 5-phosphate/phosphate translocator, chloroplastic [Solanum tuberosum]	gi|565376118|ref|XP_006354560.1|	--	PF03151.14;PF00892.18
TRINITY_DN69989_c0_g2	2414.12	0.356509	-0.318514	normal	0.000812646	-1.29321	down	1.94848e-11	-1.50082	down	--	--	Cellular Component: integral component of membrane (GO:0016021);;	--	--	--	--	--	PREDICTED: uncharacterized protein LOC107026298 [Solanum pennellii]	gi|970042597|ref|XP_015082691.1|	--	--
TRINITY_DN70006_c0_g1	831.35	0.825469	0.14648	normal	6.34741e-05	-1.65607	down	0.000240022	-1.23091	down	--	--	--	--	[M]	Cell wall/membrane/envelope biogenesis	--	--	PREDICTED: altered inheritance rate of mitochondria protein 25 [Solanum pennellii]	gi|970012964|ref|XP_015067436.1|	--	--
TRINITY_DN70245_c1_g1	168.3	--	--	--	3.81305e-07	-3.56	down	2.77832e-05	-2.90457	down	--	--	--	--	--	--	--	--	PREDICTED: glycine-rich cell wall structural protein-like [Solanum tuberosum]	gi|971571070|ref|XP_015169608.1|	--	--
TRINITY_DN70659_c1_g1	2698.12	5.61358e-17	-0.580395	normal	6.00924e-16	-1.15802	down	9.4294e-151	-1.1876	down	--	--	--	--	--	--	Kelch motif;; F-box domain;; Kelch motif;; Galactose oxidase, central domain;; F-box-like;; Galactose oxidase, central domain	F-box/kelch-repeat protein At5g42350 OS=Arabidopsis thaliana GN=At5g42350 PE=2 SV=1	PREDICTED: F-box/kelch-repeat protein At5g42350-like [Solanum tuberosum]	gi|565350376|ref|XP_006342145.1|	--	PF01344.23;PF00646.31;PF13964.4;PF13418.4;PF12937.5;PF13415.4
TRINITY_DN70751_c0_g1	1651.13	3.16995e-06	-0.514446	normal	4.56868e-10	-0.916622	normal	7.16309e-80	-1.55667	down	--	--	--	--	--	--	--	Protein WAVE-DAMPENED 2 OS=Arabidopsis thaliana GN=WVD2 PE=2 SV=1	PREDICTED: uncharacterized protein LOC102588366 [Solanum tuberosum]	gi|565368051|ref|XP_006350667.1|	--	--
TRINITY_DN70811_c0_g1	726.12	9.36952e-49	-0.848513	normal	9.16126e-08	-0.966058	normal	0	-1.08472	down	[Z]	Cytoskeleton	Molecular Function: ATP binding (GO:0005524);;	K10355|4.66108e-114|rcu:RCOM_1206850|actin, putative; K10355 actin, other eukaryote (A)	[Z]	Cytoskeleton	Actin	Actin-97 OS=Solanum tuberosum GN=AC97 PE=3 SV=1	actin [Lycium chinense]	gi|685424981|gb|AIO05828.1|	--	PF00022.17
TRINITY_DN70843_c0_g1	178.26	--	--	--	--	--	--	9.43905e-07	-6.70174	down	[O]	Posttranslational modification, protein turnover, chaperones	Molecular Function: ATP binding (GO:0005524);; Cellular Component: cell wall (GO:0005618);; Cellular Component: cytosol (GO:0005829);; Biological Process: gluconeogenesis (GO:0006094);; Biological Process: rRNA processing (GO:0006364);; Biological Process: protein folding (GO:0006457);; Biological Process: cytoskeleton organization (GO:0007010);; Biological Process: plant-type cell wall organizat…	K09494|5.87516e-66|vvi:100257518|T-complex protein 1 subunit beta; K09494 T-complex protein 1 subunit beta (A)	[O]	Posttranslational modification, protein turnover, chaperones	TCP-1/cpn60 chaperonin family	T-complex protein 1 subunit beta OS=Arabidopsis thaliana GN=CCT2 PE=1 SV=1	PREDICTED: T-complex protein 1 subunit beta [Nicotiana tomentosiformis]	gi|697127258|ref|XP_009617669.1|	--	PF00118.22
TRINITY_DN70843_c0_g3	310.13	--	--	--	8.54622e-09	-3.856	down	5.30283e-12	-4.81302	down	[O]	Posttranslational modification, protein turnover, chaperones	Molecular Function: ATP binding (GO:0005524);; Cellular Component: cell wall (GO:0005618);; Cellular Component: cytosol (GO:0005829);; Biological Process: gluconeogenesis (GO:0006094);; Biological Process: rRNA processing (GO:0006364);; Biological Process: protein folding (GO:0006457);; Biological Process: cytoskeleton organization (GO:0007010);; Biological Process: plant-type cell wall organizat…	K09494|5.87516e-66|vvi:100257518|T-complex protein 1 subunit beta; K09494 T-complex protein 1 subunit beta (A)	[O]	Posttranslational modification, protein turnover, chaperones	TCP-1/cpn60 chaperonin family	T-complex protein 1 subunit beta OS=Arabidopsis thaliana GN=CCT2 PE=1 SV=1	PREDICTED: T-complex protein 1 subunit beta [Nicotiana tomentosiformis]	gi|697127258|ref|XP_009617669.1|	--	PF00118.22
TRINITY_DN70998_c0_g1	1643.12	2.51003e-130	-4.99235	down	1.54074e-202	-6.43898	down	0	-5.0413	down	--	--	Cellular Component: plasma membrane (GO:0005886);; Cellular Component: integral component of membrane (GO:0016021);; Molecular Function: transmembrane transporter activity (GO:0022857);; Biological Process: transmembrane transport (GO:0055085);;	--	--	--	EamA-like transporter family	WAT1-related protein At2g39510 OS=Arabidopsis thaliana GN=At2g39510 PE=2 SV=1	PREDICTED: WAT1-related protein At2g39510 [Solanum tuberosum]	gi|565400402|ref|XP_006365719.1|	--	PF00892.18
TRINITY_DN71311_c0_g2	896.12	0.577476	-0.314189	normal	0.00043958	-1.59409	down	2.13504e-08	-1.70925	down	--	--	--	--	--	--	--	--	PREDICTED: uncharacterized protein LOC104245841 [Nicotiana sylvestris]	gi|698509216|ref|XP_009799838.1|	--	--
TRINITY_DN71384_c0_g4	267.14	--	--	--	2.12032e-11	-5.29222	down	1.76672e-09	-7.75191	down	--	--	--	--	--	--	--	--	--	--	--	--
TRINITY_DN71644_c0_g1	4234.12	0.851762	0.076796	normal	0.13735	-0.759014	normal	0.000598059	-1.13562	down	--	--	--	--	--	--	--	--	--	--	--	--
TRINITY_DN71842_c0_g2	1385.12	0.0753182	-0.977474	normal	0.0159841	-1.18002	normal	4.54983e-09	-2.08114	down	[Z]	Cytoskeleton	Cellular Component: cytosol (GO:0005829);; Biological Process: multidimensional cell growth (GO:0009825);; Biological Process: trichome morphogenesis (GO:0010090);; Biological Process: actin nucleation (GO:0045010);;	K18584|1.22605e-160|vvi:100259418|actin-related protein 3; K18584 actin-related protein 3 (A)	[Z]	Cytoskeleton	Actin	Actin-related protein 3 OS=Oryza sativa subsp. japonica GN=ARP3 PE=2 SV=1	PREDICTED: actin-related protein 3 [Solanum tuberosum]	gi|565349623|ref|XP_006341790.1|	--	PF00022.17
TRINITY_DN71851_c0_g1	3026.12	0.000128964	0.312421	normal	2.25907e-10	-1.01614	down	9.01817e-178	-2.03865	down	[F]	Nucleotide transport and metabolism	Molecular Function: dihydropyrimidinase activity (GO:0004157);; Cellular Component: endoplasmic reticulum (GO:0005783);; Cellular Component: Golgi apparatus (GO:0005794);; Biological Process: uracil catabolic process (GO:0006212);; Biological Process: fatty acid beta-oxidation (GO:0006635);; Cellular Component: integral component of membrane (GO:0016021);; Biological Process: protein import into …	--	[F]	Nucleotide transport and metabolism	Amidohydrolase family;; Amidohydrolase family;; Cleavage site for pathogenic type III effector avirulence factor Avr	Dihydropyrimidinase OS=Arabidopsis thaliana GN=PYD2 PE=1 SV=1	PREDICTED: dihydropyrimidinase [Solanum tuberosum]	gi|565379898|ref|XP_006356354.1|	--	PF01979.18;PF07969.9;PF05627.9
TRINITY_DN71876_c0_g1	252.15	0.310544	0.636026	normal	0.0172818	-1.36152	normal	0.000175227	-1.52233	down	--	--	--	--	--	--	--	--	PREDICTED: protein jagunal homolog 1 [Solanum tuberosum]	gi|565391542|ref|XP_006361481.1|	--	--
TRINITY_DN71941_c0_g2	1558.85	0.0139061	-0.275699	normal	8.24747e-20	-1.32432	down	8.41382e-68	-1.54396	down	--	--	Molecular Function: SNARE binding (GO:0000149);; Molecular Function: SNAP receptor activity (GO:0005484);; Cellular Component: plasma membrane (GO:0005886);; Cellular Component: cell plate (GO:0009504);; Cellular Component: integral component of membrane (GO:0016021);; Biological Process: vesicle-mediated transport (GO:0016192);; Biological Process: membrane fusion (GO:0061025);;	K08494|6.46657e-132|vvi:100259220|novel plant SNARE 11; K08494 novel plant SNARE (A)	--	--	Sec20	Novel plant SNARE 11 OS=Arabidopsis thaliana GN=NPSN11 PE=1 SV=2	PREDICTED: novel plant SNARE 11 [Solanum lycopersicum]	gi|460400642|ref|XP_004245842.1|	--	PF03908.11
TRINITY_DN72012_c4_g1	574.32	--	--	--	--	--	--	4.18416e-05	-2.42091	down	--	--	--	--	--	--	--	--	--	--	--	--
TRINITY_DN72012_c6_g2	4404.94	1.09526e-06	-0.289968	normal	1.4339e-27	-1.2963	down	1.91316e-248	-1.50725	down	[F]	Nucleotide transport and metabolism	Molecular Function: RNA ligase (ATP) activity (GO:0003972);; Molecular Function: 2',3'-cyclic-nucleotide 3'-phosphodiesterase activity (GO:0004113);; Molecular Function: ATP binding (GO:0005524);; Biological Process: tRNA splicing, via endonucleolytic cleavage and ligation (GO:0006388);; Biological Process: phosphorylation (GO:0016310);; Molecular Function: polynucleotide 5'-hydroxyl-kinase activ…	--	--	--	Fungal tRNA ligase phosphodiesterase domain;; AAA domain;; AAA domain;; ATPase family associated with various cellular activities (AAA)	Adenylate kinase isoenzyme 6 homolog OS=Arabidopsis thaliana GN=AAK6 PE=1 SV=1	tRNA ligase [Solanum melongena]	gi|388604525|gb|AFK76482.1|	--	PF08302.9;PF13238.4;PF13207.4;PF00004.27
TRINITY_DN72589_c0_g2	1009.12	1.92232e-41	-1.21409	down	6.13893e-11	-0.925026	normal	4.65163e-74	-1.54521	down	--	--	--	--	[R]	General function prediction only	Yippee zinc-binding/DNA-binding /Mis18, centromere assembly	Protein yippee-like OS=Solanum tuberosum PE=2 SV=1	PREDICTED: protein yippee-like isoform X1 [Solanum tuberosum]	gi|565365530|ref|XP_006349458.1|	--	PF03226.12
TRINITY_DN72603_c0_g1	1043.5	3.17813e-06	-0.475915	normal	6.84863e-15	-1.24827	down	4.44081e-60	-1.27681	down	[E]	Amino acid transport and metabolism	Molecular Function: magnesium ion binding (GO:0000287);; Molecular Function: phosphoserine phosphatase activity (GO:0004647);; Molecular Function: calcium ion binding (GO:0005509);; Biological Process: L-serine biosynthetic process (GO:0006564);; Cellular Component: chloroplast (GO:0009507);; Biological Process: pollen development (GO:0009555);; Biological Process: embryo development (GO:0009790)…	--	[E]	Amino acid transport and metabolism	haloacid dehalogenase-like hydrolase;; haloacid dehalogenase-like hydrolase	Phosphoserine phosphatase, chloroplastic OS=Arabidopsis thaliana GN=PSP PE=1 SV=2	PREDICTED: phosphoserine phosphatase, chloroplastic isoform X1 [Solanum tuberosum]	gi|565368327|ref|XP_006350798.1|	--	PF00702.24;PF12710.5
TRINITY_DN72612_c0_g1	332.13	9.70794e-05	1.1088	up	5.33029e-42	-5.4343	down	5.3033e-35	-7.39202	down	--	--	Biological Process: killing of cells of other organism (GO:0031640);; Biological Process: defense response to fungus (GO:0050832);;	--	--	--	--	Defensin-like protein 19 OS=Arabidopsis thaliana GN=PDF1.4 PE=3 SV=2	PREDICTED: defensin-like protein 19 [Nicotiana sylvestris]	gi|698571589|ref|XP_009774913.1|	--	--
TRINITY_DN72740_c3_g1	217.17	0.00752057	-1.38306	down	0.0546542	-1.31166	normal	3.16796e-05	-2.01844	down	--	--	Cellular Component: Golgi apparatus (GO:0005794);; Cellular Component: membrane (GO:0016020);; Molecular Function: O-acetyltransferase activity (GO:0016413);; Biological Process: cell wall organization or biogenesis (GO:0071554);;	--	--	--	--	--	PREDICTED: protein trichome birefringence-like [Nicotiana sylvestris]	gi|698468249|ref|XP_009783309.1|	--	--
TRINITY_DN72835_c0_g16	1460.12	0.00397712	-0.374269	normal	0.249499	-0.362384	normal	8.84279e-19	-1.12221	down	--	--	Cellular Component: chloroplast (GO:0009507);; Cellular Component: integral component of membrane (GO:0016021);;	--	--	--	Uncharacterized integral membrane protein (DUF2301)	--	PREDICTED: uncharacterized protein LOC102579430 [Solanum tuberosum]	gi|565364021|ref|XP_006348726.1|	--	PF10063.7
TRINITY_DN72895_c2_g1	2557.12	1.71772e-12	-0.533149	normal	4.98594e-11	-1.26354	down	0	-1.86484	down	--	--	Biological Process: flavonoid biosynthetic process (GO:0009813);; Cellular Component: intracellular membrane-bounded organelle (GO:0043231);; Biological Process: flavonoid glucuronidation (GO:0052696);; Molecular Function: quercetin 3-O-glucosyltransferase activity (GO:0080043);; Molecular Function: quercetin 7-O-glucosyltransferase activity (GO:0080044);;	K08237|0|vvi:100255865|anthocyanidin 3-O-glucosyltransferase 5; K08237 hydroquinone glucosyltransferase [EC:2.4.1.218] (A)	[GC]	--	UDP-glucoronosyl and UDP-glucosyl transferase	Anthocyanidin 3-O-glucosyltransferase 5 OS=Manihot esculenta GN=GT5 PE=2 SV=1	PREDICTED: hydroquinone glucosyltransferase-like [Solanum tuberosum]	gi|565403721|ref|XP_006367304.1|	--	PF00201.16
TRINITY_DN72914_c1_g3	988.12	0.293863	0.0830099	normal	9.29042e-12	-0.882284	normal	1.31623e-67	-1.02178	down	--	--	Molecular Function: cytochrome-c oxidase activity (GO:0004129);; Cellular Component: mitochondrial envelope (GO:0005740);; Biological Process: oxidation-reduction process (GO:0055114);; Biological Process: hydrogen ion transmembrane transport (GO:1902600);;	K02265|7.67019e-54|rcu:RCOM_0897910|cytochrome C oxidase, putative; K02265 cytochrome c oxidase subunit 5b (A)	[C]	Energy production and conversion	Cytochrome c oxidase subunit Vb;; Zinc-finger domain	Cytochrome c oxidase subunit 5b-2, mitochondrial OS=Arabidopsis thaliana GN=COX5B-2 PE=2 SV=1	PREDICTED: putative cytochrome c oxidase subunit 5b-like [Solanum tuberosum]	gi|565359599|ref|XP_006346591.1|	--	PF01215.17;PF10276.7
TRINITY_DN73246_c1_g2	3911.58	0	-2.97174	down	0.000412002	-1.99695	down	0	-2.52147	down	--	--	Biological Process: very long-chain fatty acid metabolic process (GO:0000038);; Cellular Component: endoplasmic reticulum (GO:0005783);; Biological Process: fatty acid biosynthetic process (GO:0006633);; Biological Process: response to wounding (GO:0009611);; Biological Process: coumarin biosynthetic process (GO:0009805);; Molecular Function: fatty acid elongase activity (GO:0009922);; Biological…	K15397|0|vvi:100247295|3-ketoacyl-CoA synthase 1; K15397 3-ketoacyl-CoA synthase [EC:2.3.1.199] (A)	--	--	FAE1/Type III polyketide synthase-like protein;; 3-Oxoacyl-[acyl-carrier-protein (ACP)] synthase III C terminal;; Chalcone and stilbene synthases, C-terminal domain;; EamA-like transporter family;; EamA-like transporter family	3-ketoacyl-CoA synthase 1 OS=Arabidopsis thaliana GN=KCS1 PE=1 SV=1	PREDICTED: 3-ketoacyl-CoA synthase 1 [Solanum tuberosum]	gi|565390568|ref|XP_006361008.1|	--	PF08392.10;PF08541.8;PF02797.13;PF00892.18;PF00892.18
TRINITY_DN73291_c1_g2	1242.12	6.91064e-09	-1.73081	down	8.43171e-36	-3.67075	down	5.08937e-33	-1.35452	down	--	--	Biological Process: response to auxin (GO:0009733);;	K14488|1.60436e-39|vvi:100258180|auxin-induced protein X15; K14488 SAUR family protein (A)	--	--	Auxin responsive protein	Auxin-responsive protein SAUR72 OS=Arabidopsis thaliana GN=SAUR72 PE=2 SV=1	PREDICTED: auxin-induced protein X15-like [Nicotiana tomentosiformis]	gi|697120466|ref|XP_009614199.1|	--	PF02519.12
TRINITY_DN737_c0_g1	1088.12	0.633684	-0.135893	normal	2.42796e-25	-3.06232	down	6.74819e-24	-2.25299	down	[RTKL]	--	Molecular Function: protein serine/threonine kinase activity (GO:0004674);; Molecular Function: ATP binding (GO:0005524);; Cellular Component: cytoplasm (GO:0005737);; Biological Process: regulation of mitotic cell cycle (GO:0007346);; Biological Process: signal transduction by phosphorylation (GO:0023014);; Biological Process: stress-activated protein kinase signaling cascade (GO:0031098);; Biol…	--	[T]	Signal transduction mechanisms	Protein kinase domain;; Protein tyrosine kinase;; Kinase-like	Mitogen-activated protein kinase kinase kinase YODA OS=Arabidopsis thaliana GN=YDA PE=1 SV=1	PREDICTED: mitogen-activated protein kinase kinase kinase YODA-like isoform X2 [Solanum tuberosum]	gi|565342141|ref|XP_006338220.1|	--	PF00069.23;PF07714.15;PF14531.4
TRINITY_DN73918_c0_g1	2164.42	0.000321677	0.3599	normal	6.78547e-08	-0.814868	normal	4.2175e-87	-1.52333	down	--	--	--	--	--	--	--	--	PREDICTED: hyaluronan mediated motility receptor isoform X2 [Solanum tuberosum]	gi|971539893|ref|XP_015161573.1|	--	--
TRINITY_DN74035_c3_g3	319.13	--	--	--	2.13422e-08	-5.09351	down	0.00344063	-4.01612	down	[R]	General function prediction only	Biological Process: long-chain fatty acid metabolic process (GO:0001676);; Biological Process: defense response to insect (GO:0002213);; Molecular Function: peptide alpha-N-acetyltransferase activity (GO:0004596);; Biological Process: fatty acid biosynthetic process (GO:0006633);; Biological Process: N-terminal peptidyl-methionine acetylation (GO:0017196);; Cellular Component: NatB complex (GO:00…	K17972|6.14013e-85|ath:AT1G03150|Acyl-CoA N-acyltransferases superfamily protein; K17972 N-terminal acetyltransferase B complex catalytic subunit [EC:2.3.1.88] (A)	[R]	General function prediction only	Acetyltransferase (GNAT) family;; Acetyltransferase (GNAT) domain;; Acetyltransferase (GNAT) domain;; FR47-like protein	N-alpha-acetyltransferase 20 OS=Mus musculus GN=Naa20 PE=1 SV=1	PREDICTED: N-alpha-acetyltransferase 20 [Nicotiana sylvestris]	gi|698455023|ref|XP_009780295.1|	--	PF00583.23;PF13508.5;PF13673.5;PF08445.8
TRINITY_DN74037_c0_g1	3134.38	0.00577305	-0.144944	normal	4.73319e-11	-0.729785	normal	6.14734e-147	-1.14198	down	--	--	Molecular Function: signal recognition particle binding (GO:0005047);; Cellular Component: signal recognition particle, endoplasmic reticulum targeting (GO:0005786);; Biological Process: SRP-dependent cotranslational protein targeting to membrane (GO:0006614);; Molecular Function: 7S RNA binding (GO:0008312);;	K03108|0|vvi:100244217|signal recognition particle subunit SRP72; K03108 signal recognition particle subunit SRP72 (A)	[U]	Intracellular trafficking, secretion, and vesicular transport	SRP72 RNA-binding domain;; Putative TPR-like repeat;; Tetratricopeptide repeat;; Tetratricopeptide repeat;; Anaphase-promoting complex, cyclosome, subunit 3;; Tetratricopeptide repeat	Signal recognition particle subunit SRP72 OS=Homo sapiens GN=SRP72 PE=1 SV=3	PREDICTED: signal recognition particle subunit SRP72 [Solanum lycopersicum]	gi|460410951|ref|XP_004250878.1|	--	PF08492.10;PF17004.3;PF13432.4;PF14559.4;PF12895.5;PF13428.4
TRINITY_DN75184_c2_g1	2162.21	0.784232	0.0348672	normal	0.000123111	-0.517345	normal	9.03477e-38	-1.02517	down	--	--	Biological Process: cellular lipid metabolic process (GO:0044255);; Molecular Function: carboxylic ester hydrolase activity (GO:0052689);;	--	[R]	General function prediction only	Putative serine esterase (DUF676)	Putative lipase YDR444W OS=Saccharomyces cerevisiae (strain ATCC 204508 / S288c) GN=YDR444W PE=1 SV=1	PREDICTED: putative lipase YOR059C isoform X1 [Solanum tuberosum]	gi|565384610|ref|XP_006358223.1|	--	PF05057.12
TRINITY_DN75270_c0_g2	413.12	--	--	--	2.55192e-07	-4.70015	down	3.96449e-08	-5.90717	down	--	--	--	--	--	--	--	--	PREDICTED: uncharacterized protein LOC102591231 [Solanum tuberosum]	gi|971588423|ref|XP_006368073.2|	--	--
TRINITY_DN75413_c2_g3	1045.12	0.00183683	-0.666071	normal	0.00209147	-0.94996	normal	3.69121e-24	-1.72252	down	--	--	Biological Process: transport (GO:0006810);; Molecular Function: metal ion binding (GO:0046872);;	--	[R]	General function prediction only	--	Protein FREE1 OS=Arabidopsis thaliana GN=FREE1 PE=1 SV=1	PREDICTED: protein FREE1-like [Solanum tuberosum]	gi|565347509|ref|XP_006340768.1|	--	--
TRINITY_DN75967_c1_g1	1794.32	2.43832e-06	-0.5087	normal	3.1837e-16	-1.11653	down	7.62896e-37	-1.08861	down	[FE]	--	Molecular Function: magnesium ion binding (GO:0000287);; Molecular Function: ribose phosphate diphosphokinase activity (GO:0004749);; Molecular Function: ATP binding (GO:0005524);; Biological Process: ribonucleoside monophosphate biosynthetic process (GO:0009156);; Biological Process: nucleotide biosynthetic process (GO:0009165);; Cellular Component: chloroplast (GO:0009507);; Molecular Function:…	K00948|0|vvi:100260851|ribose-phosphate pyrophosphokinase 1; K00948 ribose-phosphate pyrophosphokinase [EC:2.7.6.1] (A)	[FE]	--	N-terminal domain of ribose phosphate pyrophosphokinase;; Phosphoribosyl synthetase-associated domain;; Phosphoribosyl transferase domain	Ribose-phosphate pyrophosphokinase 2, chloroplastic OS=Arabidopsis thaliana GN=PRS2 PE=2 SV=2	PREDICTED: ribose-phosphate pyrophosphokinase 1 [Solanum tuberosum]	gi|565385357|ref|XP_006358575.1|	--	PF13793.4;PF14572.4;PF00156.25
TRINITY_DN76124_c2_g2	944.12	--	--	--	4.69251e-13	-4.18366	down	2.68647e-13	-3.83197	down	--	--	Cellular Component: chromosome (GO:0005694);;	--	--	--	linker histone H1 and H5 family	--	PREDICTED: HMG-Y-related protein A-like [Solanum tuberosum]	gi|565389427|ref|XP_006360457.1|	--	PF00538.17
TRINITY_DN76170_c0_g1	3961.8	0.00523136	-0.174029	normal	3.83636e-11	-0.857342	normal	5.90966e-99	-1.07383	down	[RTKL]	--	Molecular Function: protein serine/threonine kinase activity (GO:0004674);; Molecular Function: ATP binding (GO:0005524);; Biological Process: protein phosphorylation (GO:0006468);;	--	[T]	Signal transduction mechanisms	Protein tyrosine kinase;; Protein kinase domain;; Ethylene-responsive protein kinase Le-CTR1	Serine/threonine-protein kinase CTR1 OS=Arabidopsis thaliana GN=CTR1 PE=1 SV=1	PREDICTED: serine/threonine-protein kinase EDR1-like [Solanum tuberosum]	gi|565393485|ref|XP_006362406.1|	--	PF07714.15;PF00069.23;PF14381.4
TRINITY_DN761_c0_g2	386.12	0.796761	-0.108694	normal	1.17771e-17	-2.64181	down	2.10754e-33	-2.9915	down	--	--	Biological Process: RNA methylation (GO:0001510);; Cellular Component: mitochondrial inner membrane (GO:0005743);; Cellular Component: mitochondrial intermembrane space (GO:0005758);; Molecular Function: protein transporter activity (GO:0008565);; Biological Process: photorespiration (GO:0009853);; Biological Process: protein import into mitochondrial inner membrane (GO:0045039);; Molecular Funct…	K17778|2.76399e-34|sbi:SORBI_01g002840|SORBIDRAFT_01g002840, Sb01g002840; hypothetical protein; K17778 mitochondrial import inner membrane translocase subunit TIM10 (A)	[U]	Intracellular trafficking, secretion, and vesicular transport	Tim10/DDP family zinc finger	Mitochondrial import inner membrane translocase subunit TIM10 OS=Arabidopsis thaliana GN=TIM10 PE=1 SV=1	PREDICTED: mitochondrial import inner membrane translocase subunit TIM10-like isoform X1 [Solanum pennellii]	gi|970036522|ref|XP_015079599.1|	--	PF02953.13
TRINITY_DN76351_c7_g2	1254.79	0.2565	0.351535	normal	1.30971e-24	-2.59732	down	1.77838e-42	-1.31515	down	--	--	Cellular Component: integral component of membrane (GO:0016021);; Cellular Component: intracellular organelle (GO:0043229);;	--	[TZ]	--	--	Formin-like protein 6 OS=Arabidopsis thaliana GN=FH6 PE=2 SV=1	PREDICTED: formin-like protein 6 [Solanum pennellii]	gi|970011602|ref|XP_015066720.1|	--	--
TRINITY_DN76382_c0_g1	1115.93	0.0199749	-0.286466	normal	3.14246e-09	-0.881925	normal	1.96488e-32	-1.05323	down	--	--	Cellular Component: integral component of membrane (GO:0016021);; Biological Process: vesicle-mediated transport (GO:0016192);;	--	[P]	Inorganic ion transport and metabolism	Got1/Sft2-like family	Protein transport protein GOT1 OS=Saccharomyces cerevisiae (strain ATCC 204508 / S288c) GN=GOT1 PE=1 SV=1	PREDICTED: vesicle transport protein GOT1B [Solanum tuberosum]	gi|565398208|ref|XP_006364670.1|	--	PF04178.10
TRINITY_DN76435_c0_g1	3356.04	1.87208e-141	0.746644	normal	1.34613e-55	-1.49359	down	0	-2.22093	down	[C]	Energy production and conversion	Molecular Function: oxoglutarate dehydrogenase (succinyl-transferring) activity (GO:0004591);; Cellular Component: mitochondrion (GO:0005739);; Cellular Component: cytosol (GO:0005829);; Biological Process: tricarboxylic acid cycle (GO:0006099);; Molecular Function: thiamine pyrophosphate binding (GO:0030976);; Cellular Component: oxoglutarate dehydrogenase complex (GO:0045252);;	--	[G]	Carbohydrate transport and metabolism	Transketolase, pyrimidine binding domain;; Dehydrogenase E1 component;; 2-oxoglutarate dehydrogenase C-terminal;; 2-oxoglutarate dehydrogenase N-terminus	2-oxoglutarate dehydrogenase, mitochondrial OS=Dictyostelium discoideum GN=ogdh PE=3 SV=1	PREDICTED: 2-oxoglutarate dehydrogenase, mitochondrial-like [Solanum tuberosum]	gi|565400396|ref|XP_006365716.1|	--	PF02779.22;PF00676.18;PF16870.3;PF16078.3
TRINITY_DN76602_c2_g3	469.12	--	--	--	3.51837e-14	-6.16709	down	1.60115e-12	-7.12065	down	--	--	--	--	--	--	--	--	PREDICTED: uncharacterized protein LOC104242373 [Nicotiana sylvestris]	gi|698499844|ref|XP_009795718.1|	--	--
TRINITY_DN76653_c0_g4	1793.12	0.0428604	-0.235522	normal	0.000257015	-0.713263	normal	2.07113e-41	-1.09253	down	--	--	Molecular Function: sequence-specific DNA binding transcription factor activity (GO:0003700);; Biological Process: regulation of transcription, DNA-templated (GO:0006355);; Molecular Function: sequence-specific DNA binding (GO:0043565);;	K14432|9.44468e-48|vvi:100262305|G-box-binding factor 4; K14432 ABA responsive element binding factor (A)	--	--	bZIP transcription factor;; Basic region leucine zipper	G-box-binding factor 4 OS=Arabidopsis thaliana GN=GBF4 PE=1 SV=1	PREDICTED: G-box-binding factor 4-like [Solanum pennellii]	gi|969996685|ref|XP_015064397.1|	--	PF00170.19;PF07716.13
TRINITY_DN76667_c0_g1	1129.12	0.283776	-0.176606	normal	0.0122884	-0.610828	normal	6.44678e-24	-1.14643	down	--	--	Molecular Function: structural constituent of ribosome (GO:0003735);; Biological Process: translation (GO:0006412);; Biological Process: mitochondrial transport (GO:0006839);; Cellular Component: integral component of membrane (GO:0016021);; Cellular Component: mitochondrial membrane (GO:0031966);; Biological Process: transmembrane transport (GO:0055085);;	K15112|8.49634e-148|vvi:100263686|mitochondrial uncoupling protein 3; K15112 solute carrier family 25 (mitochondrial uncoupling protein), member 27 (A)	[C]	Energy production and conversion	Mitochondrial carrier protein	Mitochondrial uncoupling protein 3 OS=Arabidopsis thaliana GN=PUMP3 PE=2 SV=1	PREDICTED: mitochondrial uncoupling protein 3 [Solanum lycopersicum]	gi|460386235|ref|XP_004238805.1|	--	PF00153.25
TRINITY_DN76717_c0_g1	1785.12	4.28049e-88	-1.12039	down	3.25725e-33	-1.6937	down	1.63371e-119	-1.4705	down	[E]	Amino acid transport and metabolism	Biological Process: RNA splicing, via endonucleolytic cleavage and ligation (GO:0000394);; Biological Process: methionine biosynthetic process (GO:0009086);; Molecular Function: hydrolase activity, acting on carbon-nitrogen (but not peptide) bonds, in linear amidines (GO:0016813);;	K18151|0|vvi:100261431|ureidoglycolate hydrolase; K18151 ureidoglycolate amidohydrolase [EC:3.5.1.116] (A)	--	--	Peptidase family M20/M25/M40;; Peptidase family M28	Ureidoglycolate hydrolase OS=Arabidopsis thaliana GN=UAH PE=1 SV=1	PREDICTED: ureidoglycolate hydrolase [Solanum pennellii]	gi|970049248|ref|XP_015086136.1|	--	PF01546.26;PF04389.15
TRINITY_DN76995_c1_g3	1942.12	0.385392	-0.0625541	normal	3.78879e-10	-0.739327	normal	1.60581e-191	-1.33024	down	--	--	Molecular Function: ubiquitin-specific protease activity (GO:0004843);; Cellular Component: cytoplasm (GO:0005737);; Biological Process: ubiquitin-dependent protein catabolic process (GO:0006511);; Biological Process: protein deubiquitination (GO:0016579);;	K05609|2.3789e-114|ath:AT4G17510|UCH3; ubiquitin C-terminal hydrolase 3; K05609 ubiquitin carboxyl-terminal hydrolase L3 [EC:3.4.19.12] (A)	[O]	Posttranslational modification, protein turnover, chaperones	Ubiquitin carboxyl-terminal hydrolase, family 1;; Oleosin	Ubiquitin carboxyl-terminal hydrolase 3 OS=Arabidopsis thaliana GN=UCH3 PE=2 SV=1	PREDICTED: ubiquitin carboxyl-terminal hydrolase isozyme L3 isoform X1 [Solanum pennellii]	gi|970037282|ref|XP_015079989.1|	--	PF01088.19;PF01277.15
TRINITY_DN77119_c60_g1	2338.12	7.61327e-30	-4.28913	down	8.22957e-39	-6.69335	down	0	-5.31155	down	--	--	Cellular Component: membrane (GO:0016020);;	--	--	--	--	--	PREDICTED: fruit-specific protein-like [Solanum lycopersicum]	gi|723679899|ref|XP_010317657.1|	--	--
TRINITY_DN77486_c0_g4	1452.12	0.338396	-0.331345	normal	0.0766799	-0.554126	normal	7.51835e-12	-1.4578	down	--	--	--	--	--	--	--	--	--	--	--	--
TRINITY_DN77603_c0_g4	1352.12	0.556485	-0.0874551	normal	1.70529e-12	-1.19474	down	2.91554e-31	-1.33664	down	--	--	Biological Process: RNA splicing, via endonucleolytic cleavage and ligation (GO:0000394);; Biological Process: methionine biosynthetic process (GO:0009086);;	--	--	--	--	--	PREDICTED: uncharacterized protein LOC102585974 isoform X3 [Solanum tuberosum]	gi|565381239|ref|XP_006356985.1|	--	--
TRINITY_DN77618_c0_g2	1862.12	0.0128857	-1.10614	normal	0.000251303	-1.42239	down	0.000189143	-1.01652	down	--	--	Molecular Function: DNA binding (GO:0003677);; Molecular Function: sequence-specific DNA binding transcription factor activity (GO:0003700);; Cellular Component: nucleus (GO:0005634);; Biological Process: regulation of transcription, DNA-templated (GO:0006355);; Biological Process: flower development (GO:0009908);; Molecular Function: protein dimerization activity (GO:0046983);; Biological Proces…	--	--	--	K-box region	Agamous-like MADS-box protein AGL15 OS=Brassica napus GN=AGL15 PE=3 SV=1	PREDICTED: agamous-like MADS-box protein AGL15 [Solanum tuberosum]	gi|565357114|ref|XP_006345394.1|	--	PF01486.15
TRINITY_DN77721_c0_g7	291.13	0.678358	0.219703	normal	0.00139068	-1.51017	down	0.000112558	-1.29477	down	[J]	Translation, ribosomal structure and biogenesis	Biological Process: tRNA dihydrouridine synthesis (GO:0002943);; Cellular Component: nucleus (GO:0005634);; Cellular Component: cytosol (GO:0005829);; Cellular Component: phragmoplast (GO:0009524);; Cellular Component: integral component of membrane (GO:0016021);; Molecular Function: tRNA dihydrouridine synthase activity (GO:0017150);; Biological Process: methylglyoxal catabolic process to D-lact…	K05539|4.08764e-55|vvi:100248175|tRNA-dihydrouridine(47) synthase [NAD(P)(+)]-like; K05539 tRNA-dihydrouridine synthase A [EC:1.-.-.-] (A)	[J]	Translation, ribosomal structure and biogenesis	Dihydrouridine synthase (Dus)	tRNA-dihydrouridine(20/20a) synthase OS=Vibrio parahaemolyticus serotype O3:K6 (strain RIMD 2210633) GN=dusA PE=3 SV=1	PREDICTED: tRNA-dihydrouridine(20/20a) synthase-like [Solanum tuberosum]	gi|565357211|ref|XP_006345439.1|	--	PF01207.15
TRINITY_DN77877_c2_g1	1373.71	4.66823e-15	-0.442874	normal	4.41288e-30	-1.18335	down	5.30945e-167	-1.20276	down	--	--	Cellular Component: mitochondrial inner membrane (GO:0005743);; Biological Process: mitochondrial electron transport, ubiquinol to cytochrome c (GO:0006122);; Molecular Function: ubiquinol-cytochrome-c reductase activity (GO:0008121);; Cellular Component: respiratory chain (GO:0070469);; Biological Process: hydrogen ion transmembrane transport (GO:1902600);;	--	[C]	Energy production and conversion	Ubiquinol-cytochrome C reductase hinge protein	Cytochrome b-c1 complex subunit 6 OS=Solanum tuberosum PE=1 SV=2	PREDICTED: cytochrome b-c1 complex subunit 6 [Solanum lycopersicum]	gi|460403928|ref|XP_004247438.1|	--	PF02320.14
TRINITY_DN78103_c0_g5	143.48	0.0104859	-1.50409	normal	0.0632145	-1.09871	normal	0.000423168	-1.873	down	--	--	--	--	--	--	--	--	--	--	--	--
TRINITY_DN78108_c2_g2	732.12	--	--	--	8.61309e-08	-3.90228	down	2.85004e-11	-5.34783	down	--	--	--	--	--	--	--	Polygalacturonase OS=Nicotiana tabacum GN=PG1 PE=2 SV=1	PREDICTED: polygalacturonase [Solanum tuberosum]	gi|971558559|ref|XP_015166222.1|	--	--
TRINITY_DN78158_c3_g1	1901.39	0.00206645	-1.55241	down	3.73535e-95	-4.50698	down	1.02019e-80	-1.83378	down	[Q]	Secondary metabolites biosynthesis, transport and catabolism	Molecular Function: monooxygenase activity (GO:0004497);; Molecular Function: iron ion binding (GO:0005506);; Cellular Component: integral component of membrane (GO:0016021);; Molecular Function: oxidoreductase activity, acting on paired donors, with incorporation or reduction of molecular oxygen (GO:0016705);; Molecular Function: heme binding (GO:0020037);; Biological Process: oxidation-reductio…	--	[QI]	--	Cytochrome P450	Cytochrome P450 714C2 OS=Oryza sativa subsp. japonica GN=CYP714C2 PE=2 SV=1	PREDICTED: cytochrome P450 714C2-like [Solanum tuberosum]	gi|565402671|ref|XP_006366796.1|	--	PF00067.20
TRINITY_DN78273_c0_g2	1786.77	0.130323	-0.245929	normal	4.19022e-18	-2.21802	down	1.68927e-84	-2.95292	down	--	--	Biological Process: single-organism cellular process (GO:0044763);;	--	--	--	Cyclin-dependent kinase inhibitor	Cyclin-dependent kinase inhibitor 7 OS=Arabidopsis thaliana GN=KRP7 PE=1 SV=2	PREDICTED: cyclin-dependent kinase inhibitor 7 [Solanum lycopersicum]	gi|460369947|ref|XP_004230818.1|	--	PF02234.17
TRINITY_DN78483_c0_g3	3231.12	0.0321281	-0.48601	normal	0.000147167	-0.932459	normal	5.16208e-10	-1.20531	down	--	--	--	--	[R]	General function prediction only	PPR repeat family;; PPR repeat;; PPR repeat;; Pentatricopeptide repeat domain;; Pentacotripeptide-repeat region of PROPR;; Mitochondrial 28S ribosomal protein S27;; Tetratricopeptide repeat	Pentatricopeptide repeat-containing protein At1g22960, mitochondrial OS=Arabidopsis thaliana GN=At1g22960 PE=2 SV=1	PREDICTED: pentatricopeptide repeat-containing protein At1g22960, mitochondrial [Solanum lycopersicum]	gi|723697685|ref|XP_010320717.1|	--	PF13041.4;PF12854.5;PF01535.18;PF13812.4;PF17177.2;PF10037.7;PF13428.4
TRINITY_DN78547_c0_g2	646.12	--	--	--	2.9202e-10	-5.42763	down	6.9305e-07	-6.76119	down	--	--	--	--	--	--	--	--	PREDICTED: uncharacterized protein LOC107019523 [Solanum pennellii]	gi|970028344|ref|XP_015075479.1|	--	--
TRINITY_DN78695_c2_g17	877.12	0.444194	0.448261	normal	0.0202125	-1.85773	normal	9.46183e-06	-1.82526	down	[O]	Posttranslational modification, protein turnover, chaperones	Molecular Function: thioredoxin-disulfide reductase activity (GO:0004791);; Molecular Function: enzyme activator activity (GO:0008047);; Cellular Component: chloroplast stroma (GO:0009570);; Biological Process: thylakoid membrane organization (GO:0010027);; Biological Process: regulation of chlorophyll biosynthetic process (GO:0010380);; Biological Process: regulation of starch biosynthetic proce…	K00384|1.27271e-41|vvi:100262307|thioredoxin reductase NTRC; K00384 thioredoxin reductase (NADPH) [EC:1.8.1.9] (A)	[O]	Posttranslational modification, protein turnover, chaperones	--	Thioredoxin reductase NTRC OS=Oryza sativa subsp. japonica GN=Os07g0657900 PE=1 SV=2	PREDICTED: thioredoxin reductase NTRC isoform X1 [Solanum pennellii]	gi|970020475|ref|XP_015071469.1|	--	--
TRINITY_DN78788_c2_g1	1464.69	0.00508968	0.151102	normal	3.52434e-21	-1.04185	down	1.81534e-259	-1.64047	down	[RTKL]	--	Biological Process: activation of MAPKK activity (GO:0000186);; Molecular Function: MAP kinase kinase kinase activity (GO:0004709);; Molecular Function: ATP binding (GO:0005524);; Cellular Component: intracellular (GO:0005622);;	--	[T]	Signal transduction mechanisms	Protein tyrosine kinase;; Protein kinase domain;; Kinase-like	Serine/threonine-protein kinase HT1 OS=Arabidopsis thaliana GN=HT1 PE=1 SV=1	PREDICTED: serine/threonine-protein kinase STY8-like isoform X1 [Solanum pennellii]	gi|970054055|ref|XP_015088658.1|	--	PF07714.15;PF00069.23;PF14531.4
TRINITY_DN78900_c3_g2	2295.12	0.00402561	-0.516918	normal	2.79383e-09	-1.67272	down	3.57313e-47	-2.34717	down	--	--	Cellular Component: nucleus (GO:0005634);; Biological Process: regulation of DNA replication (GO:0006275);; Molecular Function: zinc ion binding (GO:0008270);; Biological Process: DNA mediated transformation (GO:0009294);; Cellular Component: chloroplast (GO:0009507);; Biological Process: pollen development (GO:0009555);; Molecular Function: histone methyltransferase activity (H3-K27 specific) (G…	--	[K]	Transcription	PHD-finger;; SET domain	Probable Histone-lysine N-methyltransferase ATXR5 OS=Ricinus communis GN=ATXR5 PE=1 SV=1	PREDICTED: probable Histone-lysine N-methyltransferase ATXR5 isoform X2 [Solanum tuberosum]	gi|565368704|ref|XP_006350981.1|	--	PF00628.27;PF00856.26
TRINITY_DN79012_c0_g1	2980.17	1.3513e-73	-1.25236	down	2.73525e-83	-2.08422	down	0	-1.73959	down	[M]	Cell wall/membrane/envelope biogenesis	Biological Process: calcium ion transport (GO:0006816);; Biological Process: Golgi organization (GO:0007030);; Biological Process: DNA mediated transformation (GO:0009294);; Biological Process: response to bacterium (GO:0009617);; Biological Process: response to salt stress (GO:0009651);; Biological Process: cytokinin-activated signaling pathway (GO:0009736);; Cellular Component: integral compone…	K13680|0|vvi:100259738|glucomannan 4-beta-mannosyltransferase 9; K13680 beta-mannan synthase [EC:2.4.1.32] (A)	--	--	Glycosyltransferase like family 2;; Glycosyl transferase family group 2;; Glycosyl transferase family 2;; Glycosyl transferase family 21	Glucomannan 4-beta-mannosyltransferase 9 OS=Arabidopsis thaliana GN=CSLA9 PE=2 SV=1	PREDICTED: glucomannan 4-beta-mannosyltransferase 9-like [Solanum pennellii]	gi|970059219|ref|XP_015056341.1|	--	PF13641.4;PF13632.4;PF00535.24;PF13506.4
TRINITY_DN79215_c0_g1	3562.95	0.104473	-0.100868	normal	3.52787e-12	-0.74369	normal	3.1975e-104	-1.06987	down	--	--	Cellular Component: Golgi membrane (GO:0000139);; Biological Process: retrograde transport, vesicle recycling within Golgi (GO:0000301);; Biological Process: Golgi organization (GO:0007030);; Cellular Component: integral component of membrane (GO:0016021);; Cellular Component: Golgi cisterna (GO:0031985);;	--	--	--	Golgin subfamily A member 5	Golgin candidate 1 OS=Arabidopsis thaliana GN=GC1 PE=2 SV=2	PREDICTED: golgin candidate 1 [Solanum tuberosum]	gi|565373864|ref|XP_006353486.1|	--	PF09787.7
TRINITY_DN79297_c0_g1	2203.72	0.0120302	-0.353081	normal	0.24829	-0.238152	normal	1.45486e-36	-1.49735	down	[S]	Function unknown	Biological Process: embryo development ending in seed dormancy (GO:0009793);; Biological Process: pollen tube development (GO:0048868);;	--	--	--	Uncharacterised protein family UPF0052;; Uncharacterised protein family UPF0052	Uncharacterized protein YNL011C OS=Saccharomyces cerevisiae (strain ATCC 204508 / S288c) GN=YNL011C PE=1 SV=1	PREDICTED: uncharacterized protein YNL011C isoform X2 [Solanum tuberosum]	gi|565393529|ref|XP_006362427.1|	--	PF01933.16;PF01933.16
TRINITY_DN79604_c0_g2	3021.46	0.000336701	-0.41668	normal	3.20491e-14	-1.06917	down	2.12186e-53	-1.23509	down	--	--	Cellular Component: glycosylphosphatidylinositol-N-acetylglucosaminyltransferase (GPI-GnT) complex (GO:0000506);; Biological Process: GPI anchor biosynthetic process (GO:0006506);; Cellular Component: integral component of membrane (GO:0016021);; Molecular Function: phosphatidylinositol N-acetylglucosaminyltransferase activity (GO:0017176);;	K03860|3.35347e-129|vvi:100260688|uncharacterized LOC100260688; K03860 phosphatidylinositol glycan, class Q (A)	[MO]	--	N-acetylglucosaminyl transferase component (Gpi1)	N-acetylglucosaminyl-phosphatidylinositol biosynthetic protein gpi1 OS=Schizosaccharomyces pombe (strain 972 / ATCC 24843) GN=gpi1 PE=2 SV=1	PREDICTED: uncharacterized protein LOC107015711 isoform X1 [Solanum pennellii]	gi|970020633|ref|XP_015071554.1|	--	PF05024.13
TRINITY_DN79619_c2_g2	343.13	0.000763439	-1.09353	down	4.32104e-06	-2.08772	down	7.37869e-13	-2.5257	down	--	--	--	--	--	--	--	--	--	--	--	--
TRINITY_DN79619_c3_g14	50.15	--	--	--	0.0094518	-1.93004	down	5.54211e-05	-2.64129	down	--	--	Molecular Function: phospholipase activity (GO:0004620);; Cellular Component: vacuole (GO:0005773);; Biological Process: defense response (GO:0006952);; Cellular Component: membrane (GO:0016020);; Biological Process: lipid catabolic process (GO:0016042);; Molecular Function: nutrient reservoir activity (GO:0045735);; Molecular Function: acylglycerol lipase activity (GO:0047372);;	--	[I]	Lipid transport and metabolism	--	Patatin group A-3 OS=Solanum tuberosum PE=2 SV=1	RecName: Full=Patatin group A-3; Flags: Precursor	gi|122201889|sp|Q2MY58.1|PATA3_SOLTU	--	--
TRINITY_DN79619_c3_g4	1346.14	2.0925e-38	-2.15869	down	1.21546e-60	-2.30992	down	2.63924e-121	-1.77083	down	--	--	Molecular Function: phospholipase activity (GO:0004620);; Cellular Component: cytoplasm (GO:0005737);; Biological Process: lipid metabolic process (GO:0006629);; Cellular Component: membrane (GO:0016020);; Molecular Function: acylglycerol lipase activity (GO:0047372);;	--	--	--	--	Patatin group A-3 OS=Solanum tuberosum PE=2 SV=1	RecName: Full=Patatin group A-3; Flags: Precursor	gi|122201889|sp|Q2MY58.1|PATA3_SOLTU	--	--
TRINITY_DN79788_c2_g3	947.12	0.00588228	0.739417	normal	7.91085e-14	-2.22067	down	2.41534e-22	-2.78552	down	--	--	Molecular Function: oxidoreductase activity (GO:0016491);; Biological Process: oxidation-reduction process (GO:0055114);;	--	[S]	Function unknown	--	--	PREDICTED: uncharacterized protein LOC102602285 [Solanum tuberosum]	gi|565372417|ref|XP_006352790.1|	--	--
TRINITY_DN79904_c2_g1	1296.12	8.02783e-05	-0.485175	normal	6.54494e-12	-1.21683	down	2.98273e-25	-1.09548	down	[J]	Translation, ribosomal structure and biogenesis	Cellular Component: nuclear exosome (RNase complex) (GO:0000176);; Cellular Component: cytoplasmic exosome (RNase complex) (GO:0000177);; Cellular Component: nucleolus (GO:0005730);; Molecular Function: 3'-5' exonuclease activity (GO:0008408);; Biological Process: seed germination (GO:0009845);; Biological Process: regulation of flower development (GO:0009909);; Biological Process: rRNA catabolic…	K12587|1.46291e-139|vvi:100251840|exosome complex component MTR3; K12587 exosome complex component MTR3 (A)	--	--	3' exoribonuclease family, domain 1;; 3' exoribonuclease family, domain 2	Exosome complex component RRP41-like OS=Arabidopsis thaliana GN=RRP41L PE=2 SV=1	PREDICTED: exosome complex component MTR3 [Solanum tuberosum]	gi|565385665|ref|XP_006358710.1|	--	PF01138.19;PF03725.13
TRINITY_DN79993_c0_g1	3638.34	0.230728	-0.274115	normal	1.39781e-39	-2.94661	down	9.08702e-93	-2.39078	down	--	--	--	--	--	--	Protein of unknown function (DUF674);; Domain of unknown function (DUF1985)	--	PREDICTED: uncharacterized protein LOC107029859 [Solanum pennellii]	gi|970050552|ref|XP_015086793.1|	--	PF05056.10;PF09331.9
TRINITY_DN799_c0_g2	1288.12	0.572636	0.0392345	normal	1.11409e-08	-1.05974	down	2.16068e-144	-1.57664	down	--	--	Cellular Component: integral component of peroxisomal membrane (GO:0005779);; Biological Process: peroxisome fission (GO:0016559);; Biological Process: regulation of peroxisome size (GO:0044375);;	--	[U]	Intracellular trafficking, secretion, and vesicular transport	Peroxisomal biogenesis factor 11 (PEX11)	Peroxisomal membrane protein 11D OS=Arabidopsis thaliana GN=PEX11D PE=1 SV=2	PREDICTED: peroxisomal membrane protein 11C [Solanum tuberosum]	gi|565344756|ref|XP_006339470.1|	--	PF05648.12
TRINITY_DN80018_c1_g4	844.12	0.138565	0.792701	normal	0.0279231	-1.428	normal	0.00221157	-1.12756	down	--	--	--	--	--	--	--	--	--	--	--	--
TRINITY_DN80138_c0_g1	668.12	--	--	--	1.8874e-10	-5.10983	down	7.33767e-10	-7.87543	down	--	--	--	--	--	--	--	--	unnamed protein product [Coffea canephora]	gi|661891445|emb|CDP05327.1|	--	--
TRINITY_DN80361_c2_g1	902.85	8.32666e-40	-1.01096	down	0.0157102	-0.443033	normal	3.49146e-60	-1.17216	down	--	--	--	--	--	--	Jacalin-like lectin domain	Inactive protein RESTRICTED TEV MOVEMENT 1 OS=Arabidopsis thaliana GN=RTM1 PE=3 SV=1	PREDICTED: inactive protein RESTRICTED TEV MOVEMENT 1-like [Solanum pennellii]	gi|970049938|ref|XP_015086487.1|	--	PF01419.15
TRINITY_DN80436_c0_g1	2995.75	3.3554e-11	1.14248	up	4.17338e-05	-0.678899	normal	9.99458e-97	-2.10212	down	--	--	Cellular Component: trans-Golgi network (GO:0005802);; Cellular Component: plasma membrane (GO:0005886);; Cellular Component: integral component of membrane (GO:0016021);;	--	[U]	Intracellular trafficking, secretion, and vesicular transport	SPX domain;; EXS family	Phosphate transporter PHO1 homolog 10 OS=Arabidopsis thaliana GN=PHO1-H10 PE=2 SV=1	PREDICTED: phosphate transporter PHO1 homolog 10 [Solanum tuberosum]	gi|565364082|ref|XP_006348756.1|	--	PF03105.17;PF03124.12
TRINITY_DN80632_c0_g1	1090.01	0.0364159	0.696402	normal	5.6453e-46	-3.65279	down	1.03588e-136	-5.67714	down	[IQR]	--	Molecular Function: oxidoreductase activity (GO:0016491);; Biological Process: oxidation-reduction process (GO:0055114);;	K15095|6.72347e-133|vvi:100243097|uncharacterized LOC100243097; K15095 (+)-neomenthol dehydrogenase [EC:1.1.1.208] (A)	[Q]	Secondary metabolites biosynthesis, transport and catabolism	short chain dehydrogenase;; Enoyl-(Acyl carrier protein) reductase;; KR domain	(+)-neomenthol dehydrogenase OS=Arabidopsis thaliana GN=SDR1 PE=1 SV=1	PREDICTED: short-chain dehydrogenase/reductase 2b-like [Solanum tuberosum]	gi|565344882|ref|XP_006339532.1|	--	PF00106.23;PF13561.4;PF08659.8
TRINITY_DN80811_c3_g2	2993.12	2.86045e-12	0.665637	normal	5.03048e-27	-2.75868	down	2.18495e-146	-1.93266	down	--	--	Molecular Function: protein kinase activity (GO:0004672);; Molecular Function: ATP binding (GO:0005524);; Biological Process: protein phosphorylation (GO:0006468);; Biological Process: systemic acquired resistance (GO:0009627);; Biological Process: embryo development ending in seed dormancy (GO:0009793);; Cellular Component: integral component of membrane (GO:0016021);; Biological Process: regula…	--	--	--	Protein tyrosine kinase;; Leucine rich repeat;; Protein kinase domain;; Leucine Rich repeats (2 copies);; Leucine Rich repeat;; Leucine Rich Repeat	Probable LRR receptor-like serine/threonine-protein kinase At2g24230 OS=Arabidopsis thaliana GN=At2g24230 PE=2 SV=1	PREDICTED: probable LRR receptor-like serine/threonine-protein kinase At2g24230 [Solanum tuberosum]	gi|565384342|ref|XP_006358128.1|	--	PF07714.15;PF13855.4;PF00069.23;PF12799.5;PF13516.4;PF00560.31
TRINITY_DN81106_c4_g2	2553.12	0.00677553	-0.85875	normal	0.014766	-2.44462	normal	0.00480967	-3.44792	down	[F]	Nucleotide transport and metabolism	Biological Process: allantoin catabolic process (GO:0000256);; Molecular Function: allantoinase activity (GO:0004038);; Cellular Component: endoplasmic reticulum (GO:0005783);; Molecular Function: zinc ion binding (GO:0008270);; Biological Process: ureide catabolic process (GO:0010136);; Cellular Component: integral component of membrane (GO:0016021);; Molecular Function: cobalt ion binding (GO:0…	--	[F]	Nucleotide transport and metabolism	Amidohydrolase family;; Amidohydrolase family	Allantoinase OS=Arabidopsis thaliana GN=ALN PE=1 SV=1	PREDICTED: allantoinase [Solanum tuberosum]	gi|565360603|ref|XP_006347056.1|	--	PF01979.18;PF07969.9
TRINITY_DN81166_c1_g1	1289.12	3.15513e-61	-0.873471	normal	6.27859e-24	-1.57229	down	1.23964e-182	-1.60441	down	--	--	Cellular Component: endoplasmic reticulum membrane (GO:0005789);; Cellular Component: Golgi apparatus (GO:0005794);; Biological Process: acetyl-CoA metabolic process (GO:0006084);; Biological Process: protein retention in ER lumen (GO:0006621);; Biological Process: defense response signaling pathway, resistance gene-independent (GO:0010204);; Biological Process: protein transport (GO:0015031);; C…	--	[U]	Intracellular trafficking, secretion, and vesicular transport	ER lumen protein retaining receptor	ER lumen protein-retaining receptor OS=Petunia hybrida GN=ERD2 PE=2 SV=1	PREDICTED: ER lumen protein-retaining receptor [Solanum pennellii]	gi|970049003|ref|XP_015086011.1|	--	PF00810.16
TRINITY_DN81246_c11_g1	577.12	--	--	--	1.54772e-08	-5.02091	down	7.9559e-08	-5.78287	down	--	--	--	--	--	--	--	--	--	--	--	--
TRINITY_DN81279_c4_g3	809.79	--	--	--	5.14514e-08	-4.88858	down	2.80701e-07	-6.93749	down	--	--	--	--	--	--	--	--	--	--	--	--
TRINITY_DN81489_c0_g2	3551.12	0.785987	0.0312361	normal	3.08943e-10	-1.00413	down	4.92827e-148	-1.23978	down	--	--	--	--	--	--	Transcription factor regulating root and shoot growth via Pin3;; Transcription factor BRX N-terminal domain;; Major intrinsic protein	Protein Brevis radix-like 2 OS=Arabidopsis thaliana GN=BRXL2 PE=2 SV=1	PREDICTED: protein Brevis radix-like 2 [Solanum tuberosum]	gi|565382128|ref|XP_006357401.1|	--	PF08381.9;PF13713.4;PF00230.18
TRINITY_DN81490_c6_g4	459.99	--	--	--	1.285e-06	-2.92549	down	7.37109e-08	-3.53173	down	--	--	--	--	--	--	--	--	--	--	--	--
TRINITY_DN81562_c9_g1	227.16	--	--	--	--	--	--	0.00410784	-1.47044	down	--	--	--	--	--	--	--	--	--	--	--	--
TRINITY_DN81652_c2_g1	3398.29	0.786582	-0.0296029	normal	2.63689e-07	-0.760356	normal	3.5586e-45	-1.03603	down	[J]	Translation, ribosomal structure and biogenesis	Molecular Function: nucleic acid binding (GO:0003676);; Molecular Function: lysine-tRNA ligase activity (GO:0004824);; Molecular Function: ATP binding (GO:0005524);; Cellular Component: mitochondrion (GO:0005739);; Biological Process: rRNA processing (GO:0006364);; Biological Process: lysyl-tRNA aminoacylation (GO:0006430);; Cellular Component: chloroplast (GO:0009507);; Biological Process: chlor…	K04567|0|vvi:100262063|probable lysine--tRNA ligase, cytoplasmic; K04567 lysyl-tRNA synthetase, class II [EC:6.1.1.6] (A)	[J]	Translation, ribosomal structure and biogenesis	tRNA synthetases class II (D, K and N);; OB-fold nucleic acid binding domain	Lysine--tRNA ligase, chloroplastic/mitochondrial OS=Arabidopsis thaliana GN=OVA5 PE=2 SV=1	PREDICTED: lysine--tRNA ligase, chloroplastic/mitochondrial [Solanum tuberosum]	gi|565375194|ref|XP_006354119.1|	--	PF00152.18;PF01336.23
TRINITY_DN81695_c0_g1	1997.43	0.142888	0.123439	normal	0.000495833	-0.542375	normal	2.90733e-68	-1.16767	down	[QR]	--	Cellular Component: cytosol (GO:0005829);; Biological Process: regulation of transcription, DNA-templated (GO:0006355);; Molecular Function: histone-arginine N-methyltransferase activity (GO:0008469);; Biological Process: peptidyl-arginine methylation, to asymmetrical-dimethyl arginine (GO:0019919);; Biological Process: histone arginine methylation (GO:0034969);; Molecular Function: protein-argin…	K11437|0|rcu:RCOM_1454120|protein arginine n-methyltransferase, putative (EC:2.1.1.125); K11437 protein arginine N-methyltransferase 6 [EC:2.1.1.-] (A)	[OKT]	--	Methyltransferase domain;; Ribosomal protein L11 methyltransferase (PrmA);; Methyltransferase domain;; Methyltransferase domain;; Methyltransferase small domain;; Methyltransferase domain;; Tellurite resistance protein TehB;; PRMT5 arginine-N-methyltransferase;; Protein of unknown function (DUF1698);; Met-10+ like-protein	Probable protein arginine N-methyltransferase 6 OS=Arabidopsis thaliana GN=PRMT6 PE=2 SV=1	PREDICTED: probable protein arginine N-methyltransferase 6 [Solanum tuberosum]	gi|565390218|ref|XP_006360842.1|	--	PF13649.4;PF06325.11;PF08241.10;PF13847.4;PF05175.12;PF13489.4;PF03848.12;PF05185.14;PF08003.9;PF02475.14
TRINITY_DN81735_c1_g2	3494.12	0.00720069	0.162914	normal	7.91957e-40	-1.66655	down	3.23513e-239	-1.55643	down	--	--	--	--	[R]	General function prediction only	--	Succinate dehydrogenase subunit 7B, mitochondrial OS=Arabidopsis thaliana GN=SDH7B PE=1 SV=1	polyprotein [Arabidopsis thaliana]	gi|10177485|dbj|BAB10876.1|	--	--
TRINITY_DN81917_c16_g9	643.12	0.138372	-0.313671	normal	0.00390586	-1.11738	down	1.7406e-09	-1.01525	down	--	--	--	--	--	--	--	--	PREDICTED: uncharacterized protein LOC107058077 [Solanum tuberosum]	gi|971538426|ref|XP_015158872.1|	--	--
TRINITY_DN81972_c1_g8	3144.12	1.06269e-06	5.06368	up	--	--	--	1.7439e-10	-3.28501	down	--	--	--	--	[R]	General function prediction only	--	--	PREDICTED: uncharacterized protein LOC107062509 [Solanum tuberosum]	gi|971567651|ref|XP_015168671.1|	--	--
TRINITY_DN81973_c0_g1	844.12	--	--	--	0.113898	-1.05998	normal	0.000103806	-2.29302	down	--	--	--	--	--	--	--	--	PREDICTED: uncharacterized protein LOC107002178 [Solanum pennellii]	gi|969996055|ref|XP_015055618.1|	--	--
TRINITY_DN82004_c3_g1	2206.75	3.17766e-18	-0.487928	normal	6.21588e-80	-2.2018	down	0	-1.97689	down	--	--	Cellular Component: Golgi membrane (GO:0000139);; Cellular Component: integral component of membrane (GO:0016021);; Biological Process: pectin biosynthetic process (GO:0045489);; Molecular Function: polygalacturonate 4-alpha-galacturonosyltransferase activity (GO:0047262);; Biological Process: cell wall organization (GO:0071555);;	K13648|0|vvi:100242366|probable galacturonosyltransferase 14; K13648 alpha-1,4-galacturonosyltransferase [EC:2.4.1.43] (A)	--	--	Glycosyl transferase family 8	Probable galacturonosyltransferase 13 OS=Arabidopsis thaliana GN=GAUT13 PE=2 SV=1	PREDICTED: probable galacturonosyltransferase 13 isoform X1 [Solanum pennellii]	gi|970011723|ref|XP_015066787.1|	--	PF01501.18
TRINITY_DN82152_c8_g4	818.12	--	--	--	0.765265	-0.253487	normal	1.07503e-05	-2.24098	down	--	--	--	--	--	--	--	--	PREDICTED: uncharacterized protein LOC103410910 [Malus domestica]	gi|658024767|ref|XP_008347785.1|	--	--
TRINITY_DN82208_c3_g3	642.12	--	--	--	1.36973e-06	-2.39223	down	4.45275e-05	-1.94959	down	--	--	Molecular Function: aspartic-type endopeptidase activity (GO:0004190);; Biological Process: proteolysis (GO:0006508);; Cellular Component: integral component of membrane (GO:0016021);;	K09597|1.54973e-70|vvi:100258476|signal peptide peptidase-like 4; K09597 signal peptide peptidase-like 2B [EC:3.4.23.-] (A)	[R]	General function prediction only	Signal peptide peptidase	Signal peptide peptidase-like 2 OS=Arabidopsis thaliana GN=SPPL2 PE=2 SV=1	PREDICTED: signal peptide peptidase-like 4 isoform X2 [Solanum tuberosum]	gi|971580671|ref|XP_015159294.1|	--	PF04258.11
TRINITY_DN82269_c6_g2	682.12	0.000192586	1.60821	up	1.31635e-08	-2.3787	down	4.08059e-10	-1.76883	down	[C]	Energy production and conversion	Biological Process: tricarboxylic acid cycle (GO:0006099);; Biological Process: fatty acid beta-oxidation (GO:0006635);; Biological Process: peroxisome organization (GO:0007031);; Biological Process: toxin catabolic process (GO:0009407);; Biological Process: methylglyoxal catabolic process to D-lactate (GO:0019243);; Biological Process: proteasome-mediated ubiquitin-dependent protein catabolic pr…	K01647|1.10334e-26|vvi:100255795|citrate synthase-like; K01647 citrate synthase [EC:2.3.3.1] (A)	[C]	Energy production and conversion	Citrate synthase, C-terminal domain	Citrate synthase, glyoxysomal OS=Cucurbita maxima PE=1 SV=1	BnaA07g08220D [Brassica napus]	gi|674917484|emb|CDY15651.1|	--	PF00285.19
TRINITY_DN82269_c7_g43	1445.12	0.0347073	-0.612102	normal	7.63087e-06	-1.1349	down	6.26854e-18	-1.35409	down	[R]	General function prediction only	Molecular Function: nucleotide binding (GO:0000166);; Molecular Function: nucleic acid binding (GO:0003676);; Cellular Component: viral nucleocapsid (GO:0019013);; Cellular Component: ribonucleoprotein complex (GO:0030529);;	K14411|6.9126e-35|rcu:RCOM_0046640|Heterogeneous nuclear ribonucleoprotein 27C, putative; K14411 RNA-binding protein Musashi (A)	[A]	RNA processing and modification	RNA recognition motif. (a.k.a. RRM, RBD, or RNP domain);; RNA recognition motif	Heterogeneous nuclear ribonucleoprotein 1 OS=Arabidopsis thaliana GN=RNP1 PE=1 SV=1	PREDICTED: heterogeneous nuclear ribonucleoprotein 1-like [Solanum tuberosum]	gi|565356040|ref|XP_006344882.1|	--	PF00076.20;PF16367.3
TRINITY_DN82330_c3_g4	1176.1	0.957848	-0.0259126	normal	0.0954968	-0.75692	normal	1.56513e-09	-1.99244	down	--	--	--	--	--	--	--	--	PREDICTED: DNA-directed RNA polymerase III subunit rpc3 isoform X4 [Nicotiana tomentosiformis]	gi|697098706|ref|XP_009628006.1|	--	--
TRINITY_DN82363_c7_g19	565.12	0.0149295	-0.623333	normal	8.71574e-05	-1.08494	down	1.42938e-14	-1.31152	down	--	--	Biological Process: metabolic process (GO:0008152);; Cellular Component: integral component of membrane (GO:0016021);; Molecular Function: transferase activity (GO:0016740);;	--	--	--	--	Dolichyl-diphosphooligosaccharide--protein glycosyltransferase subunit 4A OS=Arabidopsis thaliana GN=OST4A PE=3 SV=1	PREDICTED: uncharacterized protein LOC104244621 [Nicotiana sylvestris]	gi|698505919|ref|XP_009798385.1|	--	--
TRINITY_DN82377_c0_g1	820.12	0.711254	-0.147641	normal	0.0369381	-0.664612	normal	1.05024e-09	-1.24975	down	[S]	Function unknown	Molecular Function: FMN binding (GO:0010181);; Molecular Function: oxidoreductase activity (GO:0016491);; Biological Process: oxidation-reduction process (GO:0055114);;	--	[S]	Function unknown	Pyridoxamine 5'-phosphate oxidase;; Pyridoxamine 5'-phosphate oxidase	Pyridoxine/pyridoxamine 5'-phosphate oxidase 2 OS=Arabidopsis thaliana GN=PPOX2 PE=1 SV=2	PREDICTED: pyridoxine/pyridoxamine 5'-phosphate oxidase 2 isoform X2 [Solanum tuberosum]	gi|565357436|ref|XP_006345549.1|	--	PF12766.5;PF01243.18
TRINITY_DN82389_c0_g1	6675.12	1.36789e-21	-0.303481	normal	1.7777e-19	-1.25718	down	0	-1.38272	down	[U]	Intracellular trafficking, secretion, and vesicular transport	Biological Process: intracellular protein transport (GO:0006886);; Biological Process: ER to Golgi vesicle-mediated transport (GO:0006888);; Molecular Function: zinc ion binding (GO:0008270);; Cellular Component: COPII vesicle coat (GO:0030127);;	K14007|0|vvi:100265768|protein transport protein Sec24-like At4g32640; K14007 protein transport protein SEC24 (A)	[U]	Intracellular trafficking, secretion, and vesicular transport	Sec23/Sec24 trunk domain;; Sec23/Sec24 helical domain;; Sec23/Sec24 beta-sandwich domain;; Sec23/Sec24 zinc finger;; Gelsolin repeat	Protein transport protein Sec24-like At4g32640 OS=Arabidopsis thaliana GN=At4g32640 PE=2 SV=3	PREDICTED: protein transport protein Sec24-like CEF [Solanum lycopersicum]	gi|460393480|ref|XP_004242337.1|	--	PF04811.13;PF04815.13;PF08033.10;PF04810.13;PF00626.20
TRINITY_DN82414_c0_g1	905.12	0.108891	0.870913	normal	4.67155e-06	-2.44736	down	1.31214e-06	-1.58916	down	--	--	Molecular Function: oxidoreductase activity (GO:0016491);; Molecular Function: metal ion binding (GO:0046872);; Biological Process: oxidation-reduction process (GO:0055114);;	--	[QR]	--	non-haem dioxygenase in morphine synthesis N-terminal	Feruloyl CoA ortho-hydroxylase 1 OS=Arabidopsis thaliana GN=F6'H1 PE=1 SV=1	PREDICTED: feruloyl CoA ortho-hydroxylase 1-like [Nicotiana sylvestris]	gi|698535219|ref|XP_009764115.1|	--	PF14226.4
TRINITY_DN82443_c6_g2	1281.19	2.44894e-88	-0.580923	normal	3.55978e-12	-0.733138	normal	0	-1.50846	down	[O]	Posttranslational modification, protein turnover, chaperones	Molecular Function: ATP binding (GO:0005524);; Molecular Function: microtubule-severing ATPase activity (GO:0008568);;	--	[O]	Posttranslational modification, protein turnover, chaperones	ATPase family associated with various cellular activities (AAA);; Holliday junction DNA helicase ruvB N-terminus	Protein MSP1 OS=Saccharomyces cerevisiae (strain ATCC 204508 / S288c) GN=MSP1 PE=1 SV=2	PREDICTED: uncharacterized protein LOC102597355 isoform X1 [Solanum tuberosum]	gi|565387199|ref|XP_006359390.1|	--	PF00004.27;PF05496.10
TRINITY_DN82532_c0_g1	2171.12	0.0296129	-0.186249	normal	5.18549e-15	-1.2974	down	1.85452e-39	-1.05071	down	[RTKL]	--	Molecular Function: protein kinase activity (GO:0004672);; Molecular Function: ATP binding (GO:0005524);; Biological Process: protein phosphorylation (GO:0006468);;	K02202|0|vvi:100247566|cyclin-dependent kinase D-3; K02202 cyclin-dependent kinase 7 [EC:2.7.11.22 2.7.11.23] (A)	[DKL]	--	Protein kinase domain;; Protein tyrosine kinase	Cyclin-dependent kinase D-1 OS=Oryza sativa subsp. japonica GN=CDKD-1 PE=1 SV=1	PREDICTED: cyclin-dependent kinase D-3-like [Solanum lycopersicum]	gi|460400129|ref|XP_004245588.1|	--	PF00069.23;PF07714.15
TRINITY_DN82539_c2_g16	1409.12	0.960367	-0.0214866	normal	0.190231	-0.519547	normal	1.32256e-09	-1.67072	down	--	--	--	--	--	--	--	--	--	--	--	--
TRINITY_DN82553_c3_g1	1408.12	7.90211e-54	-2.69261	down	1.36196e-19	-3.49065	down	1.22447e-23	-1.29349	down	--	--	Molecular Function: transporter activity (GO:0005215);; Biological Process: transport (GO:0006810);; Cellular Component: integral component of membrane (GO:0016021);;	--	--	--	Purine nucleobase transmembrane transport	Probable purine permease 9 OS=Arabidopsis thaliana GN=PUP9 PE=2 SV=2	PREDICTED: probable purine permease 9 [Solanum tuberosum]	gi|565378334|ref|XP_006355612.1|	--	PF16913.3
TRINITY_DN82610_c0_g2	1178.12	0.000550647	2.11405	up	--	--	--	2.11423e-08	-3.17209	down	--	--	Molecular Function: nucleotide binding (GO:0000166);; Biological Process: lipid transport (GO:0006869);; Cellular Component: membrane (GO:0016020);; Molecular Function: ATPase activity, coupled to transmembrane movement of substances (GO:0042626);; Cellular Component: intracellular membrane-bounded organelle (GO:0043231);; Biological Process: transmembrane transport (GO:0055085);;	--	--	--	--	--	PREDICTED: ABC transporter A family member 7-like [Nicotiana tomentosiformis]	gi|697150998|ref|XP_009629710.1|	--	--
TRINITY_DN82636_c3_g2	2437.26	0.719395	0.0712667	normal	0.524515	-0.161037	normal	1.21584e-14	-1.09958	down	--	--	Cellular Component: plasma membrane (GO:0005886);; Cellular Component: integral component of membrane (GO:0016021);; Biological Process: para-aminobenzoic acid metabolic process (GO:0046482);;	--	--	--	CrcB-like protein, Camphor Resistance (CrcB)	Putative fluoride ion transporter CrcB 2 OS=Listeria monocytogenes serotype 4b (strain F2365) GN=crcB2 PE=3 SV=1	PREDICTED: uncharacterized protein LOC107002908 [Solanum pennellii]	gi|970059701|ref|XP_015056599.1|	--	PF02537.13
TRINITY_DN82653_c0_g1	1007.12	3.78711e-10	4.61278	up	6.53934e-24	-5.60965	down	1.76373e-17	-3.24088	down	[M]	Cell wall/membrane/envelope biogenesis	Molecular Function: S-adenosylmethionine-dependent methyltransferase activity (GO:0008757);; Molecular Function: oxidoreductase activity (GO:0016491);; Biological Process: methylation (GO:0032259);; Biological Process: oxidation-reduction process (GO:0055114);;	--	--	--	Mycolic acid cyclopropane synthetase;; Methyltransferase domain;; Methyltransferase domain;; Methyltransferase domain;; Methyltransferase domain;; Methyltransferase domain;; Methyltransferase small domain;; Nodulation protein S (NodS)	Tuberculostearic acid methyltransferase UfaA1 OS=Mycobacterium tuberculosis (strain ATCC 25618 / H37Rv) GN=ufaA1 PE=1 SV=3	PREDICTED: uncharacterized protein LOC102604983 [Solanum tuberosum]	gi|565375891|ref|XP_006354448.1|	--	PF02353.18;PF13649.4;PF08241.10;PF13847.4;PF08242.10;PF13489.4;PF05175.12;PF05401.9
TRINITY_DN82782_c1_g3	2206.59	6.11798e-09	-0.788699	normal	9.10024e-51	-2.69974	down	1.39706e-180	-5.64329	down	[Z]	Cytoskeleton	Molecular Function: ATP binding (GO:0005524);;	K10355|0|vvi:100246825|actin-101; K10355 actin, other eukaryote (A)	[Z]	Cytoskeleton	Actin;; NB-ARC domain	Actin-3 OS=Oryza sativa subsp. japonica GN=ACT3 PE=2 SV=1	PREDICTED: actin-104-like [Solanum tuberosum]	gi|565388126|ref|XP_006359830.1|	--	PF00022.17;PF00931.20
TRINITY_DN82783_c1_g1	619.12	--	--	--	7.32779e-18	-6.75216	down	2.93819e-10	-8.00505	down	--	--	--	--	--	--	--	--	--	--	--	--
TRINITY_DN82818_c2_g1	914.12	--	--	--	0.0127296	-1.76546	normal	0.00520581	-1.36141	down	--	--	--	--	[R]	General function prediction only	--	--	PREDICTED: uncharacterized protein LOC104093197 [Nicotiana tomentosiformis]	gi|697176510|ref|XP_009597211.1|	--	--
TRINITY_DN82864_c2_g7	1380.78	1.23085e-07	-0.934978	normal	2.88517e-14	-1.64535	down	1.00023e-43	-2.16042	down	--	--	--	--	--	--	--	--	PREDICTED: U-box domain-containing protein 35-like [Solanum tuberosum]	gi|565362466|ref|XP_006347968.1|	--	--
TRINITY_DN82915_c5_g1	2793.12	0.938663	-0.00615369	normal	2.40658e-10	-0.876088	normal	9.14041e-140	-1.30561	down	--	--	Cellular Component: integral component of membrane (GO:0016021);;	--	[R]	General function prediction only	Armadillo/beta-catenin-like repeat;; HEAT repeats;; HEAT-like repeat	Armadillo repeat-containing protein 8 OS=Homo sapiens GN=ARMC8 PE=1 SV=2	PREDICTED: armadillo repeat-containing protein 8 [Solanum lycopersicum]	gi|460411079|ref|XP_004250942.1|	--	PF00514.21;PF13646.4;PF13513.4
TRINITY_DN8297_c0_g2	1712.12	1.5173e-37	-0.825279	normal	3.042e-21	-1.30242	down	0	-1.39033	down	[QR]	--	Biological Process: vitamin E biosynthetic process (GO:0010189);; Biological Process: methylation (GO:0032259);; Molecular Function: 2-methyl-6-phytyl-1,4-benzoquinone methyltransferase activity (GO:0051741);;	K05928|8.83201e-168|vvi:100242641|probable tocopherol O-methyltransferase, chloroplastic; K05928 tocopherol O-methyltransferase [EC:2.1.1.95] (A)	[IR]	--	Methyltransferase domain;; Methyltransferase domain;; Methyltransferase domain;; Methyltransferase domain;; Mycolic acid cyclopropane synthetase;; Methyltransferase domain;; ubiE/COQ5 methyltransferase family	Probable tocopherol O-methyltransferase, chloroplastic OS=Oryza sativa subsp. japonica GN=VTE4 PE=2 SV=1	PREDICTED: probable tocopherol O-methyltransferase, chloroplastic isoform X1 [Solanum pennellii]	gi|970047530|ref|XP_015085294.1|	--	PF08241.10;PF13649.4;PF13489.4;PF13847.4;PF02353.18;PF08242.10;PF01209.16
TRINITY_DN82987_c6_g3	2306.18	0.0445486	-0.244654	normal	7.96068e-06	-0.904493	normal	1.08593e-55	-1.52756	down	--	--	Molecular Function: 5'-nucleotidase activity (GO:0008253);; Biological Process: dephosphorylation (GO:0016311);; Molecular Function: metal ion binding (GO:0046872);;	--	[F]	Nucleotide transport and metabolism	5' nucleotidase family	5'-nucleotidase domain-containing protein DDB_G0275467 OS=Dictyostelium discoideum GN=DDB_G0275467 PE=3 SV=1	PREDICTED: 5'-nucleotidase domain-containing protein DDB_G0275467 [Solanum tuberosum]	gi|565353303|ref|XP_006343572.1|	--	PF05761.12
TRINITY_DN82998_c2_g6	2395.12	2.7839e-16	-0.309748	normal	4.04994e-21	-1.15719	down	0	-1.28962	down	--	--	Biological Process: RNA splicing, via endonucleolytic cleavage and ligation (GO:0000394);; Molecular Function: dolichyl-diphosphooligosaccharide-protein glycotransferase activity (GO:0004579);; Biological Process: N-terminal protein myristoylation (GO:0006499);; Cellular Component: oligosaccharyltransferase complex (GO:0008250);; Biological Process: methionine biosynthetic process (GO:0009086);; …	K12666|0|vvi:100249589|dolichyl-diphosphooligosaccharide--protein glycosyltransferase subunit 1A; K12666 oligosaccharyltransferase complex subunit alpha (ribophorin I) (A)	[O]	Posttranslational modification, protein turnover, chaperones	Ribophorin I	Dolichyl-diphosphooligosaccharide--protein glycosyltransferase subunit 1A OS=Arabidopsis thaliana GN=OST1A PE=2 SV=1	PREDICTED: dolichyl-diphosphooligosaccharide--protein glycosyltransferase subunit 1A [Solanum tuberosum]	gi|565350412|ref|XP_006342163.1|	--	PF04597.12
TRINITY_DN83002_c3_g1	4126.08	4.27199e-165	-0.63741	normal	3.2041e-65	-1.59868	down	0	-1.92761	down	[L]	Replication, recombination and repair	Molecular Function: transcription cofactor activity (GO:0003712);; Cellular Component: RISC complex (GO:0016442);; Biological Process: posttranscriptional gene silencing by RNA (GO:0035194);; Biological Process: regulation of nucleic acid-templated transcription (GO:1903506);;	K15979|0|vvi:100244222|staphylococcal nuclease domain-containing protein 1; K15979 staphylococcal nuclease domain-containing protein 1 (A)	[K]	Transcription	Staphylococcal nuclease homologue;; Tudor domain	Staphylococcal nuclease domain-containing protein 1 OS=Homo sapiens GN=SND1 PE=1 SV=1	PREDICTED: staphylococcal nuclease domain-containing protein 1 [Solanum lycopersicum]	gi|460380231|ref|XP_004235861.1|	--	PF00565.15;PF00567.22
TRINITY_DN83051_c5_g16	1719.12	0.00255109	-0.360336	normal	3.88678e-07	-0.942121	normal	1.17394e-29	-1.01739	down	--	--	Cellular Component: integral component of membrane (GO:0016021);;	--	--	--	Protein of unknown function, DUF288	--	PREDICTED: uncharacterized protein LOC107017093 [Solanum pennellii]	gi|970023040|ref|XP_015072856.1|	--	PF03385.15
TRINITY_DN83083_c1_g8	353.13	0.165632	-0.655745	normal	2.19523e-13	-4.58794	down	1.57474e-09	-2.78228	down	--	--	Cellular Component: mitochondrion (GO:0005739);; Cellular Component: integral component of membrane (GO:0016021);;	--	[C]	Energy production and conversion	--	NADH dehydrogenase [ubiquinone] iron-sulfur protein 2 OS=Nicotiana sylvestris GN=NAD7 PE=2 SV=1	hypothetical protein (mitochondrion) [Capsicum annuum]	gi|667751897|gb|AIG89984.1|	--	--
TRINITY_DN83107_c2_g2	1662.12	0.351178	-0.0966292	normal	1.782e-16	-1.43668	down	8.68987e-86	-1.5164	down	--	--	Cellular Component: plasma membrane (GO:0005886);; Cellular Component: integral component of membrane (GO:0016021);; Molecular Function: transmembrane transporter activity (GO:0022857);; Biological Process: transmembrane transport (GO:0055085);;	--	--	--	EamA-like transporter family	WAT1-related protein At4g19185 OS=Arabidopsis thaliana GN=At4g19185 PE=2 SV=1	PREDICTED: WAT1-related protein At4g19185-like isoform X1 [Solanum tuberosum]	gi|565351080|ref|XP_006342487.1|	--	PF00892.18
TRINITY_DN83123_c1_g1	1756.03	0	-1.74649	down	1.66911e-10	-0.949873	normal	3.2132e-221	-1.06369	down	[C]	Energy production and conversion	Molecular Function: catalytic activity (GO:0003824);; Biological Process: metabolic process (GO:0008152);;	K00162|0|vvi:100250049|pyruvate dehydrogenase E1 component subunit beta-3, chloroplastic; K00162 pyruvate dehydrogenase E1 component beta subunit [EC:1.2.4.1] (A)	[C]	Energy production and conversion	Transketolase, pyrimidine binding domain;; Transketolase, C-terminal domain	Pyruvate dehydrogenase E1 component subunit beta-3, chloroplastic OS=Arabidopsis thaliana GN=E1-BETA-2 PE=2 SV=1	PREDICTED: pyruvate dehydrogenase E1 component subunit beta-3, chloroplastic isoform X2 [Solanum tuberosum]	gi|971563896|ref|XP_015167621.1|	--	PF02779.22;PF02780.18
TRINITY_DN83130_c1_g3	1046.73	0.111328	-0.157962	normal	2.27221e-06	-0.676753	normal	5.48004e-64	-1.26238	down	[J]	Translation, ribosomal structure and biogenesis	Biological Process: cytoplasmic translation (GO:0002181);; Molecular Function: RNA binding (GO:0003723);; Molecular Function: structural constituent of ribosome (GO:0003735);; Cellular Component: mitochondrial large ribosomal subunit (GO:0005762);; Molecular Function: transferase activity (GO:0016740);; Biological Process: mitochondrial translation (GO:0032543);;	--	[J]	Translation, ribosomal structure and biogenesis	Ribosomal Proteins L2, C-terminal domain	60S ribosomal protein L2, mitochondrial OS=Oryza sativa subsp. japonica GN=RPL2 PE=2 SV=2	PREDICTED: 60S ribosomal protein L2, mitochondrial [Solanum tuberosum]	gi|565388385|ref|XP_006359959.1|	--	PF03947.16
TRINITY_DN83157_c0_g1	724.12	4.34321e-05	0.456791	normal	0.249714	-0.21241	normal	1.80903e-39	-1.30313	down	--	--	--	--	--	--	--	--	--	--	--	--
TRINITY_DN83159_c12_g9	1949.12	0.22907	1.44559	normal	0.288364	-0.491666	normal	3.43074e-08	-1.87971	down	--	--	--	--	[R]	General function prediction only	gag-polypeptide of LTR copia-type	Uncharacterized mitochondrial protein AtMg00810 OS=Arabidopsis thaliana GN=AtMg00810 PE=4 SV=1	polypepetide with reverse transcriptase and RNaseH domains [Petunia x hybrida]	gi|66841325|dbj|BAD99221.1|	--	PF14244.4
TRINITY_DN83240_c5_g6	4424.58	1.84072e-06	-0.613555	normal	1.46594e-05	-0.658778	normal	3.81251e-43	-1.52925	down	--	--	Biological Process: defense response (GO:0006952);; Molecular Function: ADP binding (GO:0043531);;	--	[T]	Signal transduction mechanisms	NB-ARC domain;; gag-polypeptide of LTR copia-type	Putative late blight resistance protein homolog R1B-8 OS=Solanum demissum GN=R1B-8 PE=5 SV=1	PREDICTED: putative late blight resistance protein homolog R1B-17 [Solanum lycopersicum]	gi|460382931|ref|XP_004237189.1|	--	PF00931.20;PF14244.4
TRINITY_DN83249_c1_g6	360.13	6.4582e-07	-3.31052	down	1.6076e-35	-8.17678	down	3.65447e-38	-8.97833	down	--	--	Molecular Function: flavonol synthase activity (GO:0045431);; Molecular Function: metal ion binding (GO:0046872);; Biological Process: flavonol biosynthetic process (GO:0051555);; Biological Process: oxidation-reduction process (GO:0055114);;	--	[QR]	--	--	Flavonol synthase/flavanone 3-hydroxylase OS=Eustoma exaltatum subsp. russellianum GN=FLS PE=2 SV=1	PREDICTED: codeine O-demethylase-like [Solanum tuberosum]	gi|565365556|ref|XP_006349471.1|	--	--
TRINITY_DN83354_c3_g6	1787.12	0.184631	-0.180755	normal	1.37556e-12	-1.29505	down	4.18493e-39	-1.39774	down	[O]	Posttranslational modification, protein turnover, chaperones	Molecular Function: copper ion binding (GO:0005507);; Cellular Component: integral component of membrane (GO:0016021);; Biological Process: methylglyoxal catabolic process to D-lactate (GO:0019243);;	--	[O]	Posttranslational modification, protein turnover, chaperones	Cytochrome c oxidase assembly protein CtaG/Cox11	Cytochrome c oxidase assembly protein COX11, mitochondrial OS=Arabidopsis thaliana GN=COX11 PE=2 SV=1	PREDICTED: cytochrome c oxidase assembly protein COX11, mitochondrial [Solanum pennellii]	gi|970027052|ref|XP_015074836.1|	--	PF04442.12
TRINITY_DN83388_c2_g1	2373.65	6.6529e-22	-0.578146	normal	7.50917e-28	-1.08224	down	2.11115e-165	-1.30569	down	--	--	--	--	--	--	--	--	--	--	--	--
TRINITY_DN83457_c2_g2	103.35	--	--	--	--	--	--	4.52698e-11	-4.62587	down	[L]	Replication, recombination and repair	Molecular Function: nucleic acid binding (GO:0003676);; Molecular Function: zinc ion binding (GO:0008270);; Biological Process: DNA integration (GO:0015074);;	--	[R]	General function prediction only	Reverse transcriptase (RNA-dependent DNA polymerase)	Retrovirus-related Pol polyprotein from transposon 17.6 OS=Drosophila melanogaster GN=pol PE=3 SV=1	PREDICTED: uncharacterized protein LOC107022192 [Solanum pennellii]	gi|970034105|ref|XP_015078360.1|	--	PF00078.25
TRINITY_DN83488_c9_g9	2118.12	5.36824e-07	0.897108	normal	2.74155e-15	-1.50868	down	4.00154e-29	-1.1745	down	--	--	Molecular Function: sequence-specific DNA binding transcription factor activity (GO:0003700);; Biological Process: regulation of transcription, DNA-templated (GO:0006355);; Molecular Function: sequence-specific DNA binding (GO:0043565);;	--	--	--	WRKY DNA -binding domain	Probable WRKY transcription factor 3 OS=Arabidopsis thaliana GN=WRKY3 PE=2 SV=1	PREDICTED: probable WRKY transcription factor 4 [Solanum lycopersicum]	gi|460386808|ref|XP_004239088.1|	--	PF03106.13
TRINITY_DN83490_c9_g15	364.13	--	--	--	--	--	--	5.3802e-06	-2.53879	down	--	--	--	--	--	--	--	--	--	--	--	--
TRINITY_DN83508_c15_g5	1898.12	3.31473e-23	-0.421175	normal	0.0030691	-0.426993	normal	5.74638e-241	-1.18634	down	[ER]	--	Molecular Function: 4-hydroxyphenylpyruvate dioxygenase activity (GO:0003868);; Cellular Component: cytoplasm (GO:0005737);; Biological Process: L-phenylalanine catabolic process (GO:0006559);; Biological Process: tyrosine catabolic process (GO:0006572);; Molecular Function: identical protein binding (GO:0042802);; Molecular Function: metal ion binding (GO:0046872);; Biological Process: oxidation…	K00457|0|rcu:RCOM_1192240|4-hydroxyphenylpyruvate dioxygenase, putative (EC:1.13.11.27); K00457 4-hydroxyphenylpyruvate dioxygenase [EC:1.13.11.27] (A)	[E]	Amino acid transport and metabolism	Glyoxalase/Bleomycin resistance protein/Dioxygenase superfamily;; Glyoxalase/Bleomycin resistance protein/Dioxygenase superfamily	4-hydroxyphenylpyruvate dioxygenase OS=Plectranthus scutellarioides PE=2 SV=1	PREDICTED: 4-hydroxyphenylpyruvate dioxygenase-like [Solanum lycopersicum]	gi|460389048|ref|XP_004240171.1|	--	PF00903.23;PF13669.4
TRINITY_DN83604_c1_g1	426.12	--	--	--	2.5188e-18	-6.80034	down	6.69315e-12	-8.50235	down	--	--	--	--	--	--	--	--	--	--	--	--
TRINITY_DN83653_c1_g2	3112.12	5.51776e-21	-0.360817	normal	1.06021e-13	-1.18553	down	1.03437e-238	-1.31395	down	[U]	Intracellular trafficking, secretion, and vesicular transport	Biological Process: intracellular protein transport (GO:0006886);; Molecular Function: protein transporter activity (GO:0008565);; Biological Process: vesicle-mediated transport (GO:0016192);; Cellular Component: clathrin adaptor complex (GO:0030131);;	--	[U]	Intracellular trafficking, secretion, and vesicular transport	Adaptin N terminal region;; non-SMC mitotic condensation complex subunit 1;; Beta2-adaptin appendage, C-terminal sub-domain;; HEAT repeats;; HEAT repeat;; Adaptin C-terminal domain	Beta-adaptin-like protein C OS=Arabidopsis thaliana GN=BETAC-AD PE=1 SV=2	PREDICTED: beta-adaptin-like protein C [Solanum pennellii]	gi|970047143|ref|XP_015085087.1|	--	PF01602.18;PF12717.5;PF09066.8;PF13646.4;PF02985.20;PF02883.18
TRINITY_DN83772_c5_g4	354.13	0.450928	0.430894	normal	0.0439427	-1.15801	normal	0.000780025	-1.61382	down	--	--	--	--	--	--	--	--	--	--	--	--
TRINITY_DN83779_c7_g1	1246.12	0.836419	-0.079781	normal	0.0102108	-1.11006	normal	4.51845e-08	-1.45476	down	--	--	--	--	--	--	--	--	--	--	--	--
TRINITY_DN83831_c8_g1	2793.3	6.00285e-11	-0.170681	normal	2.10005e-18	-1.07675	down	0	-1.26154	down	[R]	General function prediction only	Molecular Function: structural molecule activity (GO:0005198);; Biological Process: intracellular protein transport (GO:0006886);; Biological Process: ER to Golgi vesicle-mediated transport (GO:0006888);; Biological Process: retrograde vesicle-mediated transport, Golgi to ER (GO:0006890);; Biological Process: intra-Golgi vesicle-mediated transport (GO:0006891);; Cellular Component: COPI vesicle c…	K05236|0|rcu:RCOM_1449180|coatomer alpha subunit, putative (EC:2.7.11.7); K05236 coatomer protein complex, subunit alpha (xenin) (A)	[U]	Intracellular trafficking, secretion, and vesicular transport	Coatomer (COPI) alpha subunit C-terminus;; Coatomer WD associated region;; WD domain, G-beta repeat;; Anaphase-promoting complex subunit 4 WD40 domain;; A20-like zinc finger;; AN1-like Zinc finger	Coatomer subunit alpha-1 OS=Arabidopsis thaliana GN=At1g62020 PE=2 SV=2	PREDICTED: coatomer subunit alpha-1 [Solanum pennellii]	gi|970023930|ref|XP_015073288.1|	--	PF06957.9;PF04053.12;PF00400.30;PF12894.5;PF01754.14;PF01428.14
TRINITY_DN83939_c4_g6	1265.12	0.424256	-0.274931	normal	0.00581787	-0.740045	normal	1.59292e-24	-2.23476	down	--	--	Cellular Component: membrane (GO:0016020);;	--	--	--	--	--	PREDICTED: uncharacterized protein LOC102595814 [Solanum tuberosum]	gi|971538525|ref|XP_015159105.1|	--	--
TRINITY_DN83953_c1_g1	3772.31	4.86535e-21	-0.670118	normal	1.41673e-16	-0.946524	normal	2.4763e-108	-1.33255	down	--	--	Biological Process: system development (GO:0048731);;	--	--	--	--	--	PREDICTED: uncharacterized protein LOC102587768 isoform X1 [Solanum tuberosum]	gi|565347789|ref|XP_006340904.1|	--	--
TRINITY_DN84015_c2_g1	1839.12	0.000611301	-0.435074	normal	1.17373e-09	-1.36959	down	1.22766e-25	-1.25959	down	--	--	Molecular Function: protein serine/threonine kinase activity (GO:0004674);; Molecular Function: ATP binding (GO:0005524);; Biological Process: protein phosphorylation (GO:0006468);; Cellular Component: integral component of membrane (GO:0016021);;	--	[T]	Signal transduction mechanisms	Carbohydrate-binding protein of the ER;; Di-glucose binding within endoplasmic reticulum;; Protein tyrosine kinase;; Protein kinase domain	Receptor-like protein kinase HERK 1 OS=Arabidopsis thaliana GN=HERK1 PE=1 SV=1	PREDICTED: receptor-like protein kinase HERK 1 [Solanum tuberosum]	gi|565401689|ref|XP_006366328.1|	--	PF12819.5;PF11721.6;PF07714.15;PF00069.23
TRINITY_DN84024_c3_g4	444.12	0.191148	0.529216	normal	0.0642671	-1.05742	normal	9.4521e-06	-1.37947	down	--	--	--	--	--	--	--	--	--	--	--	--
TRINITY_DN84036_c12_g1	567.12	--	--	--	0.188961	-1.40284	normal	2.3691e-08	-7.35314	down	[E]	Amino acid transport and metabolism	Molecular Function: serine-type carboxypeptidase activity (GO:0004185);; Cellular Component: vacuole (GO:0005773);; Biological Process: proteolysis involved in cellular protein catabolic process (GO:0051603);;	K16298|2.29408e-60|rcu:RCOM_0473920|Serine carboxypeptidase, putative (EC:3.4.16.5); K16298 serine carboxypeptidase-like clade IV [EC:3.4.16.-] (A)	[OE]	--	Serine carboxypeptidase	Serine carboxypeptidase 3 OS=Hordeum vulgare GN=CBP3 PE=1 SV=2	PREDICTED: serine carboxypeptidase-like [Nicotiana sylvestris]	gi|698523550|ref|XP_009758588.1|	--	PF00450.20
TRINITY_DN84039_c3_g5	354.13	--	--	--	3.80634e-34	-8.12228	down	1.0449e-40	-7.40398	down	--	--	--	--	--	--	--	--	PREDICTED: uncharacterized protein LOC107028017 isoform X1 [Solanum pennellii]	gi|969999774|ref|XP_015084555.1|	--	--
TRINITY_DN84054_c4_g2	2326.07	0.651742	-0.0135481	normal	1.277e-37	-1.26403	down	0	-1.01332	down	[C]	Energy production and conversion	Cellular Component: mitochondrial proton-transporting ATP synthase complex, catalytic core F(1) (GO:0000275);; Molecular Function: protein binding (GO:0005515);; Molecular Function: ATP binding (GO:0005524);; Biological Process: ATP synthesis coupled proton transport (GO:0015986);; Biological Process: ATP hydrolysis coupled proton transport (GO:0015991);; Molecular Function: proton-transporting A…	K02133|0|vvi:100259544|ATP synthase subunit beta, mitochondrial-like; K02133 F-type H+-transporting ATPase subunit beta [EC:3.6.3.14] (A)	[C]	Energy production and conversion	ATP synthase alpha/beta family, nucleotide-binding domain;; ATP synthase alpha/beta family, beta-barrel domain;; ATP synthase F1 beta subunit	ATP synthase subunit beta, mitochondrial OS=Nicotiana plumbaginifolia GN=ATPB PE=1 SV=1	PREDICTED: ATP synthase subunit beta, mitochondrial-like [Solanum pennellii]	gi|970029273|ref|XP_015075959.1|	--	PF00006.23;PF02874.21;PF11421.6
TRINITY_DN84094_c4_g4	370.13	1.43482e-05	2.98153	up	0.0121694	-1.60878	normal	3.08782e-09	-3.02497	down	--	--	Molecular Function: nucleic acid binding (GO:0003676);; Molecular Function: zinc ion binding (GO:0008270);; Biological Process: DNA integration (GO:0015074);;	--	[R]	General function prediction only	Reverse transcriptase (RNA-dependent DNA polymerase)	Retrovirus-related Pol polyprotein from transposon TNT 1-94 OS=Nicotiana tabacum PE=2 SV=1	hypothetical protein VITISV_040546 [Vitis vinifera]	gi|147845900|emb|CAN82171.1|	--	PF07727.12
TRINITY_DN84154_c2_g3	2848.12	0.439151	-0.436911	normal	0.00309693	-1.39608	down	9.41373e-08	-1.48441	down	--	--	Molecular Function: nucleic acid binding (GO:0003676);; Molecular Function: zinc ion binding (GO:0008270);; Biological Process: DNA integration (GO:0015074);;	--	[R]	General function prediction only	Reverse transcriptase (RNA-dependent DNA polymerase)	Retrovirus-related Pol polyprotein from transposon TNT 1-94 OS=Nicotiana tabacum PE=2 SV=1	hypothetical protein VITISV_027864 [Vitis vinifera]	gi|147794801|emb|CAN71427.1|	--	PF07727.12
TRINITY_DN84268_c3_g2	521.12	--	--	--	0.78695	-0.190502	normal	0.00903419	-1.53463	down	--	--	--	--	--	--	--	--	PREDICTED: mast cell carboxypeptidase A isoform X1 [Solanum pennellii]	gi|970025634|ref|XP_015074128.1|	--	--
TRINITY_DN84268_c8_g9	374.13	0.422703	0.325105	normal	0.0477596	-0.804143	normal	9.12535e-05	-1.09531	down	--	--	--	--	--	--	B3 DNA binding domain	B3 domain-containing protein REM10 OS=Arabidopsis thaliana GN=REM10 PE=2 SV=1	PREDICTED: B3 domain-containing protein REM10-like [Solanum pennellii]	gi|970045263|ref|XP_015084057.1|	--	PF02362.19
TRINITY_DN84317_c2_g33	3655.83	1.5525e-94	-1.58138	down	4.46779e-23	-2.49205	down	0	-1.48678	down	--	--	Molecular Function: calcium ion binding (GO:0005509);; Molecular Function: calcium-dependent phospholipid binding (GO:0005544);; Biological Process: metabolic process (GO:0008152);; Cellular Component: integral component of membrane (GO:0016021);; Molecular Function: transferase activity, transferring glycosyl groups (GO:0016757);;	--	--	--	C2 domain;; Plant phosphoribosyltransferase C-terminal;; Integral peroxisomal membrane peroxin	Protein QUIRKY OS=Arabidopsis thaliana GN=QKY PE=2 SV=1	PREDICTED: multiple C2 and transmembrane domain-containing protein 1 [Solanum lycopersicum]	gi|460398122|ref|XP_004244612.1|	--	PF00168.28;PF08372.8;PF06398.9
TRINITY_DN84434_c4_g1	293.03	0.445549	-0.236115	normal	0.0253981	-0.686939	normal	2.52981e-07	-1.30477	down	--	--	--	--	--	--	--	--	PREDICTED: uncharacterized protein LOC104649064 isoform X1 [Solanum lycopersicum]	gi|723727509|ref|XP_010325868.1|	--	--
TRINITY_DN84435_c0_g2	2917.12	0.000927269	-2.02068	down	2.57884e-17	-3.66564	down	9.52758e-13	-1.49196	down	--	--	Molecular Function: binding (GO:0005488);; Biological Process: nucleobase-containing compound metabolic process (GO:0006139);; Biological Process: cellular macromolecule metabolic process (GO:0044260);;	--	[R]	General function prediction only	--	Putative ribonuclease H protein At1g65750 OS=Arabidopsis thaliana GN=At1g65750 PE=3 SV=1	hypothetical protein VITISV_027817 [Vitis vinifera]	gi|147805881|emb|CAN76026.1|	--	--
TRINITY_DN84437_c5_g2	789.28	0.998595	-0.00035725	normal	3.4401e-22	-2.0995	down	2.84232e-32	-1.60195	down	--	--	Biological Process: mitotic cell cycle (GO:0000278);; Molecular Function: zinc ion binding (GO:0008270);; Biological Process: embryo development ending in seed dormancy (GO:0009793);; Biological Process: meristem structural organization (GO:0009933);; Biological Process: gene expression (GO:0010467);; Biological Process: RNA metabolic process (GO:0016070);; Biological Process: protein ubiquitinat…	--	--	--	--	E3 ubiquitin-protein ligase BRE1-like 1 OS=Arabidopsis thaliana GN=HUB1 PE=1 SV=1	PREDICTED: E3 ubiquitin-protein ligase BRE1-like 1 [Solanum tuberosum]	gi|565402948|ref|XP_006366930.1|	--	--
TRINITY_DN84441_c11_g1	428.96	0.493525	-0.340054	normal	0.000124306	-1.87136	down	2.56829e-08	-2.16471	down	--	--	Cellular Component: integral component of membrane (GO:0016021);;	--	--	--	--	--	PREDICTED: protein QUIRKY-like [Solanum pennellii]	gi|970057979|ref|XP_015055668.1|	--	--
TRINITY_DN84455_c8_g14	37.93	--	--	--	2.11666e-06	-2.58058	down	3.35082e-15	-3.76461	down	--	--	--	--	--	--	--	--	PREDICTED: probable LRR receptor-like serine/threonine-protein kinase At1g74360 [Solanum tuberosum]	gi|565380718|ref|XP_006356742.1|	--	--
TRINITY_DN84455_c8_g2	427.12	0.0116229	-1.40561	normal	0.0204907	-1.34267	normal	3.03823e-06	-2.34477	down	--	--	--	--	--	--	--	--	--	--	--	--
TRINITY_DN84455_c8_g20	47.76	1.84689e-13	-1.07866	down	2.03571e-31	-2.33265	down	2.61811e-93	-3.00897	down	--	--	--	--	--	--	--	--	PREDICTED: probable LRR receptor-like serine/threonine-protein kinase At1g74360 [Solanum tuberosum]	gi|565380718|ref|XP_006356742.1|	--	--
TRINITY_DN84455_c8_g3	87.18	5.15071e-07	-1.27393	down	1.03212e-07	-1.56221	down	2.4906e-09	-1.49854	down	--	--	--	--	--	--	--	--	--	--	--	--
TRINITY_DN84455_c8_g38	64.45	0.152732	-0.448316	normal	0.00154482	-1.06867	down	1.65593e-10	-1.68664	down	--	--	--	--	--	--	--	--	--	--	--	--
TRINITY_DN84457_c4_g3	1235.68	0.00322911	0.499081	normal	1.17901e-19	-1.34833	down	2.95834e-296	-2.31751	down	[R]	General function prediction only	Biological Process: metabolic process (GO:0008152);; Molecular Function: hydrolase activity (GO:0016787);;	--	[I]	Lipid transport and metabolism	Alpha/beta hydrolase family;; alpha/beta hydrolase fold;; Serine aminopeptidase, S33	Bifunctional epoxide hydrolase 2 OS=Rattus norvegicus GN=Ephx2 PE=1 SV=1	PREDICTED: bifunctional epoxide hydrolase 2-like [Solanum tuberosum]	gi|971554708|ref|XP_015165243.1|	--	PF12697.5;PF00561.18;PF12146.6
TRINITY_DN84498_c4_g13	204.19	--	--	--	0.290872	-0.732158	normal	0.000863406	-1.72598	down	--	--	Cellular Component: integral component of membrane (GO:0016021);;	--	[R]	General function prediction only	--	--	Hcr9-OR2C [Solanum pimpinellifolium]	gi|54397639|gb|AAV33691.1|	--	--
TRINITY_DN84515_c13_g1	1788.27	0.356348	-0.286575	normal	0.288364	-0.339106	normal	9.22908e-09	-1.1778	down	[R]	General function prediction only	Molecular Function: fatty-acyl-CoA binding (GO:0000062);; Molecular Function: actin binding (GO:0003779);; Cellular Component: integral component of membrane (GO:0016021);;	--	[I]	Lipid transport and metabolism	Acyl CoA binding protein;; Ankyrin repeats (many copies);; Ankyrin repeat;; Ankyrin repeats (many copies);; Ankyrin repeats (3 copies);; Ankyrin repeat	Acyl-CoA-binding domain-containing protein 1 OS=Arabidopsis thaliana GN=ACBP1 PE=1 SV=2	PREDICTED: acyl-CoA-binding domain-containing protein 1-like [Solanum lycopersicum]	gi|460378453|ref|XP_004234986.1|	--	PF00887.17;PF13857.4;PF00023.28;PF13637.4;PF12796.5;PF13606.4
TRINITY_DN84520_c2_g23	711.36	0.710015	0.118904	normal	0.000265545	-1.01754	down	5.96386e-08	-1.16475	down	--	--	--	--	--	--	--	--	--	--	--	--
TRINITY_DN84523_c2_g1	1479.12	0.00248752	-1.11041	down	0.045293	-1.25289	normal	8.01878e-42	-4.2243	down	[M]	Cell wall/membrane/envelope biogenesis	Molecular Function: polygalacturonase activity (GO:0004650);; Cellular Component: cell wall (GO:0005618);; Biological Process: carbohydrate metabolic process (GO:0005975);; Biological Process: fruit ripening (GO:0009835);; Cellular Component: membrane (GO:0016020);; Cellular Component: apoplast (GO:0048046);; Biological Process: cell wall organization (GO:0071555);;	--	--	--	Glycosyl hydrolases family 28;; Pectate lyase superfamily protein	Polygalacturonase-2 OS=Solanum lycopersicum GN=PG2 PE=1 SV=1	PREDICTED: polygalacturonase-2 [Solanum tuberosum]	gi|565369393|ref|XP_006351320.1|	--	PF00295.15;PF12708.5
TRINITY_DN84539_c1_g4	659.77	--	--	--	0.000324994	-2.058	down	6.21612e-12	-3.15334	down	--	--	Molecular Function: nucleic acid binding (GO:0003676);; Molecular Function: zinc ion binding (GO:0008270);; Biological Process: DNA integration (GO:0015074);;	--	[R]	General function prediction only	--	Retrovirus-related Pol polyprotein from transposon TNT 1-94 OS=Nicotiana tabacum PE=2 SV=1	Polyprotein, putative [Solanum demissum]	gi|113205352|gb|AAT38797.2|	--	--
TRINITY_DN84549_c5_g2	950.12	0.0476671	1.12013	normal	0.0182561	-1.1782	normal	0.000154645	-1.3423	down	--	--	--	--	[M]	Cell wall/membrane/envelope biogenesis	--	Pectin acetylesterase 7 OS=Arabidopsis thaliana GN=PAE7 PE=2 SV=1	PREDICTED: uncharacterized protein LOC101251798 [Solanum lycopersicum]	gi|460397777|ref|XP_004244443.1|	--	--
TRINITY_DN84564_c10_g1	643.12	2.3603e-09	-0.70686	normal	1.41418e-12	-1.4567	down	4.40653e-28	-1.28725	down	--	--	Molecular Function: structural molecule activity (GO:0005198);; Cellular Component: nucleus (GO:0005634);; Cellular Component: cytosol (GO:0005829);; Biological Process: ubiquitin-dependent protein catabolic process (GO:0006511);; Cellular Component: proteasome regulatory particle, lid subcomplex (GO:0008541);; Biological Process: proteasome assembly (GO:0043248);;	--	[O]	Posttranslational modification, protein turnover, chaperones	PCI domain	26S proteasome non-ATPase regulatory subunit 13 homolog B OS=Arabidopsis thaliana GN=RPN9B PE=1 SV=1	PREDICTED: 26S proteasome non-ATPase regulatory subunit 13 homolog B [Solanum tuberosum]	gi|565405269|ref|XP_006368029.1|	--	PF01399.25
TRINITY_DN84612_c2_g6	1762.12	0.00736934	0.971057	normal	0.00673567	-1.02255	down	1.44424e-07	-1.42463	down	--	--	--	--	--	--	--	--	PREDICTED: uncharacterized protein LOC104086667 [Nicotiana tomentosiformis]	gi|697161004|ref|XP_009589281.1|	--	--
TRINITY_DN84636_c3_g1	173.27	0.916065	0.0433249	normal	0.0536472	-0.639745	normal	8.20541e-08	-1.32664	down	--	--	--	--	--	--	--	--	--	--	--	--
TRINITY_DN84714_c7_g27	36.51	0.185087	-0.915525	normal	0.180841	-0.934014	normal	8.34446e-05	-2.38341	down	--	--	--	--	[O]	Posttranslational modification, protein turnover, chaperones	--	--	--	--	--	--
TRINITY_DN84723_c24_g14	4914.12	2.54768e-05	-0.245321	normal	3.21079e-06	-0.794349	normal	2.65378e-94	-1.18769	down	--	--	Molecular Function: protein tyrosine phosphatase activity (GO:0004725);; Cellular Component: nucleus (GO:0005634);; Cellular Component: cytosol (GO:0005829);; Biological Process: peptidyl-tyrosine dephosphorylation (GO:0035335);;	--	--	--	Inositol hexakisphosphate	Paladin OS=Homo sapiens GN=PALD1 PE=1 SV=3	PREDICTED: paladin [Solanum lycopersicum]	gi|460366568|ref|XP_004229153.1|	--	PF14566.4
TRINITY_DN84756_c1_g4	2343.12	0.0637905	-0.496833	normal	9.35044e-20	-2.02164	down	7.61488e-34	-1.48811	down	[L]	Replication, recombination and repair	Molecular Function: nucleic acid binding (GO:0003676);; Cellular Component: nucleus (GO:0005634);; Molecular Function: zinc ion binding (GO:0008270);; Biological Process: DNA integration (GO:0015074);;	--	[R]	General function prediction only	Reverse transcriptase (RNA-dependent DNA polymerase);; Retrotransposon gag protein;; gag-polyprotein putative aspartyl protease;; Aspartyl protease;; Aspartyl protease	Retrovirus-related Pol polyprotein from transposon 297 OS=Drosophila melanogaster GN=pol PE=3 SV=1	polyprotein [Solanum lycopersicum]	gi|4235644|gb|AAD13304.1|	--	PF00078.25;PF03732.15;PF13975.4;PF13650.4;PF09668.8
TRINITY_DN84769_c7_g3	917.12	0.983097	0.0148329	normal	0.0138141	-1.61261	normal	2.38394e-05	-1.80179	down	--	--	Molecular Function: ATP binding (GO:0005524);; Cellular Component: plasma membrane (GO:0005886);; Biological Process: metabolic process (GO:0008152);; Cellular Component: integral component of membrane (GO:0016021);; Molecular Function: ATPase activity, coupled to transmembrane movement of substances (GO:0042626);; Biological Process: transmembrane transport (GO:0055085);;	--	[Q]	Secondary metabolites biosynthesis, transport and catabolism	ABC-transporter extracellular N-terminal	ABC transporter G family member 34 OS=Arabidopsis thaliana GN=ABCG34 PE=2 SV=1	PREDICTED: pleiotropic drug resistance protein 2 isoform X1 [Solanum tuberosum]	gi|971575694|ref|XP_015170778.1|	--	PF14510.4
TRINITY_DN8478_c0_g2	1605.12	0.872456	-0.0291439	normal	0.0324186	-0.523118	normal	3.24971e-19	-1.10275	down	[UR]	--	Cellular Component: nucleus (GO:0005634);; Cellular Component: cytosol (GO:0005829);; Biological Process: endocytosis (GO:0006897);; Biological Process: vesicle organization (GO:0016050);; Cellular Component: extrinsic component of membrane (GO:0019898);; Cellular Component: retromer complex (GO:0030904);; Cellular Component: multivesicular body membrane (GO:0032585);; Molecular Function: phospha…	--	[U]	Intracellular trafficking, secretion, and vesicular transport	PX domain	Sorting nexin 2B OS=Arabidopsis thaliana GN=SNX2B PE=1 SV=1	PREDICTED: sorting nexin 2B-like [Nicotiana tomentosiformis]	gi|697141580|ref|XP_009624906.1|	--	PF00787.22
TRINITY_DN84817_c14_g38	130.29	--	--	--	2.20494e-13	-3.56274	down	4.15613e-26	-3.70024	down	--	--	--	--	--	--	--	--	--	--	--	--
TRINITY_DN84907_c1_g1	946.12	0.00123963	0.132119	normal	1.3154e-08	-0.782598	normal	3.11387e-197	-1.06002	down	--	--	Cellular Component: mitochondrial inner membrane (GO:0005743);; Molecular Function: NADH dehydrogenase (ubiquinone) activity (GO:0008137);; Biological Process: respiratory electron transport chain (GO:0022904);;	K03949|5.8594e-92|rcu:RCOM_1581930|NADH dehydrogenase, putative (EC:1.6.5.3); K03949 NADH dehydrogenase (ubiquinone) 1 alpha subcomplex subunit 5 (A)	[C]	Energy production and conversion	ETC complex I subunit conserved region	Probable NADH dehydrogenase [ubiquinone] 1 alpha subcomplex subunit 5, mitochondrial OS=Arabidopsis thaliana GN=At5g52840 PE=1 SV=1	PREDICTED: probable NADH dehydrogenase [ubiquinone] 1 alpha subcomplex subunit 5, mitochondrial [Solanum pennellii]	gi|970019528|ref|XP_015070970.1|	--	PF04716.12
TRINITY_DN84941_c0_g6	2116.12	2.37429e-30	-5.83345	down	4.49736e-80	-8.33984	down	5.50607e-133	-8.40523	down	--	--	Biological Process: glycolipid metabolic process (GO:0006664);; Cellular Component: endomembrane system (GO:0012505);; Cellular Component: integral component of membrane (GO:0016021);; Molecular Function: glucosyltransferase activity (GO:0046527);;	--	[R]	General function prediction only	Glycosyl transferase family 90	O-glucosyltransferase rumi OS=Drosophila melanogaster GN=rumi PE=1 SV=1	PREDICTED: O-glucosyltransferase rumi [Solanum tuberosum]	gi|565368577|ref|XP_006350920.1|	--	PF05686.10
TRINITY_DN84956_c0_g1	2308.12	0	-1.66576	down	1.25117e-24	-2.41001	down	0	-2.49821	down	--	--	--	K14487|0|rcu:RCOM_0032550|Indole-3-acetic acid-amido synthetase GH3.6, putative; K14487 auxin responsive GH3 gene family (A)	--	--	GH3 auxin-responsive promoter	Indole-3-acetic acid-amido synthetase GH3.6 OS=Arabidopsis thaliana GN=GH3.6 PE=1 SV=1	PREDICTED: indole-3-acetic acid-amido synthetase GH3.6-like [Solanum tuberosum]	gi|565388708|ref|XP_006360114.1|	--	PF03321.11
TRINITY_DN84961_c0_g1	2894.12	0.0149067	-0.117519	normal	3.70649e-09	-0.615272	normal	1.00799e-123	-1.0019	down	--	--	Cellular Component: GARP complex (GO:0000938);; Cellular Component: endoplasmic reticulum (GO:0005783);; Biological Process: retrograde transport, endosome to Golgi (GO:0042147);; Biological Process: Golgi vesicle transport (GO:0048193);;	--	[U]	Intracellular trafficking, secretion, and vesicular transport	Vps53-like, N-terminal	Vacuolar protein sorting-associated protein 53 A OS=Arabidopsis thaliana GN=VPS53 PE=1 SV=1	PREDICTED: vacuolar protein sorting-associated protein 53 A [Solanum tuberosum]	gi|565347070|ref|XP_006340557.1|	--	PF04100.10
TRINITY_DN85029_c0_g1	2838.12	4.08045e-30	-2.20352	down	2.21131e-78	-7.65849	down	2.62768e-170	-7.0859	down	[R]	General function prediction only	Molecular Function: nucleotide binding (GO:0000166);; Molecular Function: RNA binding (GO:0003723);; Cellular Component: cytoplasm (GO:0005737);;	K13126|0|vvi:100263065|polyadenylate-binding protein 3; K13126 polyadenylate-binding protein (A)	[AJ]	--	RNA recognition motif. (a.k.a. RRM, RBD, or RNP domain);; Poly-adenylate binding protein, unique domain;; Occluded RNA-recognition motif;; RNA recognition motif. (a.k.a. RRM, RBD, or RNP domain);; RNA binding motif;; Limkain b1	Polyadenylate-binding protein 5 OS=Arabidopsis thaliana GN=PAB5 PE=1 SV=3	PREDICTED: polyadenylate-binding protein 3 isoform X2 [Solanum lycopersicum]	gi|460415851|ref|XP_004253267.1|	--	PF00076.20;PF00658.16;PF16842.3;PF13893.4;PF08777.9;PF11608.6
TRINITY_DN85046_c1_g1	2468.12	3.87763e-08	0.247427	normal	1.34931e-06	-0.751936	normal	0	-1.46053	down	[E]	Amino acid transport and metabolism	Molecular Function: transporter activity (GO:0005215);; Biological Process: oligopeptide transport (GO:0006857);; Biological Process: purine nucleobase transport (GO:0006863);; Cellular Component: integral component of membrane (GO:0016021);;	--	[E]	Amino acid transport and metabolism	POT family	Protein NRT1/ PTR FAMILY 2.13 OS=Arabidopsis thaliana GN=NPF2.13 PE=1 SV=1	PREDICTED: protein NRT1/ PTR FAMILY 2.13 [Solanum tuberosum]	gi|565381805|ref|XP_006357252.1|	--	PF00854.19
TRINITY_DN85149_c0_g1	475.12	5.57939e-10	-0.361056	normal	7.28182e-21	-1.26581	down	6.79706e-97	-1.13639	down	--	--	Biological Process: metabolic process (GO:0008152);; Cellular Component: integral component of membrane (GO:0016021);; Cellular Component: cytoplasmic membrane-bounded vesicle (GO:0016023);; Molecular Function: transferase activity (GO:0016740);;	--	--	--	--	Dolichyl-diphosphooligosaccharide--protein glycosyltransferase subunit 4A OS=Oryza sativa subsp. japonica GN=OST4A PE=3 SV=1	unnamed protein product [Vitis vinifera]	gi|297740396|emb|CBI30578.3|	--	--
TRINITY_DN85257_c0_g1	662.12	8.75449e-11	-2.40383	down	8.32769e-18	-4.15874	down	8.72647e-16	-6.16571	down	--	--	Biological Process: metabolic process (GO:0008152);; Cellular Component: integral component of membrane (GO:0016021);; Molecular Function: transferase activity, transferring glycosyl groups (GO:0016757);;	--	--	--	GDP-fucose protein O-fucosyltransferase	Uncharacterized protein At1g04910 OS=Arabidopsis thaliana GN=At1g04910 PE=2 SV=1	PREDICTED: uncharacterized protein At1g04910 [Solanum pennellii]	gi|970000689|ref|XP_015054757.1|	--	PF10250.7
TRINITY_DN85275_c0_g1	2556.12	0.31422	-0.0820449	normal	2.78354e-10	-0.830118	normal	1.56635e-105	-1.23015	down	--	--	Molecular Function: S-adenosylmethionine-dependent methyltransferase activity (GO:0008757);; Cellular Component: integral component of membrane (GO:0016021);; Biological Process: methylation (GO:0032259);;	--	--	--	Putative S-adenosyl-L-methionine-dependent methyltransferase;; Methyltransferase domain;; Methyltransferase domain;; Methyltransferase domain;; Methyltransferase domain	Probable methyltransferase PMT6 OS=Arabidopsis thaliana GN=At3g10200 PE=2 SV=1	PREDICTED: probable methyltransferase PMT6 [Solanum lycopersicum]	gi|460407548|ref|XP_004249214.1|	--	PF03141.14;PF08241.10;PF13649.4;PF13489.4;PF13847.4
TRINITY_DN85836_c0_g1	496.12	--	--	--	0.0039202	-1.28094	down	1.26859e-16	-2.41963	down	--	--	--	--	--	--	--	--	--	--	--	--
TRINITY_DN85934_c0_g1	600.12	0.130793	-0.278588	normal	9.93412e-15	-1.65485	down	5.01861e-39	-1.76072	down	--	--	Cellular Component: endoplasmic reticulum membrane (GO:0005789);; Cellular Component: integral component of membrane (GO:0016021);;	--	--	--	--	--	PREDICTED: reticulon-like protein B21 isoform X2 [Solanum tuberosum]	gi|971543924|ref|XP_015162535.1|	--	--
TRINITY_DN85966_c0_g1	286.14	0.0208169	0.418831	normal	2.36584e-24	-2.33611	down	9.42625e-43	-2.57194	down	[J]	Translation, ribosomal structure and biogenesis	Molecular Function: translation elongation factor activity (GO:0003746);; Molecular Function: GTPase activity (GO:0003924);; Molecular Function: GTP binding (GO:0005525);; Cellular Component: intracellular (GO:0005622);; Biological Process: translational elongation (GO:0006414);; Molecular Function: nucleotidyltransferase activity (GO:0016779);;	K02358|3.04656e-102|rcu:RCOM_0648170|elongation factor tu, putative (EC:2.7.7.4); K02358 elongation factor Tu (A)	[J]	Translation, ribosomal structure and biogenesis	Elongation factor Tu GTP binding domain;; Elongation factor Tu domain 2	Elongation factor Tu, mitochondrial OS=Arabidopsis thaliana GN=TUFA PE=1 SV=1	PREDICTED: elongation factor Tu, mitochondrial [Solanum lycopersicum]	gi|460389792|ref|XP_004240532.1|	--	PF00009.25;PF03144.23
TRINITY_DN86141_c0_g1	1217.12	0.797758	-0.0861128	normal	2.9525e-05	-1.02542	down	4.42484e-18	-1.42174	down	--	--	Cellular Component: Golgi apparatus (GO:0005794);; Molecular Function: O-acetyltransferase activity (GO:0016413);; Biological Process: cell wall organization or biogenesis (GO:0071554);;	--	--	--	GDSL/SGNH-like Acyl-Esterase family found in Pmr5 and Cas1p;; PMR5 N terminal Domain	Protein trichome birefringence-like 42 OS=Arabidopsis thaliana GN=TBL42 PE=3 SV=1	PREDICTED: protein trichome birefringence-like 42 [Solanum tuberosum]	gi|565387374|ref|XP_006359475.1|	--	PF13839.4;PF14416.4
TRINITY_DN8678_c0_g1	237.15	0.00838702	-0.301606	normal	2.16289e-21	-1.56926	down	7.43682e-48	-1.33764	down	--	--	Cellular Component: integral component of membrane (GO:0016021);;	--	[R]	General function prediction only	Hypoxia induced protein conserved region	RING-H2 finger protein ATL48 OS=Arabidopsis thaliana GN=ATL48 PE=1 SV=2	PREDICTED: RING-H2 finger protein ATL48-like [Solanum lycopersicum]	gi|460411651|ref|XP_004251219.1|	--	PF04588.11
TRINITY_DN88007_c0_g1	1019.12	0.574086	-0.273837	normal	1.40685e-05	-1.23292	down	6.87597e-13	-1.51539	down	[RTKL]	--	Biological Process: activation of MAPKK activity (GO:0000186);; Molecular Function: MAP kinase kinase kinase activity (GO:0004709);; Molecular Function: ATP binding (GO:0005524);; Cellular Component: intracellular (GO:0005622);; Cellular Component: integral component of membrane (GO:0016021);; Molecular Function: polysaccharide binding (GO:0030247);;	--	[T]	Signal transduction mechanisms	Protein tyrosine kinase;; Protein kinase domain	Wall-associated receptor kinase-like 20 OS=Arabidopsis thaliana GN=WAKL20 PE=2 SV=1	PREDICTED: wall-associated receptor kinase-like 20 [Solanum tuberosum]	gi|565348397|ref|XP_006341199.1|	--	PF07714.15;PF00069.23
TRINITY_DN8905_c0_g2	3085.12	0.00193964	0.198555	normal	1.19544e-18	-1.02776	down	1.31822e-148	-1.59874	down	[O]	Posttranslational modification, protein turnover, chaperones	Molecular Function: ATP binding (GO:0005524);; Cellular Component: integral component of membrane (GO:0016021);;	K09489|0|vvi:100250433|heat shock 70 kDa protein 16; K09489 heat shock 70kDa protein 4 (A)	[O]	Posttranslational modification, protein turnover, chaperones	Hsp70 protein;; MreB/Mbl protein	Heat shock 70 kDa protein 16 OS=Arabidopsis thaliana GN=HSP70-16 PE=2 SV=1	PREDICTED: heat shock 70 kDa protein 16 [Solanum tuberosum]	gi|565362748|ref|XP_006348107.1|	--	PF00012.18;PF06723.11
TRINITY_DN89121_c0_g2	535.12	--	--	--	0.345972	-1.08014	normal	4.03124e-06	-1.87255	down	--	--	--	--	--	--	--	--	PREDICTED: non-lysosomal glucosylceramidase-like [Solanum tuberosum]	gi|565365194|ref|XP_006349302.1|	--	--
TRINITY_DN90529_c0_g1	695.12	0.0214368	-0.338412	normal	5.09666e-11	-1.37103	down	3.25516e-40	-1.41191	down	--	--	Molecular Function: dolichyl-phosphate beta-D-mannosyltransferase activity (GO:0004582);; Cellular Component: endoplasmic reticulum membrane (GO:0005789);; Biological Process: GPI anchor biosynthetic process (GO:0006506);; Biological Process: photorespiration (GO:0009853);; Cellular Component: integral component of membrane (GO:0016021);; Cellular Component: dolichol-phosphate-mannose synthase co…	--	--	--	Dolichol-phosphate mannosyltransferase subunit 3 (DPM3)	Dolichol-phosphate mannosyltransferase subunit 3 OS=Mus musculus GN=Dpm3 PE=1 SV=1	PREDICTED: dolichol-phosphate mannosyltransferase subunit 3 [Solanum lycopersicum]	gi|460365738|ref|XP_004228754.1|	--	PF08285.9
TRINITY_DN9591_c1_g1	1045.12	0.889458	0.00961195	normal	1.00406e-13	-1.05254	down	1.85618e-152	-1.06028	down	--	--	Cellular Component: mitochondrial inner membrane (GO:0005743);; Molecular Function: ubiquinol-cytochrome-c reductase activity (GO:0008121);; Biological Process: electron transport chain (GO:0022900);; Cellular Component: respiratory chain (GO:0070469);; Biological Process: hydrogen ion transmembrane transport (GO:1902600);;	--	--	--	Cytochrome b-c1 complex subunit 8;; UcrQ family	Cytochrome b-c1 complex subunit 8 OS=Solanum tuberosum PE=1 SV=2	ubiquinol-cytochrome C reductase complex ubiquinone-binding family protein [Populus trichocarpa]	gi|224145402|ref|XP_002325629.1|	--	PF10890.6;PF02939.14
TRINITY_DN9710_c0_g1	334.13	--	--	--	1.31789e-13	-6.06539	down	2.23472e-10	-8.04288	down	--	--	Biological Process: cellular process (GO:0009987);; Molecular Function: oxidoreductase activity (GO:0016491);; Biological Process: response to stimulus (GO:0050896);;	K00430|2.53338e-38|rcu:RCOM_0138860|Peroxidase 43 precursor, putative (EC:1.11.1.7); K00430 peroxidase [EC:1.11.1.7] (A)	--	--	--	Peroxidase 43 OS=Arabidopsis thaliana GN=PER43 PE=3 SV=2	PREDICTED: peroxidase 43 [Solanum tuberosum]	gi|565379878|ref|XP_006356344.1|	--	--
TRINITY_DN101481_c0_g1	214.18	--	--	--	0.000702739	-2.53331	down	--	--	--	--	--	--	--	--	--	--	--	--	--	--	--
TRINITY_DN11265_c0_g1	474.12	0.696904	-0.0390509	normal	8.55499e-39	-1.59225	down	1.27803e-51	-0.976215	normal	--	--	Cellular Component: mitochondrial proton-transporting ATP synthase complex, coupling factor F(o) (GO:0000276);; Molecular Function: hydrogen ion transmembrane transporter activity (GO:0015078);; Biological Process: ATP synthesis coupled proton transport (GO:0015986);; Cellular Component: integral component of membrane (GO:0016021);;	--	--	--	ATP synthase E chain	--	PREDICTED: uncharacterized protein LOC104219349 [Nicotiana sylvestris]	gi|698548359|ref|XP_009768325.1|	--	PF05680.10
TRINITY_DN11364_c0_g3	106.24	--	--	--	0.00284554	-2.46098	down	--	--	--	--	--	Molecular Function: aldehyde oxidase activity (GO:0004031);; Molecular Function: xanthine dehydrogenase activity (GO:0004854);; Molecular Function: iron ion binding (GO:0005506);; Cellular Component: cytosol (GO:0005829);; Molecular Function: electron carrier activity (GO:0009055);; Biological Process: xanthine catabolic process (GO:0009115);; Biological Process: auxin biosynthetic process (GO:00…	K09842|6.85835e-35|rcu:RCOM_0952150|aldehyde oxidase, putative (EC:1.2.3.1); K09842 abscisic-aldehyde oxidase [EC:1.2.3.14] (A)	[F]	Nucleotide transport and metabolism	FAD binding domain in molybdopterin dehydrogenase	Indole-3-acetaldehyde oxidase OS=Arabidopsis thaliana GN=AAO1 PE=1 SV=2	PREDICTED: indole-3-acetaldehyde oxidase-like [Solanum tuberosum]	gi|971538192|ref|XP_015158355.1|	--	PF00941.19
TRINITY_DN118171_c0_g1	891.12	2.82934e-13	-0.262827	normal	3.79024e-30	-1.14366	down	9.04942e-147	-0.831697	normal	--	--	Cellular Component: mitochondrial proton-transporting ATP synthase complex, catalytic core F(1) (GO:0000275);; Biological Process: ATP synthesis coupled proton transport (GO:0015986);; Molecular Function: proton-transporting ATP synthase activity, rotational mechanism (GO:0046933);; Molecular Function: proton-transporting ATPase activity, rotational mechanism (GO:0046961);;	K02135|2.4294e-38|rcu:RCOM_1460050|ATP synthase epsilon chain, mitochondrial, putative (EC:3.6.3.14); K02135 F-type H+-transporting ATPase subunit epsilon (A)	[C]	Energy production and conversion	Mitochondrial ATP synthase epsilon chain	ATP synthase subunit epsilon, mitochondrial OS=Ipomoea batatas PE=1 SV=2	PREDICTED: ATP synthase subunit epsilon, mitochondrial-like [Nicotiana tomentosiformis]	gi|697109227|ref|XP_009608469.1|	--	PF04627.11
TRINITY_DN152573_c0_g1	270.14	--	--	--	3.03832e-05	-2.09051	down	0.0335802	-0.809946	normal	[C]	Energy production and conversion	Biological Process: tricarboxylic acid cycle (GO:0006099);; Molecular Function: transferase activity, transferring acyl groups, acyl groups converted into alkyl on transfer (GO:0046912);;	K01647|4.06234e-35|vvi:100255795|citrate synthase-like; K01647 citrate synthase [EC:2.3.3.1] (A)	[C]	Energy production and conversion	--	Citrate synthase 3, peroxisomal OS=Arabidopsis thaliana GN=CSY3 PE=2 SV=1	PREDICTED: citrate synthase 3, peroxisomal-like [Solanum tuberosum]	gi|565364442|ref|XP_006348933.1|	--	--
TRINITY_DN153721_c0_g1	630.12	--	--	--	7.10454e-07	-4.04248	down	--	--	--	--	--	--	--	--	--	--	--	--	--	--	--
TRINITY_DN164132_c0_g1	139.52	--	--	--	2.36522e-09	-4.38998	down	--	--	--	[O]	Posttranslational modification, protein turnover, chaperones	Molecular Function: ATP binding (GO:0005524);; Cellular Component: cell wall (GO:0005618);; Cellular Component: mitochondrion (GO:0005739);; Cellular Component: vacuolar membrane (GO:0005774);; Biological Process: gluconeogenesis (GO:0006094);; Biological Process: glycolytic process (GO:0006096);; Biological Process: protein folding (GO:0006457);; Molecular Function: zinc ion binding (GO:0008270)…	K04043|9.98875e-85|vvi:100248447|heat shock 70 kDa protein, mitochondrial-like; K04043 molecular chaperone DnaK (A)	[O]	Posttranslational modification, protein turnover, chaperones	Hsp70 protein;; MreB/Mbl protein	Heat shock 70 kDa protein, mitochondrial OS=Solanum tuberosum GN=HSP68 PE=2 SV=1	HSP68=68 kda heat-stress DnaK homolog [Lycopersicon peruvianum=tomatoes, Peptide Mitochondrial Partial, 580 aa]	gi|300265|gb|AAB26551.1|	--	PF00012.18;PF06723.11
TRINITY_DN168905_c1_g1	12.36	0.962413	-0.0223349	normal	0.0045023	-1.32678	down	0.00276253	-0.977039	normal	[Z]	Cytoskeleton	Molecular Function: GTPase activity (GO:0003924);; Molecular Function: structural constituent of cytoskeleton (GO:0005200);; Molecular Function: GTP binding (GO:0005525);; Cellular Component: cytoplasm (GO:0005737);; Cellular Component: microtubule (GO:0005874);; Biological Process: microtubule-based process (GO:0007017);; Biological Process: metabolic process (GO:0008152);;	K07374|2.02356e-46|ppp:PHYPADRAFT_29741|hypothetical protein; K07374 tubulin alpha (A)	[Z]	Cytoskeleton	Tubulin/FtsZ family, GTPase domain	Tubulin alpha-4 chain OS=Gossypium hirsutum PE=2 SV=1	PREDICTED: tubulin alpha-6 chain-like isoform X2 [Brassica rapa]	gi|685384999|ref|XP_009124557.1|	--	PF00091.23
TRINITY_DN171766_c0_g1	129.66	--	--	--	1.4723e-05	-3.35782	down	--	--	--	[O]	Posttranslational modification, protein turnover, chaperones	Molecular Function: ATP binding (GO:0005524);; Cellular Component: cell wall (GO:0005618);; Cellular Component: cytosol (GO:0005829);; Biological Process: gluconeogenesis (GO:0006094);; Biological Process: rRNA processing (GO:0006364);; Biological Process: protein folding (GO:0006457);; Biological Process: cytoskeleton organization (GO:0007010);; Biological Process: plant-type cell wall organizat…	K09494|3.60933e-82|vvi:100257518|T-complex protein 1 subunit beta; K09494 T-complex protein 1 subunit beta (A)	[O]	Posttranslational modification, protein turnover, chaperones	TCP-1/cpn60 chaperonin family	T-complex protein 1 subunit beta OS=Arabidopsis thaliana GN=CCT2 PE=1 SV=1	PREDICTED: T-complex protein 1 subunit beta [Nicotiana tomentosiformis]	gi|697127258|ref|XP_009617669.1|	--	PF00118.22
TRINITY_DN37154_c0_g1	1675.12	0.384515	1.06501	normal	8.9114e-06	-1.8912	down	0.165509	-1.84982	normal	--	--	--	--	[BK]	--	GYF domain	Histone-lysine N-methyltransferase ATXR7 OS=Arabidopsis thaliana GN=ATXR7 PE=2 SV=1	PREDICTED: histone-lysine N-methyltransferase ATXR7-like isoform X6 [Solanum tuberosum]	gi|971552375|ref|XP_015164707.1|	--	PF02213.14
TRINITY_DN47929_c0_g3	379.13	--	--	--	9.73011e-08	-4.81375	down	--	--	--	--	--	--	--	--	--	--	--	--	--	--	--
TRINITY_DN50892_c0_g1	179.86	--	--	--	1.34017e-10	-5.49231	down	--	--	--	--	--	--	--	--	--	--	--	--	--	--	--
TRINITY_DN53689_c0_g2	687.12	0.0517258	-0.395521	normal	1.78545e-10	-1.61713	down	5.69589e-05	-0.701669	normal	--	--	Cellular Component: mitochondrial respiratory chain complex I (GO:0005747);; Cellular Component: integral component of membrane (GO:0016021);;	--	--	--	--	NADH dehydrogenase [ubiquinone] 1 beta subcomplex subunit 2 OS=Arabidopsis thaliana GN=At1g76200 PE=3 SV=1	PREDICTED: NADH dehydrogenase [ubiquinone] 1 beta subcomplex subunit 2 [Solanum lycopersicum]	gi|460385445|ref|XP_004238414.1|	--	--
TRINITY_DN59256_c0_g1	43.11	--	--	--	2.28812e-06	-4.41524	down	--	--	--	--	--	--	--	--	--	--	--	--	--	--	--
TRINITY_DN62432_c0_g8	585.12	--	--	--	0.000557765	-3.01952	down	0.0617898	-3.08827	normal	--	--	Molecular Function: protein histidine kinase activity (GO:0004673);; Cellular Component: integral component of membrane (GO:0016021);; Biological Process: peptidyl-histidine phosphorylation (GO:0018106);;	--	--	--	X8 domain	PLASMODESMATA CALLOSE-BINDING PROTEIN 3 OS=Arabidopsis thaliana GN=PDCB3 PE=1 SV=1	beta-1,3-glucanase 24 [Solanum tuberosum]	gi|407948004|gb|AFU52657.1|	--	PF07983.11
TRINITY_DN637_c0_g1	868.12	5.88558e-76	-0.992607	normal	4.00887e-18	-1.12836	down	5.28969e-69	-0.909389	normal	--	--	--	--	--	--	Cysteine-rich TM module stress tolerance	--	--	--	--	PF12734.5
TRINITY_DN72218_c0_g1	1919.12	1.12108e-19	-0.667063	normal	1.89342e-12	-1.22129	down	6.54754e-45	-0.999003	normal	[S]	Function unknown	Cellular Component: cytosol (GO:0005829);;	--	[S]	Function unknown	AMMECR1	Uncharacterized protein At2g38710 OS=Arabidopsis thaliana GN=At2g38710 PE=2 SV=1	PREDICTED: uncharacterized protein At2g38710 [Solanum lycopersicum]	gi|460409051|ref|XP_004249954.1|	--	PF01871.15
TRINITY_DN74725_c0_g2	487.12	--	--	--	0.000603476	-2.31818	down	--	--	--	--	--	--	--	--	--	Plant self-incompatibility protein S1	--	PREDICTED: uncharacterized protein LOC104217648 [Nicotiana sylvestris]	gi|698541925|ref|XP_009766249.1|	--	PF05938.9
TRINITY_DN75162_c1_g5	54.23	--	--	--	5.52011e-06	-4.28828	down	--	--	--	--	--	--	--	--	--	--	--	PREDICTED: uncharacterized protein LOC107028017 isoform X1 [Solanum pennellii]	gi|969999774|ref|XP_015084555.1|	--	--
TRINITY_DN75346_c1_g4	1222.12	3.66062e-06	-0.556021	normal	1.09462e-10	-1.04467	down	5.77229e-25	-0.952007	normal	--	--	Cellular Component: chloroplast envelope (GO:0009941);; Cellular Component: integral component of membrane (GO:0016021);;	--	--	--	--	--	PREDICTED: uncharacterized protein LOC102592816 [Solanum tuberosum]	gi|565373316|ref|XP_006353221.1|	--	--
TRINITY_DN76708_c0_g4	940.12	0.265358	0.569648	normal	0.00118347	-1.73055	down	0.0535039	-0.684738	normal	[K]	Transcription	--	--	[K]	Transcription	Early transcription elongation factor of RNA pol II, NGN section;; Spt5 transcription elongation factor, acidic N-terminal	Protein RNA-directed DNA methylation 3 OS=Arabidopsis thaliana GN=RDM3 PE=1 SV=1	PREDICTED: protein RNA-directed DNA methylation 3 [Solanum pennellii]	gi|970062549|ref|XP_015058173.1|	--	PF03439.11;PF11942.6
TRINITY_DN77424_c1_g2	593.12	0.351519	-0.240919	normal	1.16514e-05	-1.21102	down	4.99233e-07	-0.932501	normal	--	--	--	--	--	--	DRG Family Regulatory Proteins, Tma46	--	PREDICTED: uncharacterized protein LOC107006067 [Solanum pennellii]	gi|970066423|ref|XP_015060203.1|	--	PF16543.3
TRINITY_DN80213_c0_g1	745.12	--	--	--	0.00136371	-2.42206	down	--	--	--	--	--	--	--	--	--	--	--	--	--	--	--
TRINITY_DN80292_c2_g3	723.12	--	--	--	0.00149789	-2.33325	down	--	--	--	--	--	--	--	[R]	General function prediction only	gag-polypeptide of LTR copia-type	--	PREDICTED: uncharacterized protein LOC107057955 [Solanum tuberosum]	gi|971578049|ref|XP_015158614.1|	--	PF14223.4
TRINITY_DN80293_c0_g1	997.12	--	--	--	1.58647e-07	-3.83355	down	0.0314403	-0.998111	normal	--	--	Molecular Function: oxidoreductase activity (GO:0016491);; Biological Process: oxidation-reduction process (GO:0055114);;	K00059|7.57065e-17|ath:AT3G03980|NAD(P)-binding Rossmann-fold superfamily protein; K00059 3-oxoacyl-[acyl-carrier protein] reductase [EC:1.1.1.100] (A)	[R]	General function prediction only	--	Short-chain type dehydrogenase/reductase OS=Picea abies PE=2 SV=1	PREDICTED: short-chain type dehydrogenase/reductase-like [Solanum lycopersicum]	gi|460391916|ref|XP_004241564.1|	--	--
TRINITY_DN81123_c0_g5	290.52	--	--	--	0.000331204	-3.15866	down	--	--	--	--	--	--	--	--	--	--	--	--	--	--	--
TRINITY_DN81825_c10_g1	713.12	0.434758	-0.0416797	normal	7.03758e-20	-1.07832	down	7.22875e-146	-0.909099	normal	--	--	Cellular Component: integral component of membrane (GO:0016021);;	--	--	--	--	ATP synthase 6 kDa subunit, mitochondrial (Fragment) OS=Solanum tuberosum PE=1 SV=1	PREDICTED: uncharacterized protein LOC102581179 [Solanum tuberosum]	gi|565400035|ref|XP_006365540.1|	--	--
TRINITY_DN82649_c0_g1	383.79	--	--	--	5.23428e-05	-3.12809	down	--	--	--	--	--	Molecular Function: binding (GO:0005488);;	--	[R]	General function prediction only	--	--	PREDICTED: uncharacterized protein LOC107022192 [Solanum pennellii]	gi|970034105|ref|XP_015078360.1|	--	--
TRINITY_DN8322_c0_g2	677.12	0.924678	-0.0172883	normal	8.69957e-09	-1.26106	down	2.91373e-12	-0.779582	normal	--	--	Cellular Component: integral component of membrane (GO:0016021);;	--	--	--	--	--	hypothetical protein MIMGU_mgv1a017605mg [Erythranthe guttata]	gi|604313049|gb|EYU26440.1|	--	--
TRINITY_DN83249_c1_g4	390.12	--	--	--	3.4425e-06	-4.35393	down	--	--	--	--	--	Molecular Function: flavonol synthase activity (GO:0045431);; Molecular Function: metal ion binding (GO:0046872);; Biological Process: flavonol biosynthetic process (GO:0051555);; Biological Process: oxidation-reduction process (GO:0055114);;	--	[QR]	--	--	Flavonol synthase/flavanone 3-hydroxylase OS=Eustoma exaltatum subsp. russellianum GN=FLS PE=2 SV=1	PREDICTED: codeine O-demethylase-like [Solanum tuberosum]	gi|565365556|ref|XP_006349471.1|	--	--
TRINITY_DN83399_c6_g9	1862.12	6.89671e-08	-1.31678	down	8.23328e-60	-4.10797	down	5.76585e-20	-0.973609	normal	[L]	Replication, recombination and repair	Molecular Function: RNA-directed DNA polymerase activity (GO:0003964);; Molecular Function: aspartic-type endopeptidase activity (GO:0004190);; Cellular Component: mitochondrion (GO:0005739);; Biological Process: RNA-dependent DNA replication (GO:0006278);; Biological Process: proteolysis (GO:0006508);; Cellular Component: membrane (GO:0016020);;	--	[R]	General function prediction only	Reverse transcriptase (RNA-dependent DNA polymerase)	Putative enzymatic polyprotein OS=Cassava vein mosaic virus GN=ORF 3 PE=3 SV=1	putative polyprotein [Nicotiana tabacum]	gi|15963354|emb|CAC88781.1|	--	PF00078.25
TRINITY_DN83501_c5_g3	998.12	--	--	--	0.000651501	-2.52768	down	--	--	--	--	--	--	--	--	--	--	--	--	--	--	--
TRINITY_DN84086_c4_g3	1255	9.49954e-17	-0.194256	normal	6.67606e-31	-1.09967	down	0	-0.924208	normal	[H]	Coenzyme transport and metabolism	Molecular Function: adenosylhomocysteinase activity (GO:0004013);; Cellular Component: cytosol (GO:0005829);; Biological Process: one-carbon metabolic process (GO:0006730);; Biological Process: S-adenosylmethionine cycle (GO:0033353);;	K01251|0|rcu:RCOM_0523500|adenosylhomocysteinase, putative (EC:3.3.1.1); K01251 adenosylhomocysteinase [EC:3.3.1.1] (A)	[H]	Coenzyme transport and metabolism	S-adenosyl-L-homocysteine hydrolase;; S-adenosyl-L-homocysteine hydrolase, NAD binding domain;; D-isomer specific 2-hydroxyacid dehydrogenase, NAD binding domain	Adenosylhomocysteinase OS=Nicotiana tabacum GN=SAHH PE=2 SV=1	PREDICTED: adenosylhomocysteinase [Solanum lycopersicum]	gi|460404838|ref|XP_004247887.1|	--	PF05221.15;PF00670.19;PF02826.17
TRINITY_DN84242_c0_g2	1221.12	0.229183	-0.354829	normal	3.88583e-09	-1.70915	down	8.84717e-05	-0.784812	normal	--	--	Biological Process: generation of catalytic spliceosome for second transesterification step (GO:0000350);; Molecular Function: first spliceosomal transesterification activity (GO:0000384);; Biological Process: mRNA 3'-splice site recognition (GO:0000389);; Cellular Component: Prp19 complex (GO:0000974);; Cellular Component: catalytic step 1 spliceosome (GO:0071012);; Cellular Component: catalytic…	K12870|4.58059e-45|vvi:100250525|pre-mRNA-splicing factor ISY1 homolog-like; K12870 pre-mRNA-splicing factor ISY1 (A)	[A]	RNA processing and modification	Isy1-like splicing family	Pre-mRNA-splicing factor ISY1 homolog OS=Dictyostelium discoideum GN=isy1 PE=3 SV=1	unnamed protein product [Vitis vinifera]	gi|296088612|emb|CBI37603.3|	--	PF06246.10
TRINITY_DN84350_c7_g13	115.95	--	--	--	6.47657e-08	-4.86502	down	--	--	--	[C]	Energy production and conversion	Cellular Component: plastid (GO:0009536);; Cellular Component: thylakoid (GO:0009579);; Cellular Component: membrane (GO:0016020);; Molecular Function: oxidoreductase activity (GO:0016491);;	K05575|8.30413e-17|pop:Poptr_cp079|ndhD; NADH dehydrogenase subunit 4 (EC:1.6.5.3); K05575 NAD(P)H-quinone oxidoreductase subunit 4 [EC:1.6.5.3] (A)	[C]	Energy production and conversion	--	NAD(P)H-quinone oxidoreductase chain 4, chloroplastic OS=Nicotiana tomentosiformis GN=ndhD PE=3 SV=1	NADH dehydrogenase subunit 4 [Nicotiana glutinosa]	gi|83641947|emb|CAJ46676.1|	--	--
TRINITY_DN84446_c1_g1	318.13	--	--	--	0.000519724	-2.48912	down	--	--	--	--	--	--	--	--	--	--	--	PREDICTED: uncharacterized protein LOC107058077 [Solanum tuberosum]	gi|971538426|ref|XP_015158872.1|	--	--
TRINITY_DN86137_c0_g1	496.12	--	--	--	1.08207e-06	-4.50984	down	--	--	--	--	--	Cellular Component: mitochondrion (GO:0005739);; Cellular Component: plastid (GO:0009536);; Cellular Component: membrane (GO:0016020);; Biological Process: phospholipid scrambling (GO:0017121);; Molecular Function: phospholipid scramblase activity (GO:0017128);;	--	[M]	Cell wall/membrane/envelope biogenesis	--	--	conserved hypothetical protein [Ricinus communis]	gi|223540770|gb|EEF42330.1|	--	--
TRINITY_DN86636_c0_g1	849.12	--	--	--	1.07402e-08	-4.72388	down	--	--	--	--	--	--	--	[R]	General function prediction only	--	Retrovirus-related Pol polyprotein from transposon TNT 1-94 OS=Nicotiana tabacum PE=2 SV=1	PREDICTED: uncharacterized mitochondrial protein AtMg00810-like [Glycine max]	gi|955304512|ref|XP_014633505.1|	--	--
TRINITY_DN87210_c0_g1	730.12	2.18271e-13	-1.16676	down	1.71768e-13	-1.50326	down	1.57094e-11	-0.862437	normal	--	--	Molecular Function: heat shock protein binding (GO:0031072);; Molecular Function: unfolded protein binding (GO:0051082);;	--	--	--	--	--	PREDICTED: uncharacterized protein LOC102599970 [Solanum tuberosum]	gi|565344210|ref|XP_006339210.1|	--	--
TRINITY_DN87716_c0_g1	198.2	--	--	--	2.56661e-07	-3.97815	down	--	--	--	[C]	Energy production and conversion	Biological Process: tricarboxylic acid cycle (GO:0006099);; Biological Process: fatty acid beta-oxidation (GO:0006635);; Biological Process: peroxisome organization (GO:0007031);; Biological Process: toxin catabolic process (GO:0009407);; Biological Process: methylglyoxal catabolic process to D-lactate (GO:0019243);; Biological Process: proteasome-mediated ubiquitin-dependent protein catabolic pr…	--	[C]	Energy production and conversion	Citrate synthase, C-terminal domain	Citrate synthase, glyoxysomal OS=Cucurbita maxima PE=1 SV=1	PREDICTED: citrate synthase 3, peroxisomal-like [Solanum lycopersicum]	gi|460395334|ref|XP_004243239.1|	--	PF00285.19
TRINITY_DN27399_c0_g1	2952.12	5.44347e-11	-1.17146	down	3.69261e-10	-0.831504	normal	4.11113e-38	-0.941892	normal	[I]	Lipid transport and metabolism	Molecular Function: acetyl-CoA carboxylase activity (GO:0003989);; Biological Process: fatty acid biosynthetic process (GO:0006633);; Biological Process: ubiquinone biosynthetic process (GO:0006744);; Cellular Component: acetyl-CoA carboxylase complex (GO:0009317);; Cellular Component: chloroplast stroma (GO:0009570);; Cellular Component: chloroplast envelope (GO:0009941);; Molecular Function: tr…	K01962|0|vvi:100266499|acetyl-coenzyme A carboxylase carboxyl transferase subunit alpha, chloroplastic; K01962 acetyl-CoA carboxylase carboxyl transferase subunit alpha [EC:6.4.1.2] (A)	--	--	Acetyl co-enzyme A carboxylase carboxyltransferase alpha subunit;; Carboxyl transferase domain	Acetyl-coenzyme A carboxylase carboxyl transferase subunit alpha, chloroplastic OS=Arabidopsis thaliana GN=CAC3 PE=1 SV=1	PREDICTED: acetyl-coenzyme A carboxylase carboxyl transferase subunit alpha, chloroplastic [Solanum tuberosum]	gi|565394852|ref|XP_006363070.1|	--	PF03255.12;PF01039.20
TRINITY_DN56823_c0_g1	2754.97	1.05484e-57	-1.52066	down	6.18032e-05	-0.626063	normal	1.05067e-26	-0.849525	normal	[I]	Lipid transport and metabolism	Biological Process: metabolic process (GO:0008152);; Cellular Component: integral component of membrane (GO:0016021);; Molecular Function: hydrolase activity (GO:0016787);;	--	[R]	General function prediction only	Carboxylesterase family;; alpha/beta hydrolase fold	Probable isoprenylcysteine alpha-carbonyl methylesterase ICMEL1 OS=Arabidopsis thaliana GN=ICMEL1 PE=2 SV=1	PREDICTED: probable isoprenylcysteine alpha-carbonyl methylesterase ICMEL1 [Solanum lycopersicum]	gi|460386585|ref|XP_004238978.1|	--	PF00135.26;PF07859.11
