# Supplementary material for: The key genes and pathways related to male sterility of eggplant revealed by comparative transcriptome analysis
Source: BMC Plant Biol. 2018 Sep 24;18:209. doi: 10.1186/s12870-018-1430-2 (PMC6154905; doi:10.1186/s12870-018-1430-2)
Supplement: Supplementary file 11 — Table S5. The genes in module “midnightblue”. (XLSX 323 kb) [file 12870_2018_1430_MOESM11_ESM.xlsx]

## Sheet: module midnightblue
Table S5 The genes in module midnightblue
#ID	Length	M-1-1_M-1-2_M-1-3_vs_MS-1-1_MS-1-2_MS-1-3_FDR	M-1-1_M-1-2_M-1-3_vs_MS-1-1_MS-1-2_MS-1-3_log2FC	M-1-1_M-1-2_M-1-3_vs_MS-1-1_MS-1-2_MS-1-3_regulated	M-2-1_M-2-2_M-2-3_vs_MS-2-1_MS-2-2_MS-2-3_FDR	M-2-1_M-2-2_M-2-3_vs_MS-2-1_MS-2-2_MS-2-3_log2FC	M-2-1_M-2-2_M-2-3_vs_MS-2-1_MS-2-2_MS-2-3_regulated	M-3-1_M-3-2_M-3-3_vs_MS-3-1_MS-3-2_MS-3-3_FDR	M-3-1_M-3-2_M-3-3_vs_MS-3-1_MS-3-2_MS-3-3_log2FC	M-3-1_M-3-2_M-3-3_vs_MS-3-1_MS-3-2_MS-3-3_regulated	COG_class	COG_class_annotation	GO_annotation	KEGG_annotation	KOG_class	KOG_class_annotation	Pfam_annotation	Swissprot_annotation	nr_annotation	gi_accession	Swissprot_ID	Pfam_id
TRINITY_DN1001_c0_g1	2206.12	7.48473e-265	1.18661	up	1.15765e-51	1.39858	up	7.40488e-237	1.39672	up	--	--	Molecular Function: DNA binding (GO:0003677);; Molecular Function: sequence-specific DNA binding transcription factor activity (GO:0003700);; Cellular Component: nucleus (GO:0005634);; Biological Process: regulation of transcription, DNA-templated (GO:0006355);;	--	--	--	AP2 domain	Ethylene-responsive transcription factor RAP2-4 OS=Arabidopsis thaliana GN=RAP2-4 PE=1 SV=1	PREDICTED: ethylene-responsive transcription factor RAP2-13 [Solanum tuberosum]	gi|565377814|ref|XP_006355363.1|	--	PF00847.18
TRINITY_DN101284_c0_g1	890.12	0.0247365	0.2702	normal	7.74135e-18	1.49576	up	8.27592e-27	1.15217	up	--	--	--	--	--	--	--	--	PREDICTED: uncharacterized protein LOC102590485 [Solanum tuberosum]	gi|565395207|ref|XP_006363235.1|	--	--
TRINITY_DN101423_c0_g1	1151.12	1.57681e-10	1.14296	up	0.119781	0.408747	normal	1.35099e-08	1.14408	up	--	--	Cellular Component: integral component of membrane (GO:0016021);;	--	[S]	Function unknown	--	--	PREDICTED: uncharacterized membrane protein At4g09580 [Nicotiana sylvestris]	gi|698500368|ref|XP_009795951.1|	--	--
TRINITY_DN101466_c0_g1	1486.12	1.40072e-09	1.4837	up	2.77378e-05	2.27713	up	6.12123e-11	4.41413	up	[Q]	Secondary metabolites biosynthesis, transport and catabolism	Molecular Function: iron ion binding (GO:0005506);; Cellular Component: integral component of membrane (GO:0016021);; Molecular Function: oxidoreductase activity, acting on paired donors, with incorporation or reduction of molecular oxygen, NAD(P)H as one donor, and incorporation of one atom of oxygen (GO:0016709);; Molecular Function: heme binding (GO:0020037);; Biological Process: secondary met…	--	[Q]	Secondary metabolites biosynthesis, transport and catabolism	Cytochrome P450	Cytochrome P450 CYP736A12 OS=Panax ginseng PE=2 SV=1	PREDICTED: cytochrome P450 CYP736A12-like [Solanum tuberosum]	gi|565376429|ref|XP_006354708.1|	--	PF00067.20
TRINITY_DN101504_c0_g1	2059.12	2.15057e-63	1.72799	up	6.28459e-23	1.76907	up	1.27323e-35	1.45932	up	[E]	Amino acid transport and metabolism	Molecular Function: transporter activity (GO:0005215);; Biological Process: oligopeptide transport (GO:0006857);; Cellular Component: integral component of membrane (GO:0016021);;	--	[E]	Amino acid transport and metabolism	POT family;; Major Facilitator Superfamily	Protein NRT1/ PTR FAMILY 8.1 OS=Arabidopsis thaliana GN=NPF8.1 PE=1 SV=1	PREDICTED: protein NRT1/ PTR FAMILY 8.1-like [Solanum lycopersicum]	gi|723707007|ref|XP_004241180.2|	--	PF00854.19;PF07690.14
TRINITY_DN101643_c0_g1	432.12	3.89236e-104	2.91163	up	3.36372e-13	2.90752	up	1.67761e-117	5.01469	up	[J]	Translation, ribosomal structure and biogenesis	Molecular Function: RNA binding (GO:0003723);; Molecular Function: ribonuclease T2 activity (GO:0033897);; Biological Process: RNA phosphodiester bond hydrolysis, endonucleolytic (GO:0090502);;	K01166|2.93885e-16|rcu:RCOM_1447670|ribonuclease t2, putative (EC:3.1.27.1); K01166 ribonuclease T2 [EC:3.1.27.1] (A)	[A]	RNA processing and modification	Ribonuclease T2 family	Intracellular ribonuclease LX OS=Solanum lycopersicum GN=RNALX PE=1 SV=2	PREDICTED: intracellular ribonuclease LX-like [Solanum lycopersicum]	gi|460394145|ref|XP_004242665.1|	--	PF00445.16
TRINITY_DN101901_c0_g1	533.12	0.678867	-0.121058	normal	0.33072	0.298461	normal	4.21216e-05	1.07242	up	--	--	--	--	--	--	--	--	PREDICTED: uncharacterized protein LOC107060461 [Solanum tuberosum]	gi|971549317|ref|XP_015163906.1|	--	--
TRINITY_DN102075_c0_g1	488.12	0.0719099	0.73608	normal	0.437861	0.426866	normal	0.000201129	1.91904	up	[RTKL]	--	Molecular Function: protein serine/threonine kinase activity (GO:0004674);; Molecular Function: ATP binding (GO:0005524);; Cellular Component: cytoplasm (GO:0005737);; Biological Process: regulation of mitotic cell cycle (GO:0007346);; Biological Process: signal transduction by phosphorylation (GO:0023014);; Biological Process: stress-activated protein kinase signaling cascade (GO:0031098);; Biol…	--	[T]	Signal transduction mechanisms	Protein kinase domain;; Protein tyrosine kinase	Mitogen-activated protein kinase kinase kinase 3 OS=Arabidopsis thaliana GN=ANP3 PE=1 SV=1	PREDICTED: mitogen-activated protein kinase kinase kinase NPK1-like [Solanum tuberosum]	gi|565345616|ref|XP_006339888.1|	--	PF00069.23;PF07714.15
TRINITY_DN10222_c0_g2	923.12	0.257152	0.466202	normal	0.00251875	1.37067	up	0.00607887	1.00816	up	--	--	--	--	[R]	General function prediction only	--	Zinc finger CCCH domain-containing protein 5 OS=Oryza sativa subsp. japonica GN=Os01g0257400 PE=2 SV=1	PREDICTED: zinc finger CCCH domain-containing protein 32 isoform X2 [Solanum tuberosum]	gi|565402420|ref|XP_006366678.1|	--	--
TRINITY_DN102252_c0_g1	931.12	4.40633e-130	2.41915	up	5.84306e-12	2.0454	up	4.66852e-30	2.59713	up	[Q]	Secondary metabolites biosynthesis, transport and catabolism	Biological Process: metabolic process (GO:0008152);; Molecular Function: hydrolase activity (GO:0016787);;	K01061|4.48299e-107|vvi:100252854|endo-1,3;1,4-beta-D-glucanase-like (A)	[R]	General function prediction only	Dienelactone hydrolase family	Endo-1,3;1,4-beta-D-glucanase OS=Zea mays PE=1 SV=1	PREDICTED: endo-1,3;1,4-beta-D-glucanase-like isoform X1 [Nicotiana tomentosiformis]	gi|697135190|ref|XP_009621644.1|	--	PF01738.16
TRINITY_DN102371_c0_g1	653.12	0.000615087	0.984319	normal	0.801258	0.0936972	normal	0.000115918	1.0779	up	[TZDR]	--	Molecular Function: calcium ion binding (GO:0005509);;	K02183|7.77896e-11|zma:100381297|calmodulin (EC:2.7.11.19); K02183 calmodulin (A)	[T]	Signal transduction mechanisms	--	Calmodulin-2 OS=Petunia hybrida GN=CAM72 PE=2 SV=2	PREDICTED: calmodulin-2/4-like, partial [Camelina sativa]	gi|727474410|ref|XP_010412992.1|	--	--
TRINITY_DN102392_c0_g1	2116.12	8.59526e-15	0.871876	normal	6.03962e-11	1.28346	up	4.03821e-28	1.67622	up	[RTKL]	--	Molecular Function: protein kinase activity (GO:0004672);; Molecular Function: ATP binding (GO:0005524);; Biological Process: protein phosphorylation (GO:0006468);; Cellular Component: integral component of membrane (GO:0016021);;	--	--	--	Protein tyrosine kinase;; Protein kinase domain;; Leucine Rich repeats (2 copies);; Leucine rich repeat N-terminal domain	Probable inactive receptor kinase At1g27190 OS=Arabidopsis thaliana GN=At1g27190 PE=1 SV=1	PREDICTED: probable inactive receptor kinase At1g27190 [Solanum tuberosum]	gi|565381745|ref|XP_006357223.1|	--	PF07714.15;PF00069.23;PF12799.5;PF08263.10
TRINITY_DN102565_c0_g1	2035.12	2.32683e-27	1.1777	up	0.916891	-0.0268121	normal	7.45824e-64	3.12592	up	--	--	Cellular Component: exocyst (GO:0000145);; Biological Process: exocytosis (GO:0006887);;	K07195|0|rcu:RCOM_0392600|protein binding protein, putative; K07195 exocyst complex component 7 (A)	[U]	Intracellular trafficking, secretion, and vesicular transport	Exo70 exocyst complex subunit	Exocyst complex component EXO70A1 OS=Arabidopsis thaliana GN=EXO70A1 PE=1 SV=1	PREDICTED: exocyst complex component EXO70A1 [Solanum pennellii]	gi|970060966|ref|XP_015057257.1|	--	PF03081.13
TRINITY_DN102689_c0_g1	303.13	0.400143	0.569469	normal	0.0154034	1.8016	normal	0.00586336	1.5706	up	--	--	--	--	--	--	--	--	PREDICTED: ABC transporter A family member 1 isoform X2 [Nicotiana tomentosiformis]	gi|697125992|ref|XP_009617027.1|	--	--
TRINITY_DN102698_c0_g1	182.24	9.46856e-12	2.32402	up	5.62175e-16	5.99622	up	1.31317e-05	6.1338	up	--	--	--	--	--	--	Trypsin and protease inhibitor	Cysteine protease inhibitor 8 (Fragment) OS=Solanum tuberosum PE=2 SV=1	Kunitz-type enzyme inhibitor S9C11 precursor [Solanum tuberosum]	gi|568214615|ref|NP_001274816.1|	--	PF00197.16
TRINITY_DN102823_c0_g1	596.12	3.13064e-62	5.96694	up	5.89124e-23	3.34941	up	3.89507e-39	4.64675	up	[C]	Energy production and conversion	Molecular Function: electron carrier activity (GO:0009055);; Biological Process: electron transport chain (GO:0022900);; Molecular Function: metal ion binding (GO:0046872);; Molecular Function: 2 iron, 2 sulfur cluster binding (GO:0051537);;	K02639|3.03705e-60|vvi:100251971|ferredoxin-3, chloroplastic; K02639 ferredoxin (A)	--	--	2Fe-2S iron-sulfur cluster binding domain	Ferredoxin-3, chloroplastic OS=Arabidopsis thaliana GN=FD3 PE=1 SV=1	PREDICTED: ferredoxin, root R-B2-like [Solanum tuberosum]	gi|565391536|ref|XP_006361478.1|	--	PF00111.25
TRINITY_DN103295_c0_g1	1361.12	1.28405e-30	1.69196	up	4.26272e-22	2.66659	up	4.54232e-34	1.94463	up	[QR]	--	Molecular Function: O-methyltransferase activity (GO:0008171);; Molecular Function: S-adenosylmethionine-dependent methyltransferase activity (GO:0008757);; Biological Process: aromatic compound biosynthetic process (GO:0019438);; Biological Process: methylation (GO:0032259);; Molecular Function: protein dimerization activity (GO:0046983);;	--	[R]	General function prediction only	O-methyltransferase;; Dimerisation domain	Trans-resveratrol di-O-methyltransferase OS=Vitis vinifera GN=ROMT PE=1 SV=2	PREDICTED: trans-resveratrol di-O-methyltransferase-like isoform X1 [Solanum tuberosum]	gi|565397473|ref|XP_006364318.1|	--	PF00891.16;PF08100.9
TRINITY_DN103325_c0_g1	527.12	0.226177	0.533229	normal	0.0474976	1.38652	normal	5.61753e-06	3.91025	up	[V]	Defense mechanisms	Biological Process: drug transmembrane transport (GO:0006855);; Molecular Function: drug transmembrane transporter activity (GO:0015238);; Molecular Function: antiporter activity (GO:0015297);; Cellular Component: integral component of membrane (GO:0016021);;	K03327|9.84759e-141|rcu:RCOM_0904910|multidrug resistance pump, putative; K03327 multidrug resistance protein, MATE family (A)	[R]	General function prediction only	MatE	Protein DETOXIFICATION 40 OS=Arabidopsis thaliana GN=DTX40 PE=1 SV=1	PREDICTED: protein TRANSPARENT TESTA 12-like isoform X2 [Nicotiana tomentosiformis]	gi|697120584|ref|XP_009614258.1|	--	PF01554.16
TRINITY_DN103493_c0_g1	361.13	1.28087e-06	2.92853	up	0.000349427	2.52698	up	0.00020293	4.34139	up	--	--	Molecular Function: UDP-glycosyltransferase activity (GO:0008194);; Biological Process: flavonoid biosynthetic process (GO:0009813);; Cellular Component: integral component of membrane (GO:0016021);; Molecular Function: transferase activity, transferring hexosyl groups (GO:0016758);; Cellular Component: intracellular membrane-bounded organelle (GO:0043231);; Biological Process: flavonoid glucuron…	K13495|2.06174e-58|vvi:100262460|zeatin O-glucosyltransferase-like; K13495 cis-zeatin O-glucosyltransferase [EC:2.4.1.215] (A)	[GC]	--	--	Zeatin O-glucosyltransferase OS=Phaseolus lunatus GN=ZOG1 PE=2 SV=1	PREDICTED: zeatin O-xylosyltransferase-like [Solanum tuberosum]	gi|971563939|ref|XP_015167636.1|	--	--
TRINITY_DN103780_c0_g1	773.12	0.314417	0.464553	normal	0.110677	0.791406	normal	0.000170864	1.67124	up	--	--	--	--	--	--	--	--	--	--	--	--
TRINITY_DN103997_c0_g1	646.12	9.2359e-11	6.17858	up	7.99437e-15	6.26689	up	1.09976e-10	6.62568	up	--	--	Cellular Component: nucleus (GO:0005634);; Biological Process: regulation of transcription, DNA-templated (GO:0006355);; Molecular Function: sequence-specific DNA binding (GO:0043565);;	--	[K]	Transcription	Homeobox domain;; Homeobox KN domain	Homeobox-leucine zipper protein ATHB-21 OS=Arabidopsis thaliana GN=ATHB-21 PE=2 SV=1	PREDICTED: homeobox-leucine zipper protein ATHB-40-like [Solanum tuberosum]	gi|565360351|ref|XP_006346933.1|	--	PF00046.27;PF05920.9
TRINITY_DN104126_c0_g1	752.12	3.92077e-10	3.01106	up	0.023916	1.08867	normal	2.45435e-05	2.19978	up	--	--	--	--	--	--	--	--	serpin-ZX-like protein [Solanum tuberosum]	gi|696196913|gb|AIT42227.1|	--	--
TRINITY_DN104131_c0_g1	384.12	1.80814e-08	1.69584	up	0.0485297	0.736669	normal	4.38898e-05	1.476	up	[H]	Coenzyme transport and metabolism	Molecular Function: 4-aminobutyrate transaminase activity (GO:0003867);; Biological Process: metabolic process (GO:0008152);; Cellular Component: chloroplast (GO:0009507);; Molecular Function: pyridoxal phosphate binding (GO:0030170);; Molecular Function: identical protein binding (GO:0042802);;	--	[E]	Amino acid transport and metabolism	Aminotransferase class-III	Gamma aminobutyrate transaminase 3, chloroplastic OS=Solanum lycopersicum GN=GABA-TP3 PE=1 SV=1	PREDICTED: gamma aminobutyrate transaminase 3, chloroplastic [Solanum tuberosum]	gi|565370752|ref|XP_006351982.1|	--	PF00202.19
TRINITY_DN105511_c0_g1	1500.12	9.69083e-19	7.68652	up	2.07164e-22	6.83376	up	2.42666e-10	8.01434	up	--	--	--	--	--	--	--	--	--	--	--	--
TRINITY_DN105600_c0_g1	751.12	4.73462e-09	1.53339	up	4.25659e-07	1.816	up	3.90608e-16	3.93974	up	--	--	Cellular Component: membrane (GO:0016020);;	--	--	--	--	--	PREDICTED: uncharacterized protein LOC101266776 [Solanum lycopersicum]	gi|460407719|ref|XP_004249298.1|	--	--
TRINITY_DN106187_c0_g1	885.12	1.32827e-08	1.43947	up	6.94035e-08	2.02953	up	3.65508e-06	1.71127	up	--	--	--	--	--	--	--	--	--	--	--	--
TRINITY_DN106626_c0_g1	414.12	0.60146	0.294076	normal	0.718185	0.232986	normal	0.0060065	1.82002	up	--	--	Molecular Function: structural constituent of ribosome (GO:0003735);; Cellular Component: ribosome (GO:0005840);; Biological Process: translation (GO:0006412);; Cellular Component: integral component of membrane (GO:0016021);;	K02971|1.36963e-09|ppp:PHYPADRAFT_211794|hypothetical protein; K02971 small subunit ribosomal protein S21e (A)	[J]	Translation, ribosomal structure and biogenesis	Ribosomal protein S21e	40S ribosomal protein S21-2 OS=Arabidopsis thaliana GN=RPS21C PE=1 SV=2	PREDICTED: 40S ribosomal protein S21-like [Solanum lycopersicum]	gi|460384531|ref|XP_004237964.1|	--	PF01249.16
TRINITY_DN106985_c0_g1	268.14	3.80742e-08	5.50749	up	8.35302e-10	5.31769	up	1.39257e-05	6.11964	up	--	--	--	--	--	--	--	--	--	--	--	--
TRINITY_DN107195_c0_g1	1083.12	2.39513e-12	1.38005	up	3.98932e-09	1.57162	up	0.000133324	1.09636	up	--	--	Molecular Function: nucleic acid binding (GO:0003676);;	--	--	--	--	--	PREDICTED: protein argonaute 2-like [Solanum tuberosum]	gi|565372996|ref|XP_006353071.1|	--	--
TRINITY_DN107242_c0_g1	519.12	--	--	--	0.0864248	1.12042	normal	0.00508278	1.82673	up	--	--	--	--	--	--	--	--	--	--	--	--
TRINITY_DN108591_c0_g1	445.12	3.09221e-07	3.07869	up	0.113019	0.939941	normal	0.00799557	1.32493	up	--	--	--	--	--	--	--	--	PREDICTED: uncharacterized protein LOC104112899 [Nicotiana tomentosiformis]	gi|697134363|ref|XP_009621234.1|	--	--
TRINITY_DN11127_c0_g1	87.18	1.35736e-13	3.3059	up	1.51365e-13	4.574	up	2.74168e-08	5.89517	up	--	--	--	--	--	--	--	--	--	--	--	--
TRINITY_DN11140_c0_g1	929.12	0.101124	0.431156	normal	0.818728	0.0960809	normal	0.000940131	1.06744	up	--	--	Molecular Function: nucleic acid binding (GO:0003676);; Molecular Function: metal ion binding (GO:0046872);;	--	[R]	General function prediction only	Zinc-finger double-stranded RNA-binding;; Zinc-finger of C2H2 type	Protein SENSITIVE TO PROTON RHIZOTOXICITY 1 OS=Arabidopsis thaliana GN=STOP1 PE=2 SV=1	PREDICTED: protein SENSITIVE TO PROTON RHIZOTOXICITY 1-like [Solanum tuberosum]	gi|565374157|ref|XP_006353630.1|	--	PF12171.6;PF12874.5
TRINITY_DN11232_c0_g1	352.13	2.808e-07	1.50642	up	1.86372e-11	2.89825	up	2.49918e-10	2.86367	up	--	--	Biological Process: lipid metabolic process (GO:0006629);; Molecular Function: hydrolase activity (GO:0016787);;	--	[I]	Lipid transport and metabolism	Lipase (class 3)	Phospholipase A1-IIgamma OS=Arabidopsis thaliana GN=DSEL PE=1 SV=1	PREDICTED: phospholipase A1-II 1-like [Solanum pennellii]	gi|970006787|ref|XP_015064257.1|	--	PF01764.23
TRINITY_DN11268_c0_g1	1701.12	1.03424e-26	7.94663	up	2.75752e-27	7.88934	up	8.33034e-16	7.81723	up	--	--	--	--	--	--	--	--	--	--	--	--
TRINITY_DN117624_c0_g1	4206.12	2.20656e-14	0.711118	normal	9.31659e-05	0.726434	normal	3.93368e-17	1.28968	up	--	--	Molecular Function: calmodulin binding (GO:0005516);;	--	--	--	Plant calmodulin-binding domain	--	PNCBP [Solanum tuberosum]	gi|568215582|ref|NP_001275407.1|	--	PF07839.9
TRINITY_DN117660_c0_g12	1404.12	5.95614e-161	1.43767	up	1.14246e-66	4.16682	up	1.42323e-98	4.77759	up	[C]	Energy production and conversion	Molecular Function: FMN binding (GO:0010181);; Molecular Function: very-long-chain-(S)-2-hydroxy-acid oxidase activity (GO:0052852);; Molecular Function: long-chain-(S)-2-hydroxy-long-chain-acid oxidase activity (GO:0052853);; Molecular Function: medium-chain-(S)-2-hydroxy-acid oxidase activity (GO:0052854);; Biological Process: oxidation-reduction process (GO:0055114);;	K11517|0|rcu:RCOM_0631490|(S)-2-hydroxy-acid oxidase, putative (EC:1.1.3.15); K11517 (S)-2-hydroxy-acid oxidase [EC:1.1.3.15] (A)	[C]	Energy production and conversion	FMN-dependent dehydrogenase;; Nitronate monooxygenase;; IMP dehydrogenase / GMP reductase domain;; Conserved region in glutamate synthase	Peroxisomal (S)-2-hydroxy-acid oxidase GLO1 OS=Arabidopsis thaliana GN=GLO1 PE=1 SV=1	PREDICTED: peroxisomal (S)-2-hydroxy-acid oxidase GLO1-like [Solanum tuberosum]	gi|565388509|ref|XP_006360019.1|	--	PF01070.16;PF03060.13;PF00478.23;PF01645.15
TRINITY_DN117663_c0_g1	802.12	3.055e-33	1.61018	up	0.488421	0.174128	normal	3.92656e-38	1.71928	up	--	--	Molecular Function: GTPase activity (GO:0003924);; Molecular Function: signal transducer activity (GO:0004871);; Molecular Function: GTP binding (GO:0005525);; Biological Process: G-protein coupled receptor signaling pathway (GO:0007186);; Biological Process: metabolic process (GO:0008152);; Biological Process: gravitropism (GO:0009630);; Biological Process: thigmotropism (GO:0009652);; Biologica…	--	[DT]	--	G-protein alpha subunit	Extra-large guanine nucleotide-binding protein 3 OS=Arabidopsis thaliana GN=XLG3 PE=1 SV=1	PREDICTED: extra-large guanine nucleotide-binding protein 3 [Solanum tuberosum]	gi|565372700|ref|XP_006352927.1|	--	PF00503.18
TRINITY_DN117696_c0_g1	1727.12	1.28971e-25	2.96903	up	1.61744e-15	2.69957	up	1.57629e-38	2.70164	up	--	--	Biological Process: lipid metabolic process (GO:0006629);; Molecular Function: phosphatidylcholine 1-acylhydrolase activity (GO:0008970);; Biological Process: ethylene biosynthetic process (GO:0009693);; Molecular Function: galactolipase activity (GO:0047714);;	--	[I]	Lipid transport and metabolism	Lipase (class 3)	Phospholipase A1-Ibeta2, chloroplastic OS=Arabidopsis thaliana GN=At4g16820 PE=1 SV=2	PREDICTED: phospholipase A1-Ibeta2, chloroplastic-like [Solanum lycopersicum]	gi|460400581|ref|XP_004245812.1|	--	PF01764.23
TRINITY_DN117980_c0_g1	592.12	3.83144e-05	0.817819	normal	1.89309e-09	1.87941	up	5.28318e-24	3.26481	up	--	--	--	--	--	--	--	--	--	--	--	--
TRINITY_DN118120_c0_g1	376.13	0.0053524	1.21534	up	0.00492032	1.3977	up	0.00208569	1.55735	up	--	--	--	K08245|3.61632e-10|ath:AT1G62290|aspartic proteinase A2; K08245 phytepsin [EC:3.4.23.40] (A)	[O]	Posttranslational modification, protein turnover, chaperones	--	Aspartic proteinase A2 OS=Arabidopsis thaliana GN=APA2 PE=2 SV=1	PREDICTED: aspartic proteinase A1-like [Nicotiana sylvestris]	gi|698458056|ref|XP_009780973.1|	--	--
TRINITY_DN118316_c0_g1	2502.12	1.6386e-42	0.870204	normal	1.39334e-22	1.27614	up	5.87884e-36	1.21126	up	--	--	Molecular Function: intracellular cyclic nucleotide activated cation channel activity (GO:0005221);; Molecular Function: voltage-gated potassium channel activity (GO:0005249);; Biological Process: calcium ion transport (GO:0006816);; Cellular Component: integral component of membrane (GO:0016021);; Biological Process: regulation of membrane potential (GO:0042391);; Biological Process: potassium i…	K05391|0|vvi:100267297|cyclic nucleotide-gated ion channel 1; K05391 cyclic nucleotide gated channel, other eukaryote (A)	[PT]	--	Ion transport protein;; Cyclic nucleotide-binding domain	Cyclic nucleotide-gated ion channel 1 OS=Arabidopsis thaliana GN=CNGC1 PE=1 SV=1	PREDICTED: cyclic nucleotide-gated ion channel 1 [Solanum pennellii]	gi|970019139|ref|XP_015070764.1|	--	PF00520.29;PF00027.27
TRINITY_DN118475_c0_g1	971.12	6.99465e-38	2.15478	up	2.63526e-14	2.18322	up	6.68e-21	2.92493	up	--	--	--	--	--	--	--	--	PREDICTED: uncharacterized protein LOC101264331 [Solanum lycopersicum]	gi|460391509|ref|XP_004241363.1|	--	--
TRINITY_DN118497_c0_g1	886.12	1.93704e-118	3.31692	up	9.31282e-43	3.08175	up	1.02092e-55	5.81944	up	--	--	Molecular Function: metal ion binding (GO:0046872);;	--	[R]	General function prediction only	C2H2-type zinc finger;; C2H2-type zinc finger;; Uncharacterised protein family UPF0544	Zinc finger protein ZAT11 OS=Arabidopsis thaliana GN=ZAT11 PE=2 SV=1	PREDICTED: zinc finger protein ZAT11-like [Solanum tuberosum]	gi|565395475|ref|XP_006363364.1|	--	PF13912.4;PF13894.4;PF15749.3
TRINITY_DN118667_c0_g1	1673.12	1.14574e-76	1.23278	up	2.73589e-09	0.842101	normal	1.30972e-131	2.18741	up	[TZDR]	--	Molecular Function: calcium ion binding (GO:0005509);;	--	[T]	Signal transduction mechanisms	EF hand;; EF-hand domain pair;; EF hand;; EF-hand domain;; EF-hand domain pair;; Secreted protein acidic and rich in cysteine Ca binding region;; Cytoskeletal-regulatory complex EF hand	Calmodulin-like protein 4 OS=Arabidopsis thaliana GN=CML4 PE=2 SV=1	PREDICTED: calmodulin-like protein 3 [Solanum tuberosum]	gi|565384782|ref|XP_006358302.1|	--	PF00036.30;PF13499.4;PF13202.4;PF13405.4;PF13833.4;PF10591.7;PF12763.5
TRINITY_DN118753_c0_g1	912.12	0.0140022	1.50253	normal	0.0510833	1.64957	normal	2.61715e-05	5.99397	up	--	--	Cellular Component: extracellular region (GO:0005576);; Cellular Component: cell wall (GO:0005618);; Biological Process: plant-type cell wall organization (GO:0009664);; Cellular Component: membrane (GO:0016020);;	--	--	--	Pollen allergen;; Lytic transglycolase	Expansin-A7 OS=Oryza sativa subsp. japonica GN=EXPA7 PE=2 SV=1	PREDICTED: expansin-A3 [Solanum lycopersicum]	gi|460408402|ref|XP_004249634.1|	--	PF01357.19;PF03330.16
TRINITY_DN118974_c0_g1	901.12	2.94086e-67	3.24264	up	1.02186e-05	1.1833	up	2.08176e-27	1.80177	up	--	--	--	--	--	--	--	--	PREDICTED: uncharacterized protein LOC102599287 [Solanum tuberosum]	gi|565372563|ref|XP_006352861.1|	--	--
TRINITY_DN119031_c0_g1	860.12	0.000725745	1.54706	up	0.184037	0.66599	normal	0.000538546	1.68392	up	--	--	--	--	--	--	--	--	--	--	--	--
TRINITY_DN11904_c0_g1	1183.12	2.46862e-23	3.75853	up	8.35701e-15	4.1758	up	2.54524e-11	5.82725	up	--	--	Biological Process: response to water deprivation (GO:0009414);; Molecular Function: protein dimerization activity (GO:0046983);;	--	--	--	Helix-loop-helix DNA-binding domain	Transcription factor bHLH137 OS=Arabidopsis thaliana GN=BHLH137 PE=2 SV=1	PREDICTED: transcription factor bHLH137-like [Solanum lycopersicum]	gi|723708126|ref|XP_010322508.1|	--	PF00010.24
TRINITY_DN11904_c0_g2	1357.12	1.74157e-10	5.4666	up	0.000114472	3.21099	up	7.16119e-06	6.26322	up	--	--	Biological Process: response to water deprivation (GO:0009414);; Molecular Function: protein dimerization activity (GO:0046983);;	--	--	--	Helix-loop-helix DNA-binding domain	Transcription factor bHLH137 OS=Arabidopsis thaliana GN=BHLH137 PE=2 SV=1	PREDICTED: transcription factor bHLH137-like [Solanum lycopersicum]	gi|723708126|ref|XP_010322508.1|	--	PF00010.24
TRINITY_DN11907_c0_g1	1513.12	4.85013e-11	0.554716	normal	0.0221053	0.415387	normal	4.02944e-17	1.01642	up	--	--	Cellular Component: integral component of membrane (GO:0016021);;	--	--	--	Sulfite exporter TauE/SafE	--	PREDICTED: uncharacterized protein LOC107005413 [Solanum pennellii]	gi|970065015|ref|XP_015059484.1|	--	PF01925.17
TRINITY_DN119296_c1_g1	745.12	8.94505e-15	1.52364	up	0.00159954	0.831288	normal	3.6126e-07	1.04767	up	--	--	--	--	--	--	--	--	PREDICTED: uncharacterized protein LOC102605912 [Solanum tuberosum]	gi|565388857|ref|XP_006360184.1|	--	--
TRINITY_DN119439_c0_g1	2599.12	0.0026724	0.790823	normal	0.222072	0.415074	normal	4.7826e-05	1.18134	up	--	--	--	--	[U]	Intracellular trafficking, secretion, and vesicular transport	--	Ras-related protein RABA5e OS=Arabidopsis thaliana GN=RABA5E PE=2 SV=1	PREDICTED: ras-related protein RABA5e-like [Solanum lycopersicum]	gi|460405073|ref|XP_004248001.1|	--	--
TRINITY_DN11957_c0_g2	837.12	3.50591e-15	7.088	up	4.55057e-18	6.76636	up	3.70367e-11	8.27644	up	--	--	--	--	--	--	Protein of unknown function, DUF538	--	PREDICTED: uncharacterized protein LOC102602653 [Solanum tuberosum]	gi|565388173|ref|XP_006359853.1|	--	PF04398.10
TRINITY_DN119795_c0_g2	630.12	0.91006	0.0515594	normal	0.663299	0.211578	normal	0.00246497	1.35732	up	--	--	Cellular Component: chloroplast thylakoid membrane (GO:0009535);; Cellular Component: integral component of membrane (GO:0016021);;	--	--	--	--	--	PREDICTED: uncharacterized protein LOC101259872 [Solanum lycopersicum]	gi|460402406|ref|XP_004246703.1|	--	--
TRINITY_DN119927_c0_g1	727.12	2.24982e-20	2.52036	up	5.10948e-24	3.00898	up	1.45192e-12	2.62826	up	--	--	--	--	[R]	General function prediction only	C2 domain	Elicitor-responsive protein 1 OS=Oryza sativa subsp. japonica GN=ERG1 PE=2 SV=1	PREDICTED: elicitor-responsive protein 1 isoform X2 [Solanum lycopersicum]	gi|460382032|ref|XP_004236744.1|	--	PF00168.28
TRINITY_DN12002_c0_g2	2025.12	5.86066e-243	1.74438	up	3.68964e-06	0.941748	normal	1.52695e-249	2.16376	up	[TZDR]	--	Molecular Function: phosphorylase kinase activity (GO:0004689);; Molecular Function: calcium ion binding (GO:0005509);; Biological Process: protein phosphorylation (GO:0006468);;	K02183|3.83448e-77|zma:100381297|calmodulin (EC:2.7.11.19); K02183 calmodulin (A)	[T]	Signal transduction mechanisms	EF hand;; EF-hand domain pair;; EF-hand domain pair;; EF hand;; EF-hand domain;; EF-hand domain;; Cytoskeletal-regulatory complex EF hand;; EF-hand domain;; Secreted protein acidic and rich in cysteine Ca binding region;; Ca2+ insensitive EF hand	Calmodulin OS=Medicago sativa GN=CAL1 PE=2 SV=2	PREDICTED: calmodulin-7 isoform X1 [Vitis vinifera]	gi|359479174|ref|XP_003632230.1|	--	PF00036.30;PF13833.4;PF13499.4;PF13202.4;PF13405.4;PF14658.4;PF12763.5;PF08976.9;PF10591.7;PF08726.8
TRINITY_DN120156_c0_g1	133.6	2.29322e-09	4.47812	up	--	--	--	7.06561e-05	2.85798	up	--	--	Biological Process: response to stimulus (GO:0050896);;	--	--	--	NB-ARC domain	TMV resistance protein N OS=Nicotiana glutinosa GN=N PE=1 SV=1	PREDICTED: TMV resistance protein N-like, partial [Solanum tuberosum]	gi|971542216|ref|XP_015162125.1|	--	PF00931.20
TRINITY_DN120193_c0_g1	603.12	0.000164635	0.875013	normal	0.00217765	1.0198	up	2.13101e-08	1.83463	up	--	--	--	--	--	--	--	Protein HAIKU1 OS=Arabidopsis thaliana GN=IKU1 PE=1 SV=1	PREDICTED: cleavage and polyadenylation specificity factor subunit 6 [Nicotiana sylvestris]	gi|698503098|ref|XP_009797167.1|	--	--
TRINITY_DN120441_c0_g1	343.13	0.00176484	0.946027	normal	0.00120749	1.35198	up	1.84574e-10	2.27419	up	--	--	--	K12795|3.21617e-11|rcu:RCOM_1581910|chaperone binding protein, putative; K12795 suppressor of G2 allele of SKP1 (A)	[T]	Signal transduction mechanisms	--	Protein SGT1 homolog OS=Oryza sativa subsp. japonica GN=SGT1 PE=1 SV=1	unnamed protein product [Coffea canephora]	gi|661891245|emb|CDP05127.1|	--	--
TRINITY_DN12048_c0_g1	3237.12	4.53009e-05	0.931525	normal	2.84879e-20	3.04881	up	6.97582e-05	1.09509	up	--	--	--	--	--	--	--	--	PREDICTED: uncharacterized protein LOC102599410 [Solanum tuberosum]	gi|565381660|ref|XP_006357182.1|	--	--
TRINITY_DN120807_c0_g1	1565.12	1.8374e-11	1.45229	up	2.38933e-12	1.96752	up	5.44986e-14	3.70483	up	--	--	--	--	[K]	Transcription	Myb/SANT-like DNA-binding domain;; Myb-like DNA-binding domain	Trihelix transcription factor PTL OS=Arabidopsis thaliana GN=PTL PE=2 SV=1	PREDICTED: trihelix transcription factor PTL-like [Solanum tuberosum]	gi|565348303|ref|XP_006341153.1|	--	PF13837.4;PF00249.29
TRINITY_DN12098_c0_g1	4882.12	3.14483e-293	2.28825	up	8.12543e-87	2.85211	up	5.79335e-136	1.13599	up	[Q]	Secondary metabolites biosynthesis, transport and catabolism	Molecular Function: copper ion binding (GO:0005507);; Molecular Function: primary amine oxidase activity (GO:0008131);; Biological Process: amine metabolic process (GO:0009308);; Cellular Component: integral component of membrane (GO:0016021);; Molecular Function: quinone binding (GO:0048038);; Biological Process: oxidation-reduction process (GO:0055114);;	K00276|0|vvi:100259834|primary amine oxidase; K00276 primary-amine oxidase [EC:1.4.3.21] (A)	[Q]	Secondary metabolites biosynthesis, transport and catabolism	Copper amine oxidase, enzyme domain;; Copper amine oxidase, N3 domain;; Copper amine oxidase, N2 domain;; Cytochrome P450;; Cytochrome P450	Primary amine oxidase OS=Arabidopsis thaliana GN=At1g62810 PE=2 SV=1	PREDICTED: primary amine oxidase-like [Solanum tuberosum]	gi|565404962|ref|XP_006367888.1|	--	PF01179.18;PF02728.14;PF02727.14;PF00067.20;PF00067.20
TRINITY_DN12098_c0_g2	4883.12	0.0885546	2.00287	normal	1.52832e-10	3.21894	up	0.000826878	2.12474	up	[Q]	Secondary metabolites biosynthesis, transport and catabolism	Molecular Function: copper ion binding (GO:0005507);; Molecular Function: primary amine oxidase activity (GO:0008131);; Biological Process: amine metabolic process (GO:0009308);; Cellular Component: integral component of membrane (GO:0016021);; Molecular Function: quinone binding (GO:0048038);; Biological Process: oxidation-reduction process (GO:0055114);;	K00276|0|rcu:RCOM_1679960|Amine oxidase [copper-containing] precursor, putative; K00276 primary-amine oxidase [EC:1.4.3.21] (A)	[Q]	Secondary metabolites biosynthesis, transport and catabolism	Copper amine oxidase, enzyme domain;; Cytochrome P450;; Copper amine oxidase, N3 domain;; Copper amine oxidase, N2 domain;; Cytochrome P450	Primary amine oxidase OS=Arabidopsis thaliana GN=At1g62810 PE=2 SV=1	PREDICTED: primary amine oxidase-like [Solanum tuberosum]	gi|565404962|ref|XP_006367888.1|	--	PF01179.18;PF00067.20;PF02728.14;PF02727.14;PF00067.20
TRINITY_DN12134_c0_g1	2650.12	6.83039e-08	0.990763	normal	0.000213686	1.14935	up	6.71175e-14	1.59032	up	[U]	Intracellular trafficking, secretion, and vesicular transport	Molecular Function: serine-type endopeptidase activity (GO:0004252);; Biological Process: signal peptide processing (GO:0006465);; Biological Process: protein processing involved in protein targeting to mitochondrion (GO:0006627);; Cellular Component: chloroplast thylakoid membrane (GO:0009535);; Biological Process: thylakoid membrane organization (GO:0010027);; Cellular Component: integral compo…	--	[O]	Posttranslational modification, protein turnover, chaperones	Peptidase S24-like;; Signal peptidase, peptidase S26	Thylakoidal processing peptidase 1, chloroplastic OS=Arabidopsis thaliana GN=TPP1 PE=2 SV=2	PREDICTED: thylakoidal processing peptidase 1, chloroplastic-like [Solanum tuberosum]	gi|565376910|ref|XP_006354937.1|	--	PF00717.21;PF10502.7
TRINITY_DN12200_c0_g1	1429.12	5.53313e-197	2.01203	up	6.97039e-46	3.16322	up	1.5143e-66	3.76758	up	--	--	Cellular Component: intracellular (GO:0005622);; Molecular Function: zinc ion binding (GO:0008270);;	--	--	--	B-box zinc finger	Putative zinc finger protein CONSTANS-LIKE 11 OS=Arabidopsis thaliana GN=COL11 PE=3 SV=2	PREDICTED: zinc finger protein CONSTANS-LIKE 3-like [Solanum tuberosum]	gi|565389599|ref|XP_006360539.1|	--	PF00643.22
TRINITY_DN122802_c0_g1	377.13	0.564896	0.38708	normal	0.0871415	1.31833	normal	0.00282905	2.44171	up	--	--	Biological Process: defense response (GO:0006952);; Biological Process: signal transduction (GO:0007165);; Molecular Function: ADP binding (GO:0043531);;	--	--	--	Leucine Rich repeats (2 copies);; Leucine rich repeat;; Leucine Rich Repeat	TMV resistance protein N OS=Nicotiana glutinosa GN=N PE=1 SV=1	PREDICTED: TMV resistance protein N-like isoform X3 [Solanum tuberosum]	gi|971575300|ref|XP_015170682.1|	--	PF12799.5;PF13855.4;PF00560.31
TRINITY_DN122975_c0_g2	547.12	0.000109916	2.69887	up	0.533348	0.424544	normal	0.000414013	2.06164	up	--	--	Cellular Component: integral component of membrane (GO:0016021);;	--	--	--	--	--	PREDICTED: receptor-like protein 12 [Solanum tuberosum]	gi|971546649|ref|XP_015163224.1|	--	--
TRINITY_DN124360_c0_g1	327.13	--	--	--	--	--	--	0.000397079	3.0333	up	--	--	Molecular Function: iron ion binding (GO:0005506);; Cellular Component: membrane (GO:0016020);; Molecular Function: oxidoreductase activity, acting on paired donors, with incorporation or reduction of molecular oxygen, NAD(P)H as one donor, and incorporation of one atom of oxygen (GO:0016709);; Molecular Function: heme binding (GO:0020037);; Biological Process: indole glucosinolate metabolic proc…	--	[Q]	Secondary metabolites biosynthesis, transport and catabolism	Cytochrome P450	Cytochrome P450 81E8 OS=Medicago truncatula GN=CYP81E8 PE=2 SV=1	PREDICTED: cytochrome P450 81D1-like [Solanum tuberosum]	gi|565345518|ref|XP_006339843.1|	--	PF00067.20
TRINITY_DN127286_c0_g1	267.14	0.00480172	1.46579	up	0.362415	0.496424	normal	0.000264826	1.62566	up	--	--	Cellular Component: integral component of membrane (GO:0016021);;	--	--	--	--	--	unnamed protein product [Vitis vinifera]	gi|302143276|emb|CBI21837.3|	--	--
TRINITY_DN129606_c0_g1	312.13	--	--	--	0.181951	0.919705	normal	0.000337342	3.26738	up	--	--	--	K04733|5.942e-10|rcu:RCOM_0103040|Protein kinase APK1B, chloroplast precursor, putative (EC:2.7.10.2); K04733 interleukin-1 receptor-associated kinase 4 [EC:2.7.11.1] (A)	[T]	Signal transduction mechanisms	--	Protein kinase APK1A, chloroplastic OS=Arabidopsis thaliana GN=APK1A PE=2 SV=1	unknown [Populus trichocarpa]	gi|118482668|gb|ABK93253.1|	--	--
TRINITY_DN12979_c0_g2	2334.12	0.510136	0.308664	normal	0.603726	-0.291736	normal	0.00105656	1.3127	up	--	--	--	--	--	--	Agenet domain;; Protein of unknown function (DUF724)	--	PREDICTED: uncharacterized protein LOC102586224 isoform X1 [Solanum tuberosum]	gi|565352084|ref|XP_006342977.1|	--	PF05641.10;PF05266.12
TRINITY_DN13141_c0_g1	1833.12	0.990091	-0.00469997	normal	0.959759	0.0208359	normal	9.87111e-05	1.37016	up	--	--	--	--	--	--	--	BTB/POZ domain-containing protein At3g05675 OS=Arabidopsis thaliana GN=At3g05675 PE=2 SV=1	PREDICTED: BTB/POZ domain-containing protein At3g05675 [Solanum tuberosum]	gi|565375221|ref|XP_006354131.1|	--	--
TRINITY_DN133517_c1_g1	2603.12	2.71836e-16	0.870268	normal	1.0091e-06	0.926576	normal	3.83151e-67	2.81043	up	--	--	Molecular Function: structural constituent of ribosome (GO:0003735);; Biological Process: translation (GO:0006412);; Biological Process: mitochondrial transport (GO:0006839);; Cellular Component: integral component of membrane (GO:0016021);; Cellular Component: mitochondrial membrane (GO:0031966);;	K15104|9.24335e-157|rcu:RCOM_0070090|mitochondrial dicarboxylate carrier protein, putative; K15104 solute carrier family 25 (mitochondrial oxoglutarate transporter), member 11 (A)	[C]	Energy production and conversion	Mitochondrial carrier protein	Mitochondrial uncoupling protein 5 OS=Arabidopsis thaliana GN=PUMP5 PE=2 SV=1	PREDICTED: mitochondrial uncoupling protein 5-like [Solanum tuberosum]	gi|565373236|ref|XP_006353182.1|	--	PF00153.25
TRINITY_DN133517_c1_g15	2602.12	7.16899e-280	1.0369	up	1.68204e-17	1.19255	up	0	2.75518	up	--	--	Molecular Function: structural constituent of ribosome (GO:0003735);; Biological Process: translation (GO:0006412);; Biological Process: mitochondrial transport (GO:0006839);; Cellular Component: integral component of membrane (GO:0016021);; Cellular Component: mitochondrial membrane (GO:0031966);;	K15104|9.24335e-157|rcu:RCOM_0070090|mitochondrial dicarboxylate carrier protein, putative; K15104 solute carrier family 25 (mitochondrial oxoglutarate transporter), member 11 (A)	[C]	Energy production and conversion	Mitochondrial carrier protein	Mitochondrial uncoupling protein 5 OS=Arabidopsis thaliana GN=PUMP5 PE=2 SV=1	PREDICTED: mitochondrial uncoupling protein 5-like [Solanum tuberosum]	gi|565373236|ref|XP_006353182.1|	--	PF00153.25
TRINITY_DN133663_c0_g1	4380.12	6.47221e-46	0.590572	normal	2.67372e-14	0.977398	normal	2.39163e-176	1.23017	up	[V]	Defense mechanisms	Biological Process: polysaccharide biosynthetic process (GO:0000271);; Molecular Function: ATP binding (GO:0005524);; Biological Process: drug transmembrane transport (GO:0006855);; Biological Process: regulation of cell size (GO:0008361);; Molecular Function: xenobiotic-transporting ATPase activity (GO:0008559);; Biological Process: response to blue light (GO:0009637);; Biological Process: photo…	K05658|0|rcu:RCOM_0855230|multidrug resistance protein 1, 2, putative (EC:3.6.3.44); K05658 ATP-binding cassette, subfamily B (MDR/TAP), member 1 [EC:3.6.3.44] (A)	[Q]	Secondary metabolites biosynthesis, transport and catabolism	ABC transporter transmembrane region;; ABC transporter;; RecF/RecN/SMC N terminal domain;; AAA ATPase domain;; P-loop containing region of AAA domain;; Zeta toxin;; Predicted ATPase of the ABC class	ABC transporter B family member 19 OS=Arabidopsis thaliana GN=ABCB19 PE=1 SV=1	PREDICTED: ABC transporter B family member 19 [Solanum pennellii]	gi|970010130|ref|XP_015065961.1|	--	PF00664.21;PF00005.25;PF02463.17;PF13191.4;PF13555.4;PF06414.10;PF09818.7
TRINITY_DN133687_c2_g1	1140.12	0	1.64172	up	3.68432e-22	2.04832	up	0	1.71368	up	[O]	Posttranslational modification, protein turnover, chaperones	--	--	[O]	Posttranslational modification, protein turnover, chaperones	Hsp20/alpha crystallin family	Small heat shock protein, chloroplastic OS=Oxybasis rubra GN=HSP23 PE=2 SV=1	PREDICTED: small heat shock protein, chloroplastic-like [Solanum pennellii]	gi|970044724|ref|XP_015083787.1|	--	PF00011.19
TRINITY_DN133752_c0_g1	1039.12	7.86262e-305	2.56455	up	5.82199e-05	0.672541	normal	0	3.87069	up	--	--	Molecular Function: DNA binding (GO:0003677);; Molecular Function: sequence-specific DNA binding transcription factor activity (GO:0003700);; Cellular Component: nucleus (GO:0005634);; Biological Process: regulation of transcription, DNA-templated (GO:0006355);;	--	--	--	AP2 domain	Ethylene-responsive transcription factor ERF017 OS=Arabidopsis thaliana GN=ERF017 PE=2 SV=1	PREDICTED: ethylene-responsive transcription factor ERF017 [Solanum lycopersicum]	gi|460412633|ref|XP_004251702.1|	--	PF00847.18
TRINITY_DN133808_c0_g1	2182.12	0	2.13696	up	2.22696e-11	1.23892	up	0	2.04058	up	--	--	--	--	--	--	C2 domain	Protein SRC2 homolog OS=Arabidopsis thaliana GN=SRC2 PE=1 SV=1	PREDICTED: protein SRC2 [Solanum pennellii]	gi|969997165|ref|XP_015066455.1|	--	PF00168.28
TRINITY_DN133897_c0_g1	1608.12	2.03726e-273	2.54334	up	5.64107e-20	1.85745	up	3.16412e-30	4.77423	up	--	--	Molecular Function: serine-type carboxypeptidase activity (GO:0004185);; Biological Process: proteolysis involved in cellular protein catabolic process (GO:0051603);;	K16297|0|vvi:100264100|putative serine carboxypeptidase-like 23; K16297 serine carboxypeptidase-like clade II [EC:3.4.16.-] (A)	[OE]	--	Serine carboxypeptidase	Serine carboxypeptidase-like 26 OS=Arabidopsis thaliana GN=SCPL26 PE=2 SV=1	PREDICTED: putative serine carboxypeptidase-like 23 [Solanum tuberosum]	gi|565359303|ref|XP_006346455.1|	--	PF00450.20
TRINITY_DN133977_c0_g1	872.12	4.23238e-10	0.91623	normal	3.43143e-18	2.05329	up	3.70263e-22	2.40866	up	--	--	Biological Process: phosphorelay signal transduction system (GO:0000160);; Molecular Function: DNA binding (GO:0003677);; Cellular Component: nucleus (GO:0005634);; Biological Process: regulation of transcription, DNA-templated (GO:0006355);;	--	[K]	Transcription	Myb-like DNA-binding domain	Two-component response regulator-like APRR2 OS=Arabidopsis thaliana GN=APRR2 PE=2 SV=2	PREDICTED: two-component response regulator-like APRR2 [Solanum lycopersicum]	gi|460392751|ref|XP_004241977.1|	--	PF00249.29
TRINITY_DN134005_c0_g1	1158.12	1.77808e-31	1.44504	up	2.40373e-11	1.23941	up	1.03187e-22	1.21134	up	--	--	Molecular Function: DNA binding (GO:0003677);; Biological Process: regulation of transcription, DNA-templated (GO:0006355);;	--	--	--	AP2 domain	Dehydration-responsive element-binding protein 2C OS=Arabidopsis thaliana GN=DREB2C PE=2 SV=2	PREDICTED: dehydration-responsive element-binding protein 2A-like [Solanum tuberosum]	gi|565373725|ref|XP_006353419.1|	--	PF00847.18
TRINITY_DN134229_c0_g1	1198.12	2.95466e-53	2.15269	up	0.00816952	0.631692	normal	4.07968e-13	1.45385	up	--	--	--	--	--	--	Cysteine-rich TM module stress tolerance	--	--	--	--	PF12734.5
TRINITY_DN134345_c0_g2	744.12	0.0199232	1.2313	normal	0.00452035	1.64005	up	0.00811971	1.32458	up	--	--	Molecular Function: zinc ion binding (GO:0008270);; Cellular Component: integral component of membrane (GO:0016021);;	--	[O]	Posttranslational modification, protein turnover, chaperones	Ring finger domain;; RING-H2 zinc finger domain;; RING-like zinc finger;; Zinc finger, C3HC4 type (RING finger);; Zinc finger, C3HC4 type (RING finger)	RING-H2 finger protein ATL67 OS=Arabidopsis thaliana GN=ATL67 PE=2 SV=1	PREDICTED: RING-H2 finger protein ATL67-like [Solanum tuberosum]	gi|565385527|ref|XP_006358653.1|	--	PF13639.4;PF12678.5;PF17123.3;PF13923.4;PF00097.23
TRINITY_DN134387_c0_g1	911.12	0.140045	0.254946	normal	0.0201353	0.493685	normal	2.21301e-10	1.26717	up	[T]	Signal transduction mechanisms	Molecular Function: catalytic activity (GO:0003824);; Biological Process: metabolic process (GO:0008152);;	K17508|3.26671e-124|vvi:100261557|probable protein phosphatase 2C 55; K17508 protein phosphatase 2C homolog 7 [EC:3.1.3.16] (A)	[T]	Signal transduction mechanisms	Stage II sporulation protein E (SpoIIE);; Protein phosphatase 2C;; Protein phosphatase 2C	Probable protein phosphatase 2C 55 OS=Arabidopsis thaliana GN=At4g16580 PE=2 SV=2	PREDICTED: probable protein phosphatase 2C 55 [Solanum pennellii]	gi|970068795|ref|XP_015061529.1|	--	PF07228.10;PF13672.4;PF00481.19
TRINITY_DN134388_c0_g1	1127.12	2.80224e-46	1.28319	up	4.24753e-39	2.41269	up	6.82437e-41	3.06254	up	[R]	General function prediction only	Molecular Function: oxidoreductase activity (GO:0016491);; Molecular Function: metal ion binding (GO:0046872);; Biological Process: oxidation-reduction process (GO:0055114);;	--	[QR]	--	non-haem dioxygenase in morphine synthesis N-terminal;; 2OG-Fe(II) oxygenase superfamily	Protein DOWNY MILDEW RESISTANCE 6 OS=Arabidopsis thaliana GN=DMR6 PE=1 SV=1	PREDICTED: flavonol synthase/flavanone 3-hydroxylase-like [Solanum tuberosum]	gi|971585882|ref|XP_006366938.2|	--	PF14226.4;PF03171.18
TRINITY_DN13459_c0_g2	673.12	0.00323928	1.47969	up	0.0784171	1.22463	normal	0.00466516	1.57401	up	--	--	Molecular Function: sequence-specific DNA binding transcription factor activity (GO:0003700);; Biological Process: regulation of transcription, DNA-templated (GO:0006355);; Molecular Function: sequence-specific DNA binding (GO:0043565);;	--	--	--	WRKY DNA -binding domain	Probable WRKY transcription factor 4 OS=Arabidopsis thaliana GN=WRKY4 PE=1 SV=2	probable WRKY transcription factor 3 [Solanum tuberosum]	gi|972780035|ref|NP_001305593.1|	--	PF03106.13
TRINITY_DN134628_c0_g1	538.12	4.98387e-23	4.38843	up	2.40436e-14	3.38961	up	3.80421e-09	5.28781	up	--	--	Molecular Function: protein serine/threonine kinase activity (GO:0004674);; Molecular Function: ATP binding (GO:0005524);; Biological Process: protein phosphorylation (GO:0006468);; Cellular Component: integral component of membrane (GO:0016021);;	--	[T]	Signal transduction mechanisms	Protein kinase domain;; Protein tyrosine kinase	Probable serine/threonine-protein kinase At1g18390 OS=Arabidopsis thaliana GN=At1g18390 PE=2 SV=2	PREDICTED: probable serine/threonine-protein kinase At1g18390 [Solanum lycopersicum]	gi|460386436|ref|XP_004238904.1|	--	PF00069.23;PF07714.15
TRINITY_DN134634_c0_g2	1403.12	0.597587	0.164987	normal	0.000211622	1.49058	up	4.96297e-11	2.68894	up	[S]	Function unknown	Cellular Component: integral component of membrane (GO:0016021);;	--	--	--	Bestrophin, RFP-TM, chloride channel	UPF0187 protein At3g61320, chloroplastic OS=Arabidopsis thaliana GN=At3g61320 PE=2 SV=2	PREDICTED: UPF0187 protein At3g61320, chloroplastic-like [Solanum tuberosum]	gi|565357522|ref|XP_006345590.1|	--	PF01062.19
TRINITY_DN134746_c0_g1	1408.12	2.22682e-115	1.23568	up	2.84367e-69	2.06717	up	1.22279e-158	2.04714	up	--	--	Cellular Component: nucleosome (GO:0000786);; Cellular Component: nucleus (GO:0005634);; Biological Process: nucleosome assembly (GO:0006334);; Molecular Function: nucleosomal DNA binding (GO:0031492);;	--	--	--	linker histone H1 and H5 family	Histone H1 OS=Solanum pennellii PE=2 SV=1	PREDICTED: histone H1 [Solanum tuberosum]	gi|565347406|ref|XP_006340718.1|	--	PF00538.17
TRINITY_DN134817_c0_g1	1213.12	1.11406e-41	0.912495	normal	1.08807e-12	0.978957	normal	8.35828e-91	-1.42962	down	--	--	Biological Process: protein folding (GO:0006457);; Biological Process: response to heat (GO:0009408);; Biological Process: response to high light intensity (GO:0009644);; Biological Process: response to hydrogen peroxide (GO:0042542);;	--	--	--	--	--	PREDICTED: uncharacterized protein LOC102587732 [Solanum tuberosum]	gi|565376736|ref|XP_006354852.1|	--	--
TRINITY_DN134847_c0_g1	654.12	0.830334	0.108595	normal	0.336966	0.503921	normal	0.00376035	1.11566	up	--	--	--	--	--	--	--	--	--	--	--	--
TRINITY_DN135351_c0_g1	629.12	9.98536e-19	2.59836	up	9.06807e-14	3.09302	up	3.58514e-05	4.6783	up	--	--	--	--	--	--	--	--	--	--	--	--
TRINITY_DN135365_c0_g1	1445.12	5.85377e-05	1.30235	up	0.0171315	1.11442	normal	1.26266e-06	1.70523	up	[O]	Posttranslational modification, protein turnover, chaperones	Cellular Component: membrane (GO:0016020);; Molecular Function: metal ion binding (GO:0046872);;	--	[O]	Posttranslational modification, protein turnover, chaperones	Ring finger domain;; RING-H2 zinc finger domain;; RING-like zinc finger;; Zinc finger, C3HC4 type (RING finger);; Anaphase-promoting complex subunit 11 RING-H2 finger	RING-H2 finger protein ATL46 OS=Arabidopsis thaliana GN=ATL46 PE=2 SV=1	PREDICTED: RING-H2 finger protein ATL46-like [Solanum tuberosum]	gi|565381585|ref|XP_006357147.1|	--	PF13639.4;PF12678.5;PF17123.3;PF00097.23;PF12861.5
TRINITY_DN135905_c0_g1	1472.12	0.346263	-0.233701	normal	0.00045663	1.13973	up	4.01983e-06	1.39187	up	--	--	Biological Process: flavonoid biosynthetic process (GO:0009813);; Cellular Component: intracellular membrane-bounded organelle (GO:0043231);; Biological Process: flavonoid glucuronidation (GO:0052696);; Molecular Function: quercetin 3-O-glucosyltransferase activity (GO:0080043);; Molecular Function: quercetin 7-O-glucosyltransferase activity (GO:0080044);;	--	[GC]	--	UDP-glucoronosyl and UDP-glucosyl transferase	UDP-glycosyltransferase 87A2 OS=Arabidopsis thaliana GN=UGT87A2 PE=1 SV=1	PREDICTED: UDP-glycosyltransferase 87A1-like [Solanum tuberosum]	gi|565368472|ref|XP_006350869.1|	--	PF00201.16
TRINITY_DN136102_c0_g1	113.03	--	--	--	--	--	--	0.00393305	2.30528	up	--	--	Molecular Function: 3-beta-hydroxy-delta5-steroid dehydrogenase activity (GO:0003854);; Biological Process: steroid biosynthetic process (GO:0006694);; Molecular Function: coenzyme binding (GO:0050662);; Biological Process: oxidation-reduction process (GO:0055114);;	--	[V]	Defense mechanisms	3-beta hydroxysteroid dehydrogenase/isomerase family;; NAD dependent epimerase/dehydratase family	Tetraketide alpha-pyrone reductase 1 OS=Arabidopsis thaliana GN=TKPR1 PE=1 SV=1	PREDICTED: tetraketide alpha-pyrone reductase 1-like [Solanum tuberosum]	gi|565404011|ref|XP_006367444.1|	--	PF01073.17;PF01370.19
TRINITY_DN136155_c0_g1	608.12	1.05493e-09	1.84677	up	0.40584	0.318969	normal	0.00694129	1.05587	up	[H]	Coenzyme transport and metabolism	Molecular Function: 4-aminobutyrate transaminase activity (GO:0003867);; Cellular Component: mitochondrion (GO:0005739);; Biological Process: gamma-aminobutyric acid metabolic process (GO:0009448);; Cellular Component: chloroplast (GO:0009507);; Molecular Function: pyridoxal phosphate binding (GO:0030170);; Molecular Function: identical protein binding (GO:0042802);;	--	[E]	Amino acid transport and metabolism	Aminotransferase class-III	Gamma aminobutyrate transaminase 3, chloroplastic OS=Solanum lycopersicum GN=GABA-TP3 PE=1 SV=1	gamma aminobutyrate transaminase 3, chloroplastic [Solanum lycopersicum]	gi|906394178|ref|NP_001233777.2|	--	PF00202.19
TRINITY_DN136333_c0_g1	1107.12	1.30519e-15	1.60737	up	1.40347e-16	2.54299	up	1.26064e-13	1.71072	up	--	--	Molecular Function: DNA binding (GO:0003677);; Molecular Function: sequence-specific DNA binding transcription factor activity (GO:0003700);; Cellular Component: nucleus (GO:0005634);; Biological Process: regulation of transcription, DNA-templated (GO:0006355);;	--	--	--	AP2 domain	Ethylene-responsive transcription factor RAP2-1 OS=Arabidopsis thaliana GN=RAP2-1 PE=2 SV=1	PREDICTED: ethylene-responsive transcription factor ERF010-like [Solanum lycopersicum]	gi|460384883|ref|XP_004238136.1|	--	PF00847.18
TRINITY_DN136495_c0_g1	279.14	0.000415165	1.32691	up	0.009239	1.34506	up	0.00025361	1.78737	up	--	--	--	--	--	--	--	--	--	--	--	--
TRINITY_DN136662_c0_g1	1007.12	2.15568e-14	2.11245	up	7.61048e-09	1.91018	up	8.02271e-09	1.55193	up	[IQR]	--	Biological Process: metabolic process (GO:0008152);;	K15095|2.8937e-126|vvi:100253349|(+)-neomenthol dehydrogenase; K15095 (+)-neomenthol dehydrogenase [EC:1.1.1.208] (A)	[Q]	Secondary metabolites biosynthesis, transport and catabolism	short chain dehydrogenase;; Enoyl-(Acyl carrier protein) reductase;; KR domain;; NAD dependent epimerase/dehydratase family	(+)-neomenthol dehydrogenase OS=Arabidopsis thaliana GN=SDR1 PE=1 SV=1	PREDICTED: (+)-neomenthol dehydrogenase-like isoform X1 [Solanum tuberosum]	gi|971536688|ref|XP_015167135.1|	--	PF00106.23;PF13561.4;PF08659.8;PF01370.19
TRINITY_DN136991_c0_g1	197.2	0.101829	0.917008	normal	0.217246	0.834516	normal	0.000379719	1.86357	up	--	--	--	--	--	--	--	--	--	--	--	--
TRINITY_DN137175_c0_g1	334.13	0.272506	0.54978	normal	0.288758	0.661503	normal	9.086e-05	2.18097	up	--	--	Molecular Function: 3-beta-hydroxy-delta5-steroid dehydrogenase activity (GO:0003854);; Biological Process: steroid biosynthetic process (GO:0006694);; Molecular Function: cinnamoyl-CoA reductase activity (GO:0016621);; Molecular Function: coenzyme binding (GO:0050662);; Biological Process: oxidation-reduction process (GO:0055114);;	--	[V]	Defense mechanisms	NAD(P)H-binding;; 3-beta hydroxysteroid dehydrogenase/isomerase family;; NAD dependent epimerase/dehydratase family	Dihydroflavonol-4-reductase OS=Petunia hybrida GN=DFRA PE=2 SV=2	PREDICTED: tetraketide alpha-pyrone reductase 1-like [Solanum tuberosum]	gi|565404011|ref|XP_006367444.1|	--	PF13460.4;PF01073.17;PF01370.19
TRINITY_DN138264_c0_g1	339.13	0.00334909	1.17626	up	0.00975577	1.49578	up	0.00570763	1.68765	up	[S]	Function unknown	Cellular Component: cytoplasm (GO:0005737);; Biological Process: lipid metabolic process (GO:0006629);; Cellular Component: integral component of membrane (GO:0016021);; Molecular Function: oxidoreductase activity, acting on the CH-CH group of donors (GO:0016627);; Biological Process: oxidation-reduction process (GO:0055114);;	--	[R]	General function prediction only	Protein of unknown function (DUF1295)	--	PREDICTED: uncharacterized protein LOC107023128 [Solanum pennellii]	gi|970035708|ref|XP_015079189.1|	--	PF06966.10
TRINITY_DN139894_c0_g1	626.12	4.97988e-12	6.45983	up	--	--	--	1.60805e-11	4.8853	up	--	--	--	--	--	--	--	--	PREDICTED: uncharacterized protein LOC104091284 [Nicotiana tomentosiformis]	gi|697171910|ref|XP_009594893.1|	--	--
TRINITY_DN140321_c0_g1	526.12	5.31025e-06	2.11972	up	0.008111	1.32772	up	0.00199993	1.74245	up	--	--	--	--	[T]	Signal transduction mechanisms	--	Calcium-dependent protein kinase 28 OS=Arabidopsis thaliana GN=CPK28 PE=1 SV=1	Calcium-dependent protein kinase 28 [Glycine soja]	gi|734338628|gb|KHN08825.1|	--	--
TRINITY_DN140956_c0_g1	558.12	6.51209e-20	2.47638	up	0.137001	0.595458	normal	1.93942e-06	1.82774	up	--	--	--	--	--	--	--	--	PREDICTED: COBRA-like protein 7 [Solanum tuberosum]	gi|565395915|ref|XP_006363581.1|	--	--
TRINITY_DN141312_c0_g1	286.14	--	--	--	0.0291323	1.58851	normal	0.00348595	2.15959	up	--	--	--	--	--	--	--	--	PREDICTED: THO complex subunit 2 [Solanum tuberosum]	gi|565352496|ref|XP_006343178.1|	--	--
TRINITY_DN149581_c1_g1	2508.12	0	2.22548	up	2.88253e-44	1.25158	up	0	1.2106	up	--	--	Molecular Function: DNA binding (GO:0003677);; Molecular Function: sequence-specific DNA binding transcription factor activity (GO:0003700);; Cellular Component: nucleus (GO:0005634);; Biological Process: regulation of transcription, DNA-templated (GO:0006355);;	K09286|1.82727e-65|rcu:RCOM_0198920|DNA binding protein, putative; K09286 EREBP-like factor (A)	--	--	AP2 domain	Ethylene-responsive transcription factor RAP2-4 OS=Arabidopsis thaliana GN=RAP2-4 PE=1 SV=1	PREDICTED: ethylene-responsive transcription factor RAP2-4-like [Solanum tuberosum]	gi|565374943|ref|XP_006354001.1|	--	PF00847.18
TRINITY_DN149591_c0_g1	1955.12	1.29332e-75	1.85877	up	1.14909e-27	2.14963	up	2.8842e-36	2.46974	up	--	--	Cellular Component: integral component of membrane (GO:0016021);;	--	--	--	Domain of unknown function (DUF296)	AT-hook motif nuclear-localized protein 17 OS=Arabidopsis thaliana GN=AHL17 PE=2 SV=1	PREDICTED: AT-hook motif nuclear-localized protein 17 [Solanum tuberosum]	gi|565341827|ref|XP_006338072.1|	--	PF03479.13
TRINITY_DN149933_c0_g1	1546.12	3.70867e-53	1.51236	up	7.29823e-49	3.38559	up	1.14051e-39	2.86353	up	--	--	Molecular Function: sequence-specific DNA binding transcription factor activity (GO:0003700);; Cellular Component: nucleus (GO:0005634);; Biological Process: regulation of transcription, DNA-templated (GO:0006355);; Molecular Function: sequence-specific DNA binding (GO:0043565);;	K09338|1.69385e-79|rcu:RCOM_0698700|homeobox protein, putative; K09338 homeobox-leucine zipper protein (A)	[K]	Transcription	Homeobox associated leucine zipper;; Homeobox domain;; Homeobox KN domain	Homeobox-leucine zipper protein HAT5 OS=Arabidopsis thaliana GN=HAT5 PE=1 SV=1	PREDICTED: homeobox-leucine zipper protein ATHB-54-like [Nicotiana tomentosiformis]	gi|697170723|ref|XP_009594284.1|	--	PF02183.16;PF00046.27;PF05920.9
TRINITY_DN150001_c0_g1	1812.12	9.97669e-87	3.53823	up	2.23424e-47	4.48329	up	1.31653e-68	3.14203	up	[I]	Lipid transport and metabolism	Biological Process: metabolic process (GO:0008152);; Molecular Function: hydrolase activity (GO:0016787);;	K14493|2.92019e-128|vvi:100249385|gibberellin receptor GID1B; K14493 gibberellin receptor GID1 [EC:3.-.-.-] (A)	[V]	Defense mechanisms	alpha/beta hydrolase fold	Gibberellin receptor GID1B OS=Arabidopsis thaliana GN=GID1B PE=1 SV=1	PREDICTED: gibberellin receptor GID1B-like [Solanum tuberosum]	gi|565385075|ref|XP_006358445.1|	--	PF07859.11
TRINITY_DN150140_c0_g1	3699.12	5.30144e-77	1.8443	up	2.92289e-20	1.54513	up	9.24092e-47	1.72751	up	--	--	Cellular Component: integral component of membrane (GO:0016021);;	--	--	--	Late embryogenesis abundant protein	Uncharacterized protein At1g65710 OS=Arabidopsis thaliana GN=At1g65710 PE=2 SV=1	PREDICTED: uncharacterized protein At1g65710 [Solanum tuberosum]	gi|971551927|ref|XP_006348213.2|	--	PF03168.11
TRINITY_DN150544_c0_g1	1169.12	9.76258e-45	2.08424	up	8.56032e-10	1.9538	up	1.82341e-07	1.88232	up	--	--	Cellular Component: integral component of membrane (GO:0016021);; Biological Process: transmembrane transport (GO:0055085);;	--	--	--	Voltage-dependent anion channel	S-type anion channel SLAH1 OS=Arabidopsis thaliana GN=SLAH1 PE=2 SV=1	PREDICTED: S-type anion channel SLAH1-like [Solanum tuberosum]	gi|565396294|ref|XP_006363759.1|	--	PF03595.15
TRINITY_DN150978_c0_g2	1897.12	1.83071e-12	3.48588	up	4.34819e-11	4.51175	up	9.75662e-11	3.67821	up	[V]	Defense mechanisms	Biological Process: regulation of organ formation (GO:0003156);; Biological Process: drug transmembrane transport (GO:0006855);; Molecular Function: drug transmembrane transporter activity (GO:0015238);; Molecular Function: antiporter activity (GO:0015297);; Cellular Component: integral component of membrane (GO:0016021);; Cellular Component: Golgi transport complex (GO:0017119);; Biological Proc…	K03327|0|rcu:RCOM_1584350|multidrug resistance pump, putative; K03327 multidrug resistance protein, MATE family (A)	[R]	General function prediction only	MatE	Protein DETOXIFICATION 48 OS=Arabidopsis thaliana GN=DTX48 PE=2 SV=1	PREDICTED: protein DETOXIFICATION 48-like isoform X3 [Solanum pennellii]	gi|970021568|ref|XP_015072052.1|	--	PF01554.16
TRINITY_DN151171_c0_g1	1132.12	7.06008e-15	2.00147	up	0.491191	0.27959	normal	6.39161e-13	1.96605	up	--	--	Molecular Function: zinc ion binding (GO:0008270);; Molecular Function: protein-disulfide reductase activity (GO:0047134);; Biological Process: oxidation-reduction process (GO:0055114);;	--	--	--	C1 domain	Probable nucleoredoxin 1 OS=Arabidopsis thaliana GN=At1g60420 PE=1 SV=1	PREDICTED: uncharacterized protein LOC107030624 [Solanum pennellii]	gi|970000331|ref|XP_015087379.1|	--	PF03107.14
TRINITY_DN151802_c0_g1	687.12	2.33047e-08	1.41865	up	0.0894362	0.639976	normal	0.00212469	1.00868	up	--	--	--	--	[Z]	Cytoskeleton	--	--	PREDICTED: vacuolar protein sorting-associated protein IST1 [Erythranthe guttata]	gi|848857762|ref|XP_012829820.1|	--	--
TRINITY_DN15231_c0_g2	1333.12	5.31403e-05	1.7192	up	0.691122	0.224715	normal	0.00201189	1.2544	up	[K]	Transcription	Cellular Component: nucleus (GO:0005634);; Molecular Function: protein heterodimerization activity (GO:0046982);;	--	[K]	Transcription	Histone-like transcription factor (CBF/NF-Y) and archaeal histone	Dr1-associated corepressor OS=Homo sapiens GN=DRAP1 PE=1 SV=3	PREDICTED: dr1-associated corepressor isoform X1 [Solanum tuberosum]	gi|565346638|ref|XP_006340356.1|	--	PF00808.21
TRINITY_DN153112_c0_g1	860.12	6.42436e-05	1.41258	up	0.3181	0.495781	normal	0.00518529	1.09335	up	--	--	--	--	--	--	Rubber elongation factor protein (REF)	--	PREDICTED: REF/SRPP-like protein At1g67360 [Nicotiana sylvestris]	gi|698499201|ref|XP_009795442.1|	--	PF05755.10
TRINITY_DN154090_c0_g1	1254.12	1.5438e-06	2.0797	up	0.479955	0.417738	normal	0.00778317	1.01357	up	--	--	--	--	[T]	Signal transduction mechanisms	--	Probable protein phosphatase 2C 63 OS=Arabidopsis thaliana GN=At4g33920 PE=2 SV=1	PREDICTED: probable protein phosphatase 2C 63 isoform X2 [Beta vulgaris subsp. vulgaris]	gi|731352357|ref|XP_010687505.1|	--	--
TRINITY_DN156685_c0_g1	424.12	7.03792e-08	3.57261	up	0.129211	0.943504	normal	0.00266918	1.99718	up	--	--	--	--	[T]	Signal transduction mechanisms	--	Cytochrome b561 and DOMON domain-containing protein At5g47530 OS=Arabidopsis thaliana GN=At5g47530 PE=2 SV=1	PREDICTED: cytochrome b561 and DOMON domain-containing protein At5g47530-like [Solanum pennellii]	gi|970031267|ref|XP_015076923.1|	--	--
TRINITY_DN156947_c0_g1	510.12	1.70005e-07	2.35382	up	1.10934e-07	2.61086	up	0.00812318	1.12421	up	--	--	--	--	--	--	--	--	PREDICTED: uncharacterized protein LOC104227479 isoform X2 [Nicotiana sylvestris]	gi|698583174|ref|XP_009778026.1|	--	--
TRINITY_DN158384_c0_g1	219.17	0.341114	0.509325	normal	0.704559	-0.223202	normal	0.00881827	1.52043	up	--	--	--	--	[U]	Intracellular trafficking, secretion, and vesicular transport	--	--	PREDICTED: target of Myb protein 1 [Solanum pennellii]	gi|970024977|ref|XP_015073797.1|	--	--
TRINITY_DN1603_c0_g1	3951.12	0.63671	-0.114299	normal	0.177597	-0.354439	normal	0.000205067	1.06154	up	--	--	Cellular Component: integral component of membrane (GO:0016021);;	--	--	--	--	--	PREDICTED: uncharacterized protein LOC102590385 [Solanum tuberosum]	gi|565353155|ref|XP_006343499.1|	--	--
TRINITY_DN161722_c0_g1	1098.12	1.20285e-08	2.90366	up	0.000213969	2.77905	up	5.85001e-05	3.53813	up	--	--	--	--	[R]	General function prediction only	--	--	PREDICTED: uncharacterized protein LOC107060125 [Solanum tuberosum]	gi|971546042|ref|XP_015163071.1|	--	--
TRINITY_DN165855_c0_g1	3013.12	0	1.73016	up	6.02946e-18	1.07266	up	0	1.80479	up	--	--	Molecular Function: oxidoreductase activity (GO:0016491);; Molecular Function: protein dimerization activity (GO:0046983);;	K13422|0|vvi:100250607|transcription factor MYC2-like; K13422 transcription factor MYC2 (A)	--	--	bHLH-MYC and R2R3-MYB transcription factors N-terminal;; Helix-loop-helix DNA-binding domain	Transcription factor MYC2 OS=Arabidopsis thaliana GN=MYC2 PE=1 SV=2	PREDICTED: transcription factor MYC2-like [Solanum tuberosum]	gi|565372553|ref|XP_006352856.1|	--	PF14215.4;PF00010.24
TRINITY_DN165928_c4_g1	377.13	0	1.54017	up	0.000331618	0.573191	normal	0	1.74197	up	--	--	Biological Process: lipid transport (GO:0006869);; Molecular Function: lipid binding (GO:0008289);;	--	--	--	Protease inhibitor/seed storage/LTP family;; Probable lipid transfer	Non-specific lipid-transfer protein 1 OS=Solanum lycopersicum GN=TSW12 PE=2 SV=1	PREDICTED: non-specific lipid-transfer protein 1 [Solanum tuberosum]	gi|565403914|ref|XP_006367397.1|	--	PF00234.20;PF14368.4
TRINITY_DN166016_c1_g1	365.13	8.33627e-50	3.54401	up	4.43636e-12	1.98762	up	7.91296e-06	2.53253	up	--	--	--	--	--	--	--	--	--	--	--	--
TRINITY_DN166068_c2_g1	1712.12	0	2.01731	up	1.592e-22	1.11263	up	0	1.78166	up	--	--	Molecular Function: zinc ion binding (GO:0008270);;	K11982|2.18458e-105|vvi:100265659|E3 ubiquitin-protein ligase RING1; K11982 E3 ubiquitin-protein ligase RNF115/126 [EC:6.3.2.19] (A)	[O]	Posttranslational modification, protein turnover, chaperones	Protein of unknown function (DUF1117);; zinc-ribbon;; Ring finger domain;; Zinc finger, C3HC4 type (RING finger);; Zinc finger, C3HC4 type (RING finger)	E3 ubiquitin-protein ligase RING1 OS=Gossypium hirsutum GN=RING1 PE=1 SV=1	PREDICTED: E3 ubiquitin-protein ligase RING1 [Solanum lycopersicum]	gi|460389460|ref|XP_004240370.1|	--	PF06547.10;PF14369.4;PF13639.4;PF13923.4;PF00097.23
TRINITY_DN166080_c1_g1	1598.12	0	3.60516	up	5.23031e-20	2.01685	up	0	3.5197	up	--	--	Molecular Function: metal ion binding (GO:0046872);;	--	[R]	General function prediction only	C2H2-type zinc finger	Zinc finger protein ZAT10 OS=Arabidopsis thaliana GN=ZAT10 PE=2 SV=1	PREDICTED: LOW QUALITY PROTEIN: zinc finger protein ZAT10 [Solanum tuberosum]	gi|971576899|ref|XP_015158304.1|	--	PF13912.4
TRINITY_DN166143_c0_g1	1161.12	2.05524e-20	0.532116	normal	2.27531e-08	0.892084	normal	6.25728e-70	1.10332	up	--	--	--	--	--	--	--	--	PREDICTED: uncharacterized protein LOC102597420 [Solanum tuberosum]	gi|565365605|ref|XP_006349495.1|	--	--
TRINITY_DN166554_c0_g1	453.12	0.0065106	0.60901	normal	0.000241324	1.23634	up	1.37678e-10	2.2563	up	[R]	General function prediction only	Cellular Component: intracellular (GO:0005622);; Molecular Function: zinc ion binding (GO:0008270);; Biological Process: salicylic acid biosynthetic process (GO:0009697);; Biological Process: response to ethylene (GO:0009723);; Biological Process: abscisic acid-activated signaling pathway (GO:0009738);; Biological Process: salicylic acid mediated signaling pathway (GO:0009863);; Biological Proces…	K16675|1.71076e-113|vvi:100262775|probable protein S-acyltransferase 7; K16675 palmitoyltransferase ZDHHC9/14/18 [EC:2.3.1.225] (A)	[R]	General function prediction only	DHHC palmitoyltransferase	Probable protein S-acyltransferase 7 OS=Arabidopsis thaliana GN=PAT07 PE=1 SV=1	PREDICTED: probable protein S-acyltransferase 7 [Solanum tuberosum]	gi|565402895|ref|XP_006366904.1|	--	PF01529.18
TRINITY_DN166576_c0_g2	290.13	0.627088	0.24021	normal	0.245408	1.06115	normal	1.98154e-06	3.29053	up	[O]	Posttranslational modification, protein turnover, chaperones	Cellular Component: nucleus (GO:0005634);; Biological Process: protein sumoylation (GO:0016925);; Molecular Function: protein tag (GO:0031386);;	K12160|5.33976e-25|osa:4324359|Os01g0918200; K12160 small ubiquitin-related modifier (A)	[O]	Posttranslational modification, protein turnover, chaperones	Ubiquitin-2 like Rad60 SUMO-like;; Ubiquitin family	Small ubiquitin-related modifier 1 OS=Oryza sativa subsp. japonica GN=SUMO1 PE=1 SV=1	PREDICTED: small ubiquitin-related modifier 1 [Cucumis melo]	gi|659113027|ref|XP_008456407.1|	--	PF11976.6;PF00240.21
TRINITY_DN166818_c0_g1	1202.12	4.76304e-153	2.94678	up	0.0286052	0.491042	normal	3.33079e-199	3.1134	up	--	--	--	--	--	--	Domain of unknown function (DUF4228)	--	PREDICTED: uncharacterized protein LOC104092649 [Nicotiana tomentosiformis]	gi|697175308|ref|XP_009596594.1|	--	PF14009.4
TRINITY_DN16684_c0_g1	710.12	1.7838e-08	2.7585	up	0.0696705	1.35142	normal	0.0011973	1.45698	up	--	--	--	--	--	--	--	--	--	--	--	--
TRINITY_DN167089_c0_g1	148.43	0.277869	0.707106	normal	0.199049	0.833506	normal	0.00173223	2.28399	up	--	--	Molecular Function: sulfite oxidase activity (GO:0008482);; Molecular Function: molybdenum ion binding (GO:0030151);; Biological Process: nitrate assimilation (GO:0042128);; Biological Process: oxidation-reduction process (GO:0055114);;	K00387|3.45783e-10|ath:AT3G01910|SOX; sulfite oxidase; K00387 sulfite oxidase [EC:1.8.3.1] (A)	[C]	Energy production and conversion	--	Sulfite oxidase OS=Arabidopsis thaliana GN=SOX PE=1 SV=1	sulfite oxidase-like [Solanum tuberosum]	gi|568214852|ref|NP_001275309.1|	--	--
TRINITY_DN167157_c1_g1	311.13	2.7912e-08	1.14201	up	0.000103293	1.35334	up	5.78713e-08	1.2709	up	[O]	Posttranslational modification, protein turnover, chaperones	Molecular Function: serine-type endopeptidase activity (GO:0004252);; Cellular Component: cell wall (GO:0005618);; Biological Process: proteolysis (GO:0006508);;	--	--	--	Subtilase family	CO(2)-response secreted protease OS=Arabidopsis thaliana GN=CRSP PE=2 SV=1	subtilisin-like serine protease [Solanum tuberosum]	gi|67043517|gb|AAY63882.1|	--	PF00082.20
TRINITY_DN167318_c0_g1	794.12	0.118862	0.512393	normal	8.41709e-06	2.13898	up	0.00469436	1.04968	up	--	--	Molecular Function: protein dimerization activity (GO:0046983);;	--	--	--	Helix-loop-helix DNA-binding domain	Transcription factor bHLH93 OS=Arabidopsis thaliana GN=BHLH93 PE=1 SV=1	PREDICTED: transcription factor bHLH93-like [Solanum pennellii]	gi|970021300|ref|XP_015071909.1|	--	PF00010.24
TRINITY_DN167425_c0_g1	1027.12	0.944613	-0.0192815	normal	0.400461	0.284932	normal	1.62585e-11	1.75301	up	[M]	Cell wall/membrane/envelope biogenesis	Molecular Function: glutamine-fructose-6-phosphate transaminase (isomerizing) activity (GO:0004360);; Biological Process: fructose 6-phosphate metabolic process (GO:0006002);; Biological Process: UDP-N-acetylglucosamine metabolic process (GO:0006047);; Biological Process: protein N-linked glycosylation (GO:0006487);; Molecular Function: isomerase activity (GO:0016853);; Molecular Function: carboh…	--	--	--	--	3-hexulose-6-phosphate isomerase OS=Mycobacterium gastri GN=rmpB PE=2 SV=1	PREDICTED: 3-hexulose-6-phosphate isomerase [Solanum tuberosum]	gi|565373558|ref|XP_006353337.1|	--	--
TRINITY_DN167685_c0_g1	609.12	5.47103e-12	3.01246	up	2.24161e-07	2.71133	up	0.00226539	1.13797	up	--	--	Biological Process: response to stress (GO:0006950);; Biological Process: response to water (GO:0009415);;	--	--	--	Dehydrin	--	PREDICTED: dehydrin Xero 1-like [Solanum tuberosum]	gi|565405275|ref|XP_006368032.1|	--	PF00257.17
TRINITY_DN168505_c0_g1	596.12	3.58713e-38	3.50574	up	1.92958e-12	4.12785	up	6.42937e-09	6.0669	up	--	--	--	--	--	--	--	--	PREDICTED: peroxidase 12-like [Solanum pennellii]	gi|970021627|ref|XP_015072084.1|	--	--
TRINITY_DN168956_c0_g1	524.12	0.332734	0.460374	normal	0.136388	0.767641	normal	0.00520834	1.558	up	--	--	--	--	--	--	--	--	--	--	--	--
TRINITY_DN169023_c0_g1	966.12	1.89787e-09	2.40332	up	0.206167	0.772702	normal	0.00426143	1.18645	up	--	--	--	K00901|1.396e-08|ath:AT2G20900|DGK5; diacylglycerol kinase 5; K00901 diacylglycerol kinase (ATP) [EC:2.7.1.107] (A)	[IT]	--	--	Diacylglycerol kinase 5 OS=Arabidopsis thaliana GN=DGK5 PE=2 SV=1	diacylglycerol kinase variant B [Solanum lycopersicum]	gi|10798895|gb|AAG23131.1|	--	--
TRINITY_DN169305_c0_g1	1168.12	0.291384	0.434264	normal	0.526649	0.275846	normal	0.00168649	1.05581	up	--	--	Molecular Function: organic cyclic compound binding (GO:0097159);; Molecular Function: heterocyclic compound binding (GO:1901363);;	--	--	--	--	--	PREDICTED: uncharacterized protein LOC107021958 [Solanum pennellii]	gi|970033706|ref|XP_015078154.1|	--	--
TRINITY_DN169717_c0_g1	890.12	1.88401e-09	1.09176	up	4.85062e-27	2.83976	up	5.33416e-20	4.93421	up	--	--	--	--	--	--	--	Zinc finger protein 3 OS=Arabidopsis thaliana GN=ZFP3 PE=2 SV=1	PREDICTED: zinc finger protein 1-like [Solanum tuberosum]	gi|971566222|ref|XP_015168246.1|	--	--
TRINITY_DN169936_c0_g1	989.12	3.28309e-10	2.4375	up	0.393872	0.546545	normal	6.17207e-05	1.41638	up	--	--	--	K01051|7.85647e-07|ath:AT3G14310|PME3; pectin methylesterase 3; K01051 pectinesterase [EC:3.1.1.11] (A)	--	--	--	Pectinesterase/pectinesterase inhibitor 3 OS=Arabidopsis thaliana GN=PME3 PE=2 SV=2	pectin methylesterase like protein [Arabidopsis thaliana]	gi|62320976|dbj|BAD94011.1|	--	--
TRINITY_DN170045_c0_g1	536.12	7.16823e-16	2.21533	up	0.0351373	0.767998	normal	1.85488e-12	2.98238	up	--	--	Molecular Function: peroxidase activity (GO:0004601);; Molecular Function: calcium ion binding (GO:0005509);; Cellular Component: nucleus (GO:0005634);; Cellular Component: integral component of plasma membrane (GO:0005887);; Biological Process: aerobic respiration (GO:0009060);; Biological Process: regulation of anion channel activity (GO:0010359);; Molecular Function: NAD(P)H oxidase activity (…	K13447|7.74236e-10|rcu:RCOM_1502990|respiratory burst oxidase, putative (EC:1.6.3.1); K13447 respiratory burst oxidase [EC:1.6.3.- 1.11.1.-] (A)	[PQ]	--	--	Respiratory burst oxidase homolog protein C OS=Solanum tuberosum GN=RBOHC PE=1 SV=2	PREDICTED: respiratory burst oxidase homolog protein B [Musa acuminata subsp. malaccensis]	gi|695033410|ref|XP_009404193.1|	--	--
TRINITY_DN17163_c0_g2	545.12	0.0042206	1.64672	up	0.00103724	1.61513	up	0.00172649	1.93022	up	--	--	Molecular Function: zinc ion binding (GO:0008270);; Cellular Component: integral component of membrane (GO:0016021);;	--	[A]	RNA processing and modification	Protein of unknown function (DUF3675);; Protein of unknown function (DUF3675)	--	PREDICTED: uncharacterized protein LOC101260808 [Solanum lycopersicum]	gi|460380488|ref|XP_004235988.1|	--	PF12428.6;PF12428.6
TRINITY_DN172288_c0_g1	549.12	0.388114	0.446213	normal	0.268269	0.640313	normal	0.000130602	1.93772	up	--	--	--	--	--	--	--	--	--	--	--	--
TRINITY_DN176385_c0_g1	169.29	0.279437	0.562566	normal	0.297779	0.680566	normal	0.000576557	1.87855	up	[I]	Lipid transport and metabolism	Molecular Function: phospholipase D activity (GO:0004630);; Molecular Function: calcium ion binding (GO:0005509);; Cellular Component: membrane (GO:0016020);; Biological Process: lipid catabolic process (GO:0016042);; Biological Process: phosphatidylcholine metabolic process (GO:0046470);; Molecular Function: N-acylphosphatidylethanolamine-specific phospholipase D activity (GO:0070290);;	K01115|4.32234e-77|vvi:100261040|phospholipase D alpha 1-like; K01115 phospholipase D1/2 [EC:3.1.4.4] (A)	[I]	Lipid transport and metabolism	Phospholipase D C terminal;; Phospholipase D Active site motif;; PLD-like domain	Phospholipase D alpha 1 OS=Carica papaya GN=PLD1 PE=1 SV=1	phospholipase D, partial [Solanum tuberosum]	gi|418731180|gb|AFX67027.1|	--	PF12357.6;PF00614.20;PF13091.4
TRINITY_DN177037_c0_g1	196.21	1.51931e-06	3.1659	up	0.0390956	1.62854	normal	0.000348304	2.58442	up	--	--	--	--	--	--	--	Protein EXORDIUM OS=Arabidopsis thaliana GN=EXO PE=2 SV=1	PREDICTED: protein EXORDIUM-like [Solanum lycopersicum]	gi|723694393|ref|XP_010320183.1|	--	--
TRINITY_DN177240_c0_g1	906.12	0.201008	0.533517	normal	0.00568077	1.37523	up	0.000212423	2.24589	up	--	--	--	K01904|3.14445e-09|rcu:RCOM_0246200|AMP dependent CoA ligase, putative (EC:1.13.12.7); K01904 4-coumarate--CoA ligase [EC:6.2.1.12] (A)	[I]	Lipid transport and metabolism	--	4-coumarate--CoA ligase 1 OS=Nicotiana tabacum GN=4CL1 PE=2 SV=1	4-coumarate:coenzyme a ligase [Dracaena cambodiana]	gi|341571808|gb|AEK79566.1|	--	--
TRINITY_DN178285_c0_g1	156.37	7.33637e-10	5.96102	up	3.87579e-11	5.59901	up	1.53894e-07	7.0072	up	--	--	--	--	--	--	--	--	--	--	--	--
TRINITY_DN178688_c0_g1	100.47	0.00652114	1.06188	up	0.0146938	1.07054	normal	0.000847219	1.23035	up	[O]	Posttranslational modification, protein turnover, chaperones	Molecular Function: ATP binding (GO:0005524);;	--	[O]	Posttranslational modification, protein turnover, chaperones	ATPase family associated with various cellular activities (AAA)	Spastin OS=Ixodes scapularis GN=spas PE=3 SV=1	putative ATPase [Zostera marina]	gi|901815691|gb|KMZ70002.1|	--	PF00004.27
TRINITY_DN18158_c1_g1	168.3	1.11863e-05	2.59556	up	0.50652	0.554201	normal	0.000707627	2.54617	up	--	--	--	--	--	--	--	--	--	--	--	--
TRINITY_DN18337_c0_g2	744.12	4.1476e-08	0.87332	normal	5.26021e-11	1.71151	up	1.23194e-27	2.31408	up	--	--	Cellular Component: intracellular (GO:0005622);; Molecular Function: zinc ion binding (GO:0008270);;	--	--	--	B-box zinc finger	B-box zinc finger protein 32 OS=Arabidopsis thaliana GN=BBX32 PE=1 SV=1	PREDICTED: zinc finger protein CONSTANS-like [Solanum tuberosum]	gi|565394560|ref|XP_006362925.1|	--	PF00643.22
TRINITY_DN186_c0_g2	1032.12	0.000119729	2.09805	up	7.77566e-05	2.96623	up	4.17576e-05	4.01713	up	--	--	--	--	--	--	Domain of unknown function (DUF296)	AT-hook motif nuclear-localized protein 15 OS=Arabidopsis thaliana GN=AHL15 PE=2 SV=1	PREDICTED: AT-hook motif nuclear-localized protein 15 [Solanum tuberosum]	gi|565378507|ref|XP_006355697.1|	--	PF03479.13
TRINITY_DN18750_c0_g1	710.12	0.000629293	1.48717	up	0.0277499	1.47303	normal	0.000127106	2.18463	up	--	--	Biological Process: DNA-templated transcription, initiation (GO:0006352);; Biological Process: regulation of transcription, DNA-templated (GO:0006355);; Molecular Function: zinc ion binding (GO:0008270);; Molecular Function: TBP-class protein binding (GO:0017025);;	K03124|2.10592e-16|vvi:100267614|transcription initiation factor IIB-2; K03124 transcription initiation factor TFIIB (A)	[K]	Transcription	--	Transcription initiation factor IIB OS=Glycine max GN=TFIIB1 PE=2 SV=1	PREDICTED: transcription initiation factor IIB-2-like [Nicotiana tomentosiformis]	gi|697173429|ref|XP_009595638.1|	--	--
TRINITY_DN19014_c0_g7	967.23	6.96019e-170	1.35095	up	2.57041e-56	2.15324	up	6.31543e-66	1.11416	up	--	--	--	--	--	--	--	--	PREDICTED: uncharacterized protein LOC101263742 [Solanum lycopersicum]	gi|460401740|ref|XP_004246375.1|	--	--
TRINITY_DN19844_c0_g2	1117.12	0.000113222	0.973962	normal	7.51774e-06	1.26827	up	3.61297e-05	1.22757	up	[R]	General function prediction only	Molecular Function: protein kinase activity (GO:0004672);; Molecular Function: ATP binding (GO:0005524);; Biological Process: protein phosphorylation (GO:0006468);;	--	--	--	WD domain, G-beta repeat	Protein SPA1-RELATED 3 OS=Arabidopsis thaliana GN=SPA3 PE=1 SV=1	PREDICTED: protein SPA1-RELATED 4-like isoform X1 [Solanum tuberosum]	gi|565386340|ref|XP_006358977.1|	--	PF00400.30
TRINITY_DN20426_c0_g1	992.12	1.63925e-14	1.28894	up	0.00239108	0.745509	normal	1.5994e-15	2.62683	up	--	--	Biological Process: metabolic process (GO:0008152);; Molecular Function: amino acid binding (GO:0016597);; Molecular Function: protein dimerization activity (GO:0046983);;	--	--	--	Helix-loop-helix DNA-binding domain	--	PREDICTED: uncharacterized protein LOC104647475 [Solanum lycopersicum]	gi|723658075|ref|XP_010321200.1|	--	PF00010.24
TRINITY_DN20476_c0_g1	1244.12	0.0531075	0.710107	normal	0.000748085	1.65249	up	4.96333e-07	3.90453	up	--	--	--	--	--	--	--	--	--	--	--	--
TRINITY_DN20707_c0_g1	1483.12	1.25805e-88	1.14766	up	0.000411897	0.521334	normal	3.86367e-115	1.40683	up	[T]	Signal transduction mechanisms	Molecular Function: protein serine/threonine phosphatase activity (GO:0004722);; Biological Process: protein dephosphorylation (GO:0006470);;	K17506|1.87465e-140|rcu:RCOM_1173310|protein phosphatase 2c, putative (EC:3.1.3.16); K17506 protein phosphatase 1L [EC:3.1.3.16] (A)	[T]	Signal transduction mechanisms	Protein phosphatase 2C	Probable protein phosphatase 2C 58 OS=Arabidopsis thaliana GN=At4g28400 PE=2 SV=1	PREDICTED: probable protein phosphatase 2C 58 [Solanum pennellii]	gi|970038036|ref|XP_015080354.1|	--	PF00481.19
TRINITY_DN21130_c0_g1	1258.12	5.1919e-06	1.49094	up	1.47225e-07	2.69751	up	0.000401158	2.79421	up	--	--	Biological Process: metabolic process (GO:0008152);; Molecular Function: transferase activity, transferring acyl groups other than amino-acyl groups (GO:0016747);;	--	--	--	Transferase family	Uncharacterized acetyltransferase At3g50280 OS=Arabidopsis thaliana GN=At3g50280 PE=3 SV=1	PREDICTED: uncharacterized acetyltransferase At3g50280-like [Solanum lycopersicum]	gi|460369702|ref|XP_004230696.1|	--	PF02458.13
TRINITY_DN21157_c0_g1	1725.5	0.487225	0.141982	normal	0.937812	0.0270475	normal	1.48986e-11	1.30412	up	[M]	Cell wall/membrane/envelope biogenesis	Biological Process: ethylene biosynthetic process (GO:0009693);; Biological Process: lipid glycosylation (GO:0030259);; Molecular Function: undecaprenyldiphospho-muramoylpentapeptide beta-N-acetylglucosaminyltransferase activity (GO:0050511);;	K02563|4.37473e-109|vvi:100242239|uncharacterized LOC100242239; K02563 UDP-N-acetylglucosamine--N-acetylmuramyl-(pentapeptide) pyrophosphoryl-undecaprenol N-acetylglucosamine transferase [EC:2.4.1.227] (A)	--	--	Glycosyltransferase family 28 N-terminal domain;; Glycosyltransferase family 28 C-terminal domain	UDP-N-acetylglucosamine--N-acetylmuramyl-(pentapeptide) pyrophosphoryl-undecaprenol N-acetylglucosamine transferase OS=Salinibacter ruber (strain DSM 13855 / M31) GN=murG PE=3 SV=1	PREDICTED: UDP-N-acetylglucosamine--N-acetylmuramyl-(pentapeptide) pyrophosphoryl-undecaprenol N-acetylglucosamine transferase [Solanum tuberosum]	gi|565349119|ref|XP_006341545.1|	--	PF03033.18;PF04101.14
TRINITY_DN21183_c0_g2	504.12	0.00039855	2.77086	up	0.036885	1.93953	normal	0.000761966	1.9539	up	--	--	--	--	--	--	--	--	PREDICTED: uncharacterized protein LOC101250988 [Solanum lycopersicum]	gi|460386119|ref|XP_004238747.1|	--	--
TRINITY_DN21382_c0_g1	3315.12	5.97228e-05	1.2806	up	0.00176217	1.46273	up	0.000973927	1.5843	up	--	--	Molecular Function: ubiquitin-protein transferase activity (GO:0004842);; Cellular Component: nucleus (GO:0005634);; Molecular Function: zinc ion binding (GO:0008270);; Biological Process: protein ubiquitination (GO:0016567);; Biological Process: regulation of defense response (GO:0031347);;	--	[O]	Posttranslational modification, protein turnover, chaperones	Zinc finger, C3HC4 type (RING finger)	Probable BOI-related E3 ubiquitin-protein ligase 3 OS=Arabidopsis thaliana GN=BRG3 PE=1 SV=1	PREDICTED: probable BOI-related E3 ubiquitin-protein ligase 2 [Solanum tuberosum]	gi|565376766|ref|XP_006354867.1|	--	PF13920.4
TRINITY_DN21395_c0_g1	1600.12	0	1.72189	up	1.02109e-33	1.28537	up	0	1.34029	up	--	--	--	--	--	--	Proline-rich nuclear receptor coactivator	--	PREDICTED: uncharacterized protein LOC107008184 [Solanum pennellii]	gi|970003653|ref|XP_015062596.1|	--	PF15365.4
TRINITY_DN21396_c0_g3	695.12	6.61699e-09	1.78142	up	2.88225e-07	2.45141	up	2.95874e-07	4.28206	up	--	--	--	--	--	--	--	--	--	--	--	--
TRINITY_DN21411_c0_g16	1979.12	1.18043e-05	0.452818	normal	4.88658e-16	1.36986	up	1.71659e-38	1.97643	up	[RTKL]	--	Biological Process: activation of MAPKK activity (GO:0000186);; Molecular Function: MAP kinase kinase kinase activity (GO:0004709);; Molecular Function: ATP binding (GO:0005524);; Cellular Component: intracellular (GO:0005622);; Cellular Component: integral component of membrane (GO:0016021);;	--	[T]	Signal transduction mechanisms	Protein kinase domain;; Protein tyrosine kinase	Probable receptor-like protein kinase At2g42960 OS=Arabidopsis thaliana GN=At2g42960 PE=3 SV=1	PREDICTED: probable receptor-like protein kinase At2g42960 [Solanum pennellii]	gi|970041922|ref|XP_015082351.1|	--	PF00069.23;PF07714.15
TRINITY_DN21426_c0_g1	1761.12	2.23648e-126	1.39705	up	3.03251e-37	1.71747	up	2.3153e-58	1.86476	up	--	--	Cellular Component: integral component of peroxisomal membrane (GO:0005779);; Biological Process: peroxisome fission (GO:0016559);; Biological Process: regulation of peroxisome size (GO:0044375);;	--	[U]	Intracellular trafficking, secretion, and vesicular transport	Peroxisomal biogenesis factor 11 (PEX11)	Peroxisomal membrane protein 11C OS=Arabidopsis thaliana GN=PEX11C PE=1 SV=1	PREDICTED: peroxisomal membrane protein 11C-like [Solanum tuberosum]	gi|565349500|ref|XP_006341731.1|	--	PF05648.12
TRINITY_DN21553_c0_g1	712.12	0.10622	0.486249	normal	0.10065	0.662333	normal	0.00624504	1.10103	up	--	--	Molecular Function: zinc ion binding (GO:0008270);;	K15601|2.13967e-38|osa:4328036|Os02g0109400; K15601 lysine-specific demethylase 3 [EC:1.14.11.-] (A)	[K]	Transcription	JmjC domain, hydroxylase	Lysine-specific demethylase JMJ25 OS=Arabidopsis thaliana GN=JMJ25 PE=1 SV=1	PREDICTED: lysine-specific demethylase JMJ25-like [Nicotiana tomentosiformis]	gi|697136275|ref|XP_009622213.1|	--	PF02373.20
TRINITY_DN21583_c0_g1	2632.12	4.66885e-83	0.890703	normal	2.53144e-42	1.54572	up	3.38161e-111	2.40631	up	[V]	Defense mechanisms	Molecular Function: ATP binding (GO:0005524);; Biological Process: metabolic process (GO:0008152);; Biological Process: response to wounding (GO:0009611);; Biological Process: response to salt stress (GO:0009651);; Biological Process: response to abscisic acid (GO:0009737);; Cellular Component: external side of plasma membrane (GO:0009897);; Molecular Function: fatty acid transporter activity (GO…	--	[Q]	Secondary metabolites biosynthesis, transport and catabolism	ABC-2 type transporter;; ABC transporter;; AAA domain, putative AbiEii toxin, Type IV TA system;; P-loop containing region of AAA domain	ABC transporter G family member 11 OS=Arabidopsis thaliana GN=ABCG11 PE=1 SV=1	PREDICTED: ABC transporter G family member 11-like [Solanum tuberosum]	gi|565369795|ref|XP_006351519.1|	--	PF01061.22;PF00005.25;PF13304.4;PF13555.4
TRINITY_DN21694_c0_g2	1393.12	0.0153598	0.928604	normal	0.0410832	0.873499	normal	0.00228369	1.15883	up	--	--	--	--	--	--	--	--	PREDICTED: uncharacterized protein LOC107031879 isoform X2 [Solanum pennellii]	gi|970054434|ref|XP_015088855.1|	--	--
TRINITY_DN21737_c0_g1	934.12	8.11251e-33	3.26441	up	2.62693e-06	1.52369	up	2.09639e-13	2.28288	up	--	--	Biological Process: response to auxin (GO:0009733);;	--	--	--	Auxin responsive protein	Auxin-responsive protein SAUR32 OS=Arabidopsis thaliana GN=SAUR32 PE=2 SV=1	PREDICTED: auxin-responsive protein SAUR32-like [Solanum tuberosum]	gi|565368173|ref|XP_006350722.1|	--	PF02519.12
TRINITY_DN21798_c0_g2	1238.12	3.5502e-11	1.23162	up	1.40917e-08	1.43432	up	3.08565e-26	3.30428	up	--	--	Biological Process: metabolic process (GO:0008152);; Cellular Component: integral component of membrane (GO:0016021);; Molecular Function: hydrolase activity (GO:0016787);;	--	--	--	--	--	PREDICTED: uncharacterized protein LOC104099531 [Nicotiana tomentosiformis]	gi|697191549|ref|XP_009604842.1|	--	--
TRINITY_DN21802_c0_g2	1270.12	0.000850598	0.594656	normal	7.21754e-11	1.74956	up	1.00961e-19	2.59688	up	--	--	Biological Process: pentose-phosphate shunt (GO:0006098);; Cellular Component: chloroplast (GO:0009507);; Biological Process: chloroplast relocation (GO:0009902);; Biological Process: thylakoid membrane organization (GO:0010027);; Biological Process: photosynthesis (GO:0015979);; Cellular Component: integral component of membrane (GO:0016021);; Biological Process: carotenoid biosynthetic process …	--	--	--	--	--	PREDICTED: uncharacterized protein LOC102606317 isoform X1 [Solanum tuberosum]	gi|565367500|ref|XP_006350403.1|	--	--
TRINITY_DN21940_c0_g1	462.12	4.6895e-09	2.71555	up	0.0188886	1.12254	normal	1.05655e-07	2.61004	up	--	--	Molecular Function: protein serine/threonine phosphatase activity (GO:0004722);; Biological Process: protein dephosphorylation (GO:0006470);; Molecular Function: metal ion binding (GO:0046872);;	--	[T]	Signal transduction mechanisms	Protein phosphatase 2C	Probable protein phosphatase 2C 64 OS=Arabidopsis thaliana GN=At4g38520 PE=2 SV=1	PREDICTED: probable protein phosphatase 2C 63 [Solanum tuberosum]	gi|565374853|ref|XP_006353963.1|	--	PF00481.19
TRINITY_DN22077_c0_g2	1037.12	0	2.59915	up	1.40865e-37	1.52311	up	0	2.32603	up	--	--	Molecular Function: electron carrier activity (GO:0009055);; Cellular Component: anchored component of plasma membrane (GO:0046658);;	--	--	--	Plastocyanin-like domain	Umecyanin OS=Armoracia rusticana PE=1 SV=1	PREDICTED: cucumber peeling cupredoxin-like [Solanum pennellii]	gi|970039426|ref|XP_015081050.1|	--	PF02298.15
TRINITY_DN22098_c0_g2	470.12	1.70332e-14	4.00131	up	0.0720649	0.942242	normal	0.00143389	1.0795	up	--	--	--	--	--	--	Staygreen protein	Protein STAY-GREEN, chloroplastic OS=Pisum sativum GN=SGR PE=2 SV=1	PREDICTED: protein STAY-GREEN, chloroplastic-like [Nicotiana sylvestris]	gi|698516221|ref|XP_009802993.1|	--	PF12638.5
TRINITY_DN22835_c0_g1	333.13	1.56306e-12	5.89297	up	2.33322e-13	4.59661	up	4.88025e-05	4.65284	up	--	--	--	--	--	--	--	--	--	--	--	--
TRINITY_DN23009_c0_g1	782.12	1.845e-08	2.06838	up	0.175196	0.768305	normal	0.000737525	1.46686	up	--	--	Molecular Function: glycerol-3-phosphate dehydrogenase [NAD+] activity (GO:0004367);; Biological Process: carbohydrate metabolic process (GO:0005975);; Cellular Component: glycerol-3-phosphate dehydrogenase complex (GO:0009331);; Biological Process: glycerol-3-phosphate catabolic process (GO:0046168);; Molecular Function: NAD binding (GO:0051287);; Biological Process: oxidation-reduction process …	--	[C]	Energy production and conversion	--	Probable glycerol-3-phosphate dehydrogenase [NAD(+)] 1, cytosolic OS=Oryza sativa subsp. japonica GN=Os01g0939600 PE=2 SV=1	PREDICTED: probable glycerol-3-phosphate dehydrogenase [NAD(+)] 1, cytosolic [Solanum lycopersicum]	gi|460367651|ref|XP_004229685.1|	--	--
TRINITY_DN23364_c0_g1	239.15	5.39426e-08	1.7869	up	0.672283	0.18884	normal	0.00231515	1.3172	up	--	--	--	--	--	--	--	--	--	--	--	--
TRINITY_DN23649_c0_g1	361.13	2.32086e-08	4.29283	up	0.0300251	1.53226	normal	0.000346095	3.01279	up	[Z]	Cytoskeleton	Molecular Function: ATP binding (GO:0005524);; Cellular Component: cytoplasm (GO:0005737);; Cellular Component: cytoskeleton (GO:0005856);;	--	[Z]	Cytoskeleton	Actin	Actin-104 (Fragment) OS=Nicotiana tabacum PE=3 SV=1	beta-actin, partial [Tecoma stans]	gi|627760978|gb|AHY35167.1|	--	PF00022.17
TRINITY_DN24342_c0_g1	674.12	1.1273e-36	3.57413	up	1.1838e-06	2.12863	up	1.21529e-18	2.54975	up	--	--	--	--	--	--	--	--	Avr9/Cf-9 rapidly elicited protein 65 [Solanum tuberosum]	gi|413968536|gb|AFW90605.1|	--	--
TRINITY_DN24416_c0_g1	255.14	0.000540799	1.5624	up	0.000111176	2.60349	up	3.70661e-05	3.11677	up	--	--	Molecular Function: transcription corepressor activity (GO:0003714);; Cellular Component: nucleus (GO:0005634);; Biological Process: response to wounding (GO:0009611);; Biological Process: regulation of defense response (GO:0031347);; Biological Process: negative regulation of nucleic acid-templated transcription (GO:1903507);; Biological Process: regulation of jasmonic acid mediated signaling pa…	--	--	--	--	--	PREDICTED: protein TIFY 5A-like [Solanum tuberosum]	gi|565360153|ref|XP_006346837.1|	--	--
TRINITY_DN2514_c0_g1	591.12	8.23234e-05	1.72602	up	0.538013	0.391156	normal	4.03946e-12	3.0755	up	--	--	Molecular Function: protein serine/threonine phosphatase activity (GO:0004722);; Biological Process: protein dephosphorylation (GO:0006470);; Molecular Function: metal ion binding (GO:0046872);;	--	[T]	Signal transduction mechanisms	Protein phosphatase 2C	Probable protein phosphatase 2C 78 OS=Oryza sativa subsp. japonica GN=Os12g0580900 PE=2 SV=1	PREDICTED: probable protein phosphatase 2C 63 [Solanum tuberosum]	gi|565374853|ref|XP_006353963.1|	--	PF00481.19
TRINITY_DN25377_c0_g2	262.14	0.00423415	1.61554	up	0.0420447	1.52763	normal	0.00474079	2.01743	up	--	--	--	K01115|4.39725e-13|rcu:RCOM_0224120|phopholipase d alpha, putative (EC:3.1.4.4); K01115 phospholipase D1/2 [EC:3.1.4.4] (A)	[I]	Lipid transport and metabolism	--	Phospholipase D alpha 1 OS=Nicotiana tabacum GN=PLD1 PE=2 SV=2	phospholipase D, partial [Solanum tuberosum]	gi|418731180|gb|AFX67027.1|	--	--
TRINITY_DN25398_c0_g2	1142.12	1.14518e-26	3.58653	up	6.34954e-05	1.21699	up	3.0941e-06	-1.08524	down	--	--	Molecular Function: DNA binding (GO:0003677);; Cellular Component: nucleus (GO:0005634);; Biological Process: regulation of transcription, DNA-templated (GO:0006355);;	--	--	--	No apical meristem (NAM) protein	NAC domain-containing protein 73 OS=Arabidopsis thaliana GN=NAC073 PE=2 SV=1	PREDICTED: NAC domain-containing protein 73 [Solanum tuberosum]	gi|565397454|ref|XP_006364309.1|	--	PF02365.13
TRINITY_DN25507_c0_g1	477.12	0.0078073	1.02607	up	0.508809	0.348034	normal	0.0020301	1.15377	up	--	--	Molecular Function: alpha,alpha-trehalose-phosphate synthase (UDP-forming) activity (GO:0003825);; Molecular Function: trehalose-phosphatase activity (GO:0004805);; Biological Process: trehalose biosynthetic process (GO:0005992);; Cellular Component: integral component of membrane (GO:0016021);; Biological Process: dephosphorylation (GO:0016311);;	--	[G]	Carbohydrate transport and metabolism	--	Alpha,alpha-trehalose-phosphate synthase [UDP-forming] 6 OS=Arabidopsis thaliana GN=TPS6 PE=1 SV=2	hypothetical protein B456_005G152400 [Gossypium raimondii]	gi|763763373|gb|KJB30627.1|	--	--
TRINITY_DN2558_c0_g1	1097.12	8.44528e-10	5.94806	up	--	--	--	5.56441e-05	2.20469	up	--	--	--	--	--	--	--	--	--	--	--	--
TRINITY_DN26996_c0_g1	2934.12	3.08574e-79	1.36486	up	1.05745e-06	0.796838	normal	4.80076e-36	1.23196	up	--	--	Molecular Function: protein dimerization activity (GO:0046983);;	--	--	--	bHLH-MYC and R2R3-MYB transcription factors N-terminal;; Helix-loop-helix DNA-binding domain	Transcription factor bHLH13 OS=Arabidopsis thaliana GN=BHLH13 PE=2 SV=1	PREDICTED: transcription factor bHLH13-like isoform X1 [Solanum pennellii]	gi|970004628|ref|XP_015063116.1|	--	PF14215.4;PF00010.24
TRINITY_DN27038_c0_g2	1210.12	1.3608e-06	1.56348	up	0.000347765	1.47726	up	6.15755e-16	2.93681	up	--	--	Molecular Function: sequence-specific DNA binding transcription factor activity (GO:0003700);; Biological Process: regulation of transcription, DNA-templated (GO:0006355);; Molecular Function: sequence-specific DNA binding (GO:0043565);;	--	--	--	WRKY DNA -binding domain	Probable WRKY transcription factor 3 OS=Arabidopsis thaliana GN=WRKY3 PE=2 SV=1	probable WRKY transcription factor 3 [Solanum tuberosum]	gi|972780035|ref|NP_001305593.1|	--	PF03106.13
TRINITY_DN27063_c0_g2	1511.12	2.66543e-15	7.10644	up	2.90625e-15	5.25354	up	0.00012856	5.58832	up	--	--	--	--	--	--	--	--	--	--	--	--
TRINITY_DN27167_c0_g1	2277.12	3.23298e-48	3.98861	up	1.13487e-19	3.24728	up	5.75327e-36	5.29246	up	[RTKL]	--	Biological Process: MAPK cascade (GO:0000165);; Molecular Function: protein serine/threonine kinase activity (GO:0004674);; Molecular Function: ATP binding (GO:0005524);; Cellular Component: plasma membrane (GO:0005886);; Cellular Component: integral component of membrane (GO:0016021);;	--	--	--	Protein tyrosine kinase;; Protein kinase domain;; Salt stress response/antifungal	Cysteine-rich receptor-like protein kinase 3 OS=Arabidopsis thaliana GN=CRK3 PE=2 SV=1	PREDICTED: putative receptor-like protein kinase At4g00960 [Solanum tuberosum]	gi|565371609|ref|XP_006352395.1|	--	PF07714.15;PF00069.23;PF01657.15
TRINITY_DN27292_c0_g1	2580.12	3.48435e-22	0.568877	normal	2.69916e-09	0.748857	normal	5.08707e-39	1.05493	up	--	--	Biological Process: hydrogen peroxide catabolic process (GO:0042744);;	--	--	--	Protein of unknown function (DUF668);; Domain of unknown function (DUF3475)	--	PREDICTED: uncharacterized protein LOC102581586 [Solanum tuberosum]	gi|565389497|ref|XP_006360490.1|	--	PF05003.10;PF11961.6
TRINITY_DN27696_c0_g2	3169.12	6.40745e-185	3.76614	up	3.4842e-12	1.94041	up	1.65379e-78	2.6757	up	--	--	Cellular Component: chloroplast thylakoid (GO:0009534);; Cellular Component: chloroplast stroma (GO:0009570);; Molecular Function: linoleate 13S-lipoxygenase activity (GO:0016165);; Biological Process: oxylipin biosynthetic process (GO:0031408);; Molecular Function: metal ion binding (GO:0046872);; Biological Process: oxidation-reduction process (GO:0055114);;	--	--	--	Lipoxygenase;; PLAT/LH2 domain	Linoleate 13S-lipoxygenase 3-1, chloroplastic OS=Solanum tuberosum GN=LOX3.1 PE=1 SV=1	lipoxygenase 2 [Capsicum annuum]	gi|407930085|gb|AFU51541.1|	--	PF00305.17;PF01477.21
TRINITY_DN27718_c0_g2	1392.12	0.19756	0.687322	normal	0.0516692	1.53398	normal	0.00871962	3.2823	up	--	--	Molecular Function: double-stranded DNA binding (GO:0003690);; Cellular Component: mitochondrion (GO:0005739);; Biological Process: regulation of transcription, DNA-templated (GO:0006355);;	K15032|6.51231e-166|vvi:100252027|uncharacterized LOC100252027; K15032 mTERF domain-containing protein, mitochondrial (A)	[KR]	--	mTERF	--	PREDICTED: uncharacterized protein LOC102585837 [Solanum tuberosum]	gi|565371003|ref|XP_006352102.1|	--	PF02536.12
TRINITY_DN27823_c0_g1	639.12	0.563725	0.311346	normal	--	--	--	0.000826878	2.12099	up	--	--	--	K00036|6.14768e-08|rcu:RCOM_0064830|glucose-6-phosphate 1-dehydrogenase, putative (EC:1.1.1.49); K00036 glucose-6-phosphate 1-dehydrogenase [EC:1.1.1.49] (A)	[G]	Carbohydrate transport and metabolism	--	Glucose-6-phosphate 1-dehydrogenase, cytoplasmic isoform OS=Solanum tuberosum GN=G6PDH PE=2 SV=1	PREDICTED: glucose-6-phosphate 1-dehydrogenase, cytoplasmic isoform isoform X1 [Solanum tuberosum]	gi|565343073|ref|XP_006338664.1|	--	--
TRINITY_DN28140_c0_g1	679.12	1.47486e-65	2.19514	up	4.15856e-45	3.55845	up	1.35314e-21	3.68676	up	--	--	--	--	--	--	--	--	PREDICTED: uncharacterized protein LOC102596945 [Solanum tuberosum]	gi|565348348|ref|XP_006341175.1|	--	--
TRINITY_DN28521_c0_g1	1313.12	1.23649e-101	3.53338	up	1.84236e-22	3.24041	up	6.56214e-07	1.86984	up	--	--	--	--	--	--	--	--	--	--	--	--
TRINITY_DN29012_c0_g2	884.12	3.2505e-30	2.49775	up	0.850428	-0.0580291	normal	1.77553e-48	3.41606	up	--	--	Biological Process: response to auxin (GO:0009733);; Biological Process: response to brassinosteroid (GO:0009741);;	--	--	--	Auxin responsive protein	--	PREDICTED: uncharacterized protein LOC102595240 [Solanum tuberosum]	gi|565372538|ref|XP_006352849.1|	--	PF02519.12
TRINITY_DN29250_c0_g1	1957.12	0.00776812	0.889983	normal	0.454074	0.324061	normal	0.00409384	1.10272	up	--	--	Cellular Component: vacuolar membrane (GO:0005774);; Cellular Component: integral component of membrane (GO:0016021);;	--	--	--	COPI associated protein	--	PREDICTED: uncharacterized protein LOC107010080 [Solanum pennellii]	gi|969996820|ref|XP_015064834.1|	--	PF08507.8
TRINITY_DN29477_c0_g1	701.12	1.40351e-13	0.969148	normal	1.20482e-18	1.91464	up	1.51613e-19	2.67791	up	--	--	--	--	--	--	--	--	PREDICTED: HMG-Y-related protein A-like [Solanum tuberosum]	gi|565398130|ref|XP_006364633.1|	--	--
TRINITY_DN29544_c0_g1	636.12	4.15447e-05	2.25526	up	0.172904	0.94365	normal	0.00275836	1.85409	up	--	--	Molecular Function: DNA binding (GO:0003677);; Cellular Component: nucleus (GO:0005634);; Biological Process: regulation of transcription, DNA-templated (GO:0006355);;	--	--	--	No apical meristem (NAM) protein	NAC domain-containing protein 21/22 OS=Arabidopsis thaliana GN=NAC021 PE=1 SV=2	PREDICTED: NAC domain-containing protein 21/22-like [Solanum tuberosum]	gi|565358477|ref|XP_006346053.1|	--	PF02365.13
TRINITY_DN29606_c0_g1	853.12	0.00549385	0.7033	normal	0.0201902	0.796843	normal	0.000736061	1.07187	up	--	--	Cellular Component: integral component of membrane (GO:0016021);;	--	[S]	Function unknown	--	--	PREDICTED: post-GPI attachment to proteins factor 3-like [Solanum pennellii]	gi|970031555|ref|XP_015077066.1|	--	--
TRINITY_DN30166_c0_g2	475.12	0.00112857	0.70537	normal	8.73764e-07	1.52882	up	3.0007e-08	1.50366	up	[O]	Posttranslational modification, protein turnover, chaperones	Molecular Function: ATP binding (GO:0005524);; Cellular Component: cytoplasm (GO:0005737);; Biological Process: protein ubiquitination (GO:0016567);; Molecular Function: ubiquitin protein ligase binding (GO:0031625);; Molecular Function: ubiquitin protein ligase activity (GO:0061630);;	--	[O]	Posttranslational modification, protein turnover, chaperones	Ubiquitin-conjugating enzyme	Ubiquitin-conjugating enzyme E2 7 OS=Arabidopsis thaliana GN=UBC7 PE=1 SV=1	PREDICTED: ubiquitin-conjugating enzyme E2 7-like [Solanum tuberosum]	gi|565358278|ref|XP_006345954.1|	--	PF00179.24
TRINITY_DN3035_c0_g1	548.12	--	--	--	--	--	--	0.000532321	2.58928	up	--	--	--	--	--	--	--	Protein EXORDIUM OS=Arabidopsis thaliana GN=EXO PE=2 SV=1	PREDICTED: protein EXORDIUM-like [Solanum lycopersicum]	gi|723694393|ref|XP_010320183.1|	--	--
TRINITY_DN30378_c0_g1	1118.12	1.22601e-26	7.93775	up	1.36057e-25	7.72342	up	4.03112e-12	6.97234	up	--	--	--	--	--	--	--	--	--	--	--	--
TRINITY_DN32108_c0_g1	615.12	4.41728e-19	5.58092	up	0.000270694	3.16314	up	5.65452e-10	5.51063	up	--	--	Cellular Component: plasma membrane (GO:0005886);; Molecular Function: acidic amino acid transmembrane transporter activity (GO:0015172);; Molecular Function: neutral amino acid transmembrane transporter activity (GO:0015175);; Molecular Function: symporter activity (GO:0015293);; Biological Process: aspartate transport (GO:0015810);; Biological Process: tryptophan transport (GO:0015827);; Cellul…	--	[E]	Amino acid transport and metabolism	Transmembrane amino acid transporter protein	Amino acid permease 6 OS=Arabidopsis thaliana GN=AAP6 PE=1 SV=1	PREDICTED: amino acid permease 6 [Solanum tuberosum]	gi|971567391|ref|XP_015168598.1|	--	PF01490.16
TRINITY_DN32192_c0_g1	1777.12	5.14533e-27	3.52473	up	0.000350692	1.60474	up	1.99332e-10	1.50613	up	--	--	Molecular Function: ubiquitin-protein transferase activity (GO:0004842);; Biological Process: protein ubiquitination (GO:0016567);;	--	--	--	U-box domain	U-box domain-containing protein 28 OS=Arabidopsis thaliana GN=PUB28 PE=1 SV=1	photoperiod responsive protein [Solanum tuberosum subsp. andigenum]	gi|13539578|emb|CAC35703.1|	--	PF04564.13
TRINITY_DN32192_c0_g2	1776.12	0	2.68227	up	1.57032e-14	1.2094	up	3.08695e-66	1.04912	up	--	--	Molecular Function: ubiquitin-protein transferase activity (GO:0004842);; Biological Process: protein ubiquitination (GO:0016567);;	--	--	--	U-box domain	U-box domain-containing protein 28 OS=Arabidopsis thaliana GN=PUB28 PE=1 SV=1	photoperiod responsive protein [Solanum tuberosum subsp. andigenum]	gi|13539578|emb|CAC35703.1|	--	PF04564.13
TRINITY_DN32840_c0_g1	1028.12	6.03982e-16	0.796691	normal	4.72364e-16	1.17222	up	4.5432e-36	1.54995	up	--	--	Biological Process: response to desiccation (GO:0009269);; Cellular Component: integral component of membrane (GO:0016021);;	--	--	--	Late embryogenesis abundant protein	--	PREDICTED: uncharacterized protein LOC101262988 [Solanum lycopersicum]	gi|460411334|ref|XP_004251067.1|	--	PF03168.11
TRINITY_DN32892_c0_g1	764.12	0.0780427	0.522713	normal	0.00937009	0.908997	normal	0.000338713	1.24918	up	[J]	Translation, ribosomal structure and biogenesis	Molecular Function: nucleotide binding (GO:0000166);; Molecular Function: translation elongation factor activity (GO:0003746);; Molecular Function: GTPase activity (GO:0003924);; Cellular Component: intracellular (GO:0005622);; Biological Process: translation (GO:0006412);;	K03231|2.42614e-42|ath:AT1G07920|elongation factor 1-alpha 3; K03231 elongation factor 1-alpha (A)	[J]	Translation, ribosomal structure and biogenesis	--	Elongation factor 1-alpha OS=Nicotiana tabacum PE=2 SV=1	elongation factor 1-alpha-like [Solanum tuberosum]	gi|568214475|ref|NP_001275481.1|	--	--
TRINITY_DN32921_c0_g1	1636.12	4.28144e-08	0.810693	normal	1.84604e-08	1.13464	up	2.00709e-15	1.46345	up	--	--	--	--	--	--	AP2 domain	Ethylene-responsive transcription factor ERF118 OS=Arabidopsis thaliana GN=ERF118 PE=2 SV=1	PREDICTED: ethylene-responsive transcription factor ERF119-like [Solanum pennellii]	gi|970020447|ref|XP_015071454.1|	--	PF00847.18
TRINITY_DN32922_c0_g2	415.12	0.0267282	1.27137	normal	1.05983e-05	3.37951	up	2.32995e-05	6.00682	up	--	--	--	--	--	--	--	--	unnamed protein product [Coffea canephora]	gi|661886598|emb|CDP09962.1|	--	--
TRINITY_DN33457_c0_g1	1550.12	1.93904e-20	0.860336	normal	2.54363e-08	1.16054	up	1.12516e-23	1.45531	up	--	--	Cellular Component: integral component of membrane (GO:0016021);;	--	--	--	--	--	PREDICTED: uncharacterized protein LOC102597098 isoform X2 [Solanum tuberosum]	gi|565367764|ref|XP_006350527.1|	--	--
TRINITY_DN34016_c0_g2	1421.12	0.092103	1.78307	normal	0.0192021	1.90706	normal	3.73421e-05	1.94413	up	--	--	--	--	--	--	Domain of unknown function (DUF4228)	--	PREDICTED: uncharacterized protein LOC102591626 [Solanum tuberosum]	gi|565350492|ref|XP_006342203.1|	--	PF14009.4
TRINITY_DN34332_c0_g1	1983.12	0.508496	0.193232	normal	0.320703	0.310631	normal	3.23186e-05	1.27898	up	--	--	Molecular Function: DNA binding (GO:0003677);;	--	--	--	Domain of unknown function (DUF296)	AT-hook motif nuclear-localized protein 5 OS=Arabidopsis thaliana GN=AHL5 PE=1 SV=1	PREDICTED: AT-hook motif nuclear-localized protein 5-like [Solanum tuberosum]	gi|565371363|ref|XP_006352274.1|	--	PF03479.13
TRINITY_DN34411_c0_g2	3295.12	1.30187e-12	0.981807	normal	2.04362e-06	1.04195	up	1.35512e-11	1.37126	up	--	--	--	--	--	--	Probable zinc-ribbon domain	Uncharacterized protein At5g05190 OS=Arabidopsis thaliana GN=Y-1 PE=1 SV=1	PREDICTED: uncharacterized protein LOC102587704 [Solanum tuberosum]	gi|565403999|ref|XP_006367438.1|	--	PF11331.6
TRINITY_DN34442_c0_g1	6	0.00189221	0.923132	normal	0.0308354	0.772886	normal	7.63621e-09	1.89537	up	--	--	Molecular Function: DNA binding (GO:0003677);;	K10802|1.58192e-14|vvi:100257544|high mobility group B2 protein-like; K10802 high mobility group protein B1 (A)	[R]	General function prediction only	--	High mobility group B protein 3 OS=Arabidopsis thaliana GN=HMGB3 PE=1 SV=1	PREDICTED: HMG1/2-like protein [Solanum pennellii]	gi|970008059|ref|XP_015064962.1|	--	--
TRINITY_DN34442_c1_g1	49.35	0.0525723	0.571091	normal	0.0147691	0.746358	normal	2.75737e-29	1.947	up	--	--	--	--	--	--	--	--	--	--	--	--
TRINITY_DN34466_c0_g1	2703.12	9.28829e-07	1.33083	up	0.00318472	1.02626	up	1.19204e-05	1.07926	up	--	--	Cellular Component: nucleus (GO:0005634);; Biological Process: regulation of transcription, DNA-templated (GO:0006355);;	--	--	--	GRAS domain family	DELLA protein GAI OS=Solanum lycopersicum GN=GAI PE=2 SV=1	PREDICTED: DELLA protein GAI-like [Solanum lycopersicum]	gi|723739916|ref|XP_004249633.2|	--	PF03514.12
TRINITY_DN34596_c0_g12	507.12	6.15957e-74	1.24639	up	1.11723e-30	2.05665	up	2.61561e-34	1.31643	up	[G]	Carbohydrate transport and metabolism	Biological Process: carbohydrate metabolic process (GO:0005975);; Biological Process: pentose-phosphate shunt (GO:0006098);; Molecular Function: 6-phosphogluconolactonase activity (GO:0017057);;	K01057|2.65774e-121|vvi:100245849|probable 6-phosphogluconolactonase 1; K01057 6-phosphogluconolactonase [EC:3.1.1.31] (A)	[G]	Carbohydrate transport and metabolism	Glucosamine-6-phosphate isomerases/6-phosphogluconolactonase	Probable 6-phosphogluconolactonase 2 OS=Oryza sativa subsp. japonica GN=Os07g0604000 PE=2 SV=1	PREDICTED: probable 6-phosphogluconolactonase 1 [Solanum lycopersicum]	gi|460386704|ref|XP_004239036.1|	--	PF01182.18
TRINITY_DN34596_c0_g4	1237.12	1.92388e-25	1.69047	up	2.21588e-16	2.3272	up	8.33915e-11	1.69588	up	[G]	Carbohydrate transport and metabolism	Biological Process: carbohydrate metabolic process (GO:0005975);; Biological Process: pentose-phosphate shunt (GO:0006098);; Molecular Function: 6-phosphogluconolactonase activity (GO:0017057);;	K01057|1.33507e-117|vvi:100245849|probable 6-phosphogluconolactonase 1; K01057 6-phosphogluconolactonase [EC:3.1.1.31] (A)	[G]	Carbohydrate transport and metabolism	Glucosamine-6-phosphate isomerases/6-phosphogluconolactonase;; Glucosamine-6-phosphate isomerases/6-phosphogluconolactonase	Probable 6-phosphogluconolactonase 2 OS=Oryza sativa subsp. japonica GN=Os07g0604000 PE=2 SV=1	PREDICTED: probable 6-phosphogluconolactonase 1 [Solanum lycopersicum]	gi|460386704|ref|XP_004239036.1|	--	PF01182.18;PF01182.18
TRINITY_DN34605_c0_g2	1781.12	8.12648e-23	8.2792	up	1.39487e-27	7.36703	up	1.45105e-13	8.94597	up	--	--	--	--	--	--	--	--	--	--	--	--
TRINITY_DN34690_c0_g1	1751.12	0.0957751	0.332777	normal	0.00762836	0.738241	normal	2.92268e-12	1.3404	up	--	--	--	--	--	--	Protein of unknown function (DUF4005);; IQ calmodulin-binding motif	Protein IQ-DOMAIN 1 OS=Arabidopsis thaliana GN=IQD1 PE=1 SV=1	PREDICTED: protein IQ-DOMAIN 1 [Nicotiana tomentosiformis]	gi|697105056|ref|XP_009606338.1|	--	PF13178.4;PF00612.25
TRINITY_DN35057_c0_g2	1996.12	2.30436e-10	2.97994	up	4.58462e-10	4.82749	up	3.91728e-06	6.39649	up	--	--	--	--	[R]	General function prediction only	Ankyrin repeats (3 copies);; Ankyrin repeats (many copies);; Ankyrin repeat;; Ankyrin repeats (many copies);; Ankyrin repeat;; gag-polypeptide of LTR copia-type;; Domain of unknown function	Ankyrin-3 OS=Mus musculus GN=Ank3 PE=1 SV=1	PREDICTED: uncharacterized protein LOC104107554 isoform X2 [Nicotiana tomentosiformis]	gi|697121419|ref|XP_009614682.1|	--	PF12796.5;PF13637.4;PF13606.4;PF13857.4;PF00023.28;PF14223.4;PF13962.4
TRINITY_DN35531_c0_g1	814.12	0.0166832	1.02898	normal	0.0424748	1.16341	normal	0.000330211	2.10114	up	--	--	Molecular Function: protein serine/threonine kinase activity (GO:0004674);; Molecular Function: ATP binding (GO:0005524);; Biological Process: protein phosphorylation (GO:0006468);; Cellular Component: integral component of membrane (GO:0016021);;	--	[R]	General function prediction only	Leucine rich repeat N-terminal domain	Probable LRR receptor-like serine/threonine-protein kinase At1g69990 OS=Arabidopsis thaliana GN=At1g69990 PE=2 SV=1	PREDICTED: leucine-rich repeat receptor-like protein kinase PEPR1 [Solanum tuberosum]	gi|565361794|ref|XP_006347638.1|	--	PF08263.10
TRINITY_DN35994_c0_g1	900.12	7.85923e-11	2.69645	up	3.35849e-06	2.68463	up	5.1063e-07	3.40376	up	--	--	Biological Process: lipid metabolic process (GO:0006629);; Cellular Component: integral component of membrane (GO:0016021);; Molecular Function: hydrolase activity (GO:0016787);;	--	[I]	Lipid transport and metabolism	Lipase (class 3)	--	PREDICTED: uncharacterized protein LOC102578722 [Solanum tuberosum]	gi|565351368|ref|XP_006342630.1|	--	PF01764.23
TRINITY_DN36070_c0_g1	641.12	0.0250924	0.644541	normal	0.0884977	0.601427	normal	0.000103087	1.41815	up	--	--	Molecular Function: DNA binding (GO:0003677);; Cellular Component: nucleus (GO:0005634);; Biological Process: regulation of transcription, DNA-templated (GO:0006355);;	--	--	--	--	--	PREDICTED: uncharacterized protein LOC101248635 [Solanum lycopersicum]	gi|460408951|ref|XP_004249904.1|	--	--
TRINITY_DN37264_c0_g2	1083.12	0.271014	0.689913	normal	0.0475828	1.27938	normal	0.0072889	1.52742	up	--	--	--	--	--	--	--	--	PREDICTED: UPF0136 membrane protein At2g26240 [Vitis vinifera]	gi|225461013|ref|XP_002280849.1|	--	--
TRINITY_DN38060_c0_g1	347.13	--	--	--	--	--	--	0.000184334	2.91839	up	--	--	--	--	--	--	--	--	PREDICTED: uncharacterized protein LOC104120764 [Nicotiana tomentosiformis]	gi|697153300|ref|XP_009630895.1|	--	--
TRINITY_DN38454_c0_g2	1319.12	1.71119e-08	1.83726	up	1.12215e-07	3.20889	up	9.88069e-07	6.66657	up	--	--	--	--	--	--	GDP-fucose protein O-fucosyltransferase	--	PREDICTED: uncharacterized protein LOC101261246 [Solanum lycopersicum]	gi|460394911|ref|XP_004243033.1|	--	PF10250.7
TRINITY_DN38494_c0_g2	1022.12	0.00909189	1.60075	up	0.00184356	1.98986	up	9.34411e-06	2.17905	up	--	--	--	--	--	--	--	--	--	--	--	--
TRINITY_DN38510_c0_g3	1819.61	3.83448e-17	0.76568	normal	0.394154	0.199492	normal	1.92843e-41	-1.33592	down	[H]	Coenzyme transport and metabolism	Molecular Function: L-aspartate oxidase activity (GO:0008734);; Biological Process: NAD biosynthetic process (GO:0009435);; Cellular Component: chloroplast (GO:0009507);; Molecular Function: L-aspartate:fumarate oxidoreductase activity (GO:0044318);; Biological Process: oxidation-reduction process (GO:0055114);;	K00278|0|vvi:100242339|L-aspartate oxidase, chloroplastic; K00278 L-aspartate oxidase [EC:1.4.3.16] (A)	[C]	Energy production and conversion	FAD binding domain;; Fumarate reductase flavoprotein C-term;; FAD dependent oxidoreductase	L-aspartate oxidase, chloroplastic OS=Arabidopsis thaliana GN=AO PE=1 SV=1	PREDICTED: L-aspartate oxidase, chloroplastic [Solanum tuberosum]	gi|565356188|ref|XP_006344950.1|	--	PF00890.22;PF02910.18;PF01266.22
TRINITY_DN38567_c0_g1	2531.12	0.877564	0.0596579	normal	0.309386	0.368616	normal	8.67887e-06	1.71919	up	[G]	Carbohydrate transport and metabolism	Cellular Component: cytosol (GO:0005829);; Molecular Function: beta-glucosidase activity (GO:0008422);; Cellular Component: integral component of membrane (GO:0016021);; Biological Process: cellulose catabolic process (GO:0030245);;	--	[G]	Carbohydrate transport and metabolism	Glycosyl hydrolase family 1;; Glycosyl hydrolase family 1	Beta-glucosidase 42 OS=Arabidopsis thaliana GN=BGLU42 PE=2 SV=1	PREDICTED: beta-glucosidase 42 [Solanum tuberosum]	gi|565373384|ref|XP_006353254.1|	--	PF00232.16;PF00232.16
TRINITY_DN38576_c0_g1	1188.12	0	5.35879	up	3.16113e-86	3.64851	up	0	6.07885	up	--	--	Molecular Function: DNA binding (GO:0003677);; Molecular Function: sequence-specific DNA binding transcription factor activity (GO:0003700);; Cellular Component: nucleus (GO:0005634);; Biological Process: regulation of transcription, DNA-templated (GO:0006355);;	K09287|2.00177e-163|vvi:100262843|AP2/ERF and B3 domain-containing transcription factor RAV1-like; K09287 RAV-like factor (A)	--	--	B3 DNA binding domain;; AP2 domain	AP2/ERF and B3 domain-containing transcription factor RAV1 OS=Arabidopsis thaliana GN=RAV1 PE=1 SV=1	PREDICTED: AP2/ERF and B3 domain-containing transcription factor RAV1 [Solanum pennellii]	gi|970026359|ref|XP_015074490.1|	--	PF02362.19;PF00847.18
TRINITY_DN38776_c0_g1	1684.12	0.818469	-0.0416234	normal	2.17503e-08	1.3984	up	2.12041e-27	1.90147	up	--	--	--	--	--	--	--	--	PREDICTED: uncharacterized protein LOC102604525 [Solanum tuberosum]	gi|565368325|ref|XP_006350797.1|	--	--
TRINITY_DN38917_c0_g1	611.05	0.00345315	1.09432	up	0.401045	0.424812	normal	0.000493327	1.27813	up	--	--	Cellular Component: intracellular (GO:0005622);; Biological Process: intracellular protein transport (GO:0006886);;	--	[U]	Intracellular trafficking, secretion, and vesicular transport	--	--	hypothetical protein CISIN_1g01611221mg, partial [Citrus sinensis]	gi|641828082|gb|KDO47246.1|	--	--
TRINITY_DN39175_c0_g2	738.12	9.70911e-26	7.19846	up	1.65167e-22	4.90673	up	6.06535e-07	5.40042	up	--	--	--	--	--	--	--	--	hypothetical protein MIMGU_mgv1a017488mg [Erythranthe guttata]	gi|604344936|gb|EYU43582.1|	--	--
TRINITY_DN39253_c0_g1	1649.85	7.63819e-60	4.85094	up	2.70513e-13	3.87389	up	3.07377e-33	3.95903	up	[T]	Signal transduction mechanisms	Molecular Function: protein serine/threonine phosphatase activity (GO:0004722);; Biological Process: protein dephosphorylation (GO:0006470);; Molecular Function: metal ion binding (GO:0046872);;	K14497|2.96579e-103|vvi:100247958|protein phosphatase 2C 37-like; K14497 protein phosphatase 2C [EC:3.1.3.16] (A)	[T]	Signal transduction mechanisms	Protein phosphatase 2C	Protein phosphatase 2C 37 OS=Arabidopsis thaliana GN=PP2CA PE=1 SV=1	PREDICTED: protein phosphatase 2C 37-like [Solanum tuberosum]	gi|565355410|ref|XP_006344582.1|	--	PF00481.19
TRINITY_DN39303_c0_g1	3185.12	0.537698	0.416562	normal	0.13981	0.514795	normal	1.13071e-05	1.50005	up	--	--	--	--	--	--	--	F-box protein At2g16365 OS=Arabidopsis thaliana GN=At2g16365 PE=2 SV=2	PREDICTED: uncharacterized protein LOC102591212 [Solanum tuberosum]	gi|565399144|ref|XP_006365118.1|	--	--
TRINITY_DN39608_c0_g3	1497.12	0.00298063	0.79948	normal	0.068817	0.644962	normal	0.000601421	1.0664	up	--	--	--	--	--	--	Protein of unknown function (DUF1639)	--	PREDICTED: uncharacterized protein LOC102604791 [Solanum tuberosum]	gi|565386921|ref|XP_006359254.1|	--	PF07797.12
TRINITY_DN39655_c0_g2	725.12	7.87011e-11	3.37698	up	5.10465e-07	3.40984	up	5.39602e-06	5.03053	up	--	--	Biological Process: single-organism process (GO:0044699);;	--	--	--	C1 domain	--	PREDICTED: uncharacterized protein LOC101250920 [Solanum lycopersicum]	gi|723729057|ref|XP_004246862.2|	--	PF03107.14
TRINITY_DN40034_c0_g1	583.12	0.811542	0.155509	normal	0.0505869	1.06635	normal	0.00690996	1.91116	up	--	--	--	--	--	--	--	--	--	--	--	--
TRINITY_DN40219_c0_g1	1945.64	0	2.67525	up	1.34348e-08	1.42339	up	4.01788e-68	4.78292	up	--	--	Molecular Function: sequence-specific DNA binding transcription factor activity (GO:0003700);; Biological Process: regulation of transcription, DNA-templated (GO:0006355);; Molecular Function: sequence-specific DNA binding (GO:0043565);;	--	--	--	--	Probable WRKY transcription factor 53 OS=Arabidopsis thaliana GN=WRKY53 PE=1 SV=1	PREDICTED: probable WRKY transcription factor 41 [Nicotiana sylvestris]	gi|698507018|ref|XP_009798860.1|	--	--
TRINITY_DN40876_c0_g1	571.12	0.112163	0.68591	normal	0.0100735	1.24971	normal	0.000268993	1.50514	up	--	--	--	--	--	--	--	--	--	--	--	--
TRINITY_DN40882_c0_g2	2586.12	1.64204e-56	2.56335	up	2.71077e-06	0.760863	normal	9.33567e-98	2.99214	up	--	--	Biological Process: lipid metabolic process (GO:0006629);; Molecular Function: hydrolase activity (GO:0016787);;	--	--	--	Lipase (class 3)	Senescence-associated carboxylesterase 101 OS=Arabidopsis thaliana GN=SAG101 PE=1 SV=1	PREDICTED: senescence-associated carboxylesterase 101-like isoform X1 [Solanum tuberosum]	gi|971568097|ref|XP_015168785.1|	--	PF01764.23
TRINITY_DN41120_c0_g1	2254.13	2.36543e-70	1.00222	up	1.58894e-29	3.02323	up	0	3.58015	up	--	--	Cellular Component: integral component of membrane (GO:0016021);;	--	--	--	Sulfite exporter TauE/SafE	--	PREDICTED: uncharacterized protein LOC102602443 [Solanum tuberosum]	gi|565348383|ref|XP_006341192.1|	--	PF01925.17
TRINITY_DN4129_c0_g2	1581.12	2.94733e-14	5.27684	up	0.0361928	2.25602	normal	2.31824e-08	7.33378	up	--	--	Molecular Function: DNA binding (GO:0003677);; Cellular Component: nucleus (GO:0005634);; Biological Process: regulation of transcription, DNA-templated (GO:0006355);; Cellular Component: integral component of membrane (GO:0016021);;	--	--	--	No apical meristem (NAM) protein	NAC domain-containing protein 100 OS=Arabidopsis thaliana GN=NAC100 PE=2 SV=1	nam-like protein 14, partial [Petunia x hybrida]	gi|21105757|gb|AAM34777.1|AF509877_1	--	PF02365.13
TRINITY_DN41459_c0_g2	736.91	0.452126	0.215799	normal	0.636966	0.199776	normal	2.54373e-10	2.10563	up	[T]	Signal transduction mechanisms	Biological Process: phosphorelay signal transduction system (GO:0000160);; Cellular Component: intracellular (GO:0005622);; Molecular Function: kinase activity (GO:0016301);; Biological Process: phosphorylation (GO:0016310);;	K14492|4.94714e-75|rcu:RCOM_1512800|two-component sensor protein histidine protein kinase, putative; K14492 two-component response regulator ARR-A family (A)	[K]	Transcription	Response regulator receiver domain	Two-component response regulator ARR6 OS=Arabidopsis thaliana GN=ARR6 PE=1 SV=2	PREDICTED: two-component response regulator ARR5 [Solanum tuberosum]	gi|565356278|ref|XP_006344995.1|	--	PF00072.22
TRINITY_DN41689_c1_g1	1318.12	2.4283e-19	6.40991	up	7.3085e-20	7.00807	up	1.31914e-14	7.5538	up	--	--	--	--	--	--	--	--	--	--	--	--
TRINITY_DN42289_c0_g1	333.69	8.81047e-09	1.38968	up	9.55979e-06	1.70651	up	0.00135805	1.82239	up	--	--	--	--	[S]	Function unknown	--	--	PREDICTED: desumoylating isopeptidase 1 [Solanum pennellii]	gi|970053848|ref|XP_015088552.1|	--	--
TRINITY_DN42535_c0_g1	1487.3	1.39484e-08	0.893888	normal	2.33729e-18	1.99686	up	5.41652e-16	1.88726	up	[R]	General function prediction only	Cellular Component: chloroplast stroma (GO:0009570);; Cellular Component: chloroplast envelope (GO:0009941);; Biological Process: mRNA modification (GO:0016556);; Molecular Function: haloalkane dehalogenase activity (GO:0018786);;	--	[R]	General function prediction only	alpha/beta hydrolase fold;; Serine aminopeptidase, S33;; Alpha/beta hydrolase family	Haloalkane dehalogenase OS=Xanthobacter flavus GN=dhlA PE=3 SV=1	PREDICTED: haloalkane dehalogenase [Solanum pennellii]	gi|970036288|ref|XP_015079475.1|	--	PF00561.18;PF12146.6;PF12697.5
TRINITY_DN44120_c0_g1	2085.12	1.81284e-28	6.99154	up	0.096579	1.44687	normal	1.01108e-36	5.46026	up	--	--	Molecular Function: zinc ion binding (GO:0008270);; Molecular Function: protein-disulfide reductase activity (GO:0047134);; Biological Process: oxidation-reduction process (GO:0055114);;	--	--	--	C1 domain	--	PREDICTED: uncharacterized protein LOC101250152 [Solanum lycopersicum]	gi|460366966|ref|XP_004229346.1|	--	PF03107.14
TRINITY_DN44306_c0_g1	424.12	0.986054	0.00304064	normal	0.274821	0.239356	normal	8.98999e-14	1.14818	up	--	--	Biological Process: cytoskeleton organization (GO:0007010);; Molecular Function: microtubule binding (GO:0008017);;	--	--	--	Microtubule-associated protein 70	Microtubule-associated protein 70-2 OS=Arabidopsis thaliana GN=MAP70.2 PE=1 SV=1	PREDICTED: microtubule-associated protein 70-1-like [Solanum pennellii]	gi|970030251|ref|XP_015076413.1|	--	PF07058.9
TRINITY_DN44604_c0_g1	988.12	1.15297e-44	1.49801	up	6.41209e-35	3.5518	up	4.81356e-16	5.60029	up	--	--	--	--	--	--	Protein of unknown function DUF260	LOB domain-containing protein 37 OS=Arabidopsis thaliana GN=LBD37 PE=2 SV=1	PREDICTED: LOB domain-containing protein 37 [Solanum lycopersicum]	gi|460372183|ref|XP_004231911.1|	--	PF03195.12
TRINITY_DN44604_c0_g2	1098.12	8.97447e-35	2.98647	up	2.40508e-14	2.89159	up	4.00755e-10	6.42916	up	--	--	--	--	--	--	Protein of unknown function DUF260	LOB domain-containing protein 37 OS=Arabidopsis thaliana GN=LBD37 PE=2 SV=1	PREDICTED: LOB domain-containing protein 37 [Solanum lycopersicum]	gi|460372183|ref|XP_004231911.1|	--	PF03195.12
TRINITY_DN44854_c0_g1	947.12	2.90059e-76	2.51804	up	2.07857e-19	1.8918	up	9.02018e-44	1.77137	up	--	--	Cellular Component: cytoplasm (GO:0005737);; Biological Process: metal ion transport (GO:0030001);; Molecular Function: transition metal ion binding (GO:0046914);; Biological Process: cellular transition metal ion homeostasis (GO:0046916);;	--	--	--	Heavy-metal-associated domain	--	PREDICTED: uncharacterized protein LOC102581249 [Solanum tuberosum]	gi|565388880|ref|XP_006360195.1|	--	PF00403.24
TRINITY_DN44937_c0_g1	1280.27	3.58096e-174	2.58271	up	3.91108e-12	1.45163	up	8.58872e-38	1.20127	up	--	--	Molecular Function: DNA binding (GO:0003677);; Cellular Component: nucleus (GO:0005634);; Biological Process: regulation of transcription, DNA-templated (GO:0006355);;	--	--	--	No apical meristem (NAM) protein;; No apical meristem (NAM) protein	NAC domain-containing protein 2 OS=Arabidopsis thaliana GN=NAC002 PE=2 SV=2	PREDICTED: NAC domain-containing protein 2-like [Solanum tuberosum]	gi|565369038|ref|XP_006351144.1|	--	PF02365.13;PF02365.13
TRINITY_DN44956_c0_g2	1533.12	2.95915e-25	0.759294	normal	3.12323e-38	2.02889	up	5.3082e-57	1.53907	up	--	--	Molecular Function: DNA binding (GO:0003677);; Cellular Component: nucleus (GO:0005634);; Biological Process: regulation of transcription, DNA-templated (GO:0006355);;	--	[O]	Posttranslational modification, protein turnover, chaperones	Myb-like DNA-binding domain;; Myb-like DNA-binding domain	Transcription factor DIVARICATA OS=Antirrhinum majus GN=DIVARICATA PE=2 SV=1	PREDICTED: transcription factor DIVARICATA-like [Solanum tuberosum]	gi|971586508|ref|XP_006367246.2|	--	PF00249.29;PF13921.4
TRINITY_DN45605_c0_g3	1077.12	0.718603	0.159938	normal	0.851474	0.111963	normal	0.00189705	1.01906	up	[TZDR]	--	Molecular Function: calcium ion binding (GO:0005509);; Cellular Component: integral component of membrane (GO:0016021);;	K13448|5.41929e-85|rcu:RCOM_1407570|Caltractin, putative (EC:1.3.1.74); K13448 calcium-binding protein CML (A)	[ZD]	--	EF hand;; EF-hand domain pair;; EF-hand domain;; EF-hand domain pair;; EF hand;; EF-hand domain;; Cytoskeletal-regulatory complex EF hand;; Secreted protein acidic and rich in cysteine Ca binding region	Caltractin OS=Atriplex nummularia PE=2 SV=1	PREDICTED: probable calcium-binding protein CML20 isoform X2 [Nicotiana sylvestris]	gi|698482918|ref|XP_009788351.1|	--	PF00036.30;PF13499.4;PF13405.4;PF13833.4;PF13202.4;PF14658.4;PF12763.5;PF10591.7
TRINITY_DN46689_c0_g2	1654.12	0.499209	0.278031	normal	0.147786	0.683492	normal	0.000725386	1.29695	up	--	--	Cellular Component: integral component of membrane (GO:0016021);;	--	--	--	Transmembrane proteins 14C	Protein FATTY ACID EXPORT 3, chloroplastic OS=Arabidopsis thaliana GN=FAX3 PE=2 SV=2	PREDICTED: protein FATTY ACID EXPORT 3, chloroplastic [Solanum tuberosum]	gi|565348611|ref|XP_006341302.1|	--	PF03647.11
TRINITY_DN46939_c0_g3	1938.12	2.02039e-08	2.04942	up	3.98014e-16	5.15027	up	2.18274e-19	3.3883	up	[E]	Amino acid transport and metabolism	Molecular Function: transporter activity (GO:0005215);; Biological Process: oligopeptide transport (GO:0006857);; Cellular Component: integral component of membrane (GO:0016021);;	--	[E]	Amino acid transport and metabolism	POT family;; BT1 family	Protein NRT1/ PTR FAMILY 6.3 OS=Arabidopsis thaliana GN=NPF6.3 PE=1 SV=1	PREDICTED: protein NRT1/ PTR FAMILY 6.3-like [Solanum tuberosum]	gi|565402565|ref|XP_006366745.1|	--	PF00854.19;PF03092.14
TRINITY_DN47187_c0_g2	908.12	5.42562e-07	1.05855	up	0.000290383	1.35299	up	7.05107e-10	2.34601	up	--	--	Biological Process: heat acclimation (GO:0010286);;	--	--	--	GRAM domain	GEM-like protein 5 OS=Arabidopsis thaliana GN=At5g13200 PE=1 SV=1	PREDICTED: GEM-like protein 5 [Solanum tuberosum]	gi|565392468|ref|XP_006361917.1|	--	PF02893.18
TRINITY_DN47203_c2_g1	211.18	4.73402e-43	3.2778	up	3.16433e-20	2.50217	up	7.16103e-24	2.70696	up	--	--	Cellular Component: cytoplasm (GO:0005737);; Biological Process: metal ion transport (GO:0030001);; Molecular Function: transition metal ion binding (GO:0046914);; Biological Process: cellular transition metal ion homeostasis (GO:0046916);;	--	[P]	Inorganic ion transport and metabolism	Heavy-metal-associated domain	--	PREDICTED: putative uncharacterized protein DDB_G0292636 [Nicotiana sylvestris]	gi|698560906|ref|XP_009771983.1|	--	PF00403.24
TRINITY_DN47203_c3_g1	83.44	2.94643e-07	4.32899	up	0.000431181	1.76098	up	6.74891e-10	3.66582	up	--	--	--	--	--	--	--	--	--	--	--	--
TRINITY_DN47206_c0_g1	1080.12	0	4.87954	up	4.7329e-129	3.72935	up	0	5.78727	up	[R]	General function prediction only	Biological Process: ethylene biosynthetic process (GO:0009693);; Molecular Function: 1-aminocyclopropane-1-carboxylate oxidase activity (GO:0009815);; Biological Process: fruit ripening (GO:0009835);; Molecular Function: L-ascorbic acid binding (GO:0031418);; Molecular Function: metal ion binding (GO:0046872);; Biological Process: oxidation-reduction process (GO:0055114);;	K05933|0|vvi:100232928|ACO1; 1-aminocyclopropane-1-carboxylate oxidase; K05933 aminocyclopropanecarboxylate oxidase [EC:1.14.17.4] (A)	[QR]	--	2OG-Fe(II) oxygenase superfamily;; non-haem dioxygenase in morphine synthesis N-terminal	1-aminocyclopropane-1-carboxylate oxidase OS=Actinidia deliciosa GN=ACO PE=2 SV=1	1-aminocyclopropane-1-carboxylate oxidase [Solanum lycopersicum]	gi|350539237|ref|NP_001234638.1|	--	PF03171.18;PF14226.4
TRINITY_DN47261_c0_g1	1854.12	4.83564e-09	1.72994	up	0.852354	-0.107669	normal	0.00245139	1.06969	up	--	--	--	--	--	--	--	--	PREDICTED: uncharacterized protein LOC104108107 [Nicotiana tomentosiformis]	gi|697122779|ref|XP_009615381.1|	--	--
TRINITY_DN47276_c0_g1	1984.26	0	1.35412	up	1.03363e-09	1.03557	up	0	1.30857	up	[E]	Amino acid transport and metabolism	Molecular Function: 3-deoxy-7-phosphoheptulonate synthase activity (GO:0003849);; Biological Process: aromatic amino acid family biosynthetic process (GO:0009073);; Biological Process: chorismate biosynthetic process (GO:0009423);; Cellular Component: chloroplast (GO:0009507);; Molecular Function: lyase activity (GO:0016829);;	--	--	--	Class-II DAHP synthetase family;; Class-II DAHP synthetase family	Phospho-2-dehydro-3-deoxyheptonate aldolase 1, chloroplastic OS=Solanum tuberosum GN=SHKA PE=1 SV=2	PREDICTED: phospho-2-dehydro-3-deoxyheptonate aldolase 1, chloroplastic isoform X1 [Solanum tuberosum]	gi|565395299|ref|XP_006363279.1|	--	PF01474.14;PF01474.14
TRINITY_DN49350_c0_g1	1535.12	2.1364e-05	2.19416	up	8.89871e-05	2.3807	up	0.000104764	5.63784	up	--	--	Molecular Function: protein kinase activity (GO:0004672);; Cellular Component: membrane (GO:0016020);; Biological Process: phosphorylation (GO:0016310);;	--	--	--	Salt stress response/antifungal	Cysteine-rich receptor-like protein kinase 42 OS=Arabidopsis thaliana GN=CRK42 PE=2 SV=1	PREDICTED: cysteine-rich receptor-like protein kinase 42 [Solanum tuberosum]	gi|565342109|ref|XP_006338204.1|	--	PF01657.15
TRINITY_DN49370_c0_g1	1204.11	0.000136452	3.55607	up	0.000679395	2.27623	up	0.0016633	2.37427	up	[R]	General function prediction only	Biological Process: intracellular protein transport (GO:0006886);; Biological Process: ER to Golgi vesicle-mediated transport (GO:0006888);; Biological Process: retrograde vesicle-mediated transport, Golgi to ER (GO:0006890);; Biological Process: intra-Golgi vesicle-mediated transport (GO:0006891);; Cellular Component: COPI vesicle coat (GO:0030126);;	--	[U]	Intracellular trafficking, secretion, and vesicular transport	WD domain, G-beta repeat;; Nucleoporin Nup120/160	Coatomer subunit beta'-3 OS=Arabidopsis thaliana GN=At3g15980 PE=2 SV=1	PREDICTED: coatomer subunit beta'-1-like [Solanum tuberosum]	gi|971542935|ref|XP_015162280.1|	--	PF00400.30;PF11715.6
TRINITY_DN49380_c0_g3	654.12	5.50094e-78	6.14256	up	1.02744e-42	4.46274	up	8.47876e-27	7.64509	up	--	--	Biological Process: transcription, DNA-templated (GO:0006351);;	--	--	--	--	--	PREDICTED: DELLA protein GAI-like [Solanum lycopersicum]	gi|723739916|ref|XP_004249633.2|	--	--
TRINITY_DN49438_c0_g2	1161.12	2.11522e-12	6.53972	up	2.62858e-15	6.37013	up	1.29717e-07	7.04012	up	--	--	--	--	--	--	Domain of unknown function (DUF569)	--	PREDICTED: uncharacterized protein LOC101261849 [Solanum lycopersicum]	gi|723654798|ref|XP_010323732.1|	--	PF04601.11
TRINITY_DN49621_c0_g2	788.12	1.9339e-20	7.9402	up	3.9041e-18	6.77413	up	3.30445e-10	6.44906	up	[J]	Translation, ribosomal structure and biogenesis	Molecular Function: nucleotide binding (GO:0000166);; Biological Process: maturation of SSU-rRNA from tricistronic rRNA transcript (SSU-rRNA, 5.8S rRNA, LSU-rRNA) (GO:0000462);; Molecular Function: structural constituent of ribosome (GO:0003735);; Biological Process: translation (GO:0006412);; Cellular Component: cytosolic small ribosomal subunit (GO:0022627);;	--	[J]	Translation, ribosomal structure and biogenesis	Ribosomal protein S24e	40S ribosomal protein S24-2 OS=Arabidopsis thaliana GN=RPS24B PE=2 SV=2	hypothetical protein B456_013G121400 [Gossypium raimondii]	gi|763814067|gb|KJB80919.1|	--	PF01282.17
TRINITY_DN49753_c0_g1	646.12	0.0117368	0.558781	normal	0.0098096	0.953171	normal	3.7361e-08	1.6416	up	--	--	--	--	--	--	--	--	PREDICTED: uncharacterized protein LOC104087128 [Nicotiana tomentosiformis]	gi|697162055|ref|XP_009589828.1|	--	--
TRINITY_DN49875_c0_g1	1123.12	3.83543e-15	7.07643	up	1.09322e-12	5.89387	up	3.47193e-08	5.84381	up	--	--	--	--	--	--	--	--	--	--	--	--
TRINITY_DN50097_c1_g2	934.01	0	1.9913	up	0.0532648	0.463358	normal	1.35282e-122	1.08798	up	[O]	Posttranslational modification, protein turnover, chaperones	Molecular Function: ubiquitin-protein transferase activity (GO:0004842);; Molecular Function: ATP binding (GO:0005524);; Cellular Component: intracellular (GO:0005622);; Cellular Component: plasma membrane (GO:0005886);; Biological Process: postreplication repair (GO:0006301);; Biological Process: fatty acid beta-oxidation (GO:0006635);; Biological Process: toxin catabolic process (GO:0009407);; …	K06689|1.15843e-37|rcu:RCOM_1581170|ubiquitin-conjugating enzyme E2, putative (EC:6.3.2.19); K06689 ubiquitin-conjugating enzyme E2 D/E [EC:6.3.2.19] (A)	[O]	Posttranslational modification, protein turnover, chaperones	Ubiquitin-conjugating enzyme;; Ubiquitin-conjugating enzyme	Ubiquitin-conjugating enzyme E2 5A OS=Oryza sativa subsp. japonica GN=UBC5A PE=2 SV=1	hypothetical protein B456_007G025200, partial [Gossypium raimondii]	gi|763772011|gb|KJB39134.1|	--	PF00179.24;PF00179.24
TRINITY_DN50117_c0_g1	2981.12	0.131883	0.704552	normal	0.135796	0.346241	normal	1.71559e-06	1.38274	up	[P]	Inorganic ion transport and metabolism	Molecular Function: NADPH-hemoprotein reductase activity (GO:0003958);; Molecular Function: iron ion binding (GO:0005506);; Cellular Component: endoplasmic reticulum membrane (GO:0005789);; Molecular Function: FMN binding (GO:0010181);; Cellular Component: integral component of membrane (GO:0016021);; Molecular Function: [methionine synthase] reductase activity (GO:0030586);; Biological Process: …	K00327|0|rcu:RCOM_0242360|cytochrome P450, putative (EC:1.6.2.4); K00327 NADPH-ferrihemoprotein reductase [EC:1.6.2.4] (A)	[C]	Energy production and conversion	FAD binding domain;; Flavodoxin;; Oxidoreductase NAD-binding domain	NADPH--cytochrome P450 reductase OS=Catharanthus roseus GN=CPR PE=2 SV=1	PREDICTED: NADPH--cytochrome P450 reductase [Nicotiana tomentosiformis]	gi|697106808|ref|XP_009607226.1|	--	PF00667.18;PF00258.23;PF00175.19
TRINITY_DN50547_c1_g2	1186.12	2.75737e-06	1.78212	up	0.281915	0.485192	normal	0.000750355	1.63548	up	--	--	--	--	--	--	Protein of unknown function DUF260	LOB domain-containing protein 41 OS=Arabidopsis thaliana GN=LBD41 PE=2 SV=1	PREDICTED: LOB domain-containing protein 41 [Solanum tuberosum]	gi|565394950|ref|XP_006363116.1|	--	PF03195.12
TRINITY_DN50556_c0_g2	1824.12	0.0118004	0.825142	normal	0.00395929	1.14588	up	6.40953e-12	2.24072	up	--	--	Cellular Component: ubiquitin ligase complex (GO:0000151);; Biological Process: protein polyubiquitination (GO:0000209);; Molecular Function: nucleic acid binding (GO:0003676);; Cellular Component: cytoplasm (GO:0005737);; Molecular Function: zinc ion binding (GO:0008270);; Molecular Function: ubiquitin conjugating enzyme binding (GO:0031624);; Biological Process: positive regulation of proteasom…	--	[O]	Posttranslational modification, protein turnover, chaperones	--	--	PREDICTED: uncharacterized protein LOC104092441 [Nicotiana tomentosiformis]	gi|697174827|ref|XP_009596347.1|	--	--
TRINITY_DN50569_c0_g1	628.12	4.76778e-11	0.877073	normal	1.60989e-07	1.33179	up	6.51942e-26	2.24147	up	[C]	Energy production and conversion	Molecular Function: FMN binding (GO:0010181);; Molecular Function: very-long-chain-(S)-2-hydroxy-acid oxidase activity (GO:0052852);; Molecular Function: long-chain-(S)-2-hydroxy-long-chain-acid oxidase activity (GO:0052853);; Molecular Function: medium-chain-(S)-2-hydroxy-acid oxidase activity (GO:0052854);; Biological Process: oxidation-reduction process (GO:0055114);;	K11517|1.50269e-85|ath:AT3G14420|peroxisomal (S)-2-hydroxy-acid oxidase GLO1; K11517 (S)-2-hydroxy-acid oxidase [EC:1.1.3.15] (A)	[C]	Energy production and conversion	FMN-dependent dehydrogenase;; IMP dehydrogenase / GMP reductase domain;; Nitronate monooxygenase;; Conserved region in glutamate synthase	Peroxisomal (S)-2-hydroxy-acid oxidase GLO1 OS=Arabidopsis thaliana GN=GLO1 PE=1 SV=1	peroxisomal (S)-2-hydroxy-acid oxidase GLO1 [Solanum lycopersicum]	gi|808154224|ref|NP_001294871.1|	--	PF01070.16;PF00478.23;PF03060.13;PF01645.15
TRINITY_DN50575_c0_g2	2273.12	2.74536e-22	1.24915	up	6.46831e-13	1.62333	up	6.13189e-11	1.65582	up	[E]	Amino acid transport and metabolism	Molecular Function: catalytic activity (GO:0003824);; Biological Process: metabolic process (GO:0008152);;	--	[H]	Coenzyme transport and metabolism	Aminotransferase class-V	Molybdenum cofactor sulfurase OS=Oryza sativa subsp. japonica GN=MCSU3 PE=2 SV=2	PREDICTED: molybdenum cofactor sulfurase [Solanum tuberosum]	gi|565404834|ref|XP_006367829.1|	--	PF00266.17
TRINITY_DN50653_c0_g1	1351.67	5.04876e-11	0.295781	normal	4.26114e-35	1.39561	up	3.50415e-156	1.45396	up	--	--	Cellular Component: nucleus (GO:0005634);; Molecular Function: zinc ion binding (GO:0008270);; Biological Process: response to light stimulus (GO:0009416);; Biological Process: regulation of flower development (GO:0009909);;	--	[K]	Transcription	CCT motif;; B-box zinc finger	Zinc finger protein CONSTANS-LIKE 4 OS=Arabidopsis thaliana GN=COL4 PE=2 SV=2	PREDICTED: zinc finger protein CONSTANS-LIKE 4-like [Solanum pennellii]	gi|970067986|ref|XP_015061111.1|	--	PF06203.12;PF00643.22
TRINITY_DN50705_c0_g1	844.12	1.13159e-09	3.52971	up	7.85745e-08	2.6541	up	5.66724e-06	-1.38171	down	--	--	Molecular Function: electron carrier activity (GO:0009055);; Cellular Component: integral component of membrane (GO:0016021);; Cellular Component: anchored component of plasma membrane (GO:0046658);;	--	--	--	Plastocyanin-like domain	Early nodulin-like protein 1 OS=Oryza sativa subsp. japonica GN=ENODL1 PE=1 SV=1	PREDICTED: early nodulin-like protein 2 [Solanum pennellii]	gi|970055351|ref|XP_015089319.1|	--	PF02298.15
TRINITY_DN50742_c0_g1	2830.85	3.42982e-75	0.766753	normal	3.86892e-106	2.47651	up	0	2.59159	up	--	--	Molecular Function: calmodulin binding (GO:0005516);; Biological Process: response to stress (GO:0006950);;	--	--	--	Calmodulin binding protein-like	Calmodulin-binding protein 60 A OS=Arabidopsis thaliana GN=CBP60A PE=2 SV=1	PREDICTED: calmodulin-binding protein 60 A [Solanum pennellii]	gi|970017786|ref|XP_015070037.1|	--	PF07887.9
TRINITY_DN50930_c1_g1	728.12	0.0127303	1.16529	normal	0.0111725	1.75038	normal	0.000134862	2.30921	up	--	--	--	--	--	--	--	Calmodulin-binding protein 60 A OS=Arabidopsis thaliana GN=CBP60A PE=2 SV=1	unnamed protein product [Coffea canephora]	gi|661879906|emb|CDP16420.1|	--	--
TRINITY_DN51079_c0_g4	1173.12	0.0162996	1.81672	normal	0.220274	1.37739	normal	3.27634e-30	2.94121	up	--	--	--	--	[R]	General function prediction only	--	--	PREDICTED: ran-binding protein 10 [Solanum pennellii]	gi|970019930|ref|XP_015071173.1|	--	--
TRINITY_DN51096_c0_g2	1362.12	0.0344611	1.03305	normal	0.173501	0.831553	normal	0.000320386	1.51433	up	--	--	Biological Process: metabolic process (GO:0008152);; Molecular Function: hydrolase activity, acting on ester bonds (GO:0016788);;	--	--	--	--	GDSL esterase/lipase At5g03980 OS=Arabidopsis thaliana GN=At5g03980 PE=2 SV=1	PREDICTED: GDSL esterase/lipase At5g03980-like isoform X2 [Solanum tuberosum]	gi|971587771|ref|XP_015161205.1|	--	--
TRINITY_DN51678_c0_g2	1985.12	2.43586e-21	5.08	up	3.03846e-16	6.56096	up	5.40387e-16	6.79539	up	--	--	Biological Process: regulation of secondary shoot formation (GO:2000032);;	--	--	--	TCP family transcription factor	Transcription factor TEOSINTE BRANCHED 1 OS=Zea mays GN=TB1 PE=2 SV=2	PREDICTED: transcription factor BRC1a isoform X1 [Solanum tuberosum]	gi|565349326|ref|XP_006341644.1|	--	PF03634.11
TRINITY_DN51866_c1_g4	1904.12	0.299631	1.43731	normal	0.849723	0.240409	normal	7.96564e-06	6.2631	up	--	--	Biological Process: branched-chain amino acid metabolic process (GO:0009081);; Cellular Component: membrane (GO:0016020);; Molecular Function: L-leucine transaminase activity (GO:0052654);; Molecular Function: L-valine transaminase activity (GO:0052655);; Molecular Function: L-isoleucine transaminase activity (GO:0052656);;	--	--	--	--	--	PREDICTED: CSC1-like protein RXW8 [Solanum tuberosum]	gi|565351458|ref|XP_006342673.1|	--	--
TRINITY_DN52288_c0_g1	1359.26	8.00791e-08	1.08872	up	0.670294	0.175619	normal	6.14343e-18	2.40727	up	--	--	Molecular Function: sulfotransferase activity (GO:0008146);; Biological Process: metabolic process (GO:0008152);; Cellular Component: integral component of membrane (GO:0016021);; Molecular Function: hydrolase activity (GO:0016787);;	--	--	--	Sulfotransferase domain	--	PREDICTED: uncharacterized protein LOC107009367 [Solanum pennellii]	gi|970006634|ref|XP_015064174.1|	--	PF00685.25
TRINITY_DN52500_c0_g2	821.12	0.00147158	1.65629	up	0.416116	0.422458	normal	0.00170641	1.64456	up	--	--	--	--	--	--	--	--	--	--	--	--
TRINITY_DN52622_c0_g1	1950.63	1.78728e-29	1.10637	up	3.70956e-15	1.39041	up	9.93488e-51	1.34788	up	--	--	--	--	--	--	--	--	PREDICTED: uncharacterized protein LOC102584432 [Solanum tuberosum]	gi|565378901|ref|XP_006355883.1|	--	--
TRINITY_DN52647_c0_g2	457.01	4.16967e-10	2.06482	up	3.06823e-11	2.68181	up	5.3603e-05	2.53747	up	--	--	Biological Process: defense response (GO:0006952);;	--	--	--	--	Protein LURP-one-related 4 OS=Arabidopsis thaliana GN=At1g63410 PE=3 SV=1	PREDICTED: protein LURP-one-related 11-like [Solanum tuberosum]	gi|971574331|ref|XP_006360684.2|	--	--
TRINITY_DN52827_c0_g2	2040.18	1.18208e-13	0.657415	normal	9.29623e-10	0.965587	normal	1.83859e-15	1.11658	up	[MG]	--	Cellular Component: chloroplast thylakoid membrane (GO:0009535);; Cellular Component: chloroplast envelope (GO:0009941);; Biological Process: myo-inositol hexakisphosphate biosynthetic process (GO:0010264);; Cellular Component: integral component of membrane (GO:0016021);;	--	[G]	Carbohydrate transport and metabolism	NAD(P)H-binding	Uncharacterized protein At2g34460, chloroplastic OS=Arabidopsis thaliana GN=At2g34460 PE=2 SV=1	PREDICTED: uncharacterized protein At2g34460, chloroplastic-like [Solanum tuberosum]	gi|565400068|ref|XP_006365555.1|	--	PF13460.4
TRINITY_DN52865_c0_g1	857.12	0.00514891	1.45239	up	0.137337	1.029	normal	0.0073171	1.22583	up	--	--	--	--	[I]	Lipid transport and metabolism	--	Enoyl-CoA hydratase 2, peroxisomal OS=Arabidopsis thaliana GN=ECH2 PE=1 SV=1	PREDICTED: enoyl-CoA hydratase 2, peroxisomal [Solanum pennellii]	gi|970065029|ref|XP_015059491.1|	--	--
TRINITY_DN52877_c0_g1	15.21	1.56787e-10	1.71059	up	2.4653e-08	1.73346	up	1.18313e-05	1.18075	up	--	--	--	--	--	--	Mitochondrial ATPase inhibitor, IATP	--	--	--	--	PF04568.10
TRINITY_DN52908_c1_g2	1016.12	0.0449277	0.658815	normal	0.0265232	1.1569	normal	0.000508265	1.27783	up	--	--	Molecular Function: sequence-specific DNA binding transcription factor activity (GO:0003700);; Biological Process: regulation of transcription, DNA-templated (GO:0006355);; Molecular Function: sequence-specific DNA binding (GO:0043565);;	--	--	--	WRKY DNA -binding domain	Probable WRKY transcription factor 69 OS=Arabidopsis thaliana GN=WRKY69 PE=2 SV=1	PREDICTED: probable WRKY transcription factor 65 isoform X1 [Solanum tuberosum]	gi|565364358|ref|XP_006348892.1|	--	PF03106.13
TRINITY_DN52952_c0_g1	79.54	9.27945e-16	2.41977	up	3.02445e-11	3.2943	up	0.00103223	2.66253	up	--	--	--	--	--	--	--	--	--	--	--	--
TRINITY_DN52997_c0_g1	740.02	3.36353e-08	1.91376	up	0.0503447	0.99954	normal	3.02301e-09	2.63686	up	--	--	--	--	--	--	--	--	hypothetical protein POPTR_0001s01750g [Populus trichocarpa]	gi|566146651|ref|XP_006368337.1|	--	--
TRINITY_DN53060_c3_g1	730.12	2.42934e-11	1.97302	up	0.000316818	1.39619	up	1.98266e-14	3.54705	up	--	--	--	--	--	--	--	--	--	--	--	--
TRINITY_DN53061_c0_g1	1303.12	1.79188e-44	3.08106	up	0.0290017	0.672979	normal	7.28329e-12	1.31289	up	--	--	Biological Process: defense response (GO:0006952);;	--	--	--	LURP-one-related	Protein LURP-one-related 10 OS=Arabidopsis thaliana GN=At3g11740 PE=2 SV=2	PREDICTED: protein LURP-one-related 10-like [Nicotiana sylvestris]	gi|698484832|ref|XP_009789207.1|	--	PF04525.10
TRINITY_DN53066_c0_g1	2136.12	6.26424e-06	0.530564	normal	9.80637e-15	1.51391	up	8.48725e-17	1.81527	up	--	--	--	--	--	--	Sin3 binding region of histone deacetylase complex subunit SAP30	--	PREDICTED: uncharacterized protein LOC102590970 [Solanum tuberosum]	gi|565354100|ref|XP_006343955.1|	--	PF13867.4
TRINITY_DN53147_c0_g1	2731.4	2.53599e-26	0.742686	normal	9.79888e-15	1.16095	up	2.07498e-29	1.21865	up	[RTKL]	--	Molecular Function: protein serine/threonine kinase activity (GO:0004674);; Molecular Function: ATP binding (GO:0005524);; Biological Process: protein phosphorylation (GO:0006468);; Biological Process: microtubule nucleation (GO:0007020);; Biological Process: regulation of meristem growth (GO:0010075);; Cellular Component: integral component of membrane (GO:0016021);; Biological Process: anther d…	--	--	--	Protein kinase domain;; Protein tyrosine kinase;; Leucine rich repeat;; Leucine rich repeat N-terminal domain	Protein NSP-INTERACTING KINASE 3 OS=Arabidopsis thaliana GN=NIK3 PE=1 SV=1	PREDICTED: protein NSP-INTERACTING KINASE 3 [Solanum tuberosum]	gi|565402920|ref|XP_006366916.1|	--	PF00069.23;PF07714.15;PF13855.4;PF08263.10
TRINITY_DN53214_c0_g1	1655.12	2.81556e-62	1.33726	up	3.24438e-25	1.99003	up	5.62368e-39	1.54906	up	[I]	Lipid transport and metabolism	Biological Process: metabolic process (GO:0008152);; Molecular Function: hydrolase activity (GO:0016787);;	--	[V]	Defense mechanisms	alpha/beta hydrolase fold;; Carboxylesterase family	Gibberellin receptor GID1B OS=Arabidopsis thaliana GN=GID1B PE=1 SV=1	PREDICTED: gibberellin receptor GID1B-like [Solanum tuberosum]	gi|565394663|ref|XP_006362976.1|	--	PF07859.11;PF00135.26
TRINITY_DN53257_c0_g2	593.12	0.0179231	0.805193	normal	0.0018319	1.73158	up	6.12443e-09	3.48075	up	[V]	Defense mechanisms	Biological Process: drug transmembrane transport (GO:0006855);; Molecular Function: drug transmembrane transporter activity (GO:0015238);; Molecular Function: antiporter activity (GO:0015297);; Cellular Component: integral component of membrane (GO:0016021);;	K03327|1.11422e-87|rcu:RCOM_0904910|multidrug resistance pump, putative; K03327 multidrug resistance protein, MATE family (A)	[R]	General function prediction only	MatE	Protein DETOXIFICATION 40 OS=Arabidopsis thaliana GN=DTX40 PE=1 SV=1	PREDICTED: protein TRANSPARENT TESTA 12-like [Solanum lycopersicum]	gi|460373828|ref|XP_004232715.1|	--	PF01554.16
TRINITY_DN53276_c0_g9	1794.12	3.98148e-05	2.06435	up	0.00103448	1.83067	up	1.46519e-05	2.36839	up	--	--	Cellular Component: integral component of membrane (GO:0016021);;	--	--	--	--	--	PREDICTED: uncharacterized protein LOC102582071 isoform X1 [Solanum tuberosum]	gi|565362673|ref|XP_006348070.1|	--	--
TRINITY_DN53295_c0_g2	3051.12	4.49543e-46	1.02727	up	5.44323e-09	1.01416	up	3.19101e-35	1.15882	up	--	--	Molecular Function: ubiquitin-protein transferase activity (GO:0004842);; Biological Process: protein ubiquitination (GO:0016567);; Biological Process: protein autophosphorylation (GO:0046777);; Molecular Function: transmembrane receptor protein serine/threonine kinase binding (GO:0070696);; Biological Process: cellular response to abscisic acid stimulus (GO:0071215);;	--	[S]	Function unknown	Armadillo/beta-catenin-like repeat;; U-box domain	U-box domain-containing protein 9 OS=Arabidopsis thaliana GN=PUB9 PE=1 SV=1	PREDICTED: U-box domain-containing protein 9 [Solanum tuberosum]	gi|565391221|ref|XP_006361322.1|	--	PF00514.21;PF04564.13
TRINITY_DN53321_c0_g1	2181.12	1.56218e-299	2.09564	up	1.24457e-17	1.53561	up	9.74025e-285	2.1459	up	--	--	--	--	--	--	--	--	PREDICTED: uncharacterized protein LOC102585815 [Solanum tuberosum]	gi|971550836|ref|XP_015164329.1|	--	--
TRINITY_DN53362_c0_g1	3111.12	0.00327458	0.743152	normal	2.28172e-07	1.52394	up	1.04455e-14	1.39971	up	--	--	Molecular Function: sequence-specific DNA binding transcription factor activity (GO:0003700);; Biological Process: regulation of transcription, DNA-templated (GO:0006355);;	--	--	--	GRAS domain family	Scarecrow-like protein 1 OS=Arabidopsis thaliana GN=SCL1 PE=2 SV=1	GRAS6 [Solanum lycopersicum]	gi|89474470|gb|ABD72962.1|	--	PF03514.12
TRINITY_DN54142_c3_g1	1391.12	1.85948e-84	1.67107	up	2.73439e-33	1.90499	up	4.6412e-99	-1.4094	down	[R]	General function prediction only	Biological Process: metabolic process (GO:0008152);; Molecular Function: hydrolase activity (GO:0016787);; Biological Process: response to arsenic-containing substance (GO:0046685);; Biological Process: photoperiodism, flowering (GO:0048573);;	--	[R]	General function prediction only	Haloacid dehalogenase-like hydrolase;; haloacid dehalogenase-like hydrolase;; HAD-hyrolase-like	Haloacid dehalogenase-like hydrolase domain-containing protein 3 OS=Xenopus laevis GN=hdhd3 PE=2 SV=1	PREDICTED: haloacid dehalogenase-like hydrolase domain-containing protein 3 [Solanum tuberosum]	gi|565369300|ref|XP_006351274.1|	--	PF13419.4;PF00702.24;PF13242.4
TRINITY_DN54184_c0_g3	773.12	0.0342543	1.08809	normal	0.0092329	1.36778	up	1.4447e-05	3.05483	up	--	--	Biological Process: metabolic process (GO:0008152);; Molecular Function: transaminase activity (GO:0008483);; Cellular Component: chloroplast (GO:0009507);; Molecular Function: pyridoxal phosphate binding (GO:0030170);; Molecular Function: identical protein binding (GO:0042802);;	--	[E]	Amino acid transport and metabolism	--	Gamma aminobutyrate transaminase 3, chloroplastic OS=Solanum lycopersicum GN=GABA-TP3 PE=1 SV=1	PREDICTED: gamma aminobutyrate transaminase 3, chloroplastic isoform X2 [Nicotiana tomentosiformis]	gi|697112819|ref|XP_009610292.1|	--	--
TRINITY_DN54191_c0_g1	154.38	0.00584992	1.1116	up	0.468482	0.577591	normal	0.00233152	1.26103	up	[GHR]	--	Molecular Function: magnesium ion binding (GO:0000287);; Molecular Function: pyruvate decarboxylase activity (GO:0004737);; Biological Process: metabolic process (GO:0008152);; Molecular Function: thiamine pyrophosphate binding (GO:0030976);;	K01568|5.81958e-84|rcu:RCOM_0489390|pyruvate decarboxylase, putative (EC:4.1.1.1); K01568 pyruvate decarboxylase [EC:4.1.1.1] (A)	[EH]	--	Thiamine pyrophosphate enzyme, C-terminal TPP binding domain	Pyruvate decarboxylase 2 (Fragment) OS=Pisum sativum GN=PDC2 PE=2 SV=1	PREDICTED: pyruvate decarboxylase 1 [Nicotiana tomentosiformis]	gi|697148510|ref|XP_009628441.1|	--	PF02775.19
TRINITY_DN54587_c0_g1	835.12	0.14542	0.80145	normal	0.00195448	1.9014	up	0.00858815	1.59274	up	--	--	Molecular Function: monooxygenase activity (GO:0004497);; Molecular Function: iron ion binding (GO:0005506);; Molecular Function: oxidoreductase activity, acting on paired donors, with incorporation or reduction of molecular oxygen, NAD(P)H as one donor, and incorporation of two atoms of oxygen into one donor (GO:0016708);; Biological Process: aromatic compound catabolic process (GO:0019439);; Mo…	--	--	--	--	Choline monooxygenase, chloroplastic OS=Arabidopsis thaliana GN=At4g29890 PE=2 SV=2	choline monooxygenase, chloroplastic-like [Solanum tuberosum]	gi|568215361|ref|NP_001275051.1|	--	--
TRINITY_DN54824_c0_g1	849.41	8.50134e-27	4.06098	up	3.09468e-09	2.50821	up	0.00554812	1.48919	up	[R]	General function prediction only	--	K06911|2.33885e-157|vvi:100241784|pirin-like protein; K06911 (A)	--	--	Pirin C-terminal cupin domain;; Pirin;; Cupin domain	Pirin-like protein At1g50590 OS=Arabidopsis thaliana GN=At1g50590 PE=2 SV=1	PREDICTED: pirin-like protein At1g50590 [Solanum lycopersicum]	gi|460397001|ref|XP_004244057.1|	--	PF05726.11;PF02678.14;PF07883.9
TRINITY_DN5547_c1_g1	2124.12	0	2.55164	up	7.65355e-07	0.840995	normal	0	2.8442	up	--	--	--	--	[L]	Replication, recombination and repair	DDE superfamily endonuclease	Putative nuclease HARBI1 OS=Rattus norvegicus GN=Harbi1 PE=2 SV=1	PREDICTED: uncharacterized protein LOC102590956 [Solanum tuberosum]	gi|565350755|ref|XP_006342328.1|	--	PF13359.4
TRINITY_DN55720_c0_g5	770.12	0.109714	0.548299	normal	0.146388	0.650072	normal	5.30072e-06	1.24231	up	--	--	--	--	--	--	--	Protein SET DOMAIN GROUP 41 OS=Arabidopsis thaliana GN=SDG41 PE=2 SV=1	PREDICTED: protein SET DOMAIN GROUP 41 [Solanum tuberosum]	gi|565388075|ref|XP_006359805.1|	--	--
TRINITY_DN55936_c0_g1	305.13	0.408074	0.513609	normal	0.183277	0.989994	normal	0.000523213	2.4514	up	--	--	--	--	--	--	--	Uncharacterized protein At4g15545 OS=Arabidopsis thaliana GN=At4g15545 PE=1 SV=1	PREDICTED: uncharacterized protein At4g15545-like, partial [Pyrus x bretschneideri]	gi|694386729|ref|XP_009369138.1|	--	--
TRINITY_DN56195_c0_g2	984.12	8.03083e-10	0.884523	normal	0.00696194	0.56004	normal	9.78253e-16	1.76275	up	[RTKL]	--	Molecular Function: protein serine/threonine kinase activity (GO:0004674);; Molecular Function: ATP binding (GO:0005524);; Biological Process: protein phosphorylation (GO:0006468);;	--	[T]	Signal transduction mechanisms	Protein kinase domain;; Protein tyrosine kinase	Probable serine/threonine-protein kinase NAK OS=Arabidopsis thaliana GN=NAK PE=1 SV=2	protein kinase APK1B, chloroplastic-like [Solanum tuberosum]	gi|568215669|ref|NP_001274846.1|	--	PF00069.23;PF07714.15
TRINITY_DN56229_c0_g2	40.85	5.31918e-07	5.16112	up	1.7009e-08	5.00868	up	1.61595e-05	6.08742	up	--	--	--	--	--	--	--	--	--	--	--	--
TRINITY_DN56256_c1_g3	1359.12	7.13555e-15	1.61352	up	0.000985975	1.10939	up	1.50455e-27	3.68532	up	--	--	Cellular Component: Golgi apparatus (GO:0005794);; Molecular Function: O-acetyltransferase activity (GO:0016413);; Biological Process: cell wall organization or biogenesis (GO:0071554);;	--	--	--	GDSL/SGNH-like Acyl-Esterase family found in Pmr5 and Cas1p;; PMR5 N terminal Domain	Protein trichome birefringence-like 39 OS=Arabidopsis thaliana GN=TBL39 PE=2 SV=1	PREDICTED: protein trichome birefringence-like 39 [Solanum tuberosum]	gi|565364266|ref|XP_006348847.1|	--	PF13839.4;PF14416.4
TRINITY_DN56361_c0_g2	293.13	--	--	--	0.0223637	1.70871	normal	0.00153085	2.79136	up	--	--	Molecular Function: protein disulfide isomerase activity (GO:0003756);; Cellular Component: endoplasmic reticulum (GO:0005783);; Biological Process: protein folding (GO:0006457);; Biological Process: metabolic process (GO:0008152);; Biological Process: response to endoplasmic reticulum stress (GO:0034976);; Biological Process: cell redox homeostasis (GO:0045454);;	K09584|7.25818e-21|osa:4337858|Os05g0156300; K09584 protein disulfide-isomerase A6 [EC:5.3.4.1] (A)	[O]	Posttranslational modification, protein turnover, chaperones	--	Protein disulfide isomerase-like 2-1 OS=Oryza sativa subsp. japonica GN=PDIL2-1 PE=2 SV=2	unknown [Medicago truncatula]	gi|217072654|gb|ACJ84687.1|	--	--
TRINITY_DN56713_c1_g1	802.12	0.00418871	1.22157	up	3.8834e-07	2.74404	up	2.9137e-07	4.27834	up	--	--	Molecular Function: DNA binding (GO:0003677);; Molecular Function: sequence-specific DNA binding transcription factor activity (GO:0003700);; Cellular Component: nucleus (GO:0005634);; Biological Process: regulation of transcription, DNA-templated (GO:0006355);;	K09286|3.24134e-61|rcu:RCOM_0799320|Transcriptional factor TINY, putative; K09286 EREBP-like factor (A)	--	--	AP2 domain	Dehydration-responsive element-binding protein 3 OS=Arabidopsis thaliana GN=DREB3 PE=2 SV=1	PREDICTED: dehydration-responsive element-binding protein 3-like [Solanum tuberosum]	gi|565387983|ref|XP_006359762.1|	--	PF00847.18
TRINITY_DN56727_c0_g2	988.12	7.39812e-05	2.93068	up	--	--	--	0.000409982	2.05165	up	--	--	Molecular Function: protein serine/threonine kinase activity (GO:0004674);; Molecular Function: ATP binding (GO:0005524);; Biological Process: protein phosphorylation (GO:0006468);;	--	[T]	Signal transduction mechanisms	--	Serine/threonine-protein kinase HT1 OS=Arabidopsis thaliana GN=HT1 PE=1 SV=1	PREDICTED: serine/threonine-protein kinase HT1-like [Nicotiana sylvestris]	gi|698456212|ref|XP_009780566.1|	--	--
TRINITY_DN56764_c0_g1	806.69	0.550637	0.372718	normal	0.118491	1.01608	normal	0.00873489	1.847	up	--	--	--	--	--	--	--	--	--	--	--	--
TRINITY_DN56866_c0_g1	2162.12	7.95709e-17	1.62993	up	2.61315e-05	1.78672	up	4.58453e-12	1.60696	up	--	--	Molecular Function: DNA binding (GO:0003677);; Biological Process: transcription elongation from RNA polymerase II promoter (GO:0006368);; Cellular Component: elongin complex (GO:0070449);;	--	--	--	TFIIS helical bundle-like domain	Probable mediator of RNA polymerase II transcription subunit 26b OS=Arabidopsis thaliana GN=MED26B PE=2 SV=1	PREDICTED: probable mediator of RNA polymerase II transcription subunit 26b [Solanum lycopersicum]	gi|460407766|ref|XP_004249321.1|	--	PF08711.9
TRINITY_DN57025_c0_g2	1035.12	0.893652	-0.0804384	normal	0.514936	0.420083	normal	0.000505422	2.17837	up	--	--	--	--	--	--	--	--	PREDICTED: double-stranded RNA-binding protein 2-like [Solanum lycopersicum]	gi|460388021|ref|XP_004239670.1|	--	--
TRINITY_DN57059_c1_g1	1756.12	0	2.03181	up	9.2987e-25	1.50009	up	0	3.13097	up	--	--	Molecular Function: adenosylmethionine decarboxylase activity (GO:0004014);; Cellular Component: cytosol (GO:0005829);; Biological Process: S-adenosylmethioninamine biosynthetic process (GO:0006557);; Biological Process: spermine biosynthetic process (GO:0006597);; Biological Process: spermidine biosynthetic process (GO:0008295);;	--	[T]	Signal transduction mechanisms	Adenosylmethionine decarboxylase	S-adenosylmethionine decarboxylase proenzyme OS=Nicotiana sylvestris GN=SAMDC1 PE=2 SV=1	PREDICTED: S-adenosylmethionine decarboxylase proenzyme-like [Solanum tuberosum]	gi|565404187|ref|XP_006367530.1|	--	PF01536.14
TRINITY_DN57084_c1_g1	99.51	1.10814e-54	3.95674	up	4.37063e-10	2.16894	up	2.14097e-30	4.66302	up	--	--	Biological Process: regulation of transcription, DNA-templated (GO:0006355);;	--	--	--	GRAS domain family	Chitin-inducible gibberellin-responsive protein 1 OS=Oryza sativa subsp. japonica GN=CIGR1 PE=2 SV=1	PREDICTED: scarecrow-like protein 21 [Solanum tuberosum]	gi|565395765|ref|XP_006363507.1|	--	PF03514.12
TRINITY_DN57084_c2_g1	1854.12	0	3.50779	up	5.88119e-11	1.44622	up	4.94505e-193	3.7541	up	--	--	Biological Process: regulation of transcription, DNA-templated (GO:0006355);;	--	--	--	GRAS domain family	Chitin-inducible gibberellin-responsive protein 1 OS=Oryza sativa subsp. japonica GN=CIGR1 PE=2 SV=1	PREDICTED: scarecrow-like protein 21 [Solanum tuberosum]	gi|565395765|ref|XP_006363507.1|	--	PF03514.12
TRINITY_DN57091_c0_g1	1463.12	9.42193e-14	2.47377	up	5.26896e-08	2.37923	up	0.000137462	1.37968	up	--	--	Molecular Function: DNA binding (GO:0003677);; Cellular Component: nucleus (GO:0005634);; Cellular Component: cytosol (GO:0005829);; Biological Process: DNA methylation (GO:0006306);; Biological Process: methylation-dependent chromatin silencing (GO:0006346);; Biological Process: cell-cell signaling (GO:0007267);; Biological Process: virus induced gene silencing (GO:0009616);; Biological Process:…	--	[K]	Transcription	Associated with HOX;; Homeobox KN domain;; Homeobox domain	BEL1-like homeodomain protein 9 OS=Arabidopsis thaliana GN=BLH9 PE=1 SV=1	PREDICTED: BEL1-like homeodomain protein 9 [Solanum tuberosum]	gi|565347947|ref|XP_006340982.1|	--	PF07526.9;PF05920.9;PF00046.27
TRINITY_DN57091_c0_g2	1571.24	1.63311e-50	3.10009	up	1.84428e-11	2.33016	up	4.55704e-11	1.24247	up	--	--	Molecular Function: DNA binding (GO:0003677);; Cellular Component: nucleus (GO:0005634);; Cellular Component: cytosol (GO:0005829);; Biological Process: DNA methylation (GO:0006306);; Biological Process: methylation-dependent chromatin silencing (GO:0006346);; Biological Process: cell-cell signaling (GO:0007267);; Biological Process: virus induced gene silencing (GO:0009616);; Biological Process:…	--	[K]	Transcription	Associated with HOX;; Homeobox KN domain;; Homeobox domain	BEL1-like homeodomain protein 9 OS=Arabidopsis thaliana GN=BLH9 PE=1 SV=1	PREDICTED: BEL1-like homeodomain protein 9 [Solanum tuberosum]	gi|565347947|ref|XP_006340982.1|	--	PF07526.9;PF05920.9;PF00046.27
TRINITY_DN57101_c0_g1	286.14	0.0373463	1.20465	normal	--	--	--	0.00618485	1.99302	up	[R]	General function prediction only	Biological Process: metabolic process (GO:0008152);; Cellular Component: integral component of membrane (GO:0016021);; Molecular Function: transferase activity (GO:0016740);;	--	[R]	General function prediction only	Ankyrin repeats (many copies);; Ankyrin repeats (3 copies);; Ankyrin repeats (many copies);; Ankyrin repeat;; Ankyrin repeat	Ankyrin repeat-containing protein At5g02620 OS=Arabidopsis thaliana GN=At5g02620 PE=1 SV=1	PREDICTED: ankyrin repeat-containing protein At5g02620-like [Solanum tuberosum]	gi|565368877|ref|XP_006351067.1|	--	PF13637.4;PF12796.5;PF13857.4;PF13606.4;PF00023.28
TRINITY_DN57169_c0_g1	577.24	0.022176	0.983057	normal	0.00575733	1.63402	up	1.41943e-07	4.02153	up	--	--	Molecular Function: sequence-specific DNA binding transcription factor activity (GO:0003700);; Biological Process: regulation of transcription, DNA-templated (GO:0006355);; Molecular Function: sequence-specific DNA binding (GO:0043565);;	--	--	--	--	Probable WRKY transcription factor 30 OS=Arabidopsis thaliana GN=WRKY30 PE=2 SV=1	PREDICTED: probable WRKY transcription factor 30 [Solanum tuberosum]	gi|565402175|ref|XP_006366562.1|	--	--
TRINITY_DN57485_c0_g1	1924.46	0	1.46742	up	2.45447e-17	1.19437	up	2.79058e-223	1.54958	up	--	--	Molecular Function: DNA binding (GO:0003677);; Cellular Component: nucleus (GO:0005634);; Biological Process: regulation of transcription, DNA-templated (GO:0006355);;	--	--	--	No apical meristem (NAM) protein	NAC domain-containing protein 2 OS=Arabidopsis thaliana GN=NAC002 PE=2 SV=2	PREDICTED: NAC domain-containing protein 2-like [Nicotiana sylvestris]	gi|698525324|ref|XP_009759475.1|	--	PF02365.13
TRINITY_DN57666_c0_g1	1192.08	3.49383e-138	2.00273	up	2.24774e-31	2.50302	up	5.1124e-40	3.31109	up	--	--	Molecular Function: DNA binding (GO:0003677);; Molecular Function: sequence-specific DNA binding transcription factor activity (GO:0003700);; Molecular Function: phosphatidylinositol phospholipase C activity (GO:0004435);; Cellular Component: nucleus (GO:0005634);; Biological Process: regulation of transcription, DNA-templated (GO:0006355);; Biological Process: lipid metabolic process (GO:0006629…	--	--	--	AP2 domain	Ethylene-responsive transcription factor ERF071 OS=Arabidopsis thaliana GN=ERF071 PE=2 SV=1	DNA binding protein homolog [Solanum tuberosum]	gi|568214694|ref|NP_001275232.1|	--	PF00847.18
TRINITY_DN5769_c0_g3	1686.12	3.38529e-29	7.04135	up	1.09295e-24	7.5978	up	1.41921e-10	8.08984	up	[O]	Posttranslational modification, protein turnover, chaperones	Biological Process: protein peptidyl-prolyl isomerization (GO:0000413);; Molecular Function: peptidyl-prolyl cis-trans isomerase activity (GO:0003755);; Biological Process: protein folding (GO:0006457);; Cellular Component: chloroplast stromal thylakoid (GO:0009533);; Cellular Component: chloroplast thylakoid membrane (GO:0009535);; Biological Process: NAD(P)H dehydrogenase complex assembly (GO:0…	K03768|1.30301e-107|rcu:RCOM_1078960|peptidyl-prolyl cis-trans isomerase, putative (EC:5.2.1.8); K03768 peptidyl-prolyl cis-trans isomerase B (cyclophilin B) [EC:5.2.1.8] (A)	[O]	Posttranslational modification, protein turnover, chaperones	Cyclophilin type peptidyl-prolyl cis-trans isomerase/CLD	Photosynthetic NDH subunit of lumenal location 5, chloroplastic OS=Arabidopsis thaliana GN=PNSL5 PE=1 SV=1	PREDICTED: photosynthetic NDH subunit of lumenal location 5, chloroplastic [Solanum tuberosum]	gi|565396325|ref|XP_006363774.1|	--	PF00160.19
TRINITY_DN5798_c0_g2	63.58	5.14284e-12	4.42654	up	2.72151e-09	4.82954	up	1.05252e-06	3.34525	up	[R]	General function prediction only	--	K05933|1.50716e-35|vvi:100232928|ACO1; 1-aminocyclopropane-1-carboxylate oxidase; K05933 aminocyclopropanecarboxylate oxidase [EC:1.14.17.4] (A)	[QR]	--	2OG-Fe(II) oxygenase superfamily	1-aminocyclopropane-1-carboxylate oxidase 2 OS=Solanum lycopersicum GN=ACO2 PE=2 SV=1	1-aminocyclopropane-1-carboxylate oxidase, partial [Prunus persica]	gi|452090908|gb|AGF95124.1|	--	PF03171.18
TRINITY_DN58121_c0_g3	1943.12	0.0133264	0.746646	normal	0.00449251	1.18225	up	0.000183634	1.60037	up	[G]	Carbohydrate transport and metabolism	Molecular Function: beta-N-acetylhexosaminidase activity (GO:0004563);; Cellular Component: vacuole (GO:0005773);; Cellular Component: cytosol (GO:0005829);; Biological Process: carbohydrate metabolic process (GO:0005975);; Cellular Component: plant-type cell wall (GO:0009505);;	--	[G]	Carbohydrate transport and metabolism	Glycosyl hydrolase family 20, catalytic domain;; beta-acetyl hexosaminidase like;; Glycosyl hydrolase family 20, catalytic domain	Beta-hexosaminidase 1 OS=Arabidopsis thaliana GN=HEXO1 PE=1 SV=1	beta-hexosaminidase 2 [Solanum lycopersicum]	gi|166159761|gb|ABY83273.1|	--	PF00728.20;PF14845.4;PF00728.20
TRINITY_DN58504_c0_g1	3265.88	0.281936	0.3441	normal	0.00468745	0.941606	normal	9.60957e-14	2.4713	up	--	--	Molecular Function: double-stranded RNA binding (GO:0003725);; Biological Process: production of ta-siRNAs involved in RNA interference (GO:0010267);; Biological Process: production of miRNAs involved in gene silencing by miRNA (GO:0035196);; Biological Process: defense response to virus (GO:0051607);; Biological Process: production of siRNA involved in chromatin silencing by small RNA (GO:007091…	--	--	--	--	Double-stranded RNA-binding protein 2 OS=Arabidopsis thaliana GN=DRB2 PE=1 SV=1	PREDICTED: double-stranded RNA-binding protein 2 [Solanum pennellii]	gi|970064082|ref|XP_015058995.1|	--	--
TRINITY_DN58558_c0_g2	2187.12	3.51962e-16	4.99205	up	4.29633e-08	3.49549	up	1.09494e-05	4.03813	up	--	--	--	--	--	--	Protein of unknown function DUF260	LOB domain-containing protein 1 OS=Arabidopsis thaliana GN=LBD1 PE=2 SV=1	PREDICTED: LOB domain-containing protein 1-like [Solanum tuberosum]	gi|565346038|ref|XP_006340077.1|	--	PF03195.12
TRINITY_DN59139_c2_g1	378.13	1.96587e-07	1.84271	up	1.08673e-05	2.66201	up	5.60915e-05	1.93949	up	--	--	--	--	--	--	--	--	--	--	--	--
TRINITY_DN60039_c0_g2	1555.12	0.00596372	1.11102	up	7.29124e-11	2.13841	up	3.1276e-07	1.50329	up	[R]	General function prediction only	Cellular Component: nucleus (GO:0005634);; Cellular Component: cytosol (GO:0005829);; Biological Process: cytokinin biosynthetic process (GO:0009691);; Molecular Function: hydrolase activity, hydrolyzing N-glycosyl compounds (GO:0016799);; Molecular Function: lyase activity (GO:0016829);;	--	--	--	Possible lysine decarboxylase	Cytokinin riboside 5'-monophosphate phosphoribohydrolase LOG7 OS=Arabidopsis thaliana GN=LOG7 PE=1 SV=2	PREDICTED: cytokinin riboside 5'-monophosphate phosphoribohydrolase LOG1-like [Solanum tuberosum]	gi|565350143|ref|XP_006342033.1|	--	PF03641.12
TRINITY_DN60123_c0_g1	508.12	4.85835e-05	1.21721	up	0.080044	0.833833	normal	2.81062e-05	2.21415	up	[R]	General function prediction only	Biological Process: metabolic process (GO:0008152);; Cellular Component: integral component of membrane (GO:0016021);; Molecular Function: hydrolase activity (GO:0016787);;	--	--	--	alpha/beta hydrolase fold;; Alpha/beta hydrolase family	--	PREDICTED: uncharacterized protein LOC104219833 isoform X1 [Nicotiana sylvestris]	gi|698550138|ref|XP_009768879.1|	--	PF00561.18;PF12697.5
TRINITY_DN60442_c0_g2	1626.12	2.92502e-22	1.05881	up	2.67387e-26	1.837	up	1.616e-21	1.28866	up	--	--	Molecular Function: uniporter activity (GO:0015292);; Cellular Component: integral component of membrane (GO:0016021);; Biological Process: transmembrane transport (GO:0055085);;	--	[R]	General function prediction only	Mitochondrial calcium uniporter	Calcium uniporter protein 2, mitochondrial OS=Arabidopsis thaliana GN=At2g23790 PE=2 SV=1	PREDICTED: calcium uniporter protein 2, mitochondrial [Solanum tuberosum]	gi|565355933|ref|XP_006344829.1|	--	PF04678.11
TRINITY_DN60544_c1_g1	370.13	--	--	--	--	--	--	0.00273658	2.12463	up	--	--	--	--	--	--	--	--	PREDICTED: uncharacterized protein LOC102597125 [Solanum tuberosum]	gi|971534172|ref|XP_006338028.2|	--	--
TRINITY_DN60592_c0_g1	371.13	1.04731e-06	5.06838	up	1.8965e-06	4.43477	up	3.3241e-06	6.42477	up	--	--	--	--	--	--	--	--	--	--	--	--
TRINITY_DN60625_c2_g1	1841.12	0	1.64675	up	2.30297e-42	1.79623	up	1.19995e-215	1.89504	up	--	--	--	--	--	--	--	--	--	--	--	--
TRINITY_DN60905_c0_g1	176.26	--	--	--	0.0240814	1.89331	normal	9.68842e-05	3.88154	up	--	--	--	--	--	--	--	--	PREDICTED: uncharacterized protein LOC102587907 [Solanum tuberosum]	gi|971585603|ref|XP_015160561.1|	--	--
TRINITY_DN61025_c0_g4	1068.12	0.735731	0.0824366	normal	1.73953e-06	1.54827	up	1.938e-20	2.99552	up	[E]	Amino acid transport and metabolism	Molecular Function: serine-type carboxypeptidase activity (GO:0004185);; Molecular Function: transferase activity, transferring acyl groups other than amino-acyl groups (GO:0016747);; Biological Process: secondary metabolic process (GO:0019748);; Biological Process: proteolysis involved in cellular protein catabolic process (GO:0051603);;	K16297|4.83797e-176|vvi:100247312|serine carboxypeptidase-like 45; K16297 serine carboxypeptidase-like clade II [EC:3.4.16.-] (A)	[OE]	--	Serine carboxypeptidase	Serine carboxypeptidase-like 45 OS=Arabidopsis thaliana GN=SCPL45 PE=2 SV=1	PREDICTED: serine carboxypeptidase-like 45 [Solanum pennellii]	gi|970037792|ref|XP_015080228.1|	--	PF00450.20
TRINITY_DN61373_c0_g1	2377.7	2.02798e-09	0.947184	normal	1.05971e-11	1.48899	up	4.0367e-07	1.04186	up	--	--	--	--	[R]	General function prediction only	Leucine rich repeat;; Leucine Rich repeats (2 copies)	Plant intracellular Ras-group-related LRR protein 5 OS=Oryza sativa subsp. japonica GN=IRL5 PE=2 SV=1	PREDICTED: plant intracellular Ras-group-related LRR protein 5-like isoform X2 [Solanum tuberosum]	gi|565393686|ref|XP_006362502.1|	--	PF13855.4;PF12799.5
TRINITY_DN61386_c0_g2	899.41	2.31879e-60	1.97817	up	3.62156e-11	1.26193	up	2.55385e-22	1.22076	up	--	--	--	--	[R]	General function prediction only	Yippee zinc-binding/DNA-binding /Mis18, centromere assembly	Protein yippee-like At4g27745 OS=Arabidopsis thaliana GN=At4g27745 PE=3 SV=2	PREDICTED: protein yippee-like At4g27740 [Solanum lycopersicum]	gi|460378473|ref|XP_004234995.1|	--	PF03226.12
TRINITY_DN61613_c0_g1	1007.69	1.14787e-11	2.72003	up	3.39398e-07	3.26085	up	2.66267e-12	4.21884	up	--	--	Cellular Component: intracellular (GO:0005622);; Molecular Function: zinc ion binding (GO:0008270);;	--	--	--	PLATZ transcription factor	--	PREDICTED: uncharacterized protein LOC107010544 [Solanum pennellii]	gi|970008874|ref|XP_015065315.1|	--	PF04640.12
TRINITY_DN61655_c0_g3	1658.12	0.101929	0.581116	normal	0.0180133	1.0262	normal	0.000355072	1.47138	up	--	--	--	K00128|2.97053e-06|vvi:100253650|aldehyde dehydrogenase family 3 member F1; K00128 aldehyde dehydrogenase (NAD+) [EC:1.2.1.3] (A)	--	--	zinc-binding in reverse transcriptase	--	PREDICTED: uncharacterized protein LOC107061178 [Solanum tuberosum]	gi|971555685|ref|XP_015165499.1|	--	PF13966.4
TRINITY_DN61703_c0_g1	3328.06	1.70917e-28	1.11201	up	1.644e-27	1.91847	up	1.41354e-40	2.27749	up	--	--	Molecular Function: G-protein coupled receptor activity (GO:0004930);; Molecular Function: ionotropic glutamate receptor activity (GO:0004970);; Molecular Function: calcium channel activity (GO:0005262);; Cellular Component: intracellular (GO:0005622);; Cellular Component: plasma membrane (GO:0005886);; Biological Process: G-protein coupled receptor signaling pathway (GO:0007186);; Cellular Compo…	K05387|0|vvi:100255191|glutamate receptor 3.7; K05387 glutamate receptor, ionotropic, plant (A)	[PET]	--	Receptor family ligand binding region;; Ligand-gated ion channel;; Periplasmic binding protein;; Bacterial extracellular solute-binding proteins, family 3;; Ligated ion channel L-glutamate- and glycine-binding site	Glutamate receptor 3.7 OS=Arabidopsis thaliana GN=GLR3.7 PE=2 SV=2	PREDICTED: glutamate receptor 3.7-like [Solanum tuberosum]	gi|565403687|ref|XP_006367287.1|	--	PF01094.26;PF00060.24;PF13458.4;PF00497.18;PF10613.7
TRINITY_DN61707_c0_g1	937.47	0.00130737	0.995912	normal	0.00149854	1.30881	up	2.86125e-08	2.47769	up	--	--	--	--	--	--	--	--	PREDICTED: uncharacterized protein LOC104116684 [Nicotiana tomentosiformis]	gi|697143544|ref|XP_009625889.1|	--	--
TRINITY_DN61985_c0_g1	930.12	6.30141e-09	5.74653	up	1.00529e-05	4.21372	up	2.05673e-05	6.03462	up	--	--	Cellular Component: cell (GO:0005623);; Molecular Function: electron carrier activity (GO:0009055);; Molecular Function: protein disulfide oxidoreductase activity (GO:0015035);; Biological Process: cell redox homeostasis (GO:0045454);; Biological Process: anther development (GO:0048653);; Biological Process: oxidation-reduction process (GO:0055114);;	K17479|6.29997e-49|vvi:100244897|uncharacterized protein At3g28850; K17479 glutaredoxin domain-containing cysteine-rich protein 1 (A)	[O]	Posttranslational modification, protein turnover, chaperones	Glutaredoxin	Uncharacterized protein At5g39865 OS=Arabidopsis thaliana GN=At5g39865 PE=2 SV=1	PREDICTED: uncharacterized protein At5g39865-like [Solanum lycopersicum]	gi|460393824|ref|XP_004242508.1|	--	PF00462.22
TRINITY_DN62100_c0_g2	343.13	1.27508e-06	5.0359	up	4.47074e-08	4.91045	up	9.70784e-06	6.19924	up	--	--	--	--	--	--	--	--	--	--	--	--
TRINITY_DN62171_c0_g2	1312.12	3.81634e-21	1.0826	up	2.00565e-14	1.70504	up	4.64685e-17	1.59893	up	--	--	Molecular Function: protein dimerization activity (GO:0046983);;	--	--	--	Helix-loop-helix DNA-binding domain	Transcription factor ILR3 OS=Arabidopsis thaliana GN=ILR3 PE=1 SV=1	PREDICTED: transcription factor ILR3 isoform X1 [Solanum lycopersicum]	gi|723715647|ref|XP_010323806.1|	--	PF00010.24
TRINITY_DN62384_c0_g1	596.76	2.84991e-06	1.87078	up	3.70756e-06	2.09013	up	1.49119e-05	2.68723	up	--	--	Biological Process: metabolic process (GO:0008152);; Biological Process: systemic acquired resistance, salicylic acid mediated signaling pathway (GO:0009862);; Molecular Function: lipase activity (GO:0016298);; Molecular Function: methyl salicylate esterase activity (GO:0080031);;	--	--	--	--	Salicylic acid-binding protein 2 OS=Nicotiana tabacum GN=SABP2 PE=1 SV=1	PREDICTED: salicylic acid-binding protein 2 [Nicotiana tomentosiformis]	gi|697129740|ref|XP_009618934.1|	--	--
TRINITY_DN62510_c0_g2	342.13	4.5314e-14	2.07395	up	0.129967	0.525665	normal	1.2379e-07	1.54771	up	--	--	Molecular Function: DNA binding (GO:0003677);; Molecular Function: RNA-directed DNA polymerase activity (GO:0003964);; Molecular Function: ARF guanyl-nucleotide exchange factor activity (GO:0005086);; Molecular Function: ATP binding (GO:0005524);; Cellular Component: endoplasmic reticulum membrane (GO:0005789);; Biological Process: RNA-dependent DNA replication (GO:0006278);; Biological Process: …	--	--	--	--	--	Polyprotein, putative [Solanum demissum]	gi|113205142|gb|AAT40504.2|	--	--
TRINITY_DN62510_c0_g3	311.13	3.18736e-15	1.68731	up	0.000427127	1.07099	up	3.90384e-17	2.4417	up	[TZDR]	--	Molecular Function: DNA binding (GO:0003677);; Molecular Function: RNA-directed DNA polymerase activity (GO:0003964);; Molecular Function: ARF guanyl-nucleotide exchange factor activity (GO:0005086);; Molecular Function: ATP binding (GO:0005524);; Cellular Component: endoplasmic reticulum membrane (GO:0005789);; Biological Process: RNA-dependent DNA replication (GO:0006278);; Biological Process: …	--	[T]	Signal transduction mechanisms	--	Calmodulin-2/4 (Fragment) OS=Solanum tuberosum GN=PCM2 PE=2 SV=1	Polyprotein, putative [Solanum demissum]	gi|113205142|gb|AAT40504.2|	--	--
TRINITY_DN62510_c1_g1	219.17	9.11208e-16	2.26001	up	0.350134	0.412208	normal	9.20969e-06	1.59825	up	[TZDR]	--	--	--	[T]	Signal transduction mechanisms	--	Calmodulin-2 OS=Petunia hybrida GN=CAM72 PE=2 SV=2	calmodulin-like protein 6a [Populus trichocarpa]	gi|224118040|ref|XP_002317717.1|	--	--
TRINITY_DN62570_c0_g2	129.66	9.00323e-45	2.12715	up	0.00635621	0.602463	normal	4.81589e-10	1.30022	up	--	--	--	--	--	--	Cysteine-rich TM module stress tolerance	--	transmembrane protein, putative, partial [Medicago truncatula]	gi|922407305|ref|XP_013469976.1|	--	PF12734.5
TRINITY_DN62632_c0_g1	977.12	0.84995	0.0723362	normal	0.0322699	0.953122	normal	0.000633976	1.18328	up	[S]	Function unknown	Cellular Component: nucleus (GO:0005634);;	K09131|8.41206e-122|rcu:RCOM_1506540|hypothetical protein; K09131 hypothetical protein (A)	[S]	Function unknown	Uncharacterised ACR, YggU family COG1872	UPF0235 protein At5g63440 OS=Arabidopsis thaliana GN=At5g63440 PE=1 SV=1	PREDICTED: UPF0235 protein At5g63440 isoform X2 [Solanum lycopersicum]	gi|460381180|ref|XP_004236330.1|	--	PF02594.14
TRINITY_DN62658_c0_g1	783.12	0.000753937	1.11221	up	0.00156967	1.40154	up	2.07689e-08	2.25501	up	[G]	Carbohydrate transport and metabolism	Cellular Component: nucleus (GO:0005634);; Cellular Component: cytosol (GO:0005829);; Biological Process: starch catabolic process (GO:0005983);; Biological Process: sucrose biosynthetic process (GO:0005986);; Biological Process: response to abscisic acid (GO:0009737);; Biological Process: response to fructose (GO:0009750);; Biological Process: photosynthesis (GO:0015979);; Cellular Component: in…	--	[G]	Carbohydrate transport and metabolism	Fructose-1-6-bisphosphatase, N-terminal domain	Fructose-1,6-bisphosphatase, cytosolic OS=Solanum tuberosum PE=2 SV=1	PREDICTED: fructose-1,6-bisphosphatase, cytosolic-like [Solanum tuberosum]	gi|565397090|ref|XP_006364135.1|	--	PF00316.18
TRINITY_DN62794_c0_g1	1986.12	5.67426e-10	2.61753	up	0.00163551	1.39564	up	0.00117883	1.7282	up	[RTKL]	--	Molecular Function: calmodulin-dependent protein kinase activity (GO:0004683);; Molecular Function: calcium ion binding (GO:0005509);; Molecular Function: calmodulin binding (GO:0005516);; Molecular Function: ATP binding (GO:0005524);; Cellular Component: cytoplasm (GO:0005737);; Cellular Component: plasma membrane (GO:0005886);; Biological Process: abscisic acid-activated signaling pathway (GO:0…	K13412|0|rcu:RCOM_1513350|calcium-dependent protein kinase, putative (EC:2.7.11.17); K13412 calcium-dependent protein kinase [EC:2.7.11.1] (A)	[T]	Signal transduction mechanisms	Protein kinase domain;; Protein tyrosine kinase;; Kinase-like;; Lipopolysaccharide kinase (Kdo/WaaP) family	Calcium-dependent protein kinase 10 OS=Arabidopsis thaliana GN=CPK10 PE=1 SV=1	calcium-dependent protein kinase 1 [Datura metel]	gi|163658596|gb|ABY28389.1|	--	PF00069.23;PF07714.15;PF14531.4;PF06293.12
TRINITY_DN62830_c0_g3	1542.12	2.87658e-17	2.83909	up	2.04297e-09	2.24002	up	6.28731e-12	3.81882	up	--	--	--	--	--	--	--	--	PREDICTED: uncharacterized protein LOC101263355 [Solanum lycopersicum]	gi|460370383|ref|XP_004231032.1|	--	--
TRINITY_DN62980_c0_g1	2155.19	1.05459e-08	1.40908	up	4.23844e-07	2.55639	up	1.34016e-15	3.73527	up	--	--	Molecular Function: DNA binding (GO:0003677);; Cellular Component: nucleus (GO:0005634);; Biological Process: regulation of transcription, DNA-templated (GO:0006355);; Biological Process: cellular amino acid metabolic process (GO:0006520);; Biological Process: lipid biosynthetic process (GO:0008610);; Biological Process: post-embryonic development (GO:0009791);; Biological Process: monocarboxylic…	--	[K]	Transcription	Associated with HOX;; Homeobox KN domain;; Homeobox domain	Homeobox protein ATH1 OS=Arabidopsis thaliana GN=ATH1 PE=1 SV=1	PREDICTED: homeobox protein ATH1 [Solanum tuberosum]	gi|971574831|ref|XP_006361000.2|	--	PF07526.9;PF05920.9;PF00046.27
TRINITY_DN63043_c0_g2	1375.12	2.03412e-16	1.2417	up	0.0114078	0.62528	normal	2.31896e-22	-1.43175	down	--	--	--	--	--	--	Phloem protein 2;; F-box domain	F-box protein VBF OS=Arabidopsis thaliana GN=VBF PE=1 SV=1	PREDICTED: F-box protein PP2-B1-like [Solanum tuberosum]	gi|971575600|ref|XP_006361490.2|	--	PF14299.4;PF00646.31
TRINITY_DN63043_c0_g3	2360.12	8.6983e-238	3.08068	up	1.86241e-13	1.81723	up	1.3637e-42	1.829	up	--	--	--	--	--	--	Phloem protein 2;; F-box domain	F-box protein PP2-B10 OS=Arabidopsis thaliana GN=PP2B10 PE=1 SV=1	PREDICTED: putative F-box protein PP2-B12, partial [Solanum tuberosum]	gi|565391587|ref|XP_006361503.1|	--	PF14299.4;PF00646.31
TRINITY_DN63054_c0_g3	573.12	0.0198887	0.572393	normal	0.00772941	0.807715	normal	5.03314e-06	1.39253	up	--	--	--	--	--	--	--	--	PREDICTED: uncharacterized protein LOC104230304 [Nicotiana sylvestris]	gi|698459776|ref|XP_009781372.1|	--	--
TRINITY_DN63074_c1_g2	332.13	--	--	--	--	--	--	0.00025227	5.40625	up	--	--	--	--	--	--	--	--	--	--	--	--
TRINITY_DN63135_c0_g1	3234.37	2.00381e-27	1.27185	up	2.02824e-12	1.41501	up	1.18463e-09	1.39987	up	--	--	--	--	--	--	--	Putative E3 ubiquitin-protein ligase LIN-1 OS=Lotus japonicus GN=CERBERUS PE=2 SV=2	PREDICTED: putative E3 ubiquitin-protein ligase LIN [Solanum tuberosum]	gi|565372994|ref|XP_006353070.1|	--	--
TRINITY_DN63146_c0_g2	1140.12	8.12689e-07	2.68018	up	0.0370631	1.24297	normal	1.51303e-07	2.95024	up	--	--	Molecular Function: metalloendopeptidase activity (GO:0004222);; Biological Process: proteolysis (GO:0006508);; Molecular Function: zinc ion binding (GO:0008270);; Cellular Component: integral component of membrane (GO:0016021);; Cellular Component: extracellular matrix (GO:0031012);;	--	[OW]	--	Matrixin;; Putative peptidoglycan binding domain	Metalloendoproteinase 3-MMP OS=Arabidopsis thaliana GN=3MMP PE=1 SV=1	PREDICTED: metalloendoproteinase 3-MMP-like [Solanum tuberosum]	gi|565395818|ref|XP_006363533.1|	--	PF00413.22;PF01471.16
TRINITY_DN63617_c0_g1	985.12	4.76406e-09	5.15253	up	8.09515e-09	5.1001	up	0.000113738	5.61762	up	--	--	Molecular Function: transporter activity (GO:0005215);; Biological Process: transport (GO:0006810);; Cellular Component: integral component of membrane (GO:0016021);;	--	--	--	Purine nucleobase transmembrane transport;; EamA-like transporter family;; UAA transporter family	Purine permease 3 OS=Arabidopsis thaliana GN=PUP3 PE=2 SV=1	PREDICTED: purine permease 3-like [Solanum lycopersicum]	gi|460394408|ref|XP_004242795.1|	--	PF16913.3;PF00892.18;PF08449.9
TRINITY_DN637_c0_g2	892.12	1.65671e-33	9.56423	up	1.12314e-39	7.70859	up	6.31676e-34	8.50007	up	--	--	--	--	--	--	Cysteine-rich TM module stress tolerance	--	--	--	--	PF12734.5
TRINITY_DN64132_c0_g3	218.17	3.76809e-221	3.13317	up	8.88058e-39	3.58689	up	1.25735e-195	5.12477	up	[R]	General function prediction only	Biological Process: polysaccharide catabolic process (GO:0000272);; Molecular Function: chitinase activity (GO:0004568);; Cellular Component: extracellular region (GO:0005576);; Cellular Component: cell wall (GO:0005618);; Cellular Component: vacuole (GO:0005773);; Biological Process: chitin catabolic process (GO:0006032);; Molecular Function: chitin binding (GO:0008061);; Biological Process: res…	--	[R]	General function prediction only	Chitinase class I	Endochitinase B OS=Nicotiana tabacum GN=CHN50 PE=1 SV=1	endochitinase precursor (EC 3.2.1.14), partial [Nicotiana tabacum]	gi|170227|gb|AAA34070.1|	--	PF00182.17
TRINITY_DN64246_c0_g1	2291.08	0	3.08067	up	6.49411e-150	3.32129	up	6.69288e-29	10.0941	up	--	--	Biological Process: amino acid transmembrane transport (GO:0003333);; Molecular Function: amino acid transmembrane transporter activity (GO:0015171);; Cellular Component: integral component of membrane (GO:0016021);;	--	[E]	Amino acid transport and metabolism	Transmembrane amino acid transporter protein;; Transmembrane amino acid transporter protein	Lysine histidine transporter-like 8 OS=Arabidopsis thaliana GN=AATL1 PE=1 SV=1	PREDICTED: lysine histidine transporter-like 8 [Solanum tuberosum]	gi|565397897|ref|XP_006364520.1|	--	PF01490.16;PF01490.16
TRINITY_DN64278_c0_g1	735.12	4.76826e-05	1.77313	up	9.42691e-10	2.96409	up	1.55569e-06	2.04829	up	--	--	Biological Process: regulation of leaf development (GO:2000024);;	--	--	--	TCP family transcription factor	Transcription factor TCP8 OS=Arabidopsis thaliana GN=TCP8 PE=1 SV=1	TCP transcription factor 12 [Solanum lycopersicum]	gi|350539914|ref|NP_001233806.1|	--	PF03634.11
TRINITY_DN64278_c2_g1	991.12	3.20653e-05	1.15972	up	2.06385e-09	2.27481	up	1.95258e-07	1.73096	up	--	--	Biological Process: regulation of leaf development (GO:2000024);;	--	--	--	TCP family transcription factor	Transcription factor TCP8 OS=Arabidopsis thaliana GN=TCP8 PE=1 SV=1	PREDICTED: transcription factor TCP23-like [Solanum tuberosum]	gi|565367358|ref|XP_006350337.1|	--	PF03634.11
TRINITY_DN64344_c0_g1	1414.12	0.0261315	2.4135	normal	0.00216309	1.2558	up	1.45997e-13	3.1975	up	--	--	Molecular Function: sequence-specific DNA binding transcription factor activity (GO:0003700);; Biological Process: regulation of transcription, DNA-templated (GO:0006355);; Molecular Function: sequence-specific DNA binding (GO:0043565);;	--	--	--	--	WRKY transcription factor 6 OS=Arabidopsis thaliana GN=WRKY6 PE=1 SV=1	WRKY6 [Capsicum annuum]	gi|568218899|gb|AHD24521.1|	--	--
TRINITY_DN64517_c0_g2	762.12	--	--	--	0.0282714	1.38736	normal	9.30272e-08	4.43159	up	--	--	Biological Process: carbohydrate metabolic process (GO:0005975);; Cellular Component: integral component of membrane (GO:0016021);; Molecular Function: oxidoreductase activity, acting on the CH-OH group of donors, quinone or similar compound as acceptor (GO:0016901);; Molecular Function: quinone binding (GO:0048038);; Biological Process: oxidation-reduction process (GO:0055114);;	--	--	--	Glucose / Sorbosone dehydrogenase	HIPL1 protein OS=Arabidopsis thaliana GN=HIPL1 PE=1 SV=2	PREDICTED: HIPL1 protein [Solanum tuberosum]	gi|565376626|ref|XP_006354804.1|	--	PF07995.9
TRINITY_DN64768_c1_g1	4477.12	5.84424e-75	0.707816	normal	9.3483e-39	2.0321	up	2.51116e-107	1.07017	up	[V]	Defense mechanisms	Molecular Function: ATP binding (GO:0005524);; Biological Process: drug transmembrane transport (GO:0006855);; Biological Process: cell adhesion (GO:0007155);; Biological Process: metabolic process (GO:0008152);; Biological Process: regulation of cell size (GO:0008361);; Molecular Function: xenobiotic-transporting ATPase activity (GO:0008559);; Cellular Component: plasmodesma (GO:0009506);; Biolo…	K05658|0|vvi:100262262|ABC transporter B family member 1; K05658 ATP-binding cassette, subfamily B (MDR/TAP), member 1 [EC:3.6.3.44] (A)	[Q]	Secondary metabolites biosynthesis, transport and catabolism	ABC transporter transmembrane region;; ABC transporter;; RecF/RecN/SMC N terminal domain;; AAA ATPase domain;; AAA domain;; Zeta toxin;; Predicted ATPase of the ABC class	ABC transporter B family member 1 OS=Arabidopsis thaliana GN=ABCB1 PE=1 SV=1	PREDICTED: ABC transporter B family member 1 [Solanum pennellii]	gi|970052450|ref|XP_015087834.1|	--	PF00664.21;PF00005.25;PF02463.17;PF13191.4;PF13401.4;PF06414.10;PF09818.7
TRINITY_DN64851_c0_g1	726.03	5.79989e-29	1.67933	up	0.529005	-0.189091	normal	6.98247e-09	1.02791	up	--	--	--	--	--	--	--	--	PREDICTED: EG45-like domain containing protein [Solanum lycopersicum]	gi|460399368|ref|XP_004245213.1|	--	--
TRINITY_DN64911_c0_g2	1777.12	0.032374	0.996018	normal	0.000208263	1.76363	up	2.07553e-09	2.95758	up	--	--	Molecular Function: ubiquitin-protein transferase activity (GO:0004842);; Biological Process: response to stress (GO:0006950);; Biological Process: protein ubiquitination (GO:0016567);; Biological Process: regulation of biological process (GO:0050789);;	--	[S]	Function unknown	U-box domain	U-box domain-containing protein 5 OS=Arabidopsis thaliana GN=PUB5 PE=3 SV=3	PREDICTED: U-box domain-containing protein 5-like isoform X2 [Solanum pennellii]	gi|970011460|ref|XP_015066644.1|	--	PF04564.13
TRINITY_DN65080_c0_g3	2878.32	0	5.72356	up	2.25756e-16	1.85832	up	2.786e-132	2.19916	up	--	--	Biological Process: metabolic process (GO:0008152);; Cellular Component: integral component of membrane (GO:0016021);; Molecular Function: transferase activity, transferring glycosyl groups (GO:0016757);;	--	[S]	Function unknown	Protein of unknown function (DUF563)	--	PREDICTED: EGF domain-specific O-linked N-acetylglucosamine transferase-like [Solanum tuberosum]	gi|565369367|ref|XP_006351307.1|	--	PF04577.12
TRINITY_DN65123_c1_g1	1263.48	0	1.69152	up	7.69363e-196	3.62346	up	0	2.67159	up	--	--	Molecular Function: zinc ion binding (GO:0008270);;	K10695|2.00028e-122|vvi:100267448|putative E3 ubiquitin-protein ligase RING1a; K10695 E3 ubiquitin-protein ligase RNF1/2 [EC:6.3.2.19] (A)	[O]	Posttranslational modification, protein turnover, chaperones	Zinc finger, C3HC4 type (RING finger);; Zinc finger, C3HC4 type (RING finger);; Ring finger domain;; Dormancy/auxin associated protein	Putative E3 ubiquitin-protein ligase RING1a OS=Arabidopsis thaliana GN=RING1A PE=1 SV=2	PREDICTED: putative E3 ubiquitin-protein ligase RING1a [Solanum tuberosum]	gi|565360505|ref|XP_006347007.1|	--	PF13923.4;PF00097.23;PF13639.4;PF05564.10
TRINITY_DN65272_c2_g1	1193.79	4.41021e-13	0.844617	normal	2.34017e-10	1.1192	up	1.82278e-28	1.32593	up	--	--	Cellular Component: integral component of membrane (GO:0016021);;	K13347|5.0874e-34|ath:AT4G14305|Mpv17/PMP22 domain-containing protein; K13347 peroxisomal membrane protein 2 (A)	[R]	General function prediction only	--	Peroxisomal membrane protein PMP22 OS=Arabidopsis thaliana GN=PMP22 PE=1 SV=1	PREDICTED: peroxisomal membrane protein PMP22-like [Solanum tuberosum]	gi|565352706|ref|XP_006343281.1|	--	--
TRINITY_DN65272_c2_g2	1016.12	1.89118e-11	0.888279	normal	0.000186684	0.813677	normal	2.11404e-15	1.22327	up	--	--	Cellular Component: integral component of membrane (GO:0016021);;	--	[R]	General function prediction only	Mpv17 / PMP22 family	Peroxisomal membrane protein PMP22 OS=Arabidopsis thaliana GN=PMP22 PE=1 SV=1	PREDICTED: peroxisomal membrane protein PMP22-like [Solanum tuberosum]	gi|565352706|ref|XP_006343281.1|	--	PF04117.10
TRINITY_DN65280_c0_g2	2729.55	1.63898e-15	0.503715	normal	3.13776e-27	1.23635	up	8.28119e-23	1.02213	up	--	--	Biological Process: protein polyubiquitination (GO:0000209);; Molecular Function: zinc ion binding (GO:0008270);; Biological Process: protein ubiquitination involved in ubiquitin-dependent protein catabolic process (GO:0042787);; Biological Process: proteasome-mediated ubiquitin-dependent protein catabolic process (GO:0043161);; Molecular Function: ubiquitin protein ligase activity (GO:0061630);;	--	[O]	Posttranslational modification, protein turnover, chaperones	Ring finger domain;; zinc-ribbon;; Zinc finger, C3HC4 type (RING finger);; RING-like zinc finger;; Zinc finger, C3HC4 type (RING finger)	E3 ubiquitin-protein ligase RING1 OS=Gossypium hirsutum GN=RING1 PE=1 SV=1	PREDICTED: E3 ubiquitin-protein ligase RING1 isoform X2 [Solanum tuberosum]	gi|565362988|ref|XP_006348225.1|	--	PF13639.4;PF14369.4;PF13923.4;PF17123.3;PF00097.23
TRINITY_DN65419_c0_g2	3707.54	1.14034e-21	0.808545	normal	4.1125e-39	2.30263	up	7.25241e-42	2.03293	up	--	--	Biological Process: anatomical structure morphogenesis (GO:0009653);; Biological Process: tissue development (GO:0009888);; Biological Process: cellular process (GO:0009987);; Molecular Function: protein dimerization activity (GO:0046983);; Biological Process: regulation of biological process (GO:0050789);;	--	--	--	bHLH-MYC and R2R3-MYB transcription factors N-terminal	Transcription factor LHW OS=Arabidopsis thaliana GN=LHW PE=1 SV=1	PREDICTED: transcription factor LHW-like [Solanum tuberosum]	gi|565394400|ref|XP_006362846.1|	--	PF14215.4
TRINITY_DN65582_c0_g1	1290.53	0.00151442	0.479007	normal	2.13757e-06	0.899838	normal	1.6808e-14	1.47769	up	--	--	--	--	--	--	IQ calmodulin-binding motif	Protein IQ-DOMAIN 1 OS=Arabidopsis thaliana GN=IQD1 PE=1 SV=1	PREDICTED: protein IQ-DOMAIN 1 [Solanum lycopersicum]	gi|460405340|ref|XP_004248134.1|	--	PF00612.25
TRINITY_DN65729_c0_g1	304.13	3.29121e-10	2.00255	up	0.000288246	1.46212	up	0.00190115	1.26467	up	[K]	Transcription	Biological Process: mRNA splicing, via spliceosome (GO:0000398);; Cellular Component: cytoplasmic mRNA processing body (GO:0000932);; Molecular Function: RNA binding (GO:0003723);; Cellular Component: U6 snRNP (GO:0005688);; Cellular Component: U4/U6 x U5 tri-snRNP complex (GO:0046540);; Cellular Component: precatalytic spliceosome (GO:0071011);; Cellular Component: catalytic step 2 spliceosome (…	--	[A]	RNA processing and modification	LSM domain	Sm-like protein LSM2 OS=Arabidopsis thaliana GN=LSM2 PE=1 SV=1	PREDICTED: U6 snRNA-associated Sm-like protein LSm2 [Solanum lycopersicum]	gi|460393460|ref|XP_004242327.1|	--	PF01423.20
TRINITY_DN65733_c4_g1	236.16	0.0385951	0.983229	normal	0.0881506	0.980956	normal	0.000960095	2.27152	up	[RTKL]	--	Biological Process: MAPK cascade (GO:0000165);; Molecular Function: MAP kinase activity (GO:0004707);; Molecular Function: ATP binding (GO:0005524);; Cellular Component: intracellular (GO:0005622);;	--	[T]	Signal transduction mechanisms	Protein kinase domain;; Protein tyrosine kinase	Mitogen-activated protein kinase homolog MMK2 OS=Medicago sativa GN=MMK2 PE=2 SV=1	mitogen-activated protein kinase 6 [Solanum lycopersicum]	gi|350539489|ref|NP_001234660.1|	--	PF00069.23;PF07714.15
TRINITY_DN65922_c0_g1	2198.44	4.75773e-78	1.55507	up	5.46161e-48	2.139	up	9.27849e-99	2.66409	up	--	--	Molecular Function: protein dimerization activity (GO:0046983);;	K16189|4.48608e-131|vvi:100262490|transcription factor PIF4; K16189 phytochrome-interacting factor 4 (A)	--	--	Helix-loop-helix DNA-binding domain	Transcription factor PIF4 OS=Arabidopsis thaliana GN=PIF4 PE=1 SV=1	transcription factor PIF4 [Solanum lycopersicum]	gi|808175951|ref|NP_001294937.1|	--	PF00010.24
TRINITY_DN65923_c0_g3	2187.12	8.82504e-156	1.59921	up	2.39751e-46	2.60946	up	3.35089e-14	1.1557	up	[R]	General function prediction only	Molecular Function: nucleotide binding (GO:0000166);; Molecular Function: nucleic acid binding (GO:0003676);; Biological Process: response to high light intensity (GO:0009644);; Biological Process: regulation of RNA splicing (GO:0043484);;	--	[K]	Transcription	RNA recognition motif. (a.k.a. RRM, RBD, or RNP domain)	Serine/arginine-rich splicing factor SR45a OS=Arabidopsis thaliana GN=SR45A PE=1 SV=1	PREDICTED: serine/arginine-rich splicing factor SR45a isoform X2 [Glycine max]	gi|955384664|ref|XP_014626438.1|	--	PF00076.20
TRINITY_DN66019_c0_g1	1737.58	1.08561e-11	2.26986	up	2.49615e-16	4.08638	up	2.83911e-10	2.61213	up	--	--	Molecular Function: zinc ion binding (GO:0008270);; Cellular Component: integral component of membrane (GO:0016021);;	--	[O]	Posttranslational modification, protein turnover, chaperones	Ring finger domain;; RING-like zinc finger;; Zinc finger, C3HC4 type (RING finger);; RING-H2 zinc finger domain;; Zinc finger, C3HC4 type (RING finger);; RING-type zinc-finger;; zinc-RING finger domain;; FANCL C-terminal domain	Probable E3 ubiquitin-protein ligase XERICO OS=Arabidopsis thaliana GN=XERICO PE=1 SV=1	PREDICTED: probable E3 ubiquitin-protein ligase XERICO [Solanum pennellii]	gi|970065276|ref|XP_015059599.1|	--	PF13639.4;PF17123.3;PF00097.23;PF12678.5;PF13923.4;PF13445.4;PF14634.4;PF11793.6
TRINITY_DN66093_c0_g1	1430.67	2.56562e-165	2.36579	up	2.43352e-13	1.20674	up	2.82953e-134	1.62902	up	--	--	--	--	--	--	--	Probable WRKY transcription factor 7 OS=Arabidopsis thaliana GN=WRKY7 PE=2 SV=1	WRKY transcription factor 2 [Solanum tuberosum]	gi|568214611|ref|NP_001275001.1|	--	--
TRINITY_DN66098_c0_g3	611.12	1.46989e-05	0.954426	normal	0.00180948	0.975486	normal	8.81456e-11	1.41431	up	[O]	Posttranslational modification, protein turnover, chaperones	Molecular Function: ATP binding (GO:0005524);; Molecular Function: microtubule-severing ATPase activity (GO:0008568);;	--	[O]	Posttranslational modification, protein turnover, chaperones	--	ATPase family AAA domain-containing protein 1-A OS=Danio rerio GN=atad1a PE=2 SV=2	PREDICTED: peroxisome biogenesis factor 1-like [Solanum tuberosum]	gi|971550665|ref|XP_015164289.1|	--	--
TRINITY_DN66221_c0_g1	770.28	1.79671e-10	1.94232	up	1.16374e-11	2.75556	up	6.06972e-06	6.2988	up	--	--	Biological Process: metabolic process (GO:0008152);; Cellular Component: integral component of membrane (GO:0016021);; Molecular Function: lipase activity (GO:0016298);;	--	--	--	GDSL-like Lipase/Acylhydrolase	GDSL esterase/lipase At5g45670 OS=Arabidopsis thaliana GN=At5g45670 PE=2 SV=1	PREDICTED: GDSL esterase/lipase At1g29670-like [Solanum lycopersicum]	gi|460374407|ref|XP_004233002.1|	--	PF00657.20
TRINITY_DN66227_c0_g1	776.12	1.37342e-13	0.970464	normal	0.00723657	0.744801	normal	5.822e-33	2.39789	up	--	--	Molecular Function: endopeptidase inhibitor activity (GO:0004866);; Biological Process: negative regulation of endopeptidase activity (GO:0010951);;	--	--	--	Trypsin and protease inhibitor	Miraculin OS=Synsepalum dulcificum PE=1 SV=3	PREDICTED: miraculin-like [Solanum tuberosum]	gi|565361265|ref|XP_006347377.1|	--	PF00197.16
TRINITY_DN66250_c0_g1	620.12	0.000137764	1.50321	up	0.0110795	1.18324	normal	0.000343899	2.08974	up	--	--	Molecular Function: malate dehydrogenase (decarboxylating) (NAD+) activity (GO:0004471);; Biological Process: malate metabolic process (GO:0006108);; Biological Process: cellular component organization (GO:0016043);; Biological Process: primary metabolic process (GO:0044238);; Biological Process: small molecule biosynthetic process (GO:0044283);; Molecular Function: transition metal ion binding (…	K00029|2.05097e-20|vvi:100233075|VVME2; malate dehydrogenase; K00029 malate dehydrogenase (oxaloacetate-decarboxylating)(NADP+) [EC:1.1.1.40] (A)	[C]	Energy production and conversion	--	NADP-dependent malic enzyme OS=Vitis vinifera PE=2 SV=1	PREDICTED: NADP-dependent malic enzyme, chloroplastic [Solanum tuberosum]	gi|565352213|ref|XP_006343041.1|	--	--
TRINITY_DN66540_c0_g3	599.12	2.16886e-06	2.13459	up	9.62053e-11	5.14272	up	1.98628e-06	2.60289	up	--	--	--	--	--	--	Senescence regulator	--	PREDICTED: uncharacterized protein LOC107001972 [Solanum pennellii]	gi|970057497|ref|XP_015055402.1|	--	PF04520.11
TRINITY_DN66689_c0_g1	742.77	0	2.5185	up	1.00226e-34	2.09	up	1.66853e-287	3.12867	up	--	--	Cellular Component: nucleus (GO:0005634);; Biological Process: regulation of transcription, DNA-templated (GO:0006355);; Biological Process: response to heat (GO:0009408);; Biological Process: response to water deprivation (GO:0009414);; Biological Process: response to ethylene (GO:0009723);; Biological Process: auxin-activated signaling pathway (GO:0009734);; Biological Process: post-embryonic d…	--	--	--	--	Auxin-induced protein 22D OS=Vigna radiata var. radiata GN=AUX22D PE=2 SV=1	PREDICTED: auxin-induced protein 22D-like [Solanum tuberosum]	gi|565366116|ref|XP_006349740.1|	--	--
TRINITY_DN66689_c0_g2	281.14	9.04584e-05	2.21033	up	0.000314353	2.88998	up	6.09363e-05	5.77546	up	--	--	Cellular Component: nucleus (GO:0005634);; Biological Process: regulation of transcription, DNA-templated (GO:0006355);; Biological Process: response to heat (GO:0009408);; Biological Process: response to water deprivation (GO:0009414);; Biological Process: response to ethylene (GO:0009723);; Biological Process: auxin-activated signaling pathway (GO:0009734);; Biological Process: post-embryonic d…	K14484|8.466e-30|rcu:RCOM_0991820|Auxin-induced protein 22E, putative; K14484 auxin-responsive protein IAA (A)	--	--	--	Auxin-induced protein 22D OS=Vigna radiata var. radiata GN=AUX22D PE=2 SV=1	PREDICTED: auxin-induced protein 22D-like [Solanum pennellii]	gi|970053761|ref|XP_015088509.1|	--	--
TRINITY_DN66818_c2_g1	886.61	0.214024	0.583745	normal	0.0197723	1.60394	normal	5.6739e-05	2.37616	up	--	--	Cellular Component: integral component of membrane (GO:0016021);;	--	[S]	Function unknown	PAP2 superfamily C-terminal	Phosphatidylinositol:ceramide inositolphosphotransferase 1 OS=Arabidopsis thaliana GN=IPCS1 PE=2 SV=1	PREDICTED: phosphatidylinositol:ceramide inositolphosphotransferase 1-like [Solanum tuberosum]	gi|565365574|ref|XP_006349480.1|	--	PF14360.4
TRINITY_DN66858_c0_g1	1795.77	1.3957e-10	1.52972	up	1.05254e-12	3.58002	up	3.2095e-12	2.98912	up	--	--	Biological Process: G1/S transition of mitotic cell cycle (GO:0000082);; Molecular Function: cyclin-dependent protein serine/threonine kinase inhibitor activity (GO:0004861);; Cellular Component: nucleus (GO:0005634);; Biological Process: cell cycle arrest (GO:0007050);; Biological Process: lateral root formation (GO:0010311);; Biological Process: stomatal lineage progression (GO:0010440);; Biolo…	--	--	--	Cyclin-dependent kinase inhibitor	Cyclin-dependent kinase inhibitor 7 OS=Arabidopsis thaliana GN=KRP7 PE=1 SV=2	PREDICTED: cyclin-dependent kinase inhibitor 1-like isoform X1 [Solanum tuberosum]	gi|565345658|ref|XP_006339908.1|	--	PF02234.17
TRINITY_DN66873_c2_g3	2567.12	8.69457e-156	1.36489	up	0.0365135	0.290068	normal	1.52982e-185	1.4061	up	--	--	Molecular Function: DNA binding (GO:0003677);; Molecular Function: sequence-specific DNA binding transcription factor activity (GO:0003700);; Cellular Component: nucleus (GO:0005634);; Biological Process: regulation of transcription, DNA-templated (GO:0006355);; Biological Process: response to stress (GO:0006950);; Biological Process: ethylene-activated signaling pathway (GO:0009873);; Cellular C…	K09286|1.28073e-28|ath:AT1G50640|ERF3; ethylene-responsive transcription factor 3; K09286 EREBP-like factor (A)	--	--	AP2 domain	Ethylene-responsive transcription factor 3 OS=Nicotiana tabacum GN=ERF3 PE=2 SV=1	PREDICTED: ethylene-responsive transcription factor 3-like [Solanum lycopersicum]	gi|460405824|ref|XP_004248374.1|	--	PF00847.18
TRINITY_DN67228_c0_g2	713.12	0.501637	0.38338	normal	0.0940388	0.761348	normal	0.000694364	1.43803	up	[T]	Signal transduction mechanisms	Molecular Function: phosphoprotein phosphatase activity (GO:0004721);; Biological Process: protein dephosphorylation (GO:0006470);; Molecular Function: metal ion binding (GO:0046872);;	K06269|3.55356e-42|vvi:100240794|serine/threonine-protein phosphatase PP1 isozyme 3; K06269 serine/threonine-protein phosphatase PP1 catalytic subunit [EC:3.1.3.16] (A)	[TR]	--	--	Serine/threonine-protein phosphatase PP1 isozyme 1 OS=Acetabularia peniculus PE=3 SV=1	PREDICTED: serine/threonine-protein phosphatase PP1-like [Nicotiana tomentosiformis]	gi|697102497|ref|XP_009601347.1|	--	--
TRINITY_DN67507_c0_g1	1225.12	5.6293e-38	3.69907	up	8.05361e-25	5.677	up	7.24679e-09	7.51414	up	--	--	Biological Process: metabolic process (GO:0008152);; Cellular Component: integral component of membrane (GO:0016021);; Molecular Function: hydrolase activity, acting on ester bonds (GO:0016788);;	--	--	--	GDSL-like Lipase/Acylhydrolase	GDSL esterase/lipase At5g33370 OS=Arabidopsis thaliana GN=At5g33370 PE=2 SV=1	PREDICTED: GDSL esterase/lipase At5g33370-like [Solanum tuberosum]	gi|565372261|ref|XP_006352714.1|	--	PF00657.20
TRINITY_DN67631_c0_g2	668.12	2.84818e-06	1.85672	up	0.0327465	0.993225	normal	0.00640617	1.34438	up	[RTKL]	--	Molecular Function: protein kinase activity (GO:0004672);; Molecular Function: ATP binding (GO:0005524);; Biological Process: protein phosphorylation (GO:0006468);;	--	[D]	Cell cycle control, cell division, chromosome partitioning	Protein kinase domain	Probable serine/threonine-protein kinase At1g09600 OS=Arabidopsis thaliana GN=At1g09600 PE=3 SV=1	PREDICTED: probable serine/threonine-protein kinase At1g54610 [Solanum tuberosum]	gi|565404436|ref|XP_006367646.1|	--	PF00069.23
TRINITY_DN67938_c0_g5	54.23	2.89607e-08	5.55195	up	0.0004467	3.23408	up	3.39403e-06	4.4201	up	--	--	--	--	--	--	--	--	PREDICTED: protein PLANT CADMIUM RESISTANCE 2-like [Solanum pennellii]	gi|969997896|ref|XP_015069915.1|	--	--
TRINITY_DN67938_c0_g9	2110.4	6.18025e-219	2.12868	up	8.81712e-12	1.28723	up	2.8294e-77	1.38777	up	--	--	--	--	--	--	Domain of unknown function (DUF569);; Fascin domain	--	PREDICTED: uncharacterized protein LOC101250988 [Solanum lycopersicum]	gi|460386119|ref|XP_004238747.1|	--	PF04601.11;PF06268.11
TRINITY_DN68005_c1_g2	1926.12	0	2.0583	up	9.40597e-27	1.33404	up	3.11761e-225	1.43619	up	--	--	Cellular Component: integral component of membrane (GO:0016021);;	--	--	--	Tetraspanin family	Tetraspanin-8 OS=Arabidopsis thaliana GN=TET8 PE=2 SV=1	PREDICTED: tetraspanin-8-like [Solanum tuberosum]	gi|565353287|ref|XP_006343564.1|	--	PF00335.18
TRINITY_DN68057_c0_g1	1179.12	0.144194	1.6591	normal	0.578514	0.255842	normal	0.00505781	1.07675	up	[KAD]	--	Molecular Function: DNA binding (GO:0003677);;	--	[K]	Transcription	Myb-like DNA-binding domain;; Myb-like DNA-binding domain	Transcription factor MYB108 OS=Arabidopsis thaliana GN=MYB108 PE=1 SV=1	PREDICTED: transcription factor MYB108-like [Solanum pennellii]	gi|969999803|ref|XP_015084699.1|	--	PF00249.29;PF13921.4
TRINITY_DN68247_c0_g1	2878.17	4.53999e-26	0.594183	normal	6.6457e-10	1.12989	up	2.56539e-71	1.40383	up	[G]	Carbohydrate transport and metabolism	Biological Process: maltose metabolic process (GO:0000023);; Biological Process: trehalose biosynthetic process (GO:0005992);; Molecular Function: transferase activity (GO:0016740);; Biological Process: starch biosynthetic process (GO:0019252);; Biological Process: positive regulation of catalytic activity (GO:0043085);;	--	[G]	Carbohydrate transport and metabolism	Glycosyltransferase family 20;; Trehalose-phosphatase;; haloacid dehalogenase-like hydrolase	Alpha,alpha-trehalose-phosphate synthase [UDP-forming] 5 OS=Arabidopsis thaliana GN=TPS5 PE=1 SV=2	PREDICTED: alpha,alpha-trehalose-phosphate synthase [UDP-forming] 5 [Solanum pennellii]	gi|970047545|ref|XP_015085301.1|	--	PF00982.19;PF02358.14;PF08282.10
TRINITY_DN69010_c0_g1	1397.17	5.67051e-152	2.25842	up	1.323e-27	2.32494	up	2.49491e-44	3.25615	up	[IQR]	--	Biological Process: response to hypoxia (GO:0001666);; Molecular Function: asparagine synthase (glutamine-hydrolyzing) activity (GO:0004066);; Cellular Component: nucleus (GO:0005634);; Cellular Component: cytosol (GO:0005829);; Cellular Component: plasma membrane (GO:0005886);; Biological Process: asparagine biosynthetic process (GO:0006529);; Biological Process: glutamine metabolic process (GO:…	--	--	--	Aluminium induced protein;; Glutamine amidotransferase domain	Protochlorophyllide reductase B, chloroplastic OS=Oryza sativa subsp. japonica GN=PORB PE=2 SV=1	PREDICTED: LOW QUALITY PROTEIN: stem-specific protein TSJT1 [Solanum tuberosum]	gi|971571346|ref|XP_015169670.1|	--	PF12481.6;PF13537.4
TRINITY_DN69064_c0_g1	2223.04	5.33224e-25	2.03016	up	6.52423e-15	2.54651	up	3.68268e-19	3.1758	up	--	--	--	--	--	--	Domain of unknown function (DUF966)	Protein UPSTREAM OF FLC OS=Arabidopsis thaliana GN=UFC PE=2 SV=1	PREDICTED: protein UPSTREAM OF FLC-like [Solanum tuberosum]	gi|565368226|ref|XP_006350748.1|	--	PF06136.11
TRINITY_DN69114_c0_g1	1130.12	1.06328e-16	1.79671	up	0.154743	0.525908	normal	4.88757e-08	1.44498	up	--	--	Molecular Function: calcium ion binding (GO:0005509);; Molecular Function: calcium-dependent phospholipid binding (GO:0005544);; Biological Process: plant-type cell wall modification (GO:0009827);; Biological Process: pollen tube growth (GO:0009860);; Biological Process: actin filament-based movement (GO:0030048);;	--	[U]	Intracellular trafficking, secretion, and vesicular transport	Annexin	Annexin D5 OS=Arabidopsis thaliana GN=ANN5 PE=2 SV=2	PREDICTED: annexin D5-like [Solanum pennellii]	gi|970025990|ref|XP_015074298.1|	--	PF00191.18
TRINITY_DN69114_c1_g1	303.13	7.80354e-05	1.4168	up	0.0554286	0.808652	normal	1.28688e-06	1.68835	up	--	--	Molecular Function: calcium ion binding (GO:0005509);; Molecular Function: calcium-dependent phospholipid binding (GO:0005544);; Biological Process: plant-type cell wall modification (GO:0009827);; Biological Process: pollen tube growth (GO:0009860);; Biological Process: actin filament-based movement (GO:0030048);;	--	[U]	Intracellular trafficking, secretion, and vesicular transport	Annexin	Annexin D5 OS=Arabidopsis thaliana GN=ANN5 PE=2 SV=2	PREDICTED: annexin D5-like [Solanum tuberosum]	gi|565376778|ref|XP_006354873.1|	--	PF00191.18
TRINITY_DN69379_c0_g2	1082.12	1.5145e-94	3.62414	up	2.74236e-17	2.20045	up	1.02845e-36	3.45894	up	--	--	--	--	--	--	--	--	--	--	--	--
TRINITY_DN69379_c0_g3	744.49	6.42291e-84	2.09078	up	1.06129e-14	1.87483	up	5.337e-46	3.7452	up	--	--	--	--	--	--	--	--	--	--	--	--
TRINITY_DN69398_c0_g1	665.72	0.810127	0.111652	normal	0.771886	0.142652	normal	0.00272675	1.16886	up	--	--	--	--	--	--	--	--	--	--	--	--
TRINITY_DN69404_c2_g1	1212.12	8.97226e-22	1.13401	up	1.92831e-12	1.80694	up	2.46718e-31	2.04719	up	--	--	Molecular Function: cysteine-type endopeptidase activity (GO:0004197);; Cellular Component: extracellular space (GO:0005615);; Cellular Component: lysosome (GO:0005764);; Cellular Component: integral component of membrane (GO:0016021);; Biological Process: proteolysis involved in cellular protein catabolic process (GO:0051603);;	K01373|0|vvi:100244387|cysteine proteinase 15A; K01373 cathepsin F [EC:3.4.22.41] (A)	[O]	Posttranslational modification, protein turnover, chaperones	Papain family cysteine protease;; Cathepsin propeptide inhibitor domain (I29)	Cysteine proteinase 15A OS=Pisum sativum PE=2 SV=1	PREDICTED: cysteine proteinase 15A [Solanum tuberosum]	gi|565391987|ref|XP_006361690.1|	--	PF00112.21;PF08246.10
TRINITY_DN694_c0_g12	1182.12	2.3513e-05	1.20821	up	8.2983e-07	1.59093	up	4.17574e-05	1.74309	up	--	--	Molecular Function: sequence-specific DNA binding transcription factor activity (GO:0003700);; Biological Process: regulation of transcription, DNA-templated (GO:0006355);; Molecular Function: sequence-specific DNA binding (GO:0043565);;	--	--	--	--	Probable WRKY transcription factor 11 OS=Arabidopsis thaliana GN=WRKY11 PE=2 SV=2	PREDICTED: probable WRKY transcription factor 11 [Nicotiana tomentosiformis]	gi|697182617|ref|XP_009600318.1|	--	--
TRINITY_DN694_c0_g3	857.12	4.36319e-20	1.28687	up	6.72953e-14	1.3535	up	4.41797e-18	1.65115	up	--	--	Molecular Function: sequence-specific DNA binding transcription factor activity (GO:0003700);; Biological Process: regulation of transcription, DNA-templated (GO:0006355);; Molecular Function: sequence-specific DNA binding (GO:0043565);;	--	--	--	--	Probable WRKY transcription factor 11 OS=Arabidopsis thaliana GN=WRKY11 PE=2 SV=2	PREDICTED: probable WRKY transcription factor 11 [Nicotiana tomentosiformis]	gi|697182617|ref|XP_009600318.1|	--	--
TRINITY_DN6975_c0_g1	3017.12	0.240003	0.593741	normal	0.00661263	0.829323	normal	1.76447e-08	1.79492	up	[O]	Posttranslational modification, protein turnover, chaperones	Molecular Function: ATP binding (GO:0005524);; Biological Process: protein folding (GO:0006457);; Biological Process: response to heat (GO:0009408);; Cellular Component: chloroplast thylakoid membrane (GO:0009535);; Cellular Component: chloroplast envelope (GO:0009941);; Biological Process: thylakoid membrane organization (GO:0010027);; Biological Process: carotenoid biosynthetic process (GO:0016…	--	[O]	Posttranslational modification, protein turnover, chaperones	DnaJ C terminal domain;; DnaJ domain;; DnaJ central domain	Chaperone protein DnaJ OS=Thermosynechococcus elongatus (strain BP-1) GN=dnaJ PE=3 SV=2	PREDICTED: chaperone protein DnaJ [Solanum tuberosum]	gi|565397278|ref|XP_006364226.1|	--	PF01556.16;PF00226.29;PF00684.17
TRINITY_DN69764_c2_g1	1770.12	2.04661e-24	0.614486	normal	5.27695e-13	1.30903	up	2.73992e-73	1.54489	up	--	--	Molecular Function: RNA polymerase II regulatory region sequence-specific DNA binding (GO:0000977);; Molecular Function: RNA polymerase II transcription factor binding (GO:0001085);; Molecular Function: RNA polymerase II transcription regulatory region sequence-specific DNA binding transcription factor activity involved in positive regulation of transcription (GO:0001228);; Molecular Function: ch…	--	[K]	Transcription	GATA zinc finger	GATA transcription factor 8 OS=Arabidopsis thaliana GN=GATA8 PE=2 SV=1	PREDICTED: GATA transcription factor 8-like [Solanum tuberosum]	gi|565367111|ref|XP_006350222.1|	--	PF00320.25
TRINITY_DN69764_c3_g1	511.12	0.0169778	0.879908	normal	0.0206515	1.01381	normal	0.000921159	1.34338	up	--	--	--	--	--	--	--	--	--	--	--	--
TRINITY_DN69799_c2_g1	715.12	0.00138156	1.24264	up	0.00018327	1.33932	up	0.00273157	1.21835	up	--	--	Biological Process: autophagy (GO:0006914);;	K08341|1.44815e-09|olu:OSTLU_29190|hypothetical protein; K08341 GABA(A) receptor-associated protein (A)	[Z]	Cytoskeleton	--	Autophagy-related protein 8f OS=Arabidopsis thaliana GN=ATG8F PE=1 SV=1	hypothetical protein CISIN_1g033114mg [Citrus sinensis]	gi|641842571|gb|KDO61476.1|	--	--
TRINITY_DN69848_c0_g2	3103.35	4.19707e-83	2.27287	up	8.41369e-16	1.48689	up	1.20166e-34	1.79637	up	--	--	--	--	--	--	--	--	PREDICTED: uncharacterized protein LOC102584669 isoform X1 [Solanum tuberosum]	gi|971536009|ref|XP_006339316.2|	--	--
TRINITY_DN69964_c0_g1	1654.93	0.969651	-0.00620485	normal	0.00770082	0.486765	normal	6.41056e-34	1.83494	up	--	--	Biological Process: metabolic process (GO:0008152);; Cellular Component: membrane (GO:0016020);; Molecular Function: hydrolase activity (GO:0016787);;	--	[M]	Cell wall/membrane/envelope biogenesis	Pectinacetylesterase;; Pectinacetylesterase	Pectin acetylesterase 9 OS=Arabidopsis thaliana GN=PAE9 PE=2 SV=1	PREDICTED: tripeptidyl-peptidase 2-like isoform X1 [Solanum pennellii]	gi|970015886|ref|XP_015069026.1|	--	PF03283.11;PF03283.11
TRINITY_DN70012_c1_g2	4738.12	3.67563e-12	0.892074	normal	2.98564e-08	1.08688	up	2.973e-08	1.15995	up	--	--	--	--	--	--	--	--	PREDICTED: serine-rich adhesin for platelets-like [Solanum tuberosum]	gi|565357386|ref|XP_006345525.1|	--	--
TRINITY_DN70276_c0_g1	824.12	1.82451e-75	2.05213	up	1.60393e-79	4.20023	up	3.07053e-34	8.52448	up	--	--	Cellular Component: chloroplast (GO:0009507);; Biological Process: cellular cation homeostasis (GO:0030003);; Biological Process: divalent metal ion transport (GO:0070838);;	--	--	--	Light regulated protein Lir1	Light-regulated protein OS=Oryza sativa subsp. japonica GN=LIR1 PE=2 SV=1	UPA22 [Capsicum annuum]	gi|257831441|gb|ACV71021.1|	--	PF07207.9
TRINITY_DN70421_c0_g1	1228.23	1.45998e-55	4.48931	up	1.97124e-19	3.61952	up	8.93551e-13	3.76649	up	[RTKL]	--	Molecular Function: protein serine/threonine kinase activity (GO:0004674);; Molecular Function: non-membrane spanning protein tyrosine kinase activity (GO:0004715);; Molecular Function: ATP binding (GO:0005524);; Cellular Component: integral component of membrane (GO:0016021);; Biological Process: peptidyl-tyrosine phosphorylation (GO:0018108);; Molecular Function: polysaccharide binding (GO:0030…	--	[T]	Signal transduction mechanisms	Wall-associated receptor kinase C-terminal;; Protein tyrosine kinase;; Protein kinase domain	Probable serine/threonine-protein kinase At1g18390 OS=Arabidopsis thaliana GN=At1g18390 PE=2 SV=2	PREDICTED: probable serine/threonine-protein kinase At1g18390 isoform X1 [Solanum tuberosum]	gi|971544821|ref|XP_015162752.1|	--	PF14380.4;PF07714.15;PF00069.23
TRINITY_DN70531_c1_g1	1406.12	2.84032e-10	1.39094	up	2.00643e-09	2.41984	up	5.19568e-10	2.86077	up	--	--	Biological Process: response to acid chemical (GO:0001101);; Biological Process: response to hormone (GO:0009725);; Biological Process: response to lipid (GO:0033993);; Biological Process: response to oxygen-containing compound (GO:1901700);; Biological Process: regulation of leaf development (GO:2000024);;	--	--	--	TCP family transcription factor	Transcription factor TCP14 OS=Arabidopsis thaliana GN=TCP14 PE=1 SV=1	PREDICTED: transcription factor TCP14 [Solanum tuberosum]	gi|565397194|ref|XP_006364185.1|	--	PF03634.11
TRINITY_DN70689_c1_g1	904.27	8.16248e-52	2.70139	up	8.18782e-15	1.85654	up	1.46007e-13	1.35895	up	[RTKL]	--	Molecular Function: protein serine/threonine kinase activity (GO:0004674);; Molecular Function: ATP binding (GO:0005524);; Cellular Component: plasma membrane (GO:0005886);; Biological Process: protein phosphorylation (GO:0006468);; Biological Process: defense response (GO:0006952);; Cellular Component: plasmodesma (GO:0009506);; Cellular Component: integral component of membrane (GO:0016021);; B…	--	--	--	Protein kinase domain;; Protein tyrosine kinase;; Domain of unknown function (DUF3403);; Protein tyrosine kinase	G-type lectin S-receptor-like serine/threonine-protein kinase At4g27290 OS=Arabidopsis thaliana GN=At4g27290 PE=3 SV=4	PREDICTED: G-type lectin S-receptor-like serine/threonine-protein kinase At4g27290 isoform X1 [Solanum tuberosum]	gi|971555767|ref|XP_015165517.1|	--	PF00069.23;PF07714.15;PF11883.6;PF07714.15
TRINITY_DN70816_c0_g1	976.79	0	3.68589	up	0.0634621	0.431716	normal	1.13376e-195	2.59268	up	--	--	Cellular Component: extracellular region (GO:0005576);; Cellular Component: plant-type cell wall (GO:0009505);; Cellular Component: plasmodesma (GO:0009506);; Cellular Component: membrane (GO:0016020);; Biological Process: sexual reproduction (GO:0019953);;	--	--	--	Lytic transglycolase;; Pollen allergen	Expansin-like A1 OS=Arabidopsis thaliana GN=EXLA1 PE=2 SV=1	expansin-like protein precursor [Solanum tuberosum]	gi|568214880|ref|NP_001275349.1|	--	PF03330.16;PF01357.19
TRINITY_DN70888_c0_g2	1270.12	6.44324e-07	1.57331	up	0.000255308	2.00769	up	2.83127e-09	6.17457	up	[Q]	Secondary metabolites biosynthesis, transport and catabolism	Molecular Function: iron ion binding (GO:0005506);; Cellular Component: membrane (GO:0016020);; Molecular Function: oxidoreductase activity, acting on paired donors, with incorporation or reduction of molecular oxygen, NAD(P)H as one donor, and incorporation of one atom of oxygen (GO:0016709);; Molecular Function: heme binding (GO:0020037);; Biological Process: secondary metabolite biosynthetic p…	--	[Q]	Secondary metabolites biosynthesis, transport and catabolism	Cytochrome P450;; Cytochrome P450;; Cytochrome P450;; Cytochrome P450	Cytochrome P450 83B1 OS=Arabidopsis thaliana GN=CYP83B1 PE=1 SV=1	PREDICTED: cytochrome P450 83B1-like [Solanum lycopersicum]	gi|460409035|ref|XP_004249946.1|	--	PF00067.20;PF00067.20;PF00067.20;PF00067.20
TRINITY_DN71081_c0_g1	275.67	0.106493	0.828105	normal	0.405582	0.569993	normal	0.000901764	2.11495	up	--	--	--	--	--	--	--	--	--	--	--	--
TRINITY_DN71081_c0_g3	465.12	0.466253	0.300185	normal	0.000142436	1.91673	up	3.76221e-05	1.75399	up	--	--	--	--	--	--	--	--	--	--	--	--
TRINITY_DN71129_c0_g1	739.12	4.8251e-09	5.79611	up	--	--	--	3.81838e-07	6.84494	up	--	--	--	--	--	--	--	IQ domain-containing protein IQM5 OS=Arabidopsis thaliana GN=IQM5 PE=2 SV=1	PREDICTED: IQ domain-containing protein IQM1 [Solanum tuberosum]	gi|565373977|ref|XP_006353542.1|	--	--
TRINITY_DN71141_c0_g2	1155.12	8.17842e-06	1.1512	up	7.83394e-07	1.59121	up	3.22837e-11	3.83677	up	--	--	--	--	--	--	--	--	PREDICTED: uncharacterized protein LOC107058731 [Solanum tuberosum]	gi|971584517|ref|XP_015160281.1|	--	--
TRINITY_DN71327_c0_g2	774.12	0.00123136	2.04428	up	7.95824e-05	2.96972	up	0.00430249	2.13145	up	[S]	Function unknown	Molecular Function: iron ion transmembrane transporter activity (GO:0005381);; Molecular Function: manganese ion transmembrane transporter activity (GO:0005384);; Cellular Component: cell (GO:0005623);; Biological Process: intracellular sequestering of iron ion (GO:0006880);; Cellular Component: membrane (GO:0016020);; Biological Process: cellular manganese ion homeostasis (GO:0030026);; Biologic…	--	[S]	Function unknown	VIT family	Vacuolar iron transporter homolog 4 OS=Arabidopsis thaliana GN=At3g43660 PE=2 SV=1	PREDICTED: vacuolar iron transporter homolog 4-like [Solanum tuberosum]	gi|565370512|ref|XP_006351864.1|	--	PF01988.17
TRINITY_DN71357_c1_g1	1119.12	2.66968e-74	2.10345	up	1.32821e-20	2.38331	up	2.07852e-132	4.34904	up	--	--	--	--	--	--	Domain of unknown function (DUF4228)	--	PREDICTED: uncharacterized protein LOC107010615 [Solanum pennellii]	gi|970009033|ref|XP_015065378.1|	--	PF14009.4
TRINITY_DN71589_c0_g1	2327.23	1.86246e-21	1.40748	up	2.10344e-09	1.35282	up	1.40948e-16	1.59011	up	[RTKL]	--	Molecular Function: protein serine/threonine kinase activity (GO:0004674);; Molecular Function: ATP binding (GO:0005524);; Cellular Component: plasma membrane (GO:0005886);; Biological Process: protein phosphorylation (GO:0006468);; Cellular Component: integral component of membrane (GO:0016021);;	--	[T]	Signal transduction mechanisms	Protein kinase domain;; Protein tyrosine kinase	Probable LRR receptor-like serine/threonine-protein kinase RKF3 OS=Arabidopsis thaliana GN=RKF3 PE=2 SV=1	PREDICTED: probable LRR receptor-like serine/threonine-protein kinase RKF3 [Solanum lycopersicum]	gi|460404016|ref|XP_004247481.1|	--	PF00069.23;PF07714.15
TRINITY_DN72062_c1_g2	1381.12	3.82636e-08	2.57253	up	2.04647e-05	2.97486	up	2.56261e-05	5.99706	up	--	--	Molecular Function: DNA binding (GO:0003677);; Molecular Function: sequence-specific DNA binding transcription factor activity (GO:0003700);; Biological Process: regulation of transcription, DNA-templated (GO:0006355);; Cellular Component: CCAAT-binding factor complex (GO:0016602);;	K08064|1.28194e-11|vvi:100248239|nuclear transcription factor Y subunit A-1-like; K08064 nuclear transcription factor Y, alpha (A)	[K]	Transcription	--	Nuclear transcription factor Y subunit A-5 OS=Arabidopsis thaliana GN=NFYA5 PE=2 SV=1	PREDICTED: nuclear transcription factor Y subunit A-7-like isoform X2 [Solanum tuberosum]	gi|565357224|ref|XP_006345445.1|	--	--
TRINITY_DN72090_c0_g1	3487.12	5.81469e-10	3.80935	up	0.064024	0.669259	normal	6.291e-12	1.76929	up	[RTKL]	--	Molecular Function: protein serine/threonine kinase activity (GO:0004674);; Molecular Function: ATP binding (GO:0005524);; Biological Process: protein phosphorylation (GO:0006468);; Cellular Component: integral component of membrane (GO:0016021);; Molecular Function: polysaccharide binding (GO:0030247);;	--	--	--	Protein kinase domain;; Protein tyrosine kinase;; Wall-associated receptor kinase galacturonan-binding	Probable receptor-like protein kinase At5g39020 OS=Arabidopsis thaliana GN=At5g39020 PE=2 SV=1	PREDICTED: probable receptor-like protein kinase At1g67000 [Solanum tuberosum]	gi|565367849|ref|XP_006350567.1|	--	PF00069.23;PF07714.15;PF13947.4
TRINITY_DN72211_c0_g3	1555.12	6.72449e-06	1.55283	up	8.29205e-05	1.60703	up	8.19012e-06	1.70954	up	[M]	Cell wall/membrane/envelope biogenesis	Molecular Function: polygalacturonase activity (GO:0004650);; Cellular Component: extracellular region (GO:0005576);; Biological Process: carbohydrate metabolic process (GO:0005975);; Biological Process: cell wall organization (GO:0071555);;	--	--	--	Glycosyl hydrolases family 28;; Pectate lyase superfamily protein	Probable polygalacturonase At3g15720 OS=Arabidopsis thaliana GN=At3g15720 PE=1 SV=1	PREDICTED: probable polygalacturonase At3g15720 [Solanum tuberosum]	gi|971587330|ref|XP_015161058.1|	--	PF00295.15;PF12708.5
TRINITY_DN72253_c0_g5	119.85	0.392096	0.483703	normal	0.00847582	1.62488	up	0.000438744	2.67184	up	--	--	Biological Process: defense response (GO:0006952);; Molecular Function: ADP binding (GO:0043531);; Biological Process: cellular metabolic process (GO:0044237);; Biological Process: single-organism metabolic process (GO:0044710);;	--	[T]	Signal transduction mechanisms	--	Putative disease resistance protein At3g14460 OS=Arabidopsis thaliana GN=At3g14460 PE=3 SV=1	Putative disease resistance protein I2C-5, identical [Solanum demissum]	gi|53749443|gb|AAU90299.1|	--	--
TRINITY_DN72452_c0_g2	866.3	2.21804e-93	2.2541	up	2.99944e-29	2.13145	up	1.93637e-50	2.85696	up	--	--	--	--	--	--	GRAM domain	GEM-like protein 4 OS=Arabidopsis thaliana GN=At5g08350 PE=2 SV=1	PREDICTED: GEM-like protein 4 [Nicotiana sylvestris]	gi|698463260|ref|XP_009782175.1|	--	PF02893.18
TRINITY_DN72467_c3_g1	521.12	8.28839e-07	2.28637	up	0.00551448	1.22446	up	1.10333e-05	1.82817	up	--	--	--	--	--	--	--	--	PREDICTED: uncharacterized protein LOC104108076 [Nicotiana tomentosiformis]	gi|697096227|ref|XP_009615350.1|	--	--
TRINITY_DN72473_c0_g3	1472.12	1.16838e-06	1.25155	up	0.083003	0.611874	normal	0.000939313	1.01926	up	[K]	Transcription	Molecular Function: sequence-specific DNA binding (GO:0043565);;	K03627|2.07572e-61|ath:AT3G58680|MBF1B; multiprotein-bridging factor 1b; K03627 putative transcription factor (A)	[K]	Transcription	Multiprotein bridging factor 1;; Helix-turn-helix;; MatE	Multiprotein-bridging factor 1b OS=Arabidopsis thaliana GN=MBF1B PE=2 SV=1	multiprotein bridging factor 1 [Capsicum annuum]	gi|408368200|gb|AFU61113.1|	--	PF08523.8;PF01381.20;PF01554.16
TRINITY_DN72624_c0_g1	1526.12	5.49023e-15	1.30641	up	0.416801	-0.20518	normal	9.90245e-17	1.51881	up	--	--	Cellular Component: plasma membrane (GO:0005886);; Cellular Component: integral component of membrane (GO:0016021);; Molecular Function: transmembrane transporter activity (GO:0022857);; Biological Process: transmembrane transport (GO:0055085);;	--	--	--	EamA-like transporter family	WAT1-related protein At3g28050 OS=Arabidopsis thaliana GN=At3g28050 PE=2 SV=1	PREDICTED: WAT1-related protein At3g28050-like [Solanum tuberosum]	gi|565342817|ref|XP_006338537.1|	--	PF00892.18
TRINITY_DN72753_c0_g1	439.12	--	--	--	--	--	--	0.00187965	2.17383	up	--	--	--	--	--	--	--	--	--	--	--	--
TRINITY_DN72911_c0_g1	850.12	0.532964	0.149592	normal	2.83683e-17	2.66765	up	4.29231e-15	1.86217	up	--	--	Biological Process: protein polyubiquitination (GO:0000209);; Biological Process: protein ubiquitination involved in ubiquitin-dependent protein catabolic process (GO:0042787);; Biological Process: proteasome-mediated ubiquitin-dependent protein catabolic process (GO:0043161);; Molecular Function: metal ion binding (GO:0046872);; Molecular Function: ubiquitin protein ligase activity (GO:0061630);;	--	[O]	Posttranslational modification, protein turnover, chaperones	--	--	PREDICTED: uncharacterized protein LOC107024514 [Solanum pennellii]	gi|970039305|ref|XP_015080988.1|	--	--
TRINITY_DN73015_c0_g2	1321.12	3.75126e-17	0.991185	normal	0.000981347	0.721309	normal	7.91205e-11	1.24827	up	--	--	Cellular Component: ubiquitin ligase complex (GO:0000151);; Biological Process: protein polyubiquitination (GO:0000209);; Cellular Component: cytoplasm (GO:0005737);; Molecular Function: zinc ion binding (GO:0008270);; Cellular Component: integral component of membrane (GO:0016021);; Molecular Function: ubiquitin conjugating enzyme binding (GO:0031624);; Biological Process: positive regulation of…	K11975|1.03853e-70|vvi:100256964|probable E3 ubiquitin-protein ligase RNF144A; K11975 E3 ubiquitin-protein ligase RNF144 [EC:6.3.2.19] (A)	[O]	Posttranslational modification, protein turnover, chaperones	IBR domain, a half RING-finger domain	Probable E3 ubiquitin-protein ligase RNF217 OS=Xenopus laevis GN=rnf217 PE=2 SV=1	PREDICTED: probable E3 ubiquitin-protein ligase RNF217 [Solanum pennellii]	gi|970021912|ref|XP_015072228.1|	--	PF01485.19
TRINITY_DN73109_c0_g1	4941.15	1.782e-191	1.32681	up	1.90428e-27	1.18665	up	1.0157e-41	1.19401	up	--	--	Cellular Component: cytoskeleton (GO:0005856);; Biological Process: actin cytoskeleton organization (GO:0030036);;	--	--	--	--	Protein SCAR1 OS=Arabidopsis thaliana GN=SCAR1 PE=1 SV=1	PREDICTED: protein SCAR1 isoform X1 [Solanum tuberosum]	gi|565393501|ref|XP_006362413.1|	--	--
TRINITY_DN73151_c0_g1	1774.86	1.43726e-49	1.35733	up	2.26062e-38	2.51408	up	1.07199e-24	2.51469	up	[R]	General function prediction only	Molecular Function: oxidoreductase activity (GO:0016491);; Biological Process: oxidation-reduction process (GO:0055114);;	--	[C]	Energy production and conversion	Pyridine nucleotide-disulphide oxidoreductase	Apoptosis-inducing factor homolog B OS=Dictyostelium discoideum GN=aifB PE=3 SV=1	Putative pyridine nucleotide-disulphide oxidoreductase, identical [Solanum demissum]	gi|53749430|gb|AAU90286.1|	--	PF07992.12
TRINITY_DN73169_c0_g1	437.2	--	--	--	4.34098e-05	3.53559	up	4.97498e-05	5.83265	up	--	--	--	--	--	--	--	--	--	--	--	--
TRINITY_DN73361_c0_g1	1777.33	7.6795e-15	0.780954	normal	9.6513e-10	1.17812	up	7.53695e-13	1.12742	up	--	--	Cellular Component: integral component of membrane (GO:0016021);;	--	[R]	General function prediction only	Reticulon	Reticulon-like protein B22 OS=Arabidopsis thaliana GN=RTNLB22 PE=2 SV=1	PREDICTED: reticulon-like protein B22 isoform X1 [Solanum lycopersicum]	gi|460392637|ref|XP_004241922.1|	--	PF02453.15
TRINITY_DN73610_c1_g1	487.12	0.0558694	-0.527143	normal	0.00568135	1.08006	up	1.11014e-08	1.8869	up	--	--	--	--	--	--	Protein of unknown function (DUF1677)	--	PREDICTED: uncharacterized protein LOC107022614 [Solanum pennellii]	gi|970034738|ref|XP_015078696.1|	--	PF07911.11
TRINITY_DN73726_c1_g1	985.18	0.133328	0.295593	normal	0.000215072	1.20662	up	1.07971e-42	2.82724	up	--	--	--	--	--	--	zinc-finger of the FCS-type, C2-C2	--	PREDICTED: uncharacterized protein LOC101246541 [Solanum lycopersicum]	gi|460392755|ref|XP_004241979.1|	--	PF04570.12
TRINITY_DN73750_c0_g1	1565.81	1.17576e-07	0.87837	normal	9.48703e-09	1.546	up	2.85298e-15	2.63764	up	[G]	Carbohydrate transport and metabolism	--	K01188|0|rcu:RCOM_1177990|beta-glucosidase, putative (EC:3.2.1.21); K01188 beta-glucosidase [EC:3.2.1.21] (A)	[G]	Carbohydrate transport and metabolism	Glycosyl hydrolase family 1	Beta-glucosidase 11 OS=Arabidopsis thaliana GN=BGLU11 PE=2 SV=2	PREDICTED: beta-glucosidase 11-like isoform X2 [Nicotiana tomentosiformis]	gi|697177520|ref|XP_009597720.1|	--	PF00232.16
TRINITY_DN73754_c0_g1	450.2	1.0611e-07	4.43586	up	--	--	--	0.000202799	4.33539	up	--	--	--	--	--	--	--	--	--	--	--	--
TRINITY_DN73967_c1_g1	1381.12	0.337104	0.374767	normal	0.76737	0.160078	normal	0.00085505	1.16166	up	--	--	Molecular Function: binding (GO:0005488);;	--	--	--	Retrotransposon gag protein	--	PREDICTED: uncharacterized protein LOC107058468 [Solanum tuberosum]	gi|971582166|ref|XP_015159689.1|	--	PF03732.15
TRINITY_DN73969_c1_g1	975.06	0.114934	0.361654	normal	0.745583	0.0997412	normal	1.31925e-08	-1.05103	down	--	--	Molecular Function: structural constituent of ribosome (GO:0003735);; Biological Process: translation (GO:0006412);; Cellular Component: integral component of membrane (GO:0016021);; Biological Process: transmembrane transport (GO:0055085);;	--	[C]	Energy production and conversion	Mitochondrial carrier protein	Mitochondrial substrate carrier family protein ucpB OS=Dictyostelium discoideum GN=ucpB PE=3 SV=1	PREDICTED: mitochondrial substrate carrier family protein ucpB [Solanum tuberosum]	gi|565401783|ref|XP_006366374.1|	--	PF00153.25
TRINITY_DN73990_c0_g1	2244.12	1.13789e-18	2.00562	up	2.31488e-05	1.0501	up	0.000711849	1.57561	up	--	--	Molecular Function: DNA binding (GO:0003677);; Cellular Component: nucleus (GO:0005634);; Biological Process: regulation of transcription, DNA-templated (GO:0006355);; Cellular Component: integral component of membrane (GO:0016021);;	--	--	--	--	NAC domain-containing protein 62 OS=Arabidopsis thaliana GN=NAC062 PE=1 SV=1	uncharacterized LOC102593794 [Solanum tuberosum]	gi|568214944|ref|NP_001274765.1|	--	--
TRINITY_DN73990_c5_g1	3352.12	0	1.80476	up	1.40763e-07	0.991204	normal	0	2.12998	up	--	--	Molecular Function: DNA binding (GO:0003677);; Molecular Function: peroxidase activity (GO:0004601);; Cellular Component: nucleus (GO:0005634);; Biological Process: response to oxidative stress (GO:0006979);; Biological Process: drought recovery (GO:0009819);; Cellular Component: integral component of membrane (GO:0016021);; Molecular Function: heme binding (GO:0020037);; Biological Process: posi…	--	--	--	No apical meristem (NAM) protein	NAC domain-containing protein 91 OS=Arabidopsis thaliana GN=NAC091 PE=1 SV=1	PREDICTED: NAC domain-containing protein 74-like [Nicotiana tomentosiformis]	gi|697101546|ref|XP_009596681.1|	--	PF02365.13
TRINITY_DN74171_c0_g1	4024.57	6.41509e-49	0.866014	normal	7.95676e-10	0.978967	normal	1.91899e-49	1.48187	up	[TK]	--	Biological Process: phosphorelay signal transduction system (GO:0000160);; Molecular Function: DNA binding (GO:0003677);; Molecular Function: sequence-specific DNA binding transcription factor activity (GO:0003700);; Cellular Component: nucleus (GO:0005634);; Biological Process: regulation of transcription, DNA-templated (GO:0006355);; Biological Process: response to cytokinin (GO:0009735);; Biol…	K14491|4.01307e-131|vvi:100246057|RRB5; two-component response regulator ARR11; K14491 two-component response regulator ARR-B family (A)	[K]	Transcription	Targeting protein for Xklp2 (TPX2);; Response regulator receiver domain;; Myb-like DNA-binding domain	Two-component response regulator ORR26 OS=Oryza sativa subsp. japonica GN=RR26 PE=3 SV=2	PREDICTED: two-component response regulator ARR11 isoform X1 [Solanum tuberosum]	gi|565349576|ref|XP_006341767.1|	--	PF06886.9;PF00072.22;PF00249.29
TRINITY_DN74266_c1_g1	3911.31	0	3.40725	up	1.21313e-26	2.29792	up	0	2.43535	up	--	--	Biological Process: metabolic process (GO:0008152);; Molecular Function: hydrolase activity (GO:0016787);;	K07766|5.94899e-38|vvi:100242429|nudix hydrolase 18, mitochondrial-like; K07766 diphosphoinositol-polyphosphate diphosphatase [EC:3.6.1.52] (A)	[T]	Signal transduction mechanisms	NUDIX domain	Nudix hydrolase 4 OS=Arabidopsis thaliana GN=NUDT4 PE=1 SV=1	PREDICTED: nudix hydrolase 18, mitochondrial-like [Nicotiana sylvestris]	gi|698585974|ref|XP_009778792.1|	--	PF00293.26
TRINITY_DN74345_c0_g1	1585.67	0	4.42065	up	1.49488e-133	4.58993	up	0	5.2463	up	--	--	Molecular Function: copper ion binding (GO:0005507);; Cellular Component: cytoplasm (GO:0005737);; Biological Process: toxin catabolic process (GO:0009407);; Biological Process: response to cyclopentenone (GO:0010583);; Biological Process: metal ion transport (GO:0030001);; Biological Process: para-aminobenzoic acid metabolic process (GO:0046482);; Biological Process: cellular transition metal io…	--	[P]	Inorganic ion transport and metabolism	Heavy-metal-associated domain	--	PREDICTED: uncharacterized protein LOC102589648 isoform X1 [Solanum tuberosum]	gi|565401290|ref|XP_006366137.1|	--	PF00403.24
TRINITY_DN74401_c0_g2	807.12	1.38723e-15	5.15106	up	0.00845866	1.76075	up	1.36136e-06	6.60263	up	--	--	--	--	--	--	--	--	PREDICTED: uncharacterized protein LOC101261557 [Solanum lycopersicum]	gi|723666844|ref|XP_010315481.1|	--	--
TRINITY_DN74459_c3_g1	1501.04	2.94687e-202	1.87715	up	2.8568e-23	1.29367	up	4.29474e-141	1.65966	up	[I]	Lipid transport and metabolism	Cellular Component: integral component of plasma membrane (GO:0005887);; Biological Process: phospholipid metabolic process (GO:0006644);; Biological Process: signal transduction (GO:0007165);; Molecular Function: phosphatidate phosphatase activity (GO:0008195);; Biological Process: phospholipid dephosphorylation (GO:0046839);;	--	[I]	Lipid transport and metabolism	PAP2 superfamily	Putative lipid phosphate phosphatase 3, chloroplastic OS=Arabidopsis thaliana GN=LPP3 PE=2 SV=1	PREDICTED: lipid phosphate phosphatase 2-like [Solanum tuberosum]	gi|565354552|ref|XP_006344174.1|	--	PF01569.19
TRINITY_DN74555_c0_g1	265.05	5.09893e-05	1.81678	up	0.00176741	2.38423	up	9.17655e-05	2.83304	up	--	--	Biological Process: defense response (GO:0006952);; Molecular Function: ADP binding (GO:0043531);;	--	[T]	Signal transduction mechanisms	NB-ARC domain	Putative disease resistance RPP13-like protein 3 OS=Arabidopsis thaliana GN=RPP13L3 PE=3 SV=1	PREDICTED: putative disease resistance RPP13-like protein 3 [Solanum tuberosum]	gi|971571915|ref|XP_015169818.1|	--	PF00931.20
TRINITY_DN74651_c0_g2	1774.12	0	1.77846	up	7.95121e-14	1.10167	up	0	1.79053	up	[S]	Function unknown	Biological Process: response to cold (GO:0009409);; Cellular Component: integral component of membrane (GO:0016021);;	--	[R]	General function prediction only	Proteolipid membrane potential modulator	Hydrophobic protein LTI6A OS=Oryza sativa subsp. japonica GN=LTI6A PE=2 SV=1	PREDICTED: hydrophobic protein LTI6A [Solanum lycopersicum]	gi|460369029|ref|XP_004230367.1|	--	PF01679.15
TRINITY_DN74676_c0_g1	778.85	1.24789e-46	3.59693	up	5.10272e-31	4.67438	up	2.49617e-17	6.32311	up	--	--	--	--	--	--	Calmodulin binding protein-like	Calmodulin-binding protein 60 A OS=Arabidopsis thaliana GN=CBP60A PE=2 SV=1	PREDICTED: uncharacterized protein LOC101248289 isoform X1 [Solanum lycopersicum]	gi|723687437|ref|XP_010318931.1|	--	PF07887.9
TRINITY_DN74705_c1_g2	1668.12	1.77226e-06	0.709527	normal	0.000241176	0.794803	normal	1.89693e-11	1.16114	up	[RTKL]	--	Molecular Function: protein serine/threonine kinase activity (GO:0004674);; Molecular Function: ATP binding (GO:0005524);; Biological Process: protein phosphorylation (GO:0006468);; Cellular Component: integral component of membrane (GO:0016021);;	--	[T]	Signal transduction mechanisms	Protein kinase domain;; Protein tyrosine kinase	Wall-associated receptor kinase-like 14 OS=Arabidopsis thaliana GN=WAKL14 PE=2 SV=2	PREDICTED: wall-associated receptor kinase-like 14 [Solanum pennellii]	gi|970011279|ref|XP_015066546.1|	--	PF00069.23;PF07714.15
TRINITY_DN74795_c0_g3	2518	3.71104e-11	0.656382	normal	0.145681	0.267731	normal	5.09804e-23	1.81585	up	--	--	Biological Process: MAPK cascade (GO:0000165);; Molecular Function: sequence-specific DNA binding transcription factor activity (GO:0003700);; Molecular Function: calmodulin binding (GO:0005516);; Cellular Component: intracellular (GO:0005622);; Biological Process: regulation of transcription, DNA-templated (GO:0006355);; Biological Process: protein targeting to membrane (GO:0006612);; Biological…	--	--	--	Calmodulin binding protein-like	Calmodulin-binding protein 60 C OS=Arabidopsis thaliana GN=CBP60C PE=2 SV=1	PREDICTED: uncharacterized protein LOC101267354 [Solanum lycopersicum]	gi|460368863|ref|XP_004230284.1|	--	PF07887.9
TRINITY_DN74800_c0_g1	1369.12	2.60347e-28	0.961964	normal	0.000119822	0.819731	normal	4.2343e-20	1.17926	up	--	--	Cellular Component: integral component of membrane (GO:0016021);; Biological Process: oxidation-reduction process (GO:0055114);;	--	[T]	Signal transduction mechanisms	DOMON domain;; Eukaryotic cytochrome b561	Cytochrome b561 and DOMON domain-containing protein At3g07570 OS=Arabidopsis thaliana GN=At3g07570 PE=2 SV=1	PREDICTED: cytochrome b561 and DOMON domain-containing protein At3g07570-like [Solanum tuberosum]	gi|565354913|ref|XP_006344352.1|	--	PF03351.15;PF03188.14
TRINITY_DN74901_c1_g2	2550.17	2.13485e-27	3.55555	up	1.14309e-13	3.12437	up	5.19252e-12	3.36735	up	--	--	Cellular Component: integral component of membrane (GO:0016021);;	--	--	--	--	Protein PHLOEM PROTEIN 2-LIKE A10 OS=Arabidopsis thaliana GN=PP2A10 PE=2 SV=1	PREDICTED: protein PHLOEM PROTEIN 2-LIKE A10-like [Solanum tuberosum]	gi|565396393|ref|XP_006363806.1|	--	--
TRINITY_DN74985_c1_g1	1182.86	0	3.47858	up	0.00493604	0.844747	normal	1.0245e-112	1.57241	up	--	--	Molecular Function: DNA binding (GO:0003677);;	--	--	--	--	Probable WRKY transcription factor 11 OS=Arabidopsis thaliana GN=WRKY11 PE=2 SV=2	WRKY transcription factor 3 [Solanum tuberosum]	gi|568214431|ref|NP_001274938.1|	--	--
TRINITY_DN75004_c0_g3	113.03	--	--	--	6.68352e-06	4.2719	up	8.53355e-05	5.69324	up	--	--	--	--	--	--	--	--	PREDICTED: probable receptor-like protein kinase At5g20050 [Solanum tuberosum]	gi|971571038|ref|XP_015169594.1|	--	--
TRINITY_DN75005_c1_g1	1078.99	1.01139e-07	0.701423	normal	4.72186e-39	3.54761	up	1.52706e-22	5.22703	up	--	--	Biological Process: metabolic process (GO:0008152);; Molecular Function: transferase activity, transferring acyl groups other than amino-acyl groups (GO:0016747);;	--	--	--	Transferase family	Anthocyanin 5-aromatic acyltransferase OS=Gentiana triflora PE=1 SV=1	PREDICTED: anthocyanin 5-aromatic acyltransferase-like [Solanum tuberosum]	gi|565392942|ref|XP_006362146.1|	--	PF02458.13
TRINITY_DN75023_c0_g1	1092.12	0.00174032	0.564	normal	3.95817e-05	1.05669	up	1.63589e-06	1.04935	up	--	--	Biological Process: chlorophyll catabolic process (GO:0015996);; Cellular Component: integral component of membrane (GO:0016021);;	--	--	--	Protein of unknown function (DUF1230)	Uncharacterized protein ycf36 OS=Porphyra purpurea GN=ycf36 PE=3 SV=1	PREDICTED: uncharacterized protein ycf36 [Solanum tuberosum]	gi|565390525|ref|XP_006360988.1|	--	PF06799.9
TRINITY_DN75054_c1_g2	464.12	4.59722e-06	2.58331	up	0.000557094	1.97294	up	3.52715e-06	4.45374	up	--	--	Biological Process: lipid metabolic process (GO:0006629);; Cellular Component: integral component of membrane (GO:0016021);; Molecular Function: feruloyl esterase activity (GO:0030600);;	--	[I]	Lipid transport and metabolism	Lipase (class 3)	--	PREDICTED: uncharacterized protein LOC107005745 isoform X1 [Solanum pennellii]	gi|970065840|ref|XP_015059883.1|	--	PF01764.23
TRINITY_DN75104_c0_g1	2939.12	0.0103442	1.10075	normal	0.000108099	1.30203	up	1.7203e-13	1.28092	up	--	--	Molecular Function: DNA binding (GO:0003677);; Cellular Component: nucleus (GO:0005634);; Biological Process: regulation of transcription, DNA-templated (GO:0006355);; Cellular Component: integral component of membrane (GO:0016021);;	--	--	--	No apical meristem (NAM) protein	NAC domain-containing protein 17 OS=Arabidopsis thaliana GN=NAC017 PE=2 SV=1	putative membrane bound NAC transcription factor 2 [Solanum tuberosum]	gi|552967975|gb|AGY49285.1|	--	PF02365.13
TRINITY_DN75121_c0_g1	131.63	2.90643e-08	1.61459	up	5.83937e-12	5.35746	up	3.17412e-05	5.93287	up	--	--	--	--	--	--	--	--	--	--	--	--
TRINITY_DN75339_c1_g2	1027.74	1.50033e-264	2.16531	up	1.22544e-20	1.10967	up	2.25099e-175	2.49267	up	--	--	Molecular Function: core promoter sequence-specific DNA binding (GO:0001046);; Molecular Function: RNA polymerase II transcription regulatory region sequence-specific DNA binding transcription factor activity involved in positive regulation of transcription (GO:0001228);; Cellular Component: nucleus (GO:0005634);; Biological Process: positive regulation of transcription from RNA polymerase II pro…	--	--	--	--	Transcription factor bHLH130 OS=Arabidopsis thaliana GN=BHLH130 PE=1 SV=1	PREDICTED: transcription factor bHLH130-like [Solanum lycopersicum]	gi|460367489|ref|XP_004229606.1|	--	--
TRINITY_DN75356_c1_g2	778.12	4.92938e-09	1.70502	up	0.0348251	0.975658	normal	1.4118e-09	2.84893	up	--	--	--	--	--	--	--	--	--	--	--	--
TRINITY_DN75401_c1_g3	177.26	3.95838e-09	4.43276	up	0.00361308	2.30393	up	0.000119259	2.47235	up	--	--	--	--	--	--	NB-ARC domain	TMV resistance protein N OS=Nicotiana glutinosa GN=N PE=1 SV=1	PREDICTED: TMV resistance protein N-like [Solanum tuberosum]	gi|971586626|ref|XP_006367311.2|	--	PF00931.20
TRINITY_DN75472_c5_g1	469.12	2.77675e-08	4.96635	up	--	--	--	0.000152662	2.95276	up	--	--	--	--	--	--	--	--	--	--	--	--
TRINITY_DN75484_c0_g1	1372.12	3.30426e-06	2.48543	up	4.33576e-09	4.17865	up	2.28513e-06	3.09945	up	[S]	Function unknown	Biological Process: metabolic process (GO:0008152);; Cellular Component: membrane (GO:0016020);; Molecular Function: oxidoreductase activity (GO:0016491);;	--	[R]	General function prediction only	Leucine rich repeat;; Leucine Rich repeats (2 copies);; Leucine Rich Repeat	Piriformospora indica-insensitive protein 2 OS=Arabidopsis thaliana GN=PII-2 PE=2 SV=1	PREDICTED: piriformospora indica-insensitive protein 2 [Solanum tuberosum]	gi|565393813|ref|XP_006362565.1|	--	PF13855.4;PF12799.5;PF00560.31
TRINITY_DN75537_c1_g2	285.14	--	--	--	--	--	--	0.00019249	5.47883	up	--	--	Biological Process: cytokinin catabolic process (GO:0009823);; Biological Process: xylem development (GO:0010089);; Cellular Component: integral component of membrane (GO:0016021);; Molecular Function: oxidoreductase activity, acting on CH-OH group of donors (GO:0016614);; Molecular Function: cytokinin dehydrogenase activity (GO:0019139);; Biological Process: cell wall macromolecule metabolic pro…	--	[C]	Energy production and conversion	Cytokinin dehydrogenase 1, FAD and cytokinin binding	Cytokinin dehydrogenase 1 OS=Arabidopsis thaliana GN=CKX1 PE=1 SV=1	PREDICTED: cytokinin dehydrogenase 1-like [Solanum tuberosum]	gi|565369332|ref|XP_006351290.1|	--	PF09265.8
TRINITY_DN75950_c0_g1	2137.45	0.000314348	0.610815	normal	0.770897	0.101905	normal	3.39437e-09	1.43391	up	[RTKL]	--	Molecular Function: protein serine/threonine kinase activity (GO:0004674);; Molecular Function: ATP binding (GO:0005524);; Biological Process: protein phosphorylation (GO:0006468);; Cellular Component: integral component of membrane (GO:0016021);; Molecular Function: carbohydrate binding (GO:0030246);;	--	--	--	Legume lectin domain;; Protein kinase domain;; Protein tyrosine kinase	L-type lectin-domain containing receptor kinase S.4 OS=Arabidopsis thaliana GN=LECRKS4 PE=2 SV=1	clade XI lectin receptor kinase precursor [Solanum lycopersicum]	gi|998429166|ref|NP_001307241.1|	--	PF00139.17;PF00069.23;PF07714.15
TRINITY_DN76099_c0_g2	89.06	1.04934e-08	5.66851	up	7.1026e-11	5.54397	up	5.68713e-06	6.3185	up	--	--	--	--	--	--	--	--	--	--	--	--
TRINITY_DN76159_c0_g1	3413.66	0.000505392	0.843638	normal	0.075728	0.648527	normal	2.60094e-05	1.51101	up	--	--	Molecular Function: ionotropic glutamate receptor activity (GO:0004970);; Biological Process: ion transport (GO:0006811);; Cellular Component: integral component of membrane (GO:0016021);; Biological Process: ionotropic glutamate receptor signaling pathway (GO:0035235);;	--	[PET]	--	Receptor family ligand binding region;; Ligand-gated ion channel;; Periplasmic binding protein;; Bacterial extracellular solute-binding proteins, family 3;; Ligated ion channel L-glutamate- and glycine-binding site	Glutamate receptor 2.2 OS=Arabidopsis thaliana GN=GLR2.2 PE=2 SV=1	PREDICTED: glutamate receptor 2.8-like [Solanum tuberosum]	gi|565351859|ref|XP_006342869.1|	--	PF01094.26;PF00060.24;PF13458.4;PF00497.18;PF10613.7
TRINITY_DN76169_c0_g3	879.12	0.016603	1.31904	normal	0.000975423	2.69069	up	1.02029e-08	3.51776	up	--	--	--	--	[D]	Cell cycle control, cell division, chromosome partitioning	Organ specific protein	--	PREDICTED: uncharacterized protein LOC101252635 [Solanum lycopersicum]	gi|723665816|ref|XP_010315301.1|	--	PF10950.6
TRINITY_DN76499_c0_g1	1550.82	1.52098e-153	2.71434	up	0.00218853	-0.575521	normal	4.36547e-59	2.39068	up	--	--	Cellular Component: chloroplast (GO:0009507);; Biological Process: response to wounding (GO:0009611);; Biological Process: jasmonic acid biosynthetic process (GO:0009695);; Biological Process: lateral root formation (GO:0010311);; Biological Process: oxylipin biosynthetic process (GO:0031408);; Biological Process: lipid oxidation (GO:0034440);; Molecular Function: metal ion binding (GO:0046872);;…	K15718|0|rcu:RCOM_0677750|lipoxygenase, putative (EC:1.13.11.12); K15718 linoleate 9S-lipoxygenase [EC:1.13.11.58] (A)	--	--	Lipoxygenase;; PLAT/LH2 domain	Probable linoleate 9S-lipoxygenase 5 OS=Solanum tuberosum GN=LOX1.5 PE=2 SV=1	PREDICTED: probable linoleate 9S-lipoxygenase 5 isoform X1 [Solanum tuberosum]	gi|565388301|ref|XP_006359917.1|	--	PF00305.17;PF01477.21
TRINITY_DN76543_c0_g2	622.12	4.89796e-10	6.00829	up	1.98348e-08	4.98932	up	2.13483e-06	6.51351	up	--	--	--	--	--	--	--	--	--	--	--	--
TRINITY_DN76681_c0_g1	900.86	3.75017e-15	3.6542	up	7.43222e-09	3.34869	up	1.21543e-12	6.12996	up	[P]	Inorganic ion transport and metabolism	Molecular Function: protein binding (GO:0005515);;	--	[P]	Inorganic ion transport and metabolism	Rhodanese-like domain	Rhodanese-like domain-containing protein 15, chloroplastic OS=Arabidopsis thaliana GN=STR15 PE=2 SV=1	PREDICTED: thiosulfate sulfurtransferase 16, chloroplastic isoform X2 [Solanum tuberosum]	gi|565347559|ref|XP_006340792.1|	--	PF00581.18
TRINITY_DN76690_c0_g1	3331.74	3.60257e-152	1.30445	up	1.88416e-47	1.42229	up	6.07111e-79	1.17477	up	--	--	--	--	--	--	--	--	PREDICTED: uncharacterized protein LOC107014526 isoform X2 [Solanum pennellii]	gi|970017606|ref|XP_015069945.1|	--	--
TRINITY_DN76713_c8_g1	1935.41	5.54191e-25	1.18088	up	3.92719e-14	1.33553	up	1.41754e-17	1.28827	up	--	--	Biological Process: MAPK cascade (GO:0000165);; Biological Process: response to hypoxia (GO:0001666);; Biological Process: defense response to insect (GO:0002213);; Biological Process: respiratory burst involved in defense response (GO:0002679);; Cellular Component: nucleus (GO:0005634);; Biological Process: regulation of transcription, DNA-templated (GO:0006355);; Biological Process: protein tar…	--	--	--	Lipase (class 3)	Lipase-like PAD4 OS=Arabidopsis thaliana GN=PAD4 PE=1 SV=1	phytoalexin-deficient 4-1 protein [Solanum tuberosum]	gi|58826317|gb|AAW82883.1|	--	PF01764.23
TRINITY_DN76746_c1_g4	2156.12	1.91269e-13	2.24761	up	0.0706643	0.718901	normal	0.00041134	1.20888	up	--	--	Molecular Function: diacylglycerol kinase activity (GO:0004143);; Molecular Function: calcium ion binding (GO:0005509);; Molecular Function: ATP binding (GO:0005524);; Cellular Component: intracellular (GO:0005622);; Biological Process: protein kinase C-activating G-protein coupled receptor signaling pathway (GO:0007205);; Cellular Component: integral component of membrane (GO:0016021);; Biologic…	K00901|4.38672e-168|vvi:100255335|diacylglycerol kinase 1; K00901 diacylglycerol kinase (ATP) [EC:2.7.1.107] (A)	[IT]	--	Phorbol esters/diacylglycerol binding domain (C1 domain)	Diacylglycerol kinase 1 OS=Arabidopsis thaliana GN=DGK1 PE=1 SV=2	PREDICTED: diacylglycerol kinase 1-like [Solanum tuberosum]	gi|565356597|ref|XP_006345150.1|	--	PF00130.20
TRINITY_DN76749_c1_g2	653.12	9.66469e-06	3.434	up	--	--	--	5.65108e-06	4.33652	up	--	--	Biological Process: lipid metabolic process (GO:0006629);; Molecular Function: hydrolase activity (GO:0016787);;	--	[I]	Lipid transport and metabolism	--	--	PREDICTED: uncharacterized protein LOC102591281 [Solanum tuberosum]	gi|565345626|ref|XP_006339893.1|	--	--
TRINITY_DN76818_c0_g2	2670.16	5.93194e-284	2.27485	up	3.47971e-05	0.768085	normal	3.76495e-158	1.38855	up	[R]	General function prediction only	Molecular Function: zinc ion binding (GO:0008270);;	--	--	--	Ankyrin repeats (3 copies);; Ankyrin repeats (many copies);; Ankyrin repeats (many copies);; Ankyrin repeat;; Ankyrin repeat;; Hepatocyte nuclear factor 1 (HNF-1), beta isoform C terminus	Putative E3 ubiquitin-protein ligase XBAT31 OS=Arabidopsis thaliana GN=XBAT31 PE=2 SV=1	PREDICTED: putative E3 ubiquitin-protein ligase XBAT31 [Solanum pennellii]	gi|970031755|ref|XP_015077172.1|	--	PF12796.5;PF13637.4;PF13857.4;PF13606.4;PF00023.28;PF04812.11
TRINITY_DN76837_c0_g1	2391.23	9.35597e-21	1.18345	up	1.23584e-24	2.84495	up	3.13684e-23	3.33941	up	--	--	--	--	--	--	--	--	PREDICTED: uncharacterized protein LOC104113357 [Nicotiana tomentosiformis]	gi|697135456|ref|XP_009621783.1|	--	--
TRINITY_DN76898_c0_g1	1331.12	3.60415e-15	1.72604	up	1.19923e-07	1.72343	up	3.9193e-10	2.10939	up	--	--	--	--	--	--	--	--	--	--	--	--
TRINITY_DN76898_c3_g1	267.14	0.000271866	1.92033	up	0.00506775	1.83658	up	9.17287e-05	2.2143	up	--	--	--	--	--	--	--	--	--	--	--	--
TRINITY_DN77020_c3_g1	921.73	2.55867e-54	0.672121	normal	2.57122e-12	0.961974	normal	3.63871e-60	1.41885	up	[CHR]	--	Cellular Component: cytosol (GO:0005829);; Molecular Function: glycerate dehydrogenase activity (GO:0008465);; Molecular Function: hydroxypyruvate reductase activity (GO:0016618);; Molecular Function: glyoxylate reductase (NADP) activity (GO:0030267);; Molecular Function: NAD binding (GO:0051287);; Biological Process: oxidation-reduction process (GO:0055114);;	K15893|0|rcu:RCOM_1112510|hydroxypyruvate reductase, putative (EC:1.1.1.29); K15893 hydroxypyruvate reductase 1 (A)	[C]	Energy production and conversion	D-isomer specific 2-hydroxyacid dehydrogenase, NAD binding domain;; D-isomer specific 2-hydroxyacid dehydrogenase, catalytic domain	Glycerate dehydrogenase HPR, peroxisomal OS=Arabidopsis thaliana GN=HPR PE=1 SV=1	PREDICTED: glycerate dehydrogenase [Solanum lycopersicum]	gi|460370413|ref|XP_004231047.1|	--	PF02826.17;PF00389.28
TRINITY_DN77382_c5_g1	2150.92	3.50602e-105	3.3864	up	4.42485e-36	2.88831	up	1.20816e-25	3.72699	up	--	--	Biological Process: chlorophyll catabolic process (GO:0015996);; Molecular Function: chlorophyllase activity (GO:0047746);;	K08099|2.47994e-111|vvi:100252835|chlorophyllase-2, chloroplastic; K08099 chlorophyllase [EC:3.1.1.14] (A)	--	--	Chlorophyllase enzyme;; Chlorophyllase;; Chlorophyllase;; Chlorophyllase enzyme;; Platelet-activating factor acetylhydrolase, isoform II	Chlorophyllase-2, chloroplastic OS=Arabidopsis thaliana GN=CLH2 PE=1 SV=1	PREDICTED: chlorophyllase-2, chloroplastic-like [Solanum tuberosum]	gi|565368019|ref|XP_006350651.1|	--	PF12740.5;PF07224.9;PF07224.9;PF12740.5;PF03403.11
TRINITY_DN77448_c5_g1	1067.12	3.62569e-50	0.419448	normal	0.00156217	0.321511	normal	0	1.51829	up	--	--	Molecular Function: DNA binding (GO:0003677);; Cellular Component: nucleus (GO:0005634);;	--	[R]	General function prediction only	HMG (high mobility group) box;; HMG-box domain	HMG1/2-like protein OS=Ipomoea nil PE=2 SV=1	PREDICTED: HMG1/2-like protein [Solanum tuberosum]	gi|565347650|ref|XP_006340837.1|	--	PF00505.17;PF09011.8
TRINITY_DN77486_c2_g1	1230.01	7.07316e-295	2.21157	up	1.06536e-70	1.99416	up	5.79427e-150	2.43858	up	--	--	--	K00799|7.41766e-18|vvi:100264838|probable glutathione S-transferase; K00799 glutathione S-transferase [EC:2.5.1.18] (A)	[O]	Posttranslational modification, protein turnover, chaperones	--	Probable glutathione S-transferase OS=Nicotiana tabacum PE=2 SV=1	PREDICTED: probable glutathione S-transferase [Solanum tuberosum]	gi|565382510|ref|XP_006357580.1|	--	--
TRINITY_DN77620_c0_g1	3540.16	1.29472e-140	2.15611	up	5.83599e-05	0.896572	normal	4.89632e-63	1.70176	up	[RTKL]	--	Biological Process: activation of MAPKK activity (GO:0000186);; Molecular Function: MAP kinase kinase kinase activity (GO:0004709);; Molecular Function: ATP binding (GO:0005524);; Cellular Component: intracellular (GO:0005622);; Cellular Component: plasma membrane (GO:0005886);; Biological Process: defense response (GO:0006952);; Cellular Component: plasmodesma (GO:0009506);;	--	[T]	Signal transduction mechanisms	Protein tyrosine kinase;; Protein kinase domain	Cysteine-rich receptor-like protein kinase 19 OS=Arabidopsis thaliana GN=CRK19 PE=2 SV=2	PREDICTED: putative receptor-like protein kinase At4g00960 [Solanum pennellii]	gi|970020775|ref|XP_015071633.1|	--	PF07714.15;PF00069.23
TRINITY_DN77662_c0_g1	1028.12	5.83606e-98	1.78992	up	6.49935e-71	3.47978	up	8.0699e-68	4.10675	up	--	--	Biological Process: flavonoid biosynthetic process (GO:0009813);; Biological Process: ethylene-activated signaling pathway (GO:0009873);; Cellular Component: intracellular membrane-bounded organelle (GO:0043231);; Biological Process: flavonoid glucuronidation (GO:0052696);; Molecular Function: quercetin 3-O-glucosyltransferase activity (GO:0080043);; Molecular Function: quercetin 7-O-glucosyltran…	--	[GC]	--	UDP-glucoronosyl and UDP-glucosyl transferase	UDP-glycosyltransferase 86A1 OS=Arabidopsis thaliana GN=UGT86A1 PE=2 SV=1	PREDICTED: UDP-glycosyltransferase 86A1-like [Solanum tuberosum]	gi|565404523|ref|XP_006367686.1|	--	PF00201.16
TRINITY_DN77754_c2_g1	718.12	8.20339e-06	1.15068	up	0.000211588	1.43941	up	1.82465e-05	2.27069	up	--	--	Molecular Function: sequence-specific DNA binding transcription factor activity (GO:0003700);; Biological Process: regulation of transcription, DNA-templated (GO:0006355);; Molecular Function: protein dimerization activity (GO:0046983);;	--	--	--	Helix-loop-helix DNA-binding domain	Transcription factor bHLH62 OS=Arabidopsis thaliana GN=BHLH62 PE=2 SV=1	PREDICTED: transcription factor bHLH62 [Solanum tuberosum]	gi|565385895|ref|XP_006358792.1|	--	PF00010.24
TRINITY_DN77773_c1_g2	4198.41	0	4.22698	up	3.30987e-14	1.76334	up	0	4.5778	up	[IQ]	--	Biological Process: MAPK cascade (GO:0000165);; Molecular Function: MAP kinase activity (GO:0004707);; Molecular Function: ATP binding (GO:0005524);; Cellular Component: intracellular (GO:0005622);;	--	[T]	Signal transduction mechanisms	AMP-binding enzyme;; Protein kinase domain;; Protein tyrosine kinase	Mitogen-activated protein kinase 3 OS=Arabidopsis thaliana GN=MPK3 PE=1 SV=2	PREDICTED: probable acyl-activating enzyme 6 [Solanum tuberosum]	gi|565367617|ref|XP_006350455.1|	--	PF00501.26;PF00069.23;PF07714.15
TRINITY_DN77792_c0_g1	1516.72	5.6222e-19	1.04156	up	6.66848e-14	1.37575	up	2.00059e-13	1.4346	up	[MG]	--	--	--	[G]	Carbohydrate transport and metabolism	Complex I intermediate-associated protein 30 (CIA30);; NAD(P)H-binding;; NAD(P)H-binding;; NmrA-like family;; NAD dependent epimerase/dehydratase family	Probable complex I intermediate-associated protein 30 OS=Arabidopsis thaliana GN=At1g17350 PE=1 SV=2	PREDICTED: uncharacterized protein LOC107011291 isoform X2 [Solanum pennellii]	gi|970010608|ref|XP_015066200.1|	--	PF08547.10;PF13460.4;PF13460.4;PF05368.11;PF01370.19
TRINITY_DN78148_c0_g1	1167.65	1.95182e-07	0.606398	normal	4.63008e-06	0.844287	normal	2.81765e-09	1.00791	up	--	--	Biological Process: response to water deprivation (GO:0009414);; Biological Process: stomatal closure (GO:0090332);;	--	--	--	--	--	PREDICTED: uncharacterized protein LOC102599500 [Solanum tuberosum]	gi|565370283|ref|XP_006351753.1|	--	--
TRINITY_DN78281_c0_g3	726.02	0.515092	0.226015	normal	0.796153	0.102448	normal	3.14671e-05	1.58676	up	[Q]	Secondary metabolites biosynthesis, transport and catabolism	Molecular Function: monooxygenase activity (GO:0004497);; Molecular Function: iron ion binding (GO:0005506);; Cellular Component: integral component of membrane (GO:0016021);; Molecular Function: oxidoreductase activity, acting on paired donors, with incorporation or reduction of molecular oxygen (GO:0016705);; Molecular Function: heme binding (GO:0020037);; Biological Process: oxidation-reductio…	--	[QI]	--	Cytochrome P450	Cytochrome P450 704C1 OS=Pinus taeda GN=CYP704C1 PE=2 SV=1	PREDICTED: cytochrome P450 704C1-like [Solanum tuberosum]	gi|971536657|ref|XP_006339516.2|	--	PF00067.20
TRINITY_DN78294_c0_g1	2814.73	8.86732e-122	2.76896	up	1.84446e-29	3.08335	up	1.15426e-97	3.07505	up	[C]	Energy production and conversion	Biological Process: jasmonic acid metabolic process (GO:0009694);; Biological Process: response to auxin (GO:0009733);; Biological Process: response to cytokinin (GO:0009735);; Biological Process: response to jasmonic acid (GO:0009753);; Biological Process: cytokinin catabolic process (GO:0009823);; Cellular Component: integral component of membrane (GO:0016021);; Molecular Function: oxidoreducta…	K00279|0|rcu:RCOM_1595810|gulonolactone oxidase, putative (EC:1.5.99.12); K00279 cytokinin dehydrogenase [EC:1.5.99.12] (A)	[C]	Energy production and conversion	Cytokinin dehydrogenase 1, FAD and cytokinin binding;; FAD binding domain;; No apical meristem (NAM) protein	Cytokinin dehydrogenase 5 OS=Arabidopsis thaliana GN=CKX5 PE=2 SV=1	PREDICTED: cytokinin dehydrogenase 5 [Solanum pennellii]	gi|970021388|ref|XP_015071957.1|	--	PF09265.8;PF01565.21;PF02365.13
TRINITY_DN78369_c1_g1	2277.25	6.31612e-54	2.3631	up	2.1874e-08	1.49609	up	7.64679e-18	1.46885	up	--	--	Cellular Component: nucleus (GO:0005634);; Cellular Component: endoplasmic reticulum membrane (GO:0005789);; Biological Process: phosphatidylserine biosynthetic process (GO:0006659);; Cellular Component: integral component of membrane (GO:0016021);;	K08730|0|vvi:100261188|CDP-diacylglycerol--serine O-phosphatidyltransferase 1; K08730 phosphatidylserine synthase 2 [EC:2.7.8.29] (A)	[I]	Lipid transport and metabolism	Phosphatidyl serine synthase	CDP-diacylglycerol--serine O-phosphatidyltransferase 1 OS=Arabidopsis thaliana GN=PSS1 PE=1 SV=1	PREDICTED: CDP-diacylglycerol--serine O-phosphatidyltransferase 1-like [Solanum pennellii]	gi|970026629|ref|XP_015074630.1|	--	PF03034.13
TRINITY_DN78519_c3_g6	1153.16	0	2.55929	up	2.55362e-116	3.55576	up	9.90728e-107	2.58419	up	[K]	Transcription	Molecular Function: RNA binding (GO:0003723);; Molecular Function: ribonuclease III activity (GO:0004525);; Cellular Component: nucleus (GO:0005634);; Cellular Component: cytoplasm (GO:0005737);; Cellular Component: RISC complex (GO:0016442);; Biological Process: production of siRNA involved in RNA interference (GO:0030422);; Biological Process: RNA phosphodiester bond hydrolysis, endonucleolytic…	--	[A]	RNA processing and modification	Ribonuclease-III-like;; Ribonuclease III domain	Ribonuclease 3-like protein 3 OS=Oryza sativa subsp. japonica GN=Os06g0358800 PE=2 SV=1	PREDICTED: ribonuclease 3-like protein 3 [Solanum tuberosum]	gi|565383268|ref|XP_006357941.1|	--	PF14622.4;PF00636.24
TRINITY_DN78637_c5_g3	1657.12	4.26598e-23	4.55074	up	2.88517e-14	4.45887	up	1.91476e-09	4.8454	up	[P]	Inorganic ion transport and metabolism	Cellular Component: integral component of plasma membrane (GO:0005887);; Biological Process: cellular response to nitrogen starvation (GO:0006995);; Molecular Function: ammonium transmembrane transporter activity (GO:0008519);; Biological Process: myo-inositol hexakisphosphate biosynthetic process (GO:0010264);; Biological Process: methylammonium transport (GO:0015843);; Biological Process: nitro…	--	[P]	Inorganic ion transport and metabolism	Ammonium Transporter Family	Ammonium transporter 1 member 2 OS=Solanum lycopersicum GN=AMT1-2 PE=2 SV=1	PREDICTED: ammonium transporter 1 member 2 [Solanum pennellii]	gi|970026107|ref|XP_015074356.1|	--	PF00909.19
TRINITY_DN78902_c0_g1	206.18	0.871369	0.093254	normal	0.517327	0.448734	normal	0.000752912	1.82283	up	--	--	--	--	--	--	--	--	--	--	--	--
TRINITY_DN78956_c3_g1	1034.12	0.00464962	0.825503	normal	0.743142	0.156593	normal	2.50762e-09	2.29542	up	[J]	Translation, ribosomal structure and biogenesis	Molecular Function: tryptophan-tRNA ligase activity (GO:0004830);; Molecular Function: ATP binding (GO:0005524);; Cellular Component: mitochondrion (GO:0005739);; Biological Process: tryptophanyl-tRNA aminoacylation (GO:0006436);; Cellular Component: chloroplast stroma (GO:0009570);; Biological Process: chloroplast organization (GO:0009658);; Biological Process: embryo development ending in seed …	K01867|3.53353e-97|vvi:100262715|tryptophanyl-tRNA synthetase-like; K01867 tryptophanyl-tRNA synthetase [EC:6.1.1.2] (A)	[J]	Translation, ribosomal structure and biogenesis	tRNA synthetases class I (W and Y);; tRNA synthetases class I (W and Y)	Tryptophan--tRNA ligase, chloroplastic/mitochondrial OS=Arabidopsis thaliana GN=OVA4 PE=1 SV=1	PREDICTED: tryptophan--tRNA ligase, chloroplastic/mitochondrial isoform X1 [Solanum pennellii]	gi|970068821|ref|XP_015061543.1|	--	PF00579.23;PF00579.23
TRINITY_DN78993_c2_g2	1599.17	2.09166e-15	4.01036	up	1.26779e-16	4.31409	up	1.18349e-23	4.15842	up	--	--	--	--	--	--	Calmodulin binding protein-like	Calmodulin-binding protein 60 A OS=Arabidopsis thaliana GN=CBP60A PE=2 SV=1	PREDICTED: calmodulin-binding protein 60 A-like isoform X2 [Solanum tuberosum]	gi|971546376|ref|XP_015163158.1|	--	PF07887.9
TRINITY_DN79046_c5_g4	943.12	0.278982	0.366619	normal	0.00304939	1.11922	up	2.1759e-05	1.72969	up	--	--	--	--	--	--	--	--	--	--	--	--
TRINITY_DN79067_c1_g1	626.12	0.0123932	0.884617	normal	0.0601229	0.794812	normal	0.000221219	1.84495	up	--	--	--	--	--	--	--	--	--	--	--	--
TRINITY_DN79075_c6_g22	1972.12	0.00594265	0.314301	normal	0.551362	-0.130596	normal	6.40132e-16	1.00095	up	[L]	Replication, recombination and repair	Biological Process: tRNA metabolic process (GO:0006399);; Molecular Function: methyltransferase activity (GO:0008168);; Biological Process: chloroplast organization (GO:0009658);; Biological Process: embryo development ending in seed dormancy (GO:0009793);; Biological Process: production of ta-siRNAs involved in RNA interference (GO:0010267);; Biological Process: iron-sulfur cluster assembly (GO:…	--	--	--	Conserved hypothetical protein 95	Putative rRNA methyltransferase YlbH OS=Bacillus subtilis (strain 168) GN=ylbH PE=3 SV=2	PREDICTED: putative rRNA methyltransferase YlbH [Solanum tuberosum]	gi|565381548|ref|XP_006357129.1|	--	PF03602.13
TRINITY_DN79209_c1_g1	1943.78	3.45128e-20	1.56353	up	0.0323493	0.580167	normal	4.02892e-12	-1.11054	down	[I]	Lipid transport and metabolism	Biological Process: metabolic process (GO:0008152);; Cellular Component: integral component of membrane (GO:0016021);; Molecular Function: hydrolase activity (GO:0016787);;	K15889|0|vvi:100263542|isoprenylcysteine alpha-carbonyl methylesterase ICME; K15889 prenylcysteine alpha-carboxyl methylesterase [EC:3.1.1.-] (A)	[R]	General function prediction only	alpha/beta hydrolase fold;; Carboxylesterase family;; Prolyl oligopeptidase family	Probable isoprenylcysteine alpha-carbonyl methylesterase ICMEL2 OS=Arabidopsis thaliana GN=ICMEL2 PE=2 SV=1	PREDICTED: probable isoprenylcysteine alpha-carbonyl methylesterase ICMEL2 isoform X1 [Nicotiana tomentosiformis]	gi|697139189|ref|XP_009623680.1|	--	PF07859.11;PF00135.26;PF00326.19
TRINITY_DN79237_c0_g3	68.86	2.18066e-10	1.82951	up	0.00609884	0.926097	normal	5.28671e-14	3.05977	up	--	--	--	--	--	--	--	--	--	--	--	--
TRINITY_DN79355_c0_g2	1676.13	4.41391e-105	1.36624	up	1.64995e-30	1.68955	up	9.29389e-18	1.09858	up	--	--	Molecular Function: ion channel activity (GO:0005216);; Cellular Component: integral component of membrane (GO:0016021);; Biological Process: ion transmembrane transport (GO:0034220);;	K05391|0|rcu:RCOM_1276950|Cyclic nucleotide-gated ion channel, putative; K05391 cyclic nucleotide gated channel, other eukaryote (A)	[PT]	--	Ion transport protein	Probable cyclic nucleotide-gated ion channel 20, chloroplastic OS=Arabidopsis thaliana GN=CNGC20 PE=2 SV=1	PREDICTED: probable cyclic nucleotide-gated ion channel 20, chloroplastic [Solanum lycopersicum]	gi|460379263|ref|XP_004235383.1|	--	PF00520.29
TRINITY_DN79499_c0_g2	1933.8	6.32525e-05	0.665262	normal	0.000939079	0.676796	normal	6.22196e-12	1.19858	up	--	--	Cellular Component: chloroplast thylakoid membrane (GO:0009535);; Biological Process: response to blue light (GO:0009637);; Biological Process: photosynthetic electron transport chain (GO:0009767);; Biological Process: regulation of proton transport (GO:0010155);; Cellular Component: NAD(P)H dehydrogenase complex (plastoquinone) (GO:0010598);; Biological Process: cellular cation homeostasis (GO:0…	--	--	--	Protein of unknown function (DUF3252)	NAD(P)H-quinone oxidoreductase subunit S, chloroplastic OS=Arabidopsis thaliana GN=ndhS PE=1 SV=1	PREDICTED: NAD(P)H-quinone oxidoreductase subunit S, chloroplastic [Solanum pennellii]	gi|970047840|ref|XP_015085458.1|	--	PF11623.6
TRINITY_DN79530_c0_g3	1681.12	4.3021e-08	1.49146	up	0.202174	0.592196	normal	3.51958e-12	1.97212	up	[T]	Signal transduction mechanisms	Molecular Function: protein serine/threonine phosphatase activity (GO:0004722);; Biological Process: protein dephosphorylation (GO:0006470);; Molecular Function: metal ion binding (GO:0046872);;	K14497|2.01413e-57|vvi:100241147|protein phosphatase 2C 16; K14497 protein phosphatase 2C [EC:3.1.3.16] (A)	[T]	Signal transduction mechanisms	Protein phosphatase 2C	Protein phosphatase 2C 16 OS=Arabidopsis thaliana GN=HAB1 PE=1 SV=1	PREDICTED: protein phosphatase 2C 16-like isoform X2 [Solanum tuberosum]	gi|565352044|ref|XP_006342957.1|	--	PF00481.19
TRINITY_DN79573_c3_g1	1101.91	0.000201235	0.469851	normal	0.24495	0.238095	normal	3.2087e-26	1.84037	up	--	--	--	--	--	--	--	--	PREDICTED: uncharacterized protein LOC104114410 isoform X1 [Nicotiana tomentosiformis]	gi|697138148|ref|XP_009623152.1|	--	--
TRINITY_DN79583_c0_g6	1213.12	2.00112e-14	0.7688	normal	1.43938e-14	1.37786	up	1.52376e-46	1.42985	up	[R]	General function prediction only	Biological Process: metabolic process (GO:0008152);; Cellular Component: integral component of membrane (GO:0016021);; Molecular Function: hippurate hydrolase activity (GO:0047980);;	K14664|0|vvi:100262106|IAA-amino acid hydrolase ILR1-like 4; K14664 IAA-amino acid hydrolase [EC:3.5.1.-] (A)	--	--	Peptidase family M20/M25/M40;; Peptidase dimerisation domain	IAA-amino acid hydrolase ILR1-like 4 OS=Arabidopsis thaliana GN=ILL4 PE=1 SV=2	PREDICTED: IAA-amino acid hydrolase ILR1-like 2 [Solanum tuberosum]	gi|565378999|ref|XP_006355931.1|	--	PF01546.26;PF07687.12
TRINITY_DN79672_c1_g1	1752.12	0.394572	1.09388	normal	0.000289144	1.69447	up	0.000192936	1.82918	up	--	--	Biological Process: cellular aromatic compound metabolic process (GO:0006725);; Biological Process: cellular nitrogen compound metabolic process (GO:0034641);; Biological Process: macromolecule metabolic process (GO:0043170);; Biological Process: primary metabolic process (GO:0044238);; Biological Process: heterocycle metabolic process (GO:0046483);; Molecular Function: organic cyclic compound bi…	--	[R]	General function prediction only	zinc-binding in reverse transcriptase;; Reverse transcriptase (RNA-dependent DNA polymerase)	Putative ribonuclease H protein At1g65750 OS=Arabidopsis thaliana GN=At1g65750 PE=3 SV=1	hypothetical protein VITISV_020834 [Vitis vinifera]	gi|147801054|emb|CAN77850.1|	--	PF13966.4;PF00078.25
TRINITY_DN79773_c0_g1	2083.48	3.07614e-34	1.95624	up	4.99901e-05	1.56343	up	1.0005e-20	2.15631	up	[RTKL]	--	Molecular Function: protein serine/threonine kinase activity (GO:0004674);; Molecular Function: ATP binding (GO:0005524);; Cellular Component: plasma membrane (GO:0005886);; Biological Process: protein phosphorylation (GO:0006468);; Biological Process: defense response (GO:0006952);; Cellular Component: plasmodesma (GO:0009506);; Cellular Component: integral component of membrane (GO:0016021);; M…	--	--	--	Domain of unknown function (DUF3403);; Protein tyrosine kinase	G-type lectin S-receptor-like serine/threonine-protein kinase SD1-1 OS=Arabidopsis thaliana GN=SD11 PE=1 SV=1	PREDICTED: G-type lectin S-receptor-like serine/threonine-protein kinase At4g27290 [Sesamum indicum]	gi|747099786|ref|XP_011097953.1|	--	PF11883.6;PF07714.15
TRINITY_DN79838_c0_g1	303.99	--	--	--	--	--	--	7.23104e-05	5.73394	up	--	--	Biological Process: defense response (GO:0006952);; Molecular Function: ADP binding (GO:0043531);;	--	--	--	--	Putative late blight resistance protein homolog R1B-8 OS=Solanum demissum GN=R1B-8 PE=5 SV=1	PREDICTED: putative late blight resistance protein homolog R1B-16 isoform X1 [Solanum lycopersicum]	gi|460387610|ref|XP_004239469.1|	--	--
TRINITY_DN79900_c0_g1	1317.12	2.23008e-06	0.599516	normal	0.00064184	0.774872	normal	3.98875e-15	1.00539	up	--	--	Cellular Component: plasma membrane (GO:0005886);; Cellular Component: integral component of membrane (GO:0016021);;	--	--	--	Late embryogenesis abundant protein	--	PREDICTED: uncharacterized protein LOC102596382 [Solanum tuberosum]	gi|565391161|ref|XP_006361293.1|	--	PF03168.11
TRINITY_DN79916_c0_g5	424.12	0.10315	1.0648	normal	0.0672405	1.22021	normal	0.000235569	2.35779	up	[R]	General function prediction only	Molecular Function: zinc ion binding (GO:0008270);; Cellular Component: membrane (GO:0016020);; Molecular Function: oxidoreductase activity (GO:0016491);; Biological Process: oxidation-reduction process (GO:0055114);;	K07119|1.01721e-22|rcu:RCOM_0858110|alcohol dehydrogenase, putative (EC:1.3.1.74); K07119 (A)	[R]	General function prediction only	--	--	PREDICTED: 2-alkenal reductase (NADP(+)-dependent)-like [Solanum tuberosum]	gi|565382736|ref|XP_006357688.1|	--	--
TRINITY_DN79921_c1_g1	966.24	1.03188e-69	1.56856	up	1.00458e-37	2.30896	up	2.02322e-29	1.22179	up	--	--	Biological Process: metabolic process (GO:0008152);; Molecular Function: ligase activity (GO:0016874);;	--	[R]	General function prediction only	--	Protein C2-DOMAIN ABA-RELATED 4 OS=Arabidopsis thaliana GN=CAR4 PE=1 SV=1	PREDICTED: GTPase activating protein 1-like [Solanum pennellii]	gi|970007035|ref|XP_015064384.1|	--	--
TRINITY_DN80061_c3_g4	644.85	0.0327563	0.38452	normal	0.000721348	0.925899	normal	9.20475e-26	2.51052	up	--	--	Molecular Function: DNA binding (GO:0003677);; Molecular Function: zinc ion binding (GO:0008270);; Cellular Component: integral component of membrane (GO:0016021);;	--	--	--	--	--	PREDICTED: uncharacterized protein LOC102594065 [Solanum tuberosum]	gi|565350653|ref|XP_006342280.1|	--	--
TRINITY_DN80124_c0_g1	1359.24	5.72988e-15	1.27366	up	0.00104693	0.75909	normal	3.32824e-09	1.22764	up	--	--	Biological Process: regulation of transcription, DNA-templated (GO:0006355);;	--	--	--	GRAS domain family	Scarecrow-like protein 14 OS=Arabidopsis thaliana GN=SCL14 PE=2 SV=2	PREDICTED: scarecrow-like protein 14 [Solanum lycopersicum]	gi|460388498|ref|XP_004239904.1|	--	PF03514.12
TRINITY_DN80159_c1_g4	1048.12	0.00040908	0.883499	normal	0.000126918	1.38898	up	1.15969e-06	1.96072	up	[T]	Signal transduction mechanisms	Cellular Component: nucleoplasm (GO:0005654);; Molecular Function: zinc ion binding (GO:0008270);; Biological Process: protein ubiquitination (GO:0016567);; Biological Process: positive regulation of proteasomal ubiquitin-dependent protein catabolic process (GO:0032436);; Molecular Function: ubiquitin protein ligase activity (GO:0061630);;	--	--	--	WD domain, G-beta repeat	E3 ubiquitin-protein ligase COP1 OS=Arabidopsis thaliana GN=COP1 PE=1 SV=2	PREDICTED: E3 ubiquitin-protein ligase COP1-like isoform X2 [Solanum pennellii]	gi|970059976|ref|XP_015056742.1|	--	PF00400.30
TRINITY_DN80230_c3_g5	786.12	--	--	--	--	--	--	0.00137047	2.22016	up	--	--	--	--	--	--	--	--	--	--	--	--
TRINITY_DN80270_c3_g1	1467.12	4.5996e-60	2.94807	up	2.34202e-24	3.15619	up	1.14877e-39	4.73859	up	[R]	General function prediction only	Molecular Function: gibberellin 3-beta-dioxygenase activity (GO:0016707);; Molecular Function: metal ion binding (GO:0046872);; Biological Process: oxidation-reduction process (GO:0055114);;	--	[QR]	--	2OG-Fe(II) oxygenase superfamily;; non-haem dioxygenase in morphine synthesis N-terminal	Gibberellin 2-beta-dioxygenase 8 OS=Arabidopsis thaliana GN=GA2OX8 PE=1 SV=2	PREDICTED: gibberellin 2-beta-dioxygenase 8-like [Solanum tuberosum]	gi|565390265|ref|XP_006360865.1|	--	PF03171.18;PF14226.4
TRINITY_DN80270_c4_g2	2667.55	7.66148e-88	2.89773	up	1.07098e-10	1.73898	up	2.21747e-08	1.80865	up	--	--	--	--	--	--	BRO1-like domain	--	PREDICTED: programmed cell death 6-interacting protein isoform X1 [Solanum tuberosum]	gi|565401134|ref|XP_006366070.1|	--	PF03097.16
TRINITY_DN80309_c1_g1	357.13	0.695375	0.216799	normal	0.227609	0.696026	normal	0.00116816	1.53895	up	--	--	--	--	--	--	--	Dirigent protein 17 OS=Arabidopsis thaliana GN=DIR17 PE=2 SV=1	PREDICTED: dirigent protein 17-like [Nicotiana tomentosiformis]	gi|697174725|ref|XP_009596296.1|	--	--
TRINITY_DN80319_c2_g1	2388.77	1.47156e-35	1.30896	up	0.0110528	0.506279	normal	3.02455e-32	1.66131	up	--	--	--	--	--	--	--	--	PREDICTED: uncharacterized protein LOC107021361 isoform X2 [Solanum pennellii]	gi|970032374|ref|XP_015077493.1|	--	--
TRINITY_DN80398_c0_g2	1207.61	0.000181284	1.2453	up	0.208938	0.634214	normal	1.15501e-13	3.11885	up	[O]	Posttranslational modification, protein turnover, chaperones	Cellular Component: peroxisome (GO:0005777);; Biological Process: photorespiration (GO:0009853);; Biological Process: starch biosynthetic process (GO:0019252);;	K13993|1.52271e-86|rcu:RCOM_0539830|small heat-shock protein, putative; K13993 HSP20 family protein (A)	[O]	Posttranslational modification, protein turnover, chaperones	Hsp20/alpha crystallin family;; pre-RNA processing PIH1/Nop17	Small heat shock protein C2 OS=Rickettsia felis (strain ATCC VR-1525 / URRWXCal2) GN=hspC2 PE=3 SV=1	PREDICTED: uncharacterized protein LOC102586713 [Solanum tuberosum]	gi|565364546|ref|XP_006348985.1|	--	PF00011.19;PF08190.10
TRINITY_DN80430_c0_g1	2339.12	1.4726e-07	0.782724	normal	0.0163619	0.587108	normal	1.16969e-07	1.01072	up	--	--	--	--	--	--	--	--	--	--	--	--
TRINITY_DN80441_c6_g1	999.12	3.90154e-78	1.38206	up	6.28459e-23	1.46078	up	7.24139e-34	1.30727	up	--	--	--	--	--	--	Development and cell death domain	B2 protein OS=Daucus carota PE=2 SV=1	PREDICTED: B2 protein [Solanum pennellii]	gi|970047972|ref|XP_015085528.1|	--	PF10539.7
TRINITY_DN80441_c6_g2	1110.29	1.47278e-91	1.29829	up	2.57489e-10	1.13987	up	3.38484e-69	1.45823	up	--	--	--	--	--	--	Development and cell death domain	B2 protein OS=Daucus carota PE=2 SV=1	PREDICTED: B2 protein [Solanum pennellii]	gi|970047972|ref|XP_015085528.1|	--	PF10539.7
TRINITY_DN80441_c9_g1	1968.49	0	2.5699	up	3.81939e-23	1.36527	up	1.02093e-215	1.291	up	--	--	--	K10523|0|vvi:100243007|BTB/POZ domain-containing protein At1g55760; K10523 speckle-type POZ protein (A)	[DR]	--	BTB/POZ domain;; Development and cell death domain	BTB/POZ domain-containing protein At1g55760 OS=Arabidopsis thaliana GN=At1g55760 PE=2 SV=1	PREDICTED: BTB/POZ domain-containing protein At1g55760 [Solanum tuberosum]	gi|565358569|ref|XP_006346099.1|	--	PF00651.29;PF10539.7
TRINITY_DN80718_c0_g2	1496.78	5.35318e-305	2.29315	up	4.61249e-10	1.08474	up	2.10676e-101	1.51641	up	--	--	Molecular Function: diacylglycerol kinase activity (GO:0004143);; Molecular Function: ATP binding (GO:0005524);; Biological Process: protein kinase C-activating G-protein coupled receptor signaling pathway (GO:0007205);; Biological Process: phosphorylation (GO:0016310);;	K00901|0|rcu:RCOM_1255930|diacylglycerol kinase, alpha, putative (EC:2.7.1.107); K00901 diacylglycerol kinase (ATP) [EC:2.7.1.107] (A)	[IT]	--	Diacylglycerol kinase accessory domain;; Diacylglycerol kinase catalytic domain	Diacylglycerol kinase 5 OS=Arabidopsis thaliana GN=DGK5 PE=2 SV=1	PREDICTED: diacylglycerol kinase 5-like isoform X2 [Solanum pennellii]	gi|970041297|ref|XP_015082049.1|	--	PF00609.17;PF00781.22
TRINITY_DN80837_c1_g2	770.43	4.76568e-120	1.78386	up	2.2137e-46	2.0552	up	4.55346e-77	2.37576	up	--	--	--	--	--	--	Viral movement protein (MP)	Movement protein OS=Soybean chlorotic mottle virus GN=ORF I PE=3 SV=1	viral movement protein [Medicago truncatula]	gi|357454191|ref|XP_003597376.1|	--	PF01107.16
TRINITY_DN80895_c2_g2	2676.01	2.90861e-09	0.759062	normal	4.9369e-08	1.16298	up	6.68528e-22	1.78023	up	[RTKL]	--	Molecular Function: protein serine/threonine kinase activity (GO:0004674);; Molecular Function: ATP binding (GO:0005524);; Cellular Component: plasma membrane (GO:0005886);; Biological Process: protein phosphorylation (GO:0006468);; Cellular Component: integral component of membrane (GO:0016021);;	--	--	--	Di-glucose binding within endoplasmic reticulum;; Protein tyrosine kinase;; Protein kinase domain;; Protein tyrosine kinase	Probable LRR receptor-like serine/threonine-protein kinase RFK1 OS=Arabidopsis thaliana GN=RKF1 PE=1 SV=1	PREDICTED: probable LRR receptor-like serine/threonine-protein kinase RFK1 isoform X1 [Solanum tuberosum]	gi|971569794|ref|XP_015169255.1|	--	PF11721.6;PF07714.15;PF00069.23;PF07714.15
TRINITY_DN80937_c0_g1	2394.12	3.28228e-66	0.951387	normal	8.33048e-89	2.70663	up	1.99703e-198	3.8747	up	--	--	Biological Process: flavonoid biosynthetic process (GO:0009813);; Cellular Component: intracellular membrane-bounded organelle (GO:0043231);; Biological Process: flavonoid glucuronidation (GO:0052696);; Molecular Function: quercetin 3-O-glucosyltransferase activity (GO:0080043);; Molecular Function: quercetin 7-O-glucosyltransferase activity (GO:0080044);; Biological Process: (-)-secologanin bios…	--	[GC]	--	UDP-glucoronosyl and UDP-glucosyl transferase	UDP-glucose iridoid glucosyltransferase OS=Catharanthus roseus GN=UGT76A2 PE=1 SV=1	PREDICTED: UDP-glucose iridoid glucosyltransferase-like isoform X2 [Solanum tuberosum]	gi|565343720|ref|XP_006338976.1|	--	PF00201.16
TRINITY_DN81003_c4_g4	135.57	5.8166e-49	3.02299	up	2.31263e-19	3.35377	up	3.12429e-42	4.5502	up	[R]	General function prediction only	Biological Process: polysaccharide catabolic process (GO:0000272);; Molecular Function: chitinase activity (GO:0004568);; Cellular Component: extracellular region (GO:0005576);; Cellular Component: cell wall (GO:0005618);; Cellular Component: vacuole (GO:0005773);; Biological Process: chitin catabolic process (GO:0006032);; Molecular Function: chitin binding (GO:0008061);; Biological Process: res…	K01183|6.35464e-62|rcu:RCOM_0806420|class I chitinase, putative (EC:3.2.1.14); K01183 chitinase [EC:3.2.1.14] (A)	[R]	General function prediction only	Chitinase class I	Endochitinase 2 (Fragment) OS=Solanum tuberosum GN=CHTB2 PE=2 SV=1	RecName: Full=Endochitinase 2; Flags: Precursor	gi|1705808|sp|P52404.1|CHI2_SOLTU	--	PF00182.17
TRINITY_DN81028_c11_g3	1138.12	0.867576	0.0486719	normal	0.808435	-0.0874021	normal	0.00011534	1.06726	up	[D]	Cell cycle control, cell division, chromosome partitioning	Cellular Component: cytoplasm (GO:0005737);;	K06287|8.90146e-96|rcu:RCOM_1594420|maf protein, putative; K06287 septum formation protein (A)	[D]	Cell cycle control, cell division, chromosome partitioning	Maf-like protein	Maf-like protein DDB_G0281937 OS=Dictyostelium discoideum GN=DDB_G0281937 PE=3 SV=1	PREDICTED: maf-like protein DDB_G0281937 isoform X3 [Solanum lycopersicum]	gi|460385177|ref|XP_004238281.1|	--	PF02545.12
TRINITY_DN81071_c0_g2	2457.12	0.116009	0.40073	normal	0.823573	0.128803	normal	0.000816588	1.13047	up	--	--	Biological Process: plant-type secondary cell wall biogenesis (GO:0009834);; Biological Process: glucuronoxylan biosynthetic process (GO:0010417);; Molecular Function: galactosylgalactosylxylosylprotein 3-beta-glucuronosyltransferase activity (GO:0015018);; Cellular Component: integral component of membrane (GO:0016021);; Molecular Function: xylosyltransferase activity (GO:0042285);;	--	[O]	Posttranslational modification, protein turnover, chaperones	Glycosyltransferase family 43	Probable beta-1,4-xylosyltransferase IRX9H OS=Arabidopsis thaliana GN=IRX9H PE=2 SV=2	PREDICTED: probable beta-1,4-xylosyltransferase IRX9H [Solanum tuberosum]	gi|565399258|ref|XP_006365173.1|	--	PF03360.14
TRINITY_DN81072_c0_g1	948	6.59894e-65	2.74802	up	3.3541e-09	1.24806	up	9.51572e-47	1.61573	up	--	--	Cellular Component: cytoplasm (GO:0005737);; Biological Process: metal ion transport (GO:0030001);; Molecular Function: transition metal ion binding (GO:0046914);; Biological Process: cellular transition metal ion homeostasis (GO:0046916);;	--	[P]	Inorganic ion transport and metabolism	Probable lipid transfer;; Heavy-metal-associated domain	Non-specific lipid-transfer protein 2 OS=Prunus armeniaca PE=1 SV=1	PREDICTED: non-specific lipid-transfer protein 2-like [Solanum pennellii]	gi|970014005|ref|XP_015067984.1|	--	PF14368.4;PF00403.24
TRINITY_DN81111_c2_g13	275.4	8.81324e-77	3.18599	up	9.21556e-47	3.12331	up	1.7491e-34	1.422	up	[S]	Function unknown	--	--	--	--	--	TMV resistance protein N OS=Nicotiana glutinosa GN=N PE=1 SV=1	PREDICTED: TMV resistance protein N-like isoform X1 [Solanum tuberosum]	gi|971541800|ref|XP_015162033.1|	--	--
TRINITY_DN81152_c1_g3	2546.94	7.36612e-09	0.534001	normal	0.494006	-0.149874	normal	3.14763e-17	1.31056	up	[K]	Transcription	Molecular Function: DNA binding (GO:0003677);; Molecular Function: DNA-directed RNA polymerase activity (GO:0003899);; Cellular Component: mitochondrion (GO:0005739);; Biological Process: transcription, DNA-templated (GO:0006351);;	K10908|0|vvi:100263361|DNA-directed RNA polymerase 1, mitochondrial; K10908 DNA-directed RNA polymerase, mitochondrial [EC:2.7.7.6] (A)	[KL]	--	DNA-dependent RNA polymerase;; DNA-directed RNA polymerase N-terminal	DNA-directed RNA polymerase 1, mitochondrial OS=Nicotiana sylvestris GN=RPOT1 PE=2 SV=1	PREDICTED: DNA-directed RNA polymerase 1, mitochondrial [Solanum tuberosum]	gi|565363831|ref|XP_006348633.1|	--	PF00940.17;PF14700.4
TRINITY_DN81181_c0_g2	1053.97	5.72595e-10	2.22303	up	2.49906e-12	4.44187	up	2.12879e-05	4.12522	up	[R]	General function prediction only	Molecular Function: iron ion binding (GO:0005506);; Molecular Function: oxidoreductase activity (GO:0016491);; Biological Process: oxidation-reduction process (GO:0055114);;	--	[QR]	--	non-haem dioxygenase in morphine synthesis N-terminal;; 2OG-Fe(II) oxygenase superfamily	1-aminocyclopropane-1-carboxylate oxidase homolog OS=Solanum lycopersicum GN=ACO3 PE=2 SV=1	PREDICTED: 1-aminocyclopropane-1-carboxylate oxidase homolog [Solanum tuberosum]	gi|565376027|ref|XP_006354516.1|	--	PF14226.4;PF03171.18
TRINITY_DN81204_c0_g1	3425.02	1.96571e-31	0.705426	normal	0.00134138	0.560888	normal	8.58365e-66	1.43467	up	[L]	Replication, recombination and repair	Molecular Function: four-way junction DNA binding (GO:0000400);; Molecular Function: damaged DNA binding (GO:0003684);; Molecular Function: ATP binding (GO:0005524);; Biological Process: DNA replication initiation (GO:0006270);; Biological Process: regulation of DNA replication (GO:0006275);; Biological Process: pyrimidine dimer repair (GO:0006290);; Biological Process: mismatch repair (GO:000629…	K08737|0|vvi:100255608|DNA mismatch repair protein MSH6; K08737 DNA mismatch repair protein MSH6 (A)	[L]	Replication, recombination and repair	MutS domain V;; MutS domain III;; MutS domain I;; MutS family domain IV;; MutS domain II;; RING-variant domain;; Protein of unknown function (DUF3675)	DNA mismatch repair protein MSH6 OS=Arabidopsis thaliana GN=MSH6 PE=1 SV=2	PREDICTED: DNA mismatch repair protein MSH6 [Solanum pennellii]	gi|970003859|ref|XP_015062708.1|	--	PF00488.19;PF05192.16;PF01624.18;PF05190.16;PF05188.15;PF12906.5;PF12428.6
TRINITY_DN81262_c1_g3	1958.12	0.225159	0.461417	normal	0.0050636	1.27203	up	0.000222335	1.45747	up	[G]	Carbohydrate transport and metabolism	Molecular Function: nucleic acid binding (GO:0003676);; Molecular Function: beta-galactosidase activity (GO:0004565);; Biological Process: vegetative to reproductive phase transition of meristem (GO:0010228);; Biological Process: glucuronoxylan metabolic process (GO:0010413);; Cellular Component: integral component of membrane (GO:0016021);; Biological Process: protein desumoylation (GO:0016926);…	K12309|2.07027e-67|vvi:100251499|beta-galactosidase 17; K12309 beta-galactosidase [EC:3.2.1.23] (A)	[G]	Carbohydrate transport and metabolism	Beta-galactosidase jelly roll domain	Beta-galactosidase 17 OS=Arabidopsis thaliana GN=BGAL17 PE=2 SV=1	PREDICTED: beta-galactosidase 17 isoform X1 [Solanum tuberosum]	gi|565382083|ref|XP_006357379.1|	--	PF13364.4
TRINITY_DN8128_c0_g1	883.12	7.55233e-23	0.739887	normal	2.38557e-74	2.524	up	2.73441e-76	1.5666	up	[O]	Posttranslational modification, protein turnover, chaperones	--	--	[O]	Posttranslational modification, protein turnover, chaperones	DnaJ domain	Chaperone protein dnaJ 11, chloroplastic OS=Arabidopsis thaliana GN=ATJ11 PE=1 SV=2	PREDICTED: chaperone protein dnaJ 11, chloroplastic [Nicotiana sylvestris]	gi|698473037|ref|XP_009784395.1|	--	PF00226.29
TRINITY_DN81357_c1_g2	1688.03	1.16715e-48	1.12692	up	2.36342e-15	1.1787	up	6.98926e-33	1.32644	up	--	--	--	--	--	--	--	--	PREDICTED: uncharacterized protein LOC102579955 isoform X2 [Solanum tuberosum]	gi|565401554|ref|XP_006366262.1|	--	--
TRINITY_DN81506_c2_g1	2443.93	4.15589e-84	1.72297	up	1.74783e-15	1.98492	up	2.92778e-88	-1.34836	down	[IQR]	--	Biological Process: tropane alkaloid biosynthetic process (GO:0009710);; Cellular Component: integral component of membrane (GO:0016021);; Molecular Function: tropine dehydrogenase activity (GO:0050356);; Biological Process: oxidation-reduction process (GO:0055114);;	K08081|2.3472e-109|vvi:100254617|tropinone reductase homolog; K08081 Tropinone reductase 1 [EC:1.1.1.206] (A)	[R]	General function prediction only	Enoyl-(Acyl carrier protein) reductase;; short chain dehydrogenase;; KR domain	Tropinone reductase 1 OS=Datura stramonium GN=TR1 PE=1 SV=1	tropinone reductase 1-like [Solanum tuberosum]	gi|568215479|ref|NP_001275290.1|	--	PF13561.4;PF00106.23;PF08659.8
TRINITY_DN81658_c0_g2	1362.54	2.35036e-14	1.40553	up	9.28197e-07	1.38547	up	2.42186e-18	2.50329	up	--	--	Biological Process: response to auxin (GO:0009733);;	--	--	--	Auxin responsive protein	Auxin-responsive protein SAUR20 OS=Arabidopsis thaliana GN=SAUR20 PE=2 SV=1	PREDICTED: auxin-responsive protein SAUR21-like [Solanum pennellii]	gi|970001716|ref|XP_015059124.1|	--	PF02519.12
TRINITY_DN81659_c1_g1	1206.4	3.38699e-53	4.58262	up	1.5778e-19	3.33484	up	9.75003e-52	3.23036	up	--	--	Biological Process: flavonoid biosynthetic process (GO:0009813);; Cellular Component: intracellular membrane-bounded organelle (GO:0043231);; Biological Process: flavonoid glucuronidation (GO:0052696);; Molecular Function: quercetin 3-O-glucosyltransferase activity (GO:0080043);; Molecular Function: quercetin 7-O-glucosyltransferase activity (GO:0080044);;	--	[GC]	--	UDP-glucoronosyl and UDP-glucosyl transferase	7-deoxyloganetin glucosyltransferase OS=Gardenia jasminoides GN=UGT85A24 PE=1 SV=1	PREDICTED: 7-deoxyloganetin glucosyltransferase-like [Solanum tuberosum]	gi|565389029|ref|XP_006360268.1|	--	PF00201.16
TRINITY_DN81779_c1_g1	1217.12	8.05688e-41	2.01486	up	1.91423e-08	1.14678	up	2.29482e-53	2.12056	up	[RTKL]	--	Molecular Function: protein serine/threonine kinase activity (GO:0004674);; Molecular Function: ATP binding (GO:0005524);; Cellular Component: cytoplasm (GO:0005737);; Biological Process: regulation of mitotic cell cycle (GO:0007346);; Biological Process: signal transduction by phosphorylation (GO:0023014);; Biological Process: stress-activated protein kinase signaling cascade (GO:0031098);; Biol…	--	[T]	Signal transduction mechanisms	Protein kinase domain;; Protein tyrosine kinase	Mitogen-activated protein kinase kinase kinase NPK1 OS=Nicotiana tabacum GN=NPK1 PE=1 SV=1	PREDICTED: mitogen-activated protein kinase kinase kinase NPK1-like [Solanum lycopersicum]	gi|460372409|ref|XP_004232023.1|	--	PF00069.23;PF07714.15
TRINITY_DN81801_c2_g3	1194.69	2.67631e-06	0.717225	normal	0.253058	0.274785	normal	6.26068e-13	1.19667	up	--	--	Molecular Function: protein kinase activity (GO:0004672);; Molecular Function: ATP binding (GO:0005524);; Biological Process: protein phosphorylation (GO:0006468);; Biological Process: autophagy (GO:0006914);;	--	[T]	Signal transduction mechanisms	Protein kinase domain;; Protein tyrosine kinase	Probable receptor-like protein kinase At5g15080 OS=Arabidopsis thaliana GN=At5g15080 PE=2 SV=1	PREDICTED: probable serine/threonine-protein kinase NAK [Solanum pennellii]	gi|970054085|ref|XP_015088673.1|	--	PF00069.23;PF07714.15
TRINITY_DN81828_c16_g1	2197.12	1.48021e-137	3.59592	up	4.32845e-31	2.19649	up	2.06933e-168	4.70813	up	--	--	Biological Process: regulation of transcription, DNA-templated (GO:0006355);;	--	--	--	GRAS domain family	Scarecrow-like protein 13 OS=Arabidopsis thaliana GN=SCL13 PE=2 SV=2	PREDICTED: scarecrow-like protein 13 [Solanum pennellii]	gi|970064297|ref|XP_015059104.1|	--	PF03514.12
TRINITY_DN81828_c16_g5	785.12	9.50484e-09	2.35927	up	0.248353	0.497818	normal	1.43869e-08	2.60151	up	--	--	--	--	--	--	--	--	--	--	--	--
TRINITY_DN81907_c1_g16	2322.19	0.00796669	0.322402	normal	0.00786274	0.507962	normal	9.95732e-13	1.08381	up	[C]	Energy production and conversion	--	K03879|1.48068e-25|sbi:SobioMp21|nad2; NADH dehydrogenase subunit 2; K03879 NADH-ubiquinone oxidoreductase chain 2 [EC:1.6.5.3] (A)	[C]	Energy production and conversion	Proton-conducting membrane transporter	NADH-ubiquinone oxidoreductase chain 2 OS=Arabidopsis thaliana GN=ND2 PE=2 SV=2	PREDICTED: replication protein A 70 kDa DNA-binding subunit B-like [Solanum tuberosum]	gi|971561158|ref|XP_006353592.2|	--	PF00361.18
TRINITY_DN81934_c21_g2	919.98	0.0465431	0.377661	normal	0.000141229	1.08478	up	7.25198e-17	1.58883	up	--	--	Molecular Function: zinc ion binding (GO:0008270);;	K09377|5.83678e-106|rcu:RCOM_1511990|Pollen-specific protein SF3, putative; K09377 cysteine and glycine-rich protein (A)	[TZ]	--	LIM domain	LIM domain-containing protein WLIM1 OS=Arabidopsis thaliana GN=WLIM1 PE=1 SV=1	PREDICTED: LIM domain-containing protein WLIM1-like [Solanum pennellii]	gi|970013434|ref|XP_015067686.1|	--	PF00412.20
TRINITY_DN81941_c2_g1	822.08	6.09923e-172	1.16368	up	6.35247e-26	1.91739	up	0	2.50945	up	--	--	--	--	[O]	Posttranslational modification, protein turnover, chaperones	DnaJ domain	Chaperone protein dnaJ 8, chloroplastic OS=Arabidopsis thaliana GN=ATJ8 PE=2 SV=1	PREDICTED: chaperone protein dnaJ 8, chloroplastic [Solanum tuberosum]	gi|565348845|ref|XP_006341411.1|	--	PF00226.29
TRINITY_DN81941_c2_g2	1170.12	3.01942e-93	1.0591	up	1.09506e-37	1.86335	up	2.75404e-139	2.31865	up	[O]	Posttranslational modification, protein turnover, chaperones	Cellular Component: nucleus (GO:0005634);; Cellular Component: chloroplast stroma (GO:0009570);;	--	[O]	Posttranslational modification, protein turnover, chaperones	DnaJ domain	Chaperone protein dnaJ 8, chloroplastic OS=Arabidopsis thaliana GN=ATJ8 PE=2 SV=1	PREDICTED: chaperone protein dnaJ 8, chloroplastic [Solanum tuberosum]	gi|565348845|ref|XP_006341411.1|	--	PF00226.29
TRINITY_DN81942_c0_g2	2230.12	0	3.08092	up	2.92901e-09	1.35662	up	0	3.37656	up	[G]	Carbohydrate transport and metabolism	Molecular Function: hydrolase activity, hydrolyzing O-glycosyl compounds (GO:0004553);; Cellular Component: cell wall (GO:0005618);; Biological Process: xyloglucan metabolic process (GO:0010411);; Molecular Function: xyloglucan:xyloglucosyl transferase activity (GO:0016762);; Biological Process: cell wall biogenesis (GO:0042546);; Cellular Component: apoplast (GO:0048046);; Biological Process: ce…	K08235|5.29627e-106|rcu:RCOM_1194420|Brassinosteroid-regulated protein BRU1 precursor, putative (EC:2.4.1.207); K08235 xyloglucan:xyloglucosyl transferase [EC:2.4.1.207] (A)	--	--	Glycosyl hydrolases family 16;; Xyloglucan endo-transglycosylase (XET) C-terminus	Xyloglucan endotransglucosylase/hydrolase protein 15 OS=Arabidopsis thaliana GN=XTH15 PE=1 SV=1	PREDICTED: xyloglucan endotransglucosylase/hydrolase protein 15-like [Solanum tuberosum]	gi|565402620|ref|XP_006366771.1|	--	PF00722.19;PF06955.10
TRINITY_DN81942_c3_g1	1471.93	0	2.99336	up	2.20635e-24	2.23531	up	0	4.64696	up	--	--	Molecular Function: hydrolase activity, hydrolyzing O-glycosyl compounds (GO:0004553);; Cellular Component: cell wall (GO:0005618);; Biological Process: xyloglucan metabolic process (GO:0010411);; Molecular Function: xyloglucan:xyloglucosyl transferase activity (GO:0016762);; Biological Process: cell wall biogenesis (GO:0042546);; Cellular Component: apoplast (GO:0048046);; Biological Process: ce…	K14504|2.49692e-148|vvi:100256520|probable xyloglucan endotransglucosylase/hydrolase protein 23; K14504 xyloglucan:xyloglucosyl transferase TCH4 [EC:2.4.1.207] (A)	--	--	Glycosyl hydrolases family 16;; Xyloglucan endo-transglycosylase (XET) C-terminus	Probable xyloglucan endotransglucosylase/hydrolase protein 23 OS=Arabidopsis thaliana GN=XTH23 PE=2 SV=1	PREDICTED: probable xyloglucan endotransglucosylase/hydrolase protein 23 isoform X1 [Solanum pennellii]	gi|970018997|ref|XP_015070686.1|	--	PF00722.19;PF06955.10
TRINITY_DN81942_c6_g1	24.88	8.17208e-32	3.37939	up	0.00860918	0.803025	normal	5.3341e-20	2.40732	up	--	--	Molecular Function: hydrolase activity, hydrolyzing O-glycosyl compounds (GO:0004553);; Cellular Component: cell wall (GO:0005618);; Biological Process: xyloglucan metabolic process (GO:0010411);; Molecular Function: xyloglucan:xyloglucosyl transferase activity (GO:0016762);; Biological Process: cell wall biogenesis (GO:0042546);; Cellular Component: apoplast (GO:0048046);; Biological Process: ce…	K08235|5.49002e-26|vvi:100252173|brassinosteroid-regulated protein BRU1-like; K08235 xyloglucan:xyloglucosyl transferase [EC:2.4.1.207] (A)	--	--	Glycosyl hydrolases family 16	Xyloglucan endotransglucosylase/hydrolase protein 15 OS=Arabidopsis thaliana GN=XTH15 PE=1 SV=1	xyloglucan endotransglucosylase XET3 [Capsicum annuum]	gi|90656520|gb|ABD96609.1|	--	PF00722.19
TRINITY_DN81949_c7_g10	2640.51	2.05008e-23	0.618041	normal	5.28477e-16	0.953704	normal	5.56744e-40	1.18865	up	--	--	--	--	--	--	--	Probable protein phosphatase 2C 25 OS=Arabidopsis thaliana GN=At2g30020 PE=1 SV=1	PREDICTED: uncharacterized protein LOC102604034 isoform X1 [Solanum tuberosum]	gi|971581107|ref|XP_006364372.2|	--	--
TRINITY_DN81979_c12_g1	1755.88	5.94615e-68	1.77864	up	0.000191929	0.846258	normal	8.61405e-43	1.54482	up	--	--	Cellular Component: integral component of membrane (GO:0016021);;	--	[R]	General function prediction only	Cholesterol-capturing domain	--	PREDICTED: uncharacterized protein LOC101254095 [Solanum lycopersicum]	gi|460388548|ref|XP_004239929.1|	--	PF10457.7
TRINITY_DN81986_c5_g12	661.12	0.000398745	2.3272	up	--	--	--	0.00263219	1.78721	up	--	--	Biological Process: transcription, DNA-templated (GO:0006351);;	--	--	--	AP2 domain	Ethylene-responsive transcription factor ERF061 OS=Arabidopsis thaliana GN=ERF061 PE=2 SV=1	PREDICTED: ethylene-responsive transcription factor ERF061 [Solanum pennellii]	gi|970044090|ref|XP_015083452.1|	--	PF00847.18
TRINITY_DN82009_c1_g1	2517.12	1.54842e-11	0.658698	normal	6.64373e-21	1.99953	up	8.33584e-32	2.16286	up	[RTKL]	--	Molecular Function: protein serine/threonine kinase activity (GO:0004674);; Molecular Function: ATP binding (GO:0005524);; Biological Process: protein phosphorylation (GO:0006468);; Cellular Component: integral component of membrane (GO:0016021);; Molecular Function: carbohydrate binding (GO:0030246);;	--	--	--	Legume lectin domain;; Protein tyrosine kinase;; Protein kinase domain	Probable L-type lectin-domain containing receptor kinase S.5 OS=Arabidopsis thaliana GN=LECRKS5 PE=2 SV=1	PREDICTED: probable L-type lectin-domain containing receptor kinase S.5 [Solanum pennellii]	gi|970011155|ref|XP_015066482.1|	--	PF00139.17;PF07714.15;PF00069.23
TRINITY_DN82037_c4_g1	3186.34	1.60446e-75	5.49817	up	5.20092e-06	1.93357	up	2.21146e-39	5.31837	up	--	--	Biological Process: amino acid transmembrane transport (GO:0003333);; Biological Process: defense response (GO:0006952);; Molecular Function: amino acid transmembrane transporter activity (GO:0015171);; Cellular Component: integral component of membrane (GO:0016021);;	--	[E]	Amino acid transport and metabolism	Transmembrane amino acid transporter protein;; Transmembrane amino acid transporter protein;; Tryptophan/tyrosine permease family;; LURP-one-related;; LURP-one-related	Protein LURP-one-related 14 OS=Arabidopsis thaliana GN=At3g56180 PE=2 SV=2	PREDICTED: protein LURP-one-related 14 [Solanum tuberosum]	gi|565373684|ref|XP_006353400.1|	--	PF01490.16;PF01490.16;PF03222.11;PF04525.10;PF04525.10
TRINITY_DN82120_c9_g6	2569.76	0	1.15025	up	3.40344e-57	1.424	up	0	2.94596	up	[E]	Amino acid transport and metabolism	Cellular Component: cytoplasm (GO:0005737);; Biological Process: L-phenylalanine catabolic process (GO:0006559);; Biological Process: cinnamic acid biosynthetic process (GO:0009800);; Molecular Function: phenylalanine ammonia-lyase activity (GO:0045548);;	K10775|0|rcu:RCOM_1355480|Phenylalanine ammonia-lyase, putative (EC:4.3.1.24); K10775 phenylalanine ammonia-lyase [EC:4.3.1.24] (A)	[Q]	Secondary metabolites biosynthesis, transport and catabolism	Aromatic amino acid lyase	Phenylalanine ammonia-lyase OS=Solanum lycopersicum GN=PAL5 PE=3 SV=1	phenylalanine ammonia-lyase [Solanum melongena]	gi|996064199|gb|AMK01802.1|	--	PF00221.17
TRINITY_DN82255_c12_g12	192.21	0.831586	0.111793	normal	0.151426	0.769958	normal	0.00644339	1.26088	up	--	--	--	--	--	--	--	--	--	--	--	--
TRINITY_DN82275_c2_g2	752.12	--	--	--	--	--	--	9.03651e-05	3.88835	up	--	--	--	--	--	--	--	--	--	--	--	--
TRINITY_DN82275_c2_g3	2084.67	0.0288241	0.24602	normal	3.60417e-05	0.798247	normal	2.89716e-20	1.16239	up	[IQR]	--	Molecular Function: protochlorophyllide reductase activity (GO:0016630);; Biological Process: oxidation-reduction process (GO:0055114);;	--	[Q]	Secondary metabolites biosynthesis, transport and catabolism	short chain dehydrogenase;; Sec63 Brl domain	Short-chain dehydrogenase TIC 32, chloroplastic OS=Arabidopsis thaliana GN=TIC32 PE=2 SV=1	PREDICTED: short-chain dehydrogenase TIC 32, chloroplastic-like [Solanum tuberosum]	gi|565361387|ref|XP_006347438.1|	--	PF00106.23;PF02889.14
TRINITY_DN8227_c0_g2	2179.12	0.00194291	1.06618	up	0.0354305	0.941636	normal	1.57238e-05	2.36631	up	--	--	--	--	--	--	Peptide N-acetyl-beta-D-glucosaminyl asparaginase amidase A	Peptide-N4-(N-acetyl-beta-glucosaminyl)asparagine amidase A OS=Prunus dulcis PE=1 SV=2	PREDICTED: peptide-N4-(N-acetyl-beta-glucosaminyl)asparagine amidase A-like [Solanum tuberosum]	gi|971566638|ref|XP_015168369.1|	--	PF12222.6
TRINITY_DN82290_c8_g1	534.12	0.0249799	1.09556	normal	0.0466623	1.01729	normal	0.00329022	1.74491	up	--	--	Molecular Function: phosphoglycerate dehydrogenase activity (GO:0004617);; Cellular Component: mitochondrion (GO:0005739);; Molecular Function: formate dehydrogenase (NAD+) activity (GO:0008863);; Biological Process: serine family amino acid biosynthetic process (GO:0009070);; Cellular Component: chloroplast (GO:0009507);; Cellular Component: thylakoid (GO:0009579);; Biological Process: formate c…	--	[C]	Energy production and conversion	--	Formate dehydrogenase, mitochondrial OS=Solanum tuberosum GN=FDH1 PE=1 SV=2	mitochondrial formate dehydrogenase 1 precursor, partial [Oryza sativa Indica Group]	gi|149391329|gb|ABR25682.1|	--	--
TRINITY_DN82322_c12_g5	797.12	1.12033e-08	0.690173	normal	2.85231e-13	1.48939	up	2.00264e-32	2.06672	up	[OC]	--	Biological Process: sulfate assimilation (GO:0000103);; Cellular Component: cytoplasm (GO:0005737);; Biological Process: protein folding (GO:0006457);; Biological Process: glycerol ether metabolic process (GO:0006662);; Molecular Function: protein disulfide oxidoreductase activity (GO:0015035);; Molecular Function: oxidoreductase activity, acting on a sulfur group of donors, disulfide as acceptor…	--	[KDR]	--	Thioredoxin	Thioredoxin-like 4, chloroplastic OS=Arabidopsis thaliana GN=At1g07700 PE=2 SV=1	PREDICTED: thioredoxin-like 4, chloroplastic [Solanum tuberosum]	gi|565376802|ref|XP_006354885.1|	--	PF00085.18
TRINITY_DN82322_c12_g7	1681.12	8.30726e-06	1.24744	up	6.26143e-14	2.30189	up	1.20356e-08	3.3731	up	[OC]	--	Biological Process: sulfate assimilation (GO:0000103);; Cellular Component: cytoplasm (GO:0005737);; Biological Process: protein folding (GO:0006457);; Biological Process: glycerol ether metabolic process (GO:0006662);; Molecular Function: protein disulfide oxidoreductase activity (GO:0015035);; Molecular Function: oxidoreductase activity, acting on a sulfur group of donors, disulfide as acceptor…	--	[KDR]	--	Thioredoxin	Thioredoxin-like 4, chloroplastic OS=Arabidopsis thaliana GN=At1g07700 PE=2 SV=1	PREDICTED: thioredoxin-like 4, chloroplastic [Solanum tuberosum]	gi|565376802|ref|XP_006354885.1|	--	PF00085.18
TRINITY_DN82421_c16_g1	1749.16	1.34314e-192	2.04856	up	5.39866e-19	1.32093	up	5.61217e-54	1.19358	up	--	--	Cellular Component: membrane (GO:0016020);; Molecular Function: oxidoreductase activity (GO:0016491);; Molecular Function: metal ion binding (GO:0046872);;	--	--	--	Cytochrome P450	Cytochrome P450 81E8 OS=Medicago truncatula GN=CYP81E8 PE=2 SV=1	PREDICTED: uncharacterized protein LOC102581236 [Solanum tuberosum]	gi|565385796|ref|XP_006358748.1|	--	PF00067.20
TRINITY_DN82421_c16_g9	2664.12	0.116576	0.132896	normal	0.0854734	0.290482	normal	7.01925e-53	1.50505	up	--	--	Cellular Component: endoplasmic reticulum (GO:0005783);; Cellular Component: integral component of plasma membrane (GO:0005887);; Molecular Function: cation-transporting ATPase activity (GO:0019829);; Biological Process: metal ion transport (GO:0030001);; Molecular Function: metal ion binding (GO:0046872);; Biological Process: cation transmembrane transport (GO:0098655);;	--	[P]	Inorganic ion transport and metabolism	Heavy-metal-associated domain	Copper-transporting ATPase PAA1, chloroplastic OS=Arabidopsis thaliana GN=PAA1 PE=2 SV=1	PREDICTED: copper-transporting ATPase PAA1, chloroplastic-like isoform X2 [Nicotiana tomentosiformis]	gi|697147252|ref|XP_009627778.1|	--	PF00403.24
TRINITY_DN82423_c8_g46	88.12	0.773053	0.12745	normal	0.199049	0.533275	normal	0.000169859	1.44995	up	--	--	--	--	--	--	--	--	--	--	--	--
TRINITY_DN82467_c0_g1	2062.24	0.372702	0.221826	normal	4.65521e-10	1.98172	up	2.97776e-18	3.05849	up	--	--	--	--	--	--	IQ calmodulin-binding motif;; Protein of unknown function (DUF4005)	Protein IQ-DOMAIN 31 OS=Arabidopsis thaliana GN=IQD31 PE=1 SV=1	PREDICTED: protein IQ-DOMAIN 14-like isoform X3 [Solanum tuberosum]	gi|971579359|ref|XP_015158945.1|	--	PF00612.25;PF13178.4
TRINITY_DN82572_c5_g14	2366.73	1.2723e-152	1.79731	up	1.54587e-87	3.47012	up	1.26483e-54	2.80881	up	--	--	Molecular Function: transporter activity (GO:0005215);; Cellular Component: integral component of membrane (GO:0016021);; Biological Process: carbohydrate transmembrane transport (GO:0034219);;	K15283|5.05944e-151|rcu:RCOM_0905370|Glucose-6-phosphate/phosphate translocator 2, chloroplast precursor, putative; K15283 solute carrier family 35, member E1 (A)	[GE]	--	Triose-phosphate Transporter family;; EamA-like transporter family	Glucose-6-phosphate/phosphate translocator 2, chloroplastic OS=Arabidopsis thaliana GN=GPT2 PE=2 SV=2	PREDICTED: glucose-6-phosphate/phosphate translocator 2, chloroplastic [Solanum lycopersicum]	gi|460388988|ref|XP_004240145.1|	--	PF03151.14;PF00892.18
TRINITY_DN82625_c7_g10	1494.12	0.818918	-0.0385246	normal	0.51465	-0.170444	normal	2.42432e-18	1.40662	up	--	--	Molecular Function: RNA binding (GO:0003723);; Biological Process: DNA-templated transcription, termination (GO:0006353);; Biological Process: aromatic amino acid family biosynthetic process (GO:0009073);; Cellular Component: chloroplast (GO:0009507);; Biological Process: stomatal complex morphogenesis (GO:0010103);; Biological Process: iron-sulfur cluster assembly (GO:0016226);; Biological Proce…	--	--	--	NusB family	N utilization substance protein B homolog OS=Peptoclostridium difficile (strain 630) GN=nusB PE=3 SV=1	PREDICTED: uncharacterized protein LOC102583345 [Solanum tuberosum]	gi|565386802|ref|XP_006359198.1|	--	PF01029.16
TRINITY_DN82628_c0_g1	1094.96	8.03425e-99	4.72007	up	4.18064e-41	4.12171	up	1.61433e-20	5.1853	up	[KAD]	--	Molecular Function: DNA binding (GO:0003677);;	--	[K]	Transcription	Myb-like DNA-binding domain;; Myb-like DNA-binding domain	Myb-related protein Myb4 OS=Oryza sativa subsp. japonica GN=MYB4 PE=2 SV=2	myb-related transcription factor [Datura metel]	gi|156147383|gb|ABU53925.1|	--	PF00249.29;PF13921.4
TRINITY_DN82723_c10_g4	1567.12	0.000670624	1.90427	up	2.16102e-09	5.2483	up	3.70381e-05	5.89917	up	--	--	Molecular Function: serine-type endopeptidase activity (GO:0004252);; Cellular Component: cell wall (GO:0005618);; Biological Process: proteolysis (GO:0006508);;	--	--	--	Subtilase family	Subtilisin-like protease SBT1.8 OS=Arabidopsis thaliana GN=SBT1.8 PE=2 SV=1	PREDICTED: subtilisin-like protease [Nicotiana tomentosiformis]	gi|697135040|ref|XP_009621569.1|	--	PF00082.20
TRINITY_DN82723_c19_g9	862.17	2.71455e-10	6.06909	up	9.41322e-12	5.72849	up	1.20531e-05	6.15114	up	--	--	--	--	--	--	--	--	--	--	--	--
TRINITY_DN82738_c4_g1	788.12	8.89983e-15	0.971437	normal	1.70272e-17	1.83501	up	2.16081e-09	1.04285	up	--	--	Molecular Function: structural constituent of ribosome (GO:0003735);; Biological Process: translation (GO:0006412);; Cellular Component: integral component of membrane (GO:0016021);; Cellular Component: cytosolic large ribosomal subunit (GO:0022625);;	--	--	--	--	60S ribosomal protein L18a-like protein OS=Arabidopsis thaliana GN=At1g29970 PE=2 SV=2	PREDICTED: 60S ribosomal protein L18a-like protein [Nicotiana tomentosiformis]	gi|697116147|ref|XP_009611991.1|	--	--
TRINITY_DN82756_c1_g1	718.05	0	4.26238	up	4.60849e-23	3.3618	up	6.38568e-104	3.79767	up	[KR]	--	Molecular Function: N-acetyltransferase activity (GO:0008080);; Biological Process: metabolic process (GO:0008152);; Biological Process: sulfate transport (GO:0008272);; Molecular Function: sulfate transmembrane transporter activity (GO:0015116);; Cellular Component: plasma membrane part (GO:0044459);; Molecular Function: tyramine N-feruloyltransferase activity (GO:0050366);;	--	[E]	Amino acid transport and metabolism	Acetyltransferase (GNAT) family	Tyramine N-feruloyltransferase 4/11 OS=Nicotiana tabacum GN=THT4 PE=2 SV=1	PREDICTED: tyramine N-feruloyltransferase 4/11-like [Solanum tuberosum]	gi|565399074|ref|XP_006365084.1|	--	PF00583.23
TRINITY_DN82783_c6_g7	1134.02	1.15699e-08	0.740782	normal	0.0336033	0.496513	normal	1.34311e-09	1.32554	up	--	--	--	--	[R]	General function prediction only	Kelch motif;; Kelch motif;; Galactose oxidase, central domain;; Kelch motif;; Galactose oxidase, central domain;; Kelch motif	Kelch-like protein diablo OS=Drosophila grimshawi GN=dbo PE=3 SV=1	PREDICTED: kelch-like protein 4 [Solanum pennellii]	gi|970056837|ref|XP_015055061.1|	--	PF01344.23;PF13964.4;PF13418.4;PF07646.13;PF13415.4;PF13854.4
TRINITY_DN82809_c17_g4	408.67	7.65126e-05	1.14397	up	0.049349	0.639643	normal	2.30277e-05	1.71908	up	--	--	--	--	--	--	--	--	--	--	--	--
TRINITY_DN82811_c5_g2	2201.95	0.00270695	0.374393	normal	5.02894e-10	1.46523	up	9.56503e-19	1.98336	up	[R]	General function prediction only	Biological Process: myo-inositol hexakisphosphate biosynthetic process (GO:0010264);; Molecular Function: oxidoreductase activity (GO:0016491);; Biological Process: oxidation-reduction process (GO:0055114);;	--	[GQ]	--	Oxidoreductase family, NAD-binding Rossmann fold	Uncharacterized oxidoreductase At4g09670 OS=Arabidopsis thaliana GN=At4g09670 PE=1 SV=1	PREDICTED: uncharacterized oxidoreductase At4g09670-like, partial [Solanum pennellii]	gi|970063659|ref|XP_015058770.1|	--	PF01408.20
TRINITY_DN82835_c0_g4	157.36	0.0109935	1.00693	normal	0.00106859	1.54376	up	0.0089275	1.6529	up	--	--	Biological Process: defense response (GO:0006952);; Molecular Function: ADP binding (GO:0043531);;	--	[T]	Signal transduction mechanisms	--	Putative disease resistance RPP13-like protein 1 OS=Arabidopsis thaliana GN=RPPL1 PE=3 SV=1	disease resistance protein, partial [Solanum habrochaites]	gi|657941874|gb|AID55039.1|	--	--
TRINITY_DN82885_c10_g1	1280.23	4.91178e-32	3.11911	up	2.08703e-13	3.39098	up	9.77277e-13	2.26524	up	--	--	--	--	--	--	--	--	--	--	--	--
TRINITY_DN82978_c10_g4	3534.12	1.41763e-49	3.01606	up	0.0356709	0.563423	normal	2.41967e-12	1.75856	up	--	--	Cellular Component: cytosol (GO:0005829);; Biological Process: dephosphorylation (GO:0016311);; Molecular Function: sedoheptulose-bisphosphatase activity (GO:0050278);;	--	--	--	Histidine phosphatase superfamily (branch 1)	Phosphoglycerate mutase-like protein AT74H OS=Arabidopsis thaliana GN=At1g08940 PE=3 SV=2	PREDICTED: broad-range acid phosphatase DET1-like [Nicotiana tomentosiformis]	gi|697094393|ref|XP_009606097.1|	--	PF00300.20
TRINITY_DN82978_c10_g7	3219.65	3.30442e-13	0.987909	normal	8.15052e-31	2.26844	up	5.00583e-18	2.41872	up	--	--	Molecular Function: beta-glucosidase activity (GO:0008422);; Biological Process: glucan catabolic process (GO:0009251);; Cellular Component: integral component of membrane (GO:0016021);;	K05349|4.81345e-20|rcu:RCOM_1322270|hydrolase, hydrolyzing O-glycosyl compounds, putative (EC:3.2.1.21); K05349 beta-glucosidase [EC:3.2.1.21] (A)	--	--	--	--	BnaA03g08170D [Brassica napus]	gi|674944765|emb|CDX88832.1|	--	--
TRINITY_DN82996_c2_g1	1379.63	4.18025e-12	1.96557	up	0.147657	0.699675	normal	9.56548e-12	2.14544	up	[F]	Nucleotide transport and metabolism	Molecular Function: magnesium ion binding (GO:0000287);; Molecular Function: dUTP diphosphatase activity (GO:0004170);; Cellular Component: cytoplasm (GO:0005737);; Biological Process: dUMP biosynthetic process (GO:0006226);; Biological Process: dUTP catabolic process (GO:0046081);;	K01520|5.93817e-26|vvi:100242070|deoxyuridine 5'-triphosphate nucleotidohydrolase-like; K01520 dUTP pyrophosphatase [EC:3.6.1.23] (A)	[F]	Nucleotide transport and metabolism	dUTPase	Deoxyuridine 5'-triphosphate nucleotidohydrolase OS=Arabidopsis thaliana GN=DUT PE=1 SV=1	PREDICTED: deoxyuridine 5'-triphosphate nucleotidohydrolase [Solanum lycopersicum]	gi|460385112|ref|XP_004238249.1|	--	PF00692.17
TRINITY_DN83022_c9_g2	1300.12	6.67137e-85	2.47596	up	7.8708e-11	1.33321	up	4.94996e-36	1.98725	up	--	--	--	--	--	--	--	--	--	--	--	--
TRINITY_DN83029_c2_g7	62.71	0.15703	0.809666	normal	0.231241	0.708312	normal	0.000161802	2.66839	up	--	--	Biological Process: defense response (GO:0006952);; Molecular Function: ADP binding (GO:0043531);; Biological Process: cellular metabolic process (GO:0044237);; Biological Process: single-organism metabolic process (GO:0044710);;	--	[T]	Signal transduction mechanisms	--	Putative disease resistance protein At3g14460 OS=Arabidopsis thaliana GN=At3g14460 PE=3 SV=1	Disease resistance protein I2C-5, putative [Solanum demissum]	gi|113205388|gb|ABI34374.1|	--	--
TRINITY_DN83068_c4_g2	541.12	0.00103199	1.56029	up	--	--	--	6.04221e-05	2.33877	up	--	--	Biological Process: amino acid transmembrane transport (GO:0003333);; Cellular Component: plasma membrane (GO:0005886);; Cellular Component: plastid (GO:0009536);; Molecular Function: amino acid transmembrane transporter activity (GO:0015171);; Cellular Component: integral component of membrane (GO:0016021);;	--	[E]	Amino acid transport and metabolism	--	Lysine histidine transporter 1 OS=Arabidopsis thaliana GN=LHT1 PE=1 SV=1	amino acid permease [Nicotiana tabacum]	gi|10798650|emb|CAC12825.1|	--	--
TRINITY_DN83093_c9_g43	3.82	0.000185244	1.69664	up	0.00154372	1.30695	up	0.000304399	2.07189	up	--	--	--	--	--	--	--	--	--	--	--	--
TRINITY_DN83093_c9_g87	14.78	--	--	--	0.262411	0.99803	normal	0.00954518	1.72358	up	--	--	--	--	--	--	--	--	PREDICTED: uncharacterized protein LOC102603641 [Solanum tuberosum]	gi|971564071|ref|XP_006355112.2|	--	--
TRINITY_DN83097_c36_g1	797.12	0.854384	0.10348	normal	0.408387	0.482482	normal	0.00239442	1.62332	up	--	--	--	--	--	--	--	--	--	--	--	--
TRINITY_DN83097_c39_g6	229.24	0.00663546	0.862466	normal	0.0501249	0.725983	normal	0.00565132	1.05543	up	--	--	--	--	--	--	--	--	--	--	--	--
TRINITY_DN83101_c7_g1	1939.26	0.0296414	0.412243	normal	3.57103e-08	1.5572	up	1.48937e-19	2.48504	up	--	--	--	--	--	--	--	--	--	--	--	--
TRINITY_DN83109_c2_g1	1787.12	2.89077e-26	8.73456	up	7.07713e-33	8.45363	up	2.85886e-20	8.69219	up	--	--	--	--	--	--	--	--	--	--	--	--
TRINITY_DN83120_c3_g6	445.12	0.166833	0.771124	normal	0.000472805	2.68749	up	0.00050294	2.62139	up	--	--	Molecular Function: ethanolamine kinase activity (GO:0004305);; Biological Process: phosphorylation (GO:0016310);;	K14156|1.41376e-30|vvi:100243934|probable choline kinase 1; K14156 choline/ethanolamine kinase [EC:2.7.1.32 2.7.1.82] (A)	[M]	Cell wall/membrane/envelope biogenesis	--	Probable choline kinase 3 OS=Arabidopsis thaliana GN=At4g09760 PE=2 SV=1	PREDICTED: probable choline kinase 1 [Nicotiana tomentosiformis]	gi|697100223|ref|XP_009590125.1|	--	--
TRINITY_DN83146_c3_g2	1038.73	2.03522e-08	2.2858	up	6.0516e-09	2.85392	up	5.98481e-15	4.03603	up	[R]	General function prediction only	Molecular Function: S-adenosylmethionine-dependent methyltransferase activity (GO:0008757);; Molecular Function: oxidoreductase activity (GO:0016491);; Biological Process: methylation (GO:0032259);; Biological Process: oxidation-reduction process (GO:0055114);;	--	--	--	NAD(P)-binding Rossmann-like domain;; Flavin containing amine oxidoreductase;; Pyridine nucleotide-disulphide oxidoreductase;; FAD dependent oxidoreductase;; FAD binding domain;; HI0933-like protein;; Pyridine nucleotide-disulphide oxidoreductase;; FAD binding domain	--	PREDICTED: uncharacterized protein LOC102579763 isoform X2 [Solanum tuberosum]	gi|565367512|ref|XP_006350408.1|	--	PF13450.4;PF01593.22;PF07992.12;PF01266.22;PF01494.17;PF03486.12;PF00070.25;PF00890.22
TRINITY_DN83148_c0_g3	526.69	0.00295057	1.12717	up	0.014766	1.15824	normal	0.000136989	1.63009	up	--	--	--	--	--	--	--	--	PREDICTED: DNA mismatch repair protein MSH4-like isoform X3 [Nicotiana sylvestris]	gi|698490099|ref|XP_009791562.1|	--	--
TRINITY_DN83152_c6_g1	1647.12	3.61925e-10	0.639369	normal	0.00760599	0.447166	normal	9.22066e-40	-1.17362	down	[K]	Transcription	Biological Process: nuclear-transcribed mRNA catabolic process (GO:0000956);; Molecular Function: sequence-specific DNA binding transcription factor activity (GO:0003700);; Cellular Component: nucleus (GO:0005634);; Biological Process: regulation of transcription, DNA-templated (GO:0006355);; Molecular Function: sequence-specific DNA binding (GO:0043565);;	K09419|0|rcu:RCOM_0523380|DNA binding protein, putative; K09419 heat shock transcription factor, other eukaryote (A)	[K]	Transcription	HSF-type DNA-binding	Heat stress transcription factor A-5 OS=Arabidopsis thaliana GN=HSFA5 PE=2 SV=1	PREDICTED: heat stress transcription factor A-5 [Solanum pennellii]	gi|970064457|ref|XP_015059195.1|	--	PF00447.15
TRINITY_DN83157_c3_g3	1389.44	2.14141e-58	2.77438	up	0.000330992	0.91658	normal	6.6368e-14	1.76038	up	--	--	Cellular Component: integral component of membrane (GO:0016021);; Biological Process: transmembrane transport (GO:0055085);;	--	[T]	Signal transduction mechanisms	OPT oligopeptide transporter protein	Oligopeptide transporter 7 OS=Arabidopsis thaliana GN=OPT7 PE=2 SV=1	PREDICTED: oligopeptide transporter 7-like [Solanum tuberosum]	gi|565347465|ref|XP_006340746.1|	--	PF03169.13
TRINITY_DN83228_c4_g2	2588.76	7.84018e-108	0.948346	normal	2.4219e-36	1.4292	up	9.94429e-65	1.21634	up	--	--	Molecular Function: serine-type carboxypeptidase activity (GO:0004185);; Molecular Function: transferase activity, transferring acyl groups other than amino-acyl groups (GO:0016747);; Biological Process: secondary metabolic process (GO:0019748);; Biological Process: proteolysis involved in cellular protein catabolic process (GO:0051603);;	K16296|1.10947e-128|vvi:100255717|serine carboxypeptidase-like 2; K16296 serine carboxypeptidase-like clade I [EC:3.4.16.-] (A)	[OE]	--	Serine carboxypeptidase;; Serine carboxypeptidase	Serine carboxypeptidase-like 18 OS=Arabidopsis thaliana GN=SCPL18 PE=2 SV=2	PREDICTED: serine carboxypeptidase-like 13 [Solanum tuberosum]	gi|565352459|ref|XP_006343160.1|	--	PF00450.20;PF00450.20
TRINITY_DN83233_c6_g2	2033.67	0.735051	0.0770576	normal	0.623862	0.153551	normal	2.02206e-05	1.19037	up	--	--	--	--	--	--	--	--	PREDICTED: uncharacterized protein LOC107013353 [Solanum pennellii]	gi|970015446|ref|XP_015068768.1|	--	--
TRINITY_DN83264_c2_g2	1170.48	3.32281e-05	0.412663	normal	3.32131e-25	1.60279	up	1.77671e-25	1.36525	up	[R]	General function prediction only	Biological Process: transport (GO:0006810);;	--	[R]	General function prediction only	Ras family;; Ras of Complex, Roc, domain of DAPkinase	Septum-promoting GTP-binding protein 1 OS=Schizosaccharomyces pombe (strain 972 / ATCC 24843) GN=spg1 PE=1 SV=1	PREDICTED: septum-promoting GTP-binding protein 1-like isoform X1 [Solanum tuberosum]	gi|565401083|ref|XP_006366045.1|	--	PF00071.20;PF08477.11
TRINITY_DN83305_c0_g1	1855.72	0.0354716	-0.210396	normal	1.93271e-10	1.66879	up	2.10284e-52	2.92698	up	[QR]	--	Cellular Component: cytosol (GO:0005829);; Molecular Function: catechol O-methyltransferase activity (GO:0016206);; Biological Process: aromatic compound biosynthetic process (GO:0019438);; Biological Process: methylation (GO:0032259);; Molecular Function: protein dimerization activity (GO:0046983);;	--	[R]	General function prediction only	O-methyltransferase;; Dimerisation domain	Caffeic acid 3-O-methyltransferase 1 OS=Populus kitakamiensis GN=HOMT1 PE=3 SV=1	PREDICTED: caffeic acid 3-O-methyltransferase 1-like [Solanum tuberosum]	gi|565372078|ref|XP_006352624.1|	--	PF00891.16;PF08100.9
TRINITY_DN83327_c1_g1	654.64	0.000479308	1.48231	up	0.000891555	2.05317	up	0.000873448	2.00615	up	--	--	Biological Process: leaf morphogenesis (GO:0009965);; Cellular Component: integral component of membrane (GO:0016021);; Biological Process: mRNA modification (GO:0016556);; Biological Process: cell differentiation (GO:0030154);;	--	--	--	--	--	PREDICTED: uncharacterized protein LOC102593433 [Solanum tuberosum]	gi|565353768|ref|XP_006343794.1|	--	--
TRINITY_DN83375_c2_g1	1620.12	0.00131693	0.876469	normal	0.0579854	0.787406	normal	2.91535e-05	1.58828	up	--	--	Cellular Component: exocyst (GO:0000145);; Biological Process: exocytosis (GO:0006887);;	--	[U]	Intracellular trafficking, secretion, and vesicular transport	Exo70 exocyst complex subunit	Exocyst complex component EXO70A1 OS=Arabidopsis thaliana GN=EXO70A1 PE=1 SV=1	PREDICTED: exocyst complex component EXO70A1 [Solanum pennellii]	gi|970031975|ref|XP_015077286.1|	--	PF03081.13
TRINITY_DN83415_c3_g2	325.94	0.18178	0.565024	normal	0.00723445	1.28874	up	0.00273721	1.35187	up	--	--	--	--	--	--	--	--	PREDICTED: replication protein A 70 kDa DNA-binding subunit B-like [Solanum tuberosum]	gi|971564334|ref|XP_015167739.1|	--	--
TRINITY_DN83418_c0_g1	2381.12	2.32179e-09	1.78389	up	2.22788e-05	1.82432	up	8.77806e-07	2.90688	up	[RTKL]	--	Molecular Function: protein serine/threonine kinase activity (GO:0004674);; Molecular Function: ATP binding (GO:0005524);; Cellular Component: plasma membrane (GO:0005886);; Biological Process: protein phosphorylation (GO:0006468);; Cellular Component: integral component of membrane (GO:0016021);; Biological Process: recognition of pollen (GO:0048544);;	--	--	--	Protein kinase domain;; Protein tyrosine kinase;; D-mannose binding lectin;; S-locus glycoprotein domain;; PAN domain	Putative receptor protein kinase ZmPK1 OS=Zea mays GN=PK1 PE=2 SV=2	PREDICTED: LOW QUALITY PROTEIN: putative receptor protein kinase ZmPK1 [Solanum tuberosum]	gi|971539733|ref|XP_015161524.1|	--	PF00069.23;PF07714.15;PF01453.22;PF00954.18;PF00024.24
TRINITY_DN83424_c6_g1	2097.06	0	3.87911	up	5.9594e-22	2.11645	up	0	1.66556	up	--	--	Biological Process: amino acid transmembrane transport (GO:0003333);; Cellular Component: plasma membrane (GO:0005886);; Molecular Function: amino acid transmembrane transporter activity (GO:0015171);; Cellular Component: integral component of membrane (GO:0016021);;	--	[E]	Amino acid transport and metabolism	Transmembrane amino acid transporter protein;; Transmembrane amino acid transporter protein;; Transmembrane amino acid transporter protein;; Tryptophan/tyrosine permease family	Amino acid permease 3 OS=Arabidopsis thaliana GN=AAP3 PE=1 SV=2	PREDICTED: amino acid transporter isoform X1 [Solanum lycopersicum]	gi|723706948|ref|XP_010322323.1|	--	PF01490.16;PF01490.16;PF01490.16;PF03222.11
TRINITY_DN83449_c3_g7	2004.03	1.5783e-08	0.656311	normal	0.00479781	0.487831	normal	2.63599e-08	1.05393	up	--	--	Molecular Function: binding (GO:0005488);;	--	[R]	General function prediction only	--	--	PREDICTED: delphilin-like [Solanum lycopersicum]	gi|723743111|ref|XP_010312904.1|	--	--
TRINITY_DN83538_c9_g1	1880.12	8.14867e-40	1.31376	up	2.03323e-14	1.37908	up	9.72295e-15	1.06625	up	--	--	--	--	--	--	BES1/BZR1 plant transcription factor, N-terminal	BES1/BZR1 homolog protein 2 OS=Arabidopsis thaliana GN=BEH2 PE=1 SV=1	PREDICTED: BES1/BZR1 homolog protein 2-like [Solanum pennellii]	gi|970010960|ref|XP_015066379.1|	--	PF05687.11
TRINITY_DN83561_c4_g2	4346.12	2.79278e-45	2.50645	up	5.67735e-12	1.74112	up	7.78607e-52	2.49548	up	--	--	Molecular Function: DNA binding (GO:0003677);; Molecular Function: sequence-specific DNA binding transcription factor activity (GO:0003700);; Biological Process: regulation of transcription, DNA-templated (GO:0006355);; Biological Process: cysteine biosynthetic process (GO:0019344);;	--	--	--	Dof domain, zinc finger	Dof zinc finger protein DOF1.7 OS=Arabidopsis thaliana GN=DOF1.7 PE=2 SV=1	PREDICTED: dof zinc finger protein DOF3.1-like [Solanum lycopersicum]	gi|460379732|ref|XP_004235615.1|	--	PF02701.13
TRINITY_DN83612_c7_g1	447.12	0.00274317	1.86464	up	0.0156295	1.42065	normal	0.00701563	1.43405	up	--	--	--	--	--	--	--	--	--	--	--	--
TRINITY_DN83637_c0_g1	2443.73	1.02201e-26	2.37105	up	0.087804	0.666851	normal	9.46183e-06	1.3754	up	--	--	Biological Process: MAPK cascade (GO:0000165);; Molecular Function: protein kinase activity (GO:0004672);; Molecular Function: ATP binding (GO:0005524);; Cellular Component: integral component of membrane (GO:0016021);; Molecular Function: oxidoreductase activity (GO:0016491);;	--	--	--	Leucine rich repeat;; Leucine rich repeat	Probable leucine-rich repeat receptor-like protein kinase At1g35710 OS=Arabidopsis thaliana GN=At1g35710 PE=2 SV=1	PREDICTED: probable LRR receptor-like serine/threonine-protein kinase At4g08850 [Solanum tuberosum]	gi|565385018|ref|XP_006358417.1|	--	PF13855.4;PF13855.4
TRINITY_DN83658_c8_g2	3915.12	2.22004e-25	1.37398	up	9.48864e-13	3.10497	up	1.73559e-38	3.89333	up	--	--	--	--	[K]	Transcription	--	--	PREDICTED: uncharacterized protein LOC107015176 [Solanum pennellii]	gi|970019307|ref|XP_015070852.1|	--	--
TRINITY_DN83706_c1_g5	289.13	1.21942e-08	5.64987	up	4.07322e-08	4.91602	up	1.77482e-06	5.23888	up	--	--	Molecular Function: SNARE binding (GO:0000149);; Cellular Component: lytic vacuole (GO:0000323);; Cellular Component: endosome (GO:0005768);; Biological Process: positive regulation of autophagy (GO:0010508);; Cellular Component: integral component of membrane (GO:0016021);; Biological Process: SNARE complex assembly (GO:0035493);; Biological Process: regulation of vesicle-mediated transport (GO:…	--	[R]	General function prediction only	--	--	PREDICTED: UV radiation resistance-associated gene protein isoform X1 [Solanum pennellii]	gi|970049087|ref|XP_015086052.1|	--	--
TRINITY_DN83727_c4_g1	1093.12	0	2.05625	up	1.9285e-13	1.26739	up	0	3.33807	up	--	--	--	--	--	--	--	--	PREDICTED: uncharacterized protein LOC100261167 [Vitis vinifera]	gi|359488782|ref|XP_003633820.1|	--	--
TRINITY_DN83735_c2_g17	1302.23	4.528e-14	1.36293	up	2.17669e-10	1.61217	up	7.99248e-20	1.9742	up	--	--	Biological Process: defense response (GO:0006952);; Biological Process: signal transduction (GO:0007165);; Molecular Function: ADP binding (GO:0043531);;	--	--	--	NB-ARC domain	TMV resistance protein N OS=Nicotiana glutinosa GN=N PE=1 SV=1	PREDICTED: TMV resistance protein N-like isoform X3 [Solanum tuberosum]	gi|971575300|ref|XP_015170682.1|	--	PF00931.20
TRINITY_DN83755_c8_g2	503.12	--	--	--	--	--	--	0.00015219	3.15174	up	--	--	--	--	--	--	--	--	--	--	--	--
TRINITY_DN83770_c5_g1	210.18	0.000547305	1.37845	up	0.157522	0.688871	normal	0.00150336	1.35873	up	--	--	--	--	--	--	--	--	--	--	--	--
TRINITY_DN83785_c0_g7	953.25	1.62363e-88	2.39404	up	1.60854e-07	1.5407	up	9.81055e-08	1.08947	up	--	--	Cellular Component: integral component of membrane (GO:0016021);;	--	--	--	--	--	PREDICTED: receptor-like protein 12 [Solanum tuberosum]	gi|971588546|ref|XP_015161429.1|	--	--
TRINITY_DN83788_c5_g10	10.9	3.26046e-09	2.75224	up	0.000495579	1.95335	up	4.83582e-09	3.58111	up	--	--	--	--	--	--	Phosphate-induced protein 1 conserved region	Protein EXORDIUM OS=Arabidopsis thaliana GN=EXO PE=2 SV=1	PREDICTED: protein EXORDIUM-like [Solanum lycopersicum]	gi|723694393|ref|XP_010320183.1|	--	PF04674.10
TRINITY_DN83788_c5_g11	1825.12	1.25849e-05	1.21789	up	2.01182e-07	2.19635	up	1.8276e-11	2.5066	up	--	--	Molecular Function: DNA binding (GO:0003677);; Cellular Component: nucleus (GO:0005634);; Biological Process: regulation of transcription, DNA-templated (GO:0006355);;	--	[K]	Transcription	KNOX2 domain;; Homeobox KN domain;; KNOX1 domain;; ELK domain;; Homeobox domain	Homeobox protein knotted-1-like LET12 OS=Solanum lycopersicum GN=LET12 PE=2 SV=1	Hop-interacting protein THI041 [Solanum lycopersicum]	gi|365222902|gb|AEW69803.1|	--	PF03791.11;PF05920.9;PF03790.11;PF03789.11;PF00046.27
TRINITY_DN83788_c5_g14	1824.12	5.37896e-237	1.60798	up	1.25416e-27	1.91301	up	2.73291e-63	1.26574	up	--	--	Molecular Function: DNA binding (GO:0003677);; Cellular Component: nucleus (GO:0005634);; Biological Process: regulation of transcription, DNA-templated (GO:0006355);;	--	[K]	Transcription	KNOX2 domain;; Homeobox KN domain;; KNOX1 domain;; ELK domain;; Homeobox domain	Homeobox protein knotted-1-like LET12 OS=Solanum lycopersicum GN=LET12 PE=2 SV=1	Hop-interacting protein THI041 [Solanum lycopersicum]	gi|365222902|gb|AEW69803.1|	--	PF03791.11;PF05920.9;PF03790.11;PF03789.11;PF00046.27
TRINITY_DN83788_c5_g4	42.35	1.6157e-27	1.76195	up	4.90067e-09	1.48575	up	3.97261e-31	3.39666	up	--	--	Cellular Component: integral component of membrane (GO:0016021);;	--	--	--	Phosphate-induced protein 1 conserved region	Protein EXORDIUM OS=Arabidopsis thaliana GN=EXO PE=2 SV=1	PREDICTED: protein EXORDIUM-like [Solanum lycopersicum]	gi|723694386|ref|XP_010320182.1|	--	PF04674.10
TRINITY_DN83788_c5_g5	43.87	3.86692e-28	2.27055	up	2.95326e-07	1.44323	up	4.91486e-29	3.45512	up	--	--	Cellular Component: integral component of membrane (GO:0016021);;	--	--	--	Phosphate-induced protein 1 conserved region	Protein EXORDIUM OS=Arabidopsis thaliana GN=EXO PE=2 SV=1	PREDICTED: protein EXORDIUM-like [Solanum pennellii]	gi|970023029|ref|XP_015072851.1|	--	PF04674.10
TRINITY_DN83788_c5_g9	645.58	0	1.8299	up	1.41677e-27	1.86268	up	0	4.36461	up	--	--	--	--	--	--	Phosphate-induced protein 1 conserved region	Protein EXORDIUM OS=Arabidopsis thaliana GN=EXO PE=2 SV=1	PREDICTED: protein EXORDIUM-like [Solanum lycopersicum]	gi|723694393|ref|XP_010320183.1|	--	PF04674.10
TRINITY_DN83796_c0_g1	450.91	3.98576e-10	2.38618	up	0.00816435	1.5187	up	2.82202e-05	2.96736	up	--	--	Biological Process: metabolic process (GO:0008152);; Cellular Component: integral component of membrane (GO:0016021);; Molecular Function: isomerase activity (GO:0016853);;	--	--	--	--	--	PREDICTED: uncharacterized protein LOC104211185 [Nicotiana sylvestris]	gi|698523380|ref|XP_009758495.1|	--	--
TRINITY_DN83869_c1_g1	1399.55	0.0235289	1.25894	normal	0.000553847	1.70492	up	0.000107234	1.44828	up	--	--	Molecular Function: nucleotide binding (GO:0000166);; Molecular Function: protein serine/threonine kinase activity (GO:0004674);; Cellular Component: plasma membrane (GO:0005886);; Biological Process: protein phosphorylation (GO:0006468);;	--	--	--	S-locus glycoprotein domain	G-type lectin S-receptor-like serine/threonine-protein kinase At2g19130 OS=Arabidopsis thaliana GN=At2g19130 PE=2 SV=1	PREDICTED: uncharacterized protein LOC102598425 [Solanum tuberosum]	gi|971571554|ref|XP_015169723.1|	--	PF00954.18
TRINITY_DN83869_c2_g1	988.17	9.28062e-24	3.09796	up	1.99134e-09	3.30468	up	4.04892e-07	2.89023	up	[RTKL]	--	--	--	--	--	Protein tyrosine kinase;; Protein kinase domain;; S-locus glycoprotein domain;; Domain of unknown function (DUF3403);; PAN-like domain	G-type lectin S-receptor-like serine/threonine-protein kinase At4g03230 OS=Arabidopsis thaliana GN=At4g03230 PE=3 SV=3	PREDICTED: uncharacterized protein LOC102598425 [Solanum tuberosum]	gi|971571554|ref|XP_015169723.1|	--	PF07714.15;PF00069.23;PF00954.18;PF11883.6;PF08276.9
TRINITY_DN83881_c2_g1	335.13	0.000219363	2.0351	up	0.0155072	1.31837	normal	0.00113557	1.34245	up	--	--	Molecular Function: catalytic activity (GO:0003824);;	K14497|3.01629e-07|rcu:RCOM_1579770|protein phosphatase 2c, putative (EC:3.1.3.16); K14497 protein phosphatase 2C [EC:3.1.3.16] (A)	[T]	Signal transduction mechanisms	--	Probable protein phosphatase 2C 51 OS=Oryza sativa subsp. japonica GN=Os05g0572700 PE=2 SV=1	PREDICTED: probable protein phosphatase 2C 51 [Solanum tuberosum]	gi|565367851|ref|XP_006350568.1|	--	--
TRINITY_DN83908_c3_g1	913.53	4.76611e-216	2.3337	up	5.54644e-50	2.99879	up	6.74403e-50	2.9927	up	--	--	Cellular Component: ubiquitin ligase complex (GO:0000151);; Biological Process: protein polyubiquitination (GO:0000209);; Molecular Function: nucleic acid binding (GO:0003676);; Cellular Component: cytoplasm (GO:0005737);; Molecular Function: zinc ion binding (GO:0008270);; Molecular Function: ubiquitin conjugating enzyme binding (GO:0031624);; Biological Process: positive regulation of proteasom…	--	[O]	Posttranslational modification, protein turnover, chaperones	IBR domain, a half RING-finger domain	Probable E3 ubiquitin-protein ligase RNF217 OS=Xenopus laevis GN=rnf217 PE=2 SV=1	PREDICTED: probable E3 ubiquitin-protein ligase RNF217 [Solanum pennellii]	gi|970014393|ref|XP_015068186.1|	--	PF01485.19
TRINITY_DN83979_c10_g1	445.12	0.0024362	1.43528	up	7.01847e-06	2.77822	up	5.63568e-06	3.04718	up	--	--	--	--	--	--	--	--	--	--	--	--
TRINITY_DN83979_c4_g19	845.33	4.01204e-46	1.61418	up	3.18489e-45	3.16721	up	1.21906e-52	2.90759	up	--	--	--	--	[K]	Transcription	--	Protein Ycf2 B OS=Atropa belladonna GN=ycf2-B PE=3 SV=1	PREDICTED: uncharacterized protein LOC102594742 [Solanum tuberosum]	gi|971543482|ref|XP_015162428.1|	--	--
TRINITY_DN83993_c5_g1	584.5	8.69294e-27	0.732172	normal	6.50928e-10	0.843326	normal	7.65901e-46	1.15945	up	--	--	--	--	--	--	Cleavage site for pathogenic type III effector avirulence factor Avr	--	PREDICTED: uncharacterized protein LOC102588200 [Solanum tuberosum]	gi|565394260|ref|XP_006362778.1|	--	PF05627.9
TRINITY_DN84020_c3_g1	830.12	0.793986	-0.12482	normal	0.464592	0.411102	normal	0.000638014	1.77486	up	[K]	Transcription	Biological Process: mRNA splicing, via spliceosome (GO:0000398);; Cellular Component: cytoplasmic mRNA processing body (GO:0000932);; Molecular Function: RNA binding (GO:0003723);; Cellular Component: U6 snRNP (GO:0005688);; Cellular Component: nucleolus (GO:0005730);; Cellular Component: small nucleolar ribonucleoprotein complex (GO:0005732);; Biological Process: maturation of SSU-rRNA (GO:00304…	--	[A]	RNA processing and modification	LSM domain	Sm-like protein LSM36B OS=Arabidopsis thaliana GN=LSM6B PE=1 SV=1	PREDICTED: sm-like protein LSM36B [Solanum tuberosum]	gi|565393188|ref|XP_006362264.1|	--	PF01423.20
TRINITY_DN84027_c21_g8	563.12	0.417663	0.233521	normal	0.277572	0.387824	normal	1.1263e-05	1.21488	up	--	--	--	--	--	--	--	--	--	--	--	--
TRINITY_DN84037_c1_g3	1258.94	1.93224e-17	5.73457	up	8.43082e-16	6.41778	up	2.40229e-08	7.32634	up	--	--	--	--	--	--	--	--	PREDICTED: FBD-associated F-box protein At5g38590-like [Nicotiana sylvestris]	gi|698568814|ref|XP_009774159.1|	--	--
TRINITY_DN84044_c3_g1	17.48	1.58201e-14	6.96874	up	3.92542e-18	6.77517	up	1.54024e-10	8.08109	up	--	--	--	--	--	--	--	--	--	--	--	--
TRINITY_DN84107_c1_g1	1582.77	1.83016e-49	1.91311	up	6.13202e-35	2.87786	up	3.37332e-17	2.11915	up	--	--	Molecular Function: DNA binding (GO:0003677);; Cellular Component: nucleus (GO:0005634);; Biological Process: regulation of transcription, DNA-templated (GO:0006355);;	--	--	--	B3 DNA binding domain	B3 domain-containing protein Os01g0905400 OS=Oryza sativa subsp. japonica GN=Os01g0905400 PE=2 SV=1	PREDICTED: B3 domain-containing protein Os01g0905400-like isoform X1 [Solanum tuberosum]	gi|565369673|ref|XP_006351459.1|	--	PF02362.19
TRINITY_DN84118_c5_g25	509.12	--	--	--	0.000116019	3.22064	up	0.0028754	1.85711	up	--	--	Biological Process: metabolic process (GO:0008152);; Molecular Function: hydrolase activity, acting on acid anhydrides (GO:0016817);;	K17675|7.99815e-08|osa:4334089|Os03g0746500; K17675 ATP-dependent RNA helicase SUPV3L1/SUV3 [EC:3.6.4.13] (A)	--	--	--	ATP-dependent RNA helicase SUV3, mitochondrial OS=Oryza sativa subsp. japonica GN=SUV3 PE=1 SV=1	PREDICTED: ATP-dependent RNA helicase SUPV3L1, mitochondrial-like, partial [Nicotiana tomentosiformis]	gi|697187165|ref|XP_009602623.1|	--	--
TRINITY_DN84131_c3_g3	2861.12	0.00042869	0.417543	normal	3.41165e-07	0.854639	normal	9.8798e-15	1.14	up	--	--	Molecular Function: calmodulin binding (GO:0005516);; Biological Process: response to stress (GO:0006950);;	--	--	--	Calmodulin binding protein-like	Calmodulin-binding protein 60 D OS=Arabidopsis thaliana GN=CBP60D PE=2 SV=1	PREDICTED: uncharacterized protein LOC101268806 isoform X1 [Solanum lycopersicum]	gi|460405268|ref|XP_004248098.1|	--	PF07887.9
TRINITY_DN84178_c10_g11	788.12	1.35953e-17	6.73797	up	1.3757e-20	7.10757	up	5.34804e-09	7.56332	up	--	--	--	--	--	--	--	--	--	--	--	--
TRINITY_DN84278_c2_g1	394.58	0.00019049	0.397096	normal	2.62989e-29	2.23021	up	1.25681e-37	3.07135	up	--	--	Molecular Function: transferase activity (GO:0016740);;	K16296|2.9367e-117|vvi:100255717|serine carboxypeptidase-like 2; K16296 serine carboxypeptidase-like clade I [EC:3.4.16.-] (A)	[OE]	--	Serine carboxypeptidase	Serine carboxypeptidase-like 11 OS=Arabidopsis thaliana GN=SCPL11 PE=2 SV=2	PREDICTED: serine carboxypeptidase-like 17 [Solanum tuberosum]	gi|971567447|ref|XP_015168615.1|	--	PF00450.20
TRINITY_DN84278_c2_g6	179.25	4.04622e-06	2.62436	up	3.39152e-06	3.19029	up	6.28282e-07	3.86208	up	--	--	--	K16296|2.88307e-50|rcu:RCOM_1586890|serine carboxypeptidase, putative (EC:3.4.16.5); K16296 serine carboxypeptidase-like clade I [EC:3.4.16.-] (A)	[OE]	--	Serine carboxypeptidase	Serine carboxypeptidase-like 11 OS=Arabidopsis thaliana GN=SCPL11 PE=2 SV=2	PREDICTED: serine carboxypeptidase-like 11 [Solanum tuberosum]	gi|971567453|ref|XP_015168618.1|	--	PF00450.20
TRINITY_DN84281_c1_g5	360.2	0.0109689	0.574907	normal	2.91995e-06	1.1007	up	1.70862e-12	1.69132	up	--	--	Cellular Component: mitochondrial matrix (GO:0005759);;	--	[C]	Energy production and conversion	Mitochondrial glycoprotein	--	PREDICTED: mitochondrial acidic protein MAM33 isoform X1 [Solanum tuberosum]	gi|971556717|ref|XP_015165743.1|	--	PF02330.14
TRINITY_DN84333_c8_g4	220.31	5.39904e-07	0.702443	normal	0.00267791	0.787229	normal	0.000183405	1.12407	up	[R]	General function prediction only	Biological Process: pentose-phosphate shunt (GO:0006098);; Cellular Component: chloroplast stroma (GO:0009570);; Cellular Component: chloroplast envelope (GO:0009941);; Biological Process: thylakoid membrane organization (GO:0010027);; Biological Process: stomatal complex morphogenesis (GO:0010103);; Biological Process: carotenoid biosynthetic process (GO:0016117);; Molecular Function: hydrolase …	--	[R]	General function prediction only	Haloacid dehalogenase-like hydrolase;; haloacid dehalogenase-like hydrolase;; HAD-hyrolase-like	Haloacid dehalogenase-like hydrolase domain-containing protein At3g48420 OS=Arabidopsis thaliana GN=At3g48420 PE=1 SV=1	PREDICTED: haloacid dehalogenase-like hydrolase domain-containing protein At3g48420 [Solanum tuberosum]	gi|565369655|ref|XP_006351450.1|	--	PF13419.4;PF00702.24;PF13242.4
TRINITY_DN84334_c0_g1	3327.89	9.3982e-46	2.28916	up	3.81018e-22	2.75541	up	3.70382e-22	2.19081	up	--	--	Molecular Function: DNA binding (GO:0003677);; Biological Process: regulation of transcription, DNA-templated (GO:0006355);; Biological Process: transcription elongation from RNA polymerase II promoter (GO:0006368);; Molecular Function: zinc ion binding (GO:0008270);; Biological Process: histone modification (GO:0016570);; Cellular Component: Cdc73/Paf1 complex (GO:0016593);; Biological Process: …	--	--	--	Plus-3 domain	--	PREDICTED: uncharacterized protein LOC102591467 [Solanum tuberosum]	gi|565371043|ref|XP_006352121.1|	--	PF03126.16
TRINITY_DN84345_c5_g4	59.27	4.08459e-05	1.06395	up	0.00888252	0.810449	normal	0.00171784	1.059	up	--	--	--	--	--	--	--	--	--	--	--	--
TRINITY_DN84362_c2_g1	1012.12	4.01628e-17	7.41961	up	1.92174e-21	7.23308	up	3.964e-11	6.71407	up	--	--	--	--	--	--	--	--	--	--	--	--
TRINITY_DN84362_c2_g2	1290.12	2.74458e-25	8.60644	up	8.24281e-27	7.83336	up	8.62991e-13	8.73817	up	--	--	--	--	--	--	--	--	--	--	--	--
TRINITY_DN84373_c2_g1	2595.74	0.000138189	0.362935	normal	4.64254e-11	0.958503	normal	5.02502e-54	1.99342	up	[G]	Carbohydrate transport and metabolism	Biological Process: carbohydrate metabolic process (GO:0005975);; Molecular Function: kinase activity (GO:0016301);; Biological Process: phosphorylation (GO:0016310);; Molecular Function: phosphotransferase activity, alcohol group as acceptor (GO:0016773);;	K00854|2.50331e-153|vvi:100252425|xylulose kinase; K00854 xylulokinase [EC:2.7.1.17] (A)	[G]	Carbohydrate transport and metabolism	FGGY family of carbohydrate kinases, N-terminal domain;; FGGY family of carbohydrate kinases, C-terminal domain	Xylulose kinase OS=Pongo abelii GN=XYLB PE=2 SV=1	PREDICTED: xylulose kinase-like isoform X3 [Solanum tuberosum]	gi|971567387|ref|XP_015168597.1|	--	PF00370.19;PF02782.14
TRINITY_DN84394_c4_g14	1132.7	1.8193e-05	0.877076	normal	0.0459906	0.575177	normal	0.000868349	1.01399	up	--	--	Biological Process: cellular aromatic compound metabolic process (GO:0006725);; Biological Process: cellular nitrogen compound metabolic process (GO:0034641);; Biological Process: macromolecule metabolic process (GO:0043170);; Biological Process: primary metabolic process (GO:0044238);; Biological Process: heterocycle metabolic process (GO:0046483);; Molecular Function: organic cyclic compound bi…	--	[R]	General function prediction only	zinc-binding in reverse transcriptase	Putative ribonuclease H protein At1g65750 OS=Arabidopsis thaliana GN=At1g65750 PE=3 SV=1	PREDICTED: uncharacterized protein LOC104214731 [Nicotiana sylvestris]	gi|698531827|ref|XP_009762742.1|	--	PF13966.4
TRINITY_DN84445_c1_g10	580.69	0.268942	0.522264	normal	0.104518	0.951743	normal	0.000874687	2.02851	up	--	--	Cellular Component: membrane (GO:0016020);;	K07052|1.76969e-12|vvi:100252714|uncharacterized LOC100252714; K07052 (A)	--	--	--	--	PREDICTED: uncharacterized protein LOC102595495 [Solanum tuberosum]	gi|565349590|ref|XP_006341774.1|	--	--
TRINITY_DN84517_c2_g3	1146.83	3.21662e-14	1.48144	up	1.10062e-05	1.48034	up	0.000110911	2.1949	up	[S]	Function unknown	Molecular Function: ATP binding (GO:0005524);; Biological Process: defense response (GO:0006952);; Molecular Function: ADP binding (GO:0043531);;	--	[T]	Signal transduction mechanisms	NB-ARC domain;; Leucine rich repeat;; Leucine rich repeat	Putative disease resistance protein RGA1 OS=Solanum bulbocastanum GN=RGA1 PE=2 SV=2	RB [Solanum verrucosum]	gi|127664185|gb|ABO28722.1|	--	PF00931.20;PF13855.4;PF13855.4
TRINITY_DN84522_c0_g2	2218.12	0.360377	0.46586	normal	0.135779	0.804288	normal	6.21184e-08	2.39103	up	--	--	--	--	--	--	--	--	PREDICTED: uncharacterized protein DDB_G0271670-like [Solanum lycopersicum]	gi|460415126|ref|XP_004252911.1|	--	--
TRINITY_DN84549_c15_g5	448.62	0.178765	0.765329	normal	0.115718	0.917266	normal	0.00175395	1.31667	up	--	--	--	--	[R]	General function prediction only	zinc-binding in reverse transcriptase	--	PREDICTED: uncharacterized protein LOC104115485 [Nicotiana tomentosiformis]	gi|697140655|ref|XP_009624430.1|	--	PF13966.4
TRINITY_DN84554_c7_g4	999.82	--	--	--	0.00188684	1.56369	up	3.43478e-07	2.76086	up	--	--	Biological Process: response to auxin (GO:0009733);;	K14488|1.28801e-35|vvi:100253710|auxin-induced protein 15A-like; K14488 SAUR family protein (A)	--	--	Auxin responsive protein	Auxin-induced protein 15A OS=Glycine max PE=2 SV=1	PREDICTED: auxin-induced protein 15A-like [Solanum lycopersicum]	gi|723666182|ref|XP_010315351.1|	--	PF02519.12
TRINITY_DN84564_c13_g4	746.12	1.91392e-05	1.1189	up	2.80676e-07	1.68258	up	0.000875341	1.1494	up	--	--	--	--	--	--	--	--	--	--	--	--
TRINITY_DN84564_c5_g1	225.16	8.54159e-11	6.19076	up	7.40745e-11	5.54679	up	1.57076e-07	7.00603	up	--	--	--	K03039|9.57814e-08|vvi:100252379|26S proteasome non-ATPase regulatory subunit 13 homolog A; K03039 26S proteasome regulatory subunit N9 (A)	--	--	--	--	unnamed protein product [Vitis vinifera]	gi|297742011|emb|CBI33798.3|	--	--
TRINITY_DN84581_c19_g20	2327.12	0.000273512	0.747789	normal	0.142612	0.47625	normal	2.20819e-08	1.4051	up	--	--	--	--	--	--	Senescence-associated protein	Spartin OS=Bos taurus GN=SPG20 PE=2 SV=1	PREDICTED: uncharacterized protein LOC102584895 [Solanum tuberosum]	gi|565392511|ref|XP_006361938.1|	--	PF06911.10
TRINITY_DN84590_c1_g18	205.03	0.120165	0.863198	normal	0.0312314	1.18805	normal	0.00778357	1.86799	up	--	--	--	--	--	--	--	--	--	--	--	--
TRINITY_DN84604_c7_g2	2035.12	2.65908e-26	1.6053	up	6.85012e-13	1.87073	up	1.5713e-17	1.93796	up	--	--	Molecular Function: calcium:sodium antiporter activity (GO:0005432);; Molecular Function: calcium ion binding (GO:0005509);; Cellular Component: integral component of membrane (GO:0016021);; Biological Process: sodium ion transmembrane transport (GO:0035725);; Biological Process: calcium ion homeostasis (GO:0055074);;	--	--	--	EF-hand domain pair;; EF-hand domain;; EF hand;; Sodium/calcium exchanger protein;; EF-hand domain pair;; EF hand	--	PREDICTED: uncharacterized protein LOC101251749 [Solanum lycopersicum]	gi|460376116|ref|XP_004233846.1|	--	PF13499.4;PF13405.4;PF00036.30;PF01699.22;PF13833.4;PF13202.4
TRINITY_DN84620_c1_g1	303.13	0.167831	0.611068	normal	0.290159	0.502692	normal	0.00397539	1.06361	up	--	--	--	--	--	--	--	--	--	--	--	--
TRINITY_DN84637_c2_g1	2571.94	1.68267e-221	5.00709	up	2.91826e-86	4.38693	up	1.29289e-90	6.41747	up	--	--	Molecular Function: calmodulin binding (GO:0005516);; Biological Process: response to stress (GO:0006950);;	--	--	--	Calmodulin binding protein-like;; Calmodulin binding protein-like	Protein SAR DEFICIENT 1 OS=Arabidopsis thaliana GN=SARD1 PE=1 SV=1	PREDICTED: protein SAR DEFICIENT 1-like [Solanum tuberosum]	gi|565349190|ref|XP_006341580.1|	--	PF07887.9;PF07887.9
TRINITY_DN84664_c6_g4	148.43	--	--	--	0.2885	0.796425	normal	0.000363529	2.33084	up	--	--	--	--	--	--	--	--	--	--	--	--
TRINITY_DN84674_c0_g1	230.16	4.8492e-11	6.24244	up	9.79615e-12	5.71378	up	5.92173e-08	7.17487	up	--	--	--	--	--	--	--	--	--	--	--	--
TRINITY_DN84675_c0_g1	1343.35	0.754376	-0.061339	normal	5.933e-08	1.40277	up	1.89325e-28	2.55125	up	[Q]	Secondary metabolites biosynthesis, transport and catabolism	Molecular Function: iron ion binding (GO:0005506);; Cellular Component: integral component of membrane (GO:0016021);; Molecular Function: heme binding (GO:0020037);; Biological Process: secondary metabolite biosynthetic process (GO:0044550);; Molecular Function: N-methylcoclaurine 3'-monooxygenase activity (GO:0050593);; Biological Process: oxidation-reduction process (GO:0055114);;	--	[Q]	Secondary metabolites biosynthesis, transport and catabolism	Cytochrome P450	(S)-N-methylcoclaurine 3'-hydroxylase isozyme 1 (Fragment) OS=Papaver somniferum GN=CYP80B3 PE=1 SV=1	PREDICTED: probable (S)-N-methylcoclaurine 3'-hydroxylase isozyme 2 [Solanum tuberosum]	gi|565386086|ref|XP_006358870.1|	--	PF00067.20
TRINITY_DN84682_c0_g2	1269.05	1.84215e-06	1.40769	up	0.9117	0.0565629	normal	0.00607827	1.416	up	[RTKL]	--	Molecular Function: protein serine/threonine kinase activity (GO:0004674);; Molecular Function: ATP binding (GO:0005524);; Cellular Component: plasma membrane (GO:0005886);; Biological Process: protein phosphorylation (GO:0006468);; Cellular Component: integral component of membrane (GO:0016021);; Biological Process: recognition of pollen (GO:0048544);;	--	--	--	Protein kinase domain;; Protein tyrosine kinase;; D-mannose binding lectin;; S-locus glycoprotein domain	G-type lectin S-receptor-like serine/threonine-protein kinase RLK1 OS=Arabidopsis thaliana GN=RLK1 PE=2 SV=2	PREDICTED: G-type lectin S-receptor-like serine/threonine-protein kinase RLK1 [Solanum lycopersicum]	gi|460408910|ref|XP_004249884.1|	--	PF00069.23;PF07714.15;PF01453.22;PF00954.18
TRINITY_DN84688_c1_g2	747	0.621739	0.190573	normal	0.0372343	0.697914	normal	4.95045e-07	1.43042	up	--	--	Cellular Component: chloroplast (GO:0009507);;	--	[R]	General function prediction only	PPR repeat family;; PPR repeat;; Pentatricopeptide repeat domain;; PPR repeat	Pentatricopeptide repeat-containing protein At5g42310, mitochondrial OS=Arabidopsis thaliana GN=At5g42310 PE=2 SV=1	PREDICTED: pentatricopeptide repeat-containing protein At5g42310, mitochondrial [Solanum lycopersicum]	gi|460398854|ref|XP_004244963.1|	--	PF13041.4;PF12854.5;PF13812.4;PF01535.18
TRINITY_DN84699_c11_g28	192.11	0.003747	1.67569	up	0.0302009	1.40162	normal	0.00045932	2.23511	up	[Q]	Secondary metabolites biosynthesis, transport and catabolism	Molecular Function: iron ion binding (GO:0005506);; Cellular Component: endoplasmic reticulum membrane (GO:0005789);; Cellular Component: integral component of membrane (GO:0016021);; Biological Process: monoterpenoid biosynthetic process (GO:0016099);; Molecular Function: oxidoreductase activity, acting on paired donors, with incorporation or reduction of molecular oxygen, NAD(P)H as one donor, …	--	[Q]	Secondary metabolites biosynthesis, transport and catabolism	Cytochrome P450	Geraniol 8-hydroxylase OS=Catharanthus roseus GN=CYP76B6 PE=1 SV=1	PREDICTED: geraniol 8-hydroxylase-like [Solanum lycopersicum]	gi|460405095|ref|XP_004248012.1|	--	PF00067.20
TRINITY_DN84723_c7_g2	3254.12	1.94702e-08	1.02473	up	0.673801	-0.37624	normal	0.00782006	1.69489	up	[O]	Posttranslational modification, protein turnover, chaperones	Molecular Function: ATP binding (GO:0005524);; Biological Process: metabolic process (GO:0008152);; Molecular Function: microtubule-severing ATPase activity (GO:0008568);;	--	[O]	Posttranslational modification, protein turnover, chaperones	ATPase family associated with various cellular activities (AAA);; Holliday junction DNA helicase ruvB N-terminus;; AAA domain (dynein-related subfamily)	Uncharacterized AAA domain-containing protein C24B10.10c OS=Schizosaccharomyces pombe (strain 972 / ATCC 24843) GN=SPCC24B10.10c PE=3 SV=1	PREDICTED: uncharacterized protein LOC102581738 [Solanum tuberosum]	gi|565402358|ref|XP_006366648.1|	--	PF00004.27;PF05496.10;PF07728.12
TRINITY_DN84751_c0_g6	1315.13	1.32091e-05	0.607671	normal	1.06982e-14	2.30897	up	4.55621e-26	2.4009	up	--	--	Biological Process: metabolic process (GO:0008152);; Molecular Function: transferase activity, transferring acyl groups other than amino-acyl groups (GO:0016747);;	--	--	--	Transferase family	Methanol O-anthraniloyltransferase OS=Vitis labrusca GN=AMAT PE=1 SV=1	PREDICTED: methanol O-anthraniloyltransferase-like [Solanum tuberosum]	gi|565391785|ref|XP_006361592.1|	--	PF02458.13
TRINITY_DN84765_c2_g1	1581.12	0.0204864	0.682988	normal	0.398305	0.393241	normal	0.000187607	1.09832	up	--	--	--	--	--	--	--	--	--	--	--	--
TRINITY_DN84777_c2_g1	1652.12	4.91214e-30	8.32344	up	6.81291e-35	8.63407	up	1.95332e-14	9.16997	up	--	--	--	--	--	--	--	--	--	--	--	--
TRINITY_DN84778_c4_g1	192.95	0.0251072	1.25575	normal	0.00572955	1.61149	up	1.84761e-05	3.84972	up	--	--	Biological Process: response to stimulus (GO:0050896);;	--	--	--	--	TMV resistance protein N OS=Nicotiana glutinosa GN=N PE=1 SV=1	N-like putative resistance gene 3 [Solanum tuberosum]	gi|375161448|gb|AFA41488.1|	--	--
TRINITY_DN84778_c6_g28	198.2	0.0141935	1.09769	normal	0.00399753	1.50574	up	0.000279457	2.2152	up	--	--	--	--	--	--	--	TMV resistance protein N OS=Nicotiana glutinosa GN=N PE=1 SV=1	N-like putative resistance gene 2 [Solanum tuberosum]	gi|375161447|gb|AFA41487.1|	--	--
TRINITY_DN84779_c0_g1	715.32	0.00100921	0.748224	normal	0.0292672	0.694983	normal	0.000264335	1.04526	up	--	--	--	--	[I]	Lipid transport and metabolism	--	--	PREDICTED: CRAL-TRIO domain-containing protein YKL091C isoform X2 [Prunus mume]	gi|645228268|ref|XP_008220915.1|	--	--
TRINITY_DN84780_c8_g21	1734.82	6.41342e-88	1.59878	up	1.12503e-07	0.799517	normal	1.13202e-24	1.16906	up	[RTKL]	--	Molecular Function: protein serine/threonine kinase activity (GO:0004674);; Molecular Function: ATP binding (GO:0005524);; Cellular Component: plasma membrane (GO:0005886);; Biological Process: protein folding (GO:0006457);; Biological Process: oligopeptide transport (GO:0006857);; Biological Process: defense response (GO:0006952);; Biological Process: response to heat (GO:0009408);; Cellular Com…	--	--	--	Salt stress response/antifungal	Cysteine-rich receptor-like protein kinase 2 OS=Arabidopsis thaliana GN=CRK2 PE=2 SV=1	PREDICTED: cysteine-rich receptor-like protein kinase 2 [Solanum tuberosum]	gi|565380004|ref|XP_006356406.1|	--	PF01657.15
TRINITY_DN84780_c8_g5	575.19	1.39303e-06	0.888174	normal	5.49351e-10	1.38213	up	1.83642e-13	2.09706	up	[RTKL]	--	Molecular Function: protein serine/threonine kinase activity (GO:0004674);; Molecular Function: ATP binding (GO:0005524);; Cellular Component: plasma membrane (GO:0005886);; Biological Process: protein folding (GO:0006457);; Biological Process: oligopeptide transport (GO:0006857);; Biological Process: defense response (GO:0006952);; Biological Process: response to heat (GO:0009408);; Cellular Com…	--	--	--	Protein kinase domain;; Protein tyrosine kinase	Cysteine-rich receptor-like protein kinase 2 OS=Arabidopsis thaliana GN=CRK2 PE=2 SV=1	PREDICTED: cysteine-rich receptor-like protein kinase 2, partial [Solanum tuberosum]	gi|565363718|ref|XP_006348580.1|	--	PF00069.23;PF07714.15
TRINITY_DN84795_c0_g1	1413.12	2.95206e-08	1.07872	up	3.27441e-06	1.0627	up	6.90627e-06	1.12841	up	--	--	Molecular Function: sequence-specific DNA binding transcription factor activity (GO:0003700);; Cellular Component: nucleus (GO:0005634);; Biological Process: regulation of transcription, DNA-templated (GO:0006355);; Molecular Function: sequence-specific DNA binding (GO:0043565);;	--	[K]	Transcription	--	Heat stress transcription factor A-4a OS=Arabidopsis thaliana GN=HSFA4A PE=2 SV=1	PREDICTED: heat stress transcription factor A-4a-like [Solanum tuberosum]	gi|971565919|ref|XP_015168157.1|	--	--
TRINITY_DN84799_c4_g3	1005.51	3.78079e-19	1.21119	up	7.03905e-24	1.89649	up	1.68328e-26	3.14567	up	[RTKL]	--	Molecular Function: protein kinase activity (GO:0004672);; Molecular Function: ATP binding (GO:0005524);; Biological Process: protein phosphorylation (GO:0006468);; Cellular Component: integral component of membrane (GO:0016021);;	--	[T]	Signal transduction mechanisms	Protein kinase domain;; Protein tyrosine kinase;; Protein tyrosine kinase;; Protein kinase domain	Probable receptor-like protein kinase At5g39020 OS=Arabidopsis thaliana GN=At5g39020 PE=2 SV=1	PREDICTED: probable receptor-like protein kinase At1g67000 [Nicotiana sylvestris]	gi|698544353|ref|XP_009767032.1|	--	PF00069.23;PF07714.15;PF07714.15;PF00069.23
TRINITY_DN84803_c1_g1	827.28	0.00183125	1.39094	up	0.000109729	2.03923	up	0.00733533	1.45838	up	--	--	Cellular Component: integral component of membrane (GO:0016021);;	--	--	--	Leucine rich repeat;; Leucine Rich repeats (2 copies);; Leucine Rich Repeat;; Leucine rich repeat N-terminal domain	Probable LRR receptor-like serine/threonine-protein kinase At4g08850 OS=Arabidopsis thaliana GN=At4g08850 PE=2 SV=3	Hcr2-p3 [Solanum pimpinellifolium]	gi|60327204|gb|AAX19025.1|	--	PF13855.4;PF12799.5;PF00560.31;PF08263.10
TRINITY_DN84803_c1_g2	896.8	2.21665e-12	1.69149	up	4.41926e-13	2.6781	up	4.06122e-12	2.37212	up	--	--	Cellular Component: integral component of membrane (GO:0016021);;	--	[R]	General function prediction only	Leucine rich repeat;; Leucine Rich repeats (2 copies);; Leucine Rich Repeat;; Leucine Rich repeat	Receptor-like protein 12 OS=Arabidopsis thaliana GN=RLP12 PE=2 SV=2	PREDICTED: receptor-like protein 12 [Solanum tuberosum]	gi|971587547|ref|XP_015161130.1|	--	PF13855.4;PF12799.5;PF00560.31;PF13516.4
TRINITY_DN84805_c3_g8	932.72	2.27876e-07	0.448227	normal	0.00356416	0.5761	normal	9.68064e-11	1.0409	up	[S]	Function unknown	Biological Process: defense response (GO:0006952);; Molecular Function: ADP binding (GO:0043531);;	--	[T]	Signal transduction mechanisms	Leucine Rich repeats (2 copies);; Leucine rich repeat	Putative disease resistance protein RGA4 OS=Solanum bulbocastanum GN=RGA4 PE=2 SV=1	PREDICTED: putative disease resistance protein RGA3 [Solanum tuberosum]	gi|971536215|ref|XP_015165819.1|	--	PF12799.5;PF13855.4
TRINITY_DN84852_c5_g10	825.12	0.00628354	0.870272	normal	0.00020547	1.3124	up	4.42369e-08	3.10147	up	--	--	Biological Process: phosphatidylinositol biosynthetic process (GO:0006661);; Cellular Component: chloroplast thylakoid membrane (GO:0009535);; Biological Process: leaf morphogenesis (GO:0009965);; Cellular Component: integral component of membrane (GO:0016021);; Biological Process: cell differentiation (GO:0030154);; Biological Process: positive regulation of transcription, DNA-templated (GO:0045…	--	[S]	Function unknown	Protein of unknown function (DUF1279)	--	PREDICTED: uncharacterized protein LOC102594292 [Solanum tuberosum]	gi|565394426|ref|XP_006362859.1|	--	PF06916.11
TRINITY_DN84859_c1_g20	625.42	0.0346162	0.64511	normal	0.0883186	0.641126	normal	0.000143345	1.18236	up	--	--	--	--	--	--	--	--	PREDICTED: subtilisin-like protease SBT5.4 [Nicotiana sylvestris]	gi|698473926|ref|XP_009784573.1|	--	--
TRINITY_DN84870_c17_g6	384.14	1.09684e-27	3.20543	up	3.19044e-09	3.09686	up	2.57876e-06	2.81934	up	--	--	Biological Process: defense response (GO:0006952);; Biological Process: signal transduction (GO:0007165);; Molecular Function: ADP binding (GO:0043531);;	--	--	--	TIR domain;; TIR domain	TMV resistance protein N OS=Nicotiana glutinosa GN=N PE=1 SV=1	PREDICTED: TMV resistance protein N-like, partial [Solanum tuberosum]	gi|971542216|ref|XP_015162125.1|	--	PF01582.18;PF13676.4
TRINITY_DN84877_c7_g1	545.11	--	--	--	0.0710665	1.27835	normal	0.00349708	1.97773	up	--	--	Biological Process: cellular metabolic process (GO:0044237);; Biological Process: primary metabolic process (GO:0044238);; Biological Process: organic substance metabolic process (GO:0071704);;	--	[R]	General function prediction only	--	Putative ribonuclease H protein At1g65750 OS=Arabidopsis thaliana GN=At1g65750 PE=3 SV=1	PREDICTED: uncharacterized protein LOC107059660 [Solanum tuberosum]	gi|971541034|ref|XP_015161868.1|	--	--
TRINITY_DN84892_c19_g13	1252.12	7.55484e-12	2.52305	up	4.12085e-09	2.37681	up	9.95465e-05	1.65085	up	[L]	Replication, recombination and repair	Cellular Component: cytoplasmic membrane-bounded vesicle (GO:0016023);;	--	[R]	General function prediction only	--	Uncharacterized mitochondrial protein AtMg00860 OS=Arabidopsis thaliana GN=AtMg00860 PE=4 SV=1	PREDICTED: uncharacterized protein LOC106319561 [Brassica oleracea var. oleracea]	gi|922570098|ref|XP_013613387.1|	--	--
TRINITY_DN84892_c19_g14	1122.53	3.8792e-252	2.87641	up	6.13684e-14	1.53842	up	5.19648e-147	2.02037	up	--	--	Biological Process: defense response (GO:0006952);;	--	--	--	LURP-one-related;; zinc-binding in reverse transcriptase	Protein LURP-one-related 15 OS=Arabidopsis thaliana GN=At5g01750 PE=1 SV=1	PREDICTED: protein LURP-one-related 10-like [Nicotiana sylvestris]	gi|698484832|ref|XP_009789207.1|	--	PF04525.10;PF13966.4
TRINITY_DN84892_c19_g9	257.14	2.36121e-11	6.31655	up	6.30796e-13	5.9609	up	5.48125e-06	6.32628	up	--	--	--	--	--	--	--	--	--	--	--	--
TRINITY_DN84897_c17_g13	562.12	0.0327418	1.02092	normal	5.55032e-05	2.02105	up	1.10834e-05	2.54889	up	--	--	Biological Process: defense response (GO:0006952);; Molecular Function: ADP binding (GO:0043531);; Biological Process: cellular metabolic process (GO:0044237);; Biological Process: single-organism metabolic process (GO:0044710);;	--	[T]	Signal transduction mechanisms	--	Putative disease resistance protein At3g14460 OS=Arabidopsis thaliana GN=At3g14460 PE=3 SV=1	disease resistance protein R3a-like protein [Solanum demissum]	gi|157280358|gb|ABV29176.1|	--	--
TRINITY_DN84897_c17_g26	1161.59	0.000102198	1.10478	up	0.00874063	1.00783	up	0.00421891	1.18993	up	--	--	Biological Process: defense response (GO:0006952);; Molecular Function: kinase activity (GO:0016301);; Biological Process: phosphorylation (GO:0016310);; Molecular Function: ADP binding (GO:0043531);;	--	[T]	Signal transduction mechanisms	NB-ARC domain	Putative disease resistance RPP13-like protein 1 OS=Arabidopsis thaliana GN=RPPL1 PE=3 SV=1	potato late blight resistance protein R3a [Solanum tuberosum]	gi|57233497|gb|AAW48299.1|	--	PF00931.20
TRINITY_DN84897_c17_g27	545.36	0.0324638	0.988794	normal	0.00706155	1.37106	up	0.00869935	1.55784	up	--	--	Molecular Function: ADP binding (GO:0043531);;	--	[T]	Signal transduction mechanisms	Leucine Rich repeats (2 copies)	Putative disease resistance RPP13-like protein 1 OS=Arabidopsis thaliana GN=RPPL1 PE=3 SV=1	PREDICTED: putative disease resistance RPP13-like protein 1 [Solanum tuberosum]	gi|565346387|ref|XP_006340237.1|	--	PF12799.5
TRINITY_DN84943_c0_g1	1584.12	9.54796e-74	0.928707	normal	0.0533097	-0.292878	normal	2.58475e-103	1.66058	up	--	--	Biological Process: carbohydrate metabolic process (GO:0005975);; Cellular Component: plant-type cell wall (GO:0009505);; Cellular Component: integral component of membrane (GO:0016021);; Cellular Component: apoplast (GO:0048046);; Molecular Function: raffinose alpha-galactosidase activity (GO:0052692);;	K07407|0|rcu:RCOM_1454590|alpha-galactosidase/alpha-n-acetylgalactosaminidase, putative (EC:3.2.1.22); K07407 alpha-galactosidase [EC:3.2.1.22] (A)	[G]	Carbohydrate transport and metabolism	Alpha galactosidase A;; Melibiase	Alpha-galactosidase 1 OS=Arabidopsis thaliana GN=AGAL1 PE=2 SV=1	PREDICTED: alpha-galactosidase 1-like [Solanum pennellii]	gi|970021222|ref|XP_015071869.1|	--	PF16499.3;PF02065.16
TRINITY_DN84995_c0_g1	1892.12	1.52705e-136	2.37935	up	1.83538e-17	1.40278	up	2.8606e-45	1.52411	up	--	--	Molecular Function: zinc ion binding (GO:0008270);; Cellular Component: integral component of membrane (GO:0016021);;	--	[O]	Posttranslational modification, protein turnover, chaperones	Ring finger domain;; RING-like zinc finger;; Zinc finger, C3HC4 type (RING finger);; RING-H2 zinc finger domain;; RING-type zinc-finger;; Zinc finger, C3HC4 type (RING finger);; Anaphase-promoting complex subunit 11 RING-H2 finger	E3 ubiquitin-protein ligase ATL31 OS=Arabidopsis thaliana GN=ATL31 PE=1 SV=2	PREDICTED: E3 ubiquitin-protein ligase ATL6-like [Solanum tuberosum]	gi|565355139|ref|XP_006344460.1|	--	PF13639.4;PF17123.3;PF13923.4;PF12678.5;PF13445.4;PF00097.23;PF12861.5
TRINITY_DN85085_c0_g3	2572.12	0.298239	1.44355	normal	0.221047	1.39668	normal	1.58403e-23	11.104	up	--	--	Cellular Component: intracellular (GO:0005622);; Molecular Function: S-adenosylmethionine-dependent methyltransferase activity (GO:0008757);; Cellular Component: integral component of membrane (GO:0016021);; Biological Process: methylation (GO:0032259);; Biological Process: Golgi vesicle transport (GO:0048193);;	--	--	--	Methyltransferase domain	--	PREDICTED: uncharacterized protein LOC102590367 [Solanum tuberosum]	gi|565390181|ref|XP_006360824.1|	--	PF08241.10
TRINITY_DN85212_c0_g1	2492.12	2.87296e-19	0.89929	normal	6.72916e-24	1.44162	up	8.34896e-20	1.06341	up	--	--	Molecular Function: ubiquitin-protein transferase activity (GO:0004842);; Biological Process: protein ubiquitination (GO:0016567);;	--	--	--	Armadillo/beta-catenin-like repeat;; U-box domain	U-box domain-containing protein 38 OS=Arabidopsis thaliana GN=PUB38 PE=1 SV=1	PREDICTED: U-box domain-containing protein 38 isoform X2 [Nicotiana tomentosiformis]	gi|697159055|ref|XP_009588283.1|	--	PF00514.21;PF04564.13
TRINITY_DN85213_c0_g1	2251.12	0.733733	-0.0449119	normal	0.536222	0.218244	normal	4.40358e-06	2.41985	up	--	--	Molecular Function: DNA binding (GO:0003677);; Molecular Function: sequence-specific DNA binding transcription factor activity (GO:0003700);; Biological Process: methylation-dependent chromatin silencing (GO:0006346);; Biological Process: gravitropism (GO:0009630);; Biological Process: RNA interference (GO:0016246);;	--	[K]	Transcription	ARID/BRIGHT DNA binding domain;; Hsp20/alpha crystallin family	AT-rich interactive domain-containing protein 3 OS=Arabidopsis thaliana GN=ARID3 PE=1 SV=1	PREDICTED: AT-rich interactive domain-containing protein 5-like isoform X3 [Solanum tuberosum]	gi|565397508|ref|XP_006364334.1|	--	PF01388.19;PF00011.19
TRINITY_DN85236_c0_g1	1479.12	6.12488e-115	2.01485	up	1.38514e-59	2.80059	up	1.08186e-38	1.30053	up	--	--	Cellular Component: integral component of membrane (GO:0016021);;	--	[I]	Lipid transport and metabolism	GNS1/SUR4 family	Elongation of fatty acids protein 3-like OS=Arabidopsis thaliana GN=HOS3 PE=2 SV=1	PREDICTED: elongation of fatty acids protein 3-like [Nicotiana tomentosiformis]	gi|697105072|ref|XP_009606347.1|	--	PF01151.16
TRINITY_DN85359_c0_g1	77.9	0.165106	0.768946	normal	0.20339	1.06412	normal	6.03077e-06	4.31856	up	--	--	--	--	--	--	--	--	--	--	--	--
TRINITY_DN85424_c0_g1	703.12	1.33703e-27	4.09577	up	3.18906e-15	3.50406	up	3.35164e-33	3.49236	up	--	--	Molecular Function: DNA binding (GO:0003677);; Cellular Component: nucleus (GO:0005634);; Biological Process: regulation of transcription, DNA-templated (GO:0006355);;	--	--	--	--	NAC transcription factor 29 OS=Arabidopsis thaliana GN=NAC029 PE=2 SV=1	PREDICTED: NAC transcription factor 29-like [Solanum tuberosum]	gi|565354734|ref|XP_006344264.1|	--	--
TRINITY_DN85434_c0_g1	658.12	8.37748e-169	1.57995	up	3.56379e-07	0.822569	normal	3.03979e-151	1.74721	up	--	--	--	--	--	--	--	--	--	--	--	--
TRINITY_DN85440_c0_g1	1344.12	7.7068e-107	5.00282	up	9.26748e-07	1.36422	up	1.80121e-78	4.88261	up	--	--	--	--	--	--	--	--	hypothetical protein GLYMA_08G017100 [Glycine max]	gi|947092643|gb|KRH41228.1|	--	--
TRINITY_DN85458_c0_g1	2665.12	0	2.48461	up	8.00642e-12	1.03212	up	1.47477e-162	1.7827	up	--	--	Cellular Component: membrane (GO:0016020);; Molecular Function: metal ion binding (GO:0046872);;	--	[O]	Posttranslational modification, protein turnover, chaperones	Ring finger domain;; RING-like zinc finger;; RING-H2 zinc finger domain;; Zinc finger, C3HC4 type (RING finger);; Zinc finger, C3HC4 type (RING finger);; Anaphase-promoting complex subunit 11 RING-H2 finger	RING-H2 finger protein ATL54 OS=Arabidopsis thaliana GN=ATL54 PE=2 SV=2	PREDICTED: RING-H2 finger protein ATL54-like [Solanum pennellii]	gi|970060347|ref|XP_015056931.1|	--	PF13639.4;PF17123.3;PF12678.5;PF13923.4;PF00097.23;PF12861.5
TRINITY_DN85504_c0_g1	684.12	2.18047e-52	2.28784	up	0.000540289	0.874753	normal	8.97083e-30	2.38641	up	--	--	Molecular Function: protein serine/threonine phosphatase activity (GO:0004722);; Biological Process: protein dephosphorylation (GO:0006470);; Molecular Function: metal ion binding (GO:0046872);;	--	[T]	Signal transduction mechanisms	--	Probable protein phosphatase 2C 63 OS=Arabidopsis thaliana GN=At4g33920 PE=2 SV=1	PREDICTED: probable protein phosphatase 2C 63 [Solanum tuberosum]	gi|565374853|ref|XP_006353963.1|	--	--
TRINITY_DN85507_c0_g2	536.08	0	1.49096	up	1.81545e-07	0.848746	normal	4.545e-210	1.46658	up	--	--	--	--	--	--	XYPPX repeat (two copies)	--	--	--	--	PF02162.15
TRINITY_DN85509_c0_g1	3596.12	7.61496e-121	1.74955	up	1.12109e-19	1.58958	up	6.75365e-70	2.23115	up	[RTKL]	--	Molecular Function: protein serine/threonine kinase activity (GO:0004674);; Molecular Function: calmodulin binding (GO:0005516);; Molecular Function: ATP binding (GO:0005524);; Cellular Component: plasma membrane (GO:0005886);; Biological Process: protein phosphorylation (GO:0006468);; Cellular Component: integral component of membrane (GO:0016021);; Molecular Function: carbohydrate binding (GO:0…	--	--	--	Protein kinase domain;; Protein tyrosine kinase;; D-mannose binding lectin;; S-locus glycoprotein domain;; PAN-like domain	G-type lectin S-receptor-like serine/threonine-protein kinase At2g19130 OS=Arabidopsis thaliana GN=At2g19130 PE=2 SV=1	PREDICTED: G-type lectin S-receptor-like serine/threonine-protein kinase At2g19130 [Solanum tuberosum]	gi|565389574|ref|XP_006360527.1|	--	PF00069.23;PF07714.15;PF01453.22;PF00954.18;PF08276.9
TRINITY_DN85510_c0_g1	1099.12	3.20411e-09	1.08979	up	0.0128363	0.95651	normal	1.17609e-06	1.05971	up	--	--	Molecular Function: enzyme inhibitor activity (GO:0004857);; Cellular Component: integral component of membrane (GO:0016021);; Biological Process: negative regulation of catalytic activity (GO:0043086);;	--	--	--	Plant invertase/pectin methylesterase inhibitor	21 kDa protein OS=Daucus carota PE=2 SV=1	PREDICTED: 21 kDa protein-like [Solanum tuberosum]	gi|565392871|ref|XP_006362112.1|	--	PF04043.13
TRINITY_DN85542_c0_g1	1338.12	3.34646e-05	0.750253	normal	0.000238326	0.91516	normal	1.79163e-09	1.63485	up	--	--	--	--	--	--	--	--	PREDICTED: uncharacterized protein LOC104223846 [Nicotiana sylvestris]	gi|698567002|ref|XP_009773649.1|	--	--
TRINITY_DN85602_c0_g1	1071.12	0.0414912	0.812776	normal	0.0709819	0.937859	normal	0.00280721	1.20664	up	--	--	--	K15747|7.6618e-07|osa:4331152|Os02g0817900; K15747 beta-ring hydroxylase [EC:1.14.-.-] (A)	[QI]	--	--	Protein LUTEIN DEFICIENT 5, chloroplastic OS=Arabidopsis thaliana GN=CYP97A3 PE=1 SV=1	TO103-3 [Taraxacum officinale]	gi|75756074|gb|ABA27087.1|	--	--
TRINITY_DN85612_c0_g1	1658.12	5.67971e-33	1.22864	up	6.67537e-15	1.34559	up	1.39699e-09	1.17704	up	--	--	Molecular Function: nucleic acid binding (GO:0003676);; Molecular Function: RNA-DNA hybrid ribonuclease activity (GO:0004523);; Molecular Function: metal ion binding (GO:0046872);; Biological Process: RNA phosphodiester bond hydrolysis, endonucleolytic (GO:0090502);;	--	[U]	Intracellular trafficking, secretion, and vesicular transport	Reverse transcriptase-like;; TB2/DP1, HVA22 family;; Zinc-finger of C2H2 type	HVA22-like protein f OS=Arabidopsis thaliana GN=HVA22F PE=2 SV=1	PREDICTED: uncharacterized protein LOC102597125 [Solanum tuberosum]	gi|971534172|ref|XP_006338028.2|	--	PF13456.4;PF03134.17;PF12874.5
TRINITY_DN85743_c0_g1	499.12	3.9414e-56	3.72278	up	4.35739e-26	2.97976	up	4.19364e-73	3.61869	up	[R]	General function prediction only	Cellular Component: nucleus (GO:0005634);; Cellular Component: cytosol (GO:0005829);; Biological Process: cytokinin biosynthetic process (GO:0009691);; Molecular Function: hydrolase activity, hydrolyzing N-glycosyl compounds (GO:0016799);;	K06966|1.48764e-125|vvi:100256973|cytokinin riboside 5'-monophosphate phosphoribohydrolase LOG1; K06966 (A)	--	--	Possible lysine decarboxylase	Cytokinin riboside 5'-monophosphate phosphoribohydrolase LOG3 OS=Arabidopsis thaliana GN=LOG3 PE=1 SV=1	PREDICTED: cytokinin riboside 5'-monophosphate phosphoribohydrolase LOG1-like isoform X1 [Nicotiana sylvestris]	gi|698420768|ref|XP_009764788.1|	--	PF03641.12
TRINITY_DN8584_c0_g1	778.12	2.01196e-39	3.59843	up	3.71974e-11	2.26082	up	4.78194e-36	3.57494	up	--	--	--	--	[K]	Transcription	--	--	PREDICTED: uncharacterized protein LOC102599951 [Solanum tuberosum]	gi|565379452|ref|XP_006356136.1|	--	--
TRINITY_DN86206_c0_g1	699.12	5.09843e-34	3.44447	up	6.90443e-18	3.69252	up	4.99353e-13	2.52591	up	--	--	--	--	--	--	--	--	PREDICTED: uncharacterized protein LOC107059577 [Solanum tuberosum]	gi|971540621|ref|XP_015161748.1|	--	--
TRINITY_DN86241_c0_g1	1327.12	2.66685e-23	2.1167	up	0.0139693	0.991015	normal	1.85773e-11	2.02115	up	[KAD]	--	Molecular Function: DNA binding (GO:0003677);; Biological Process: primary metabolic process (GO:0044238);; Biological Process: cellular biosynthetic process (GO:0044249);; Biological Process: organic substance biosynthetic process (GO:1901576);;	K09422|1.78344e-115|vvi:100233018|MYB30; R2R3 Myb30 transcription factor; K09422 myb proto-oncogene protein, plant (A)	[K]	Transcription	Myb-like DNA-binding domain;; Myb-like DNA-binding domain	Myb-related protein 306 OS=Antirrhinum majus GN=MYB306 PE=2 SV=1	PREDICTED: myb-related protein 306 [Solanum tuberosum]	gi|565398066|ref|XP_006364601.1|	--	PF00249.29;PF13921.4
TRINITY_DN86419_c0_g1	485.12	0.109433	-0.189426	normal	2.00937e-06	1.12961	up	1.24742e-46	2.71365	up	--	--	Cellular Component: integral component of membrane (GO:0016021);;	--	--	--	Tetraspanin family	Tetraspanin-3 OS=Arabidopsis thaliana GN=TET3 PE=2 SV=1	PREDICTED: tetraspanin-3-like [Solanum pennellii]	gi|970032320|ref|XP_015077463.1|	--	PF00335.18
TRINITY_DN86479_c0_g1	1725.12	1.93817e-12	1.42414	up	5.32982e-10	1.94432	up	1.63589e-08	2.59734	up	[MG]	--	Cellular Component: endosome (GO:0005768);; Cellular Component: trans-Golgi network (GO:0005802);; Biological Process: carbohydrate metabolic process (GO:0005975);; Biological Process: tryptophan catabolic process (GO:0006569);; Biological Process: indoleacetic acid biosynthetic process (GO:0009684);; Cellular Component: integral component of membrane (GO:0016021);; Molecular Function: racemase a…	K08679|0|vvi:100241904|UDP-glucuronate 4-epimerase 6; K08679 UDP-glucuronate 4-epimerase [EC:5.1.3.6] (A)	[M]	Cell wall/membrane/envelope biogenesis	NAD dependent epimerase/dehydratase family;; GDP-mannose 4,6 dehydratase;; 3-beta hydroxysteroid dehydrogenase/isomerase family;; RmlD substrate binding domain;; Polysaccharide biosynthesis protein	UDP-glucuronate 4-epimerase 6 OS=Arabidopsis thaliana GN=GAE6 PE=1 SV=1	PREDICTED: UDP-glucuronate 4-epimerase 6-like [Solanum tuberosum]	gi|565366481|ref|XP_006349916.1|	--	PF01370.19;PF16363.3;PF01073.17;PF04321.15;PF02719.13
TRINITY_DN86495_c0_g1	313.13	3.06861e-10	2.81778	up	0.102766	0.993926	normal	0.000270495	1.63346	up	[P]	Inorganic ion transport and metabolism	--	--	[P]	Inorganic ion transport and metabolism	--	Calcium-transporting ATPase 2, plasma membrane-type OS=Oryza sativa subsp. japonica GN=Os03g0616400 PE=2 SV=1	plasma membrane-type calcium ATPase [Arabidopsis thaliana]	gi|62321152|dbj|BAD94283.1|	--	--
TRINITY_DN8653_c0_g1	1380.12	0.0214184	0.651737	normal	0.293823	0.453967	normal	1.07653e-05	2.33932	up	--	--	--	--	--	--	--	--	PREDICTED: transcription factor SPATULA-like [Solanum tuberosum]	gi|565376762|ref|XP_006354865.1|	--	--
TRINITY_DN86558_c0_g1	3076.12	0.272193	0.258023	normal	0.986572	0.00598199	normal	1.90146e-07	1.4338	up	--	--	--	--	[R]	General function prediction only	PPR repeat family;; Pentatricopeptide repeat domain;; PPR repeat;; PPR repeat;; Pentacotripeptide-repeat region of PROPR;; Tetratricopeptide repeat;; Evolutionarily conserved signalling intermediate in Toll pathway;; Mitochondrial ATPase expression;; Region in Clathrin and VPS	Pentatricopeptide repeat-containing protein At5g02860 OS=Arabidopsis thaliana GN=At5g02860 PE=2 SV=1	PREDICTED: pentatricopeptide repeat-containing protein At5g02860 [Solanum tuberosum]	gi|565359039|ref|XP_006346330.1|	--	PF13041.4;PF13812.4;PF12854.5;PF01535.18;PF17177.2;PF13428.4;PF06239.9;PF12921.5;PF00637.18
TRINITY_DN8692_c0_g3	861.12	3.72415e-15	7.08051	up	--	--	--	5.94231e-16	3.39005	up	--	--	--	--	--	--	--	--	--	--	--	--
TRINITY_DN86987_c0_g1	975.12	2.87645e-82	3.12563	up	8.21476e-32	3.21962	up	5.12969e-11	3.43662	up	--	--	Molecular Function: signal transducer activity (GO:0004871);; Biological Process: defense response (GO:0006952);; Biological Process: signal transduction (GO:0007165);; Cellular Component: plasmodesma (GO:0009506);; Cellular Component: integral component of membrane (GO:0016021);; Cellular Component: anchored component of plasma membrane (GO:0046658);;	--	--	--	--	Protein NDR1 OS=Arabidopsis thaliana GN=NDR1 PE=1 SV=1	PREDICTED: protein NDR1-like [Solanum tuberosum]	gi|565375344|ref|XP_006354191.1|	--	--
TRINITY_DN87190_c0_g1	353.13	1.52079e-07	1.34133	up	0.00125123	0.891954	normal	1.70831e-10	2.10508	up	[H]	Coenzyme transport and metabolism	Biological Process: metabolic process (GO:0008152);; Molecular Function: transaminase activity (GO:0008483);; Cellular Component: chloroplast (GO:0009507);; Molecular Function: pyridoxal phosphate binding (GO:0030170);; Molecular Function: identical protein binding (GO:0042802);;	--	[E]	Amino acid transport and metabolism	Aminotransferase class-III	Gamma aminobutyrate transaminase 3, chloroplastic OS=Solanum lycopersicum GN=GABA-TP3 PE=1 SV=1	PREDICTED: gamma aminobutyrate transaminase 3, chloroplastic [Solanum tuberosum]	gi|565370752|ref|XP_006351982.1|	--	PF00202.19
TRINITY_DN87789_c0_g1	660.12	1.1473e-08	1.9073	up	7.72167e-12	5.79944	up	0.000173397	5.50687	up	--	--	Molecular Function: DNA binding (GO:0003677);;	--	--	--	ZF-HD protein dimerisation region	Zinc-finger homeodomain protein 4 OS=Arabidopsis thaliana GN=ZHD4 PE=1 SV=1	PREDICTED: zinc-finger homeodomain protein 9-like isoform X1 [Solanum pennellii]	gi|970014329|ref|XP_015068151.1|	--	PF04770.10
TRINITY_DN87979_c0_g1	572.12	0.00142001	0.735461	normal	7.8336e-05	1.35179	up	5.4197e-07	1.8269	up	[TZDR]	--	Molecular Function: calmodulin-dependent protein kinase activity (GO:0004683);; Molecular Function: calcium ion binding (GO:0005509);; Molecular Function: calmodulin binding (GO:0005516);; Molecular Function: ATP binding (GO:0005524);; Cellular Component: cytoplasm (GO:0005737);; Cellular Component: plasma membrane (GO:0005886);; Biological Process: abscisic acid-activated signaling pathway (GO:0…	--	[T]	Signal transduction mechanisms	EF hand;; EF-hand domain;; EF-hand domain pair;; EF hand;; EF-hand domain pair;; Cytoskeletal-regulatory complex EF hand	Calcium-dependent protein kinase 1 OS=Arabidopsis thaliana GN=CPK1 PE=1 SV=1	calcium-dependent protein kinase 1-like [Solanum tuberosum]	gi|568215037|ref|NP_001275230.1|	--	PF00036.30;PF13405.4;PF13499.4;PF13202.4;PF13833.4;PF12763.5
TRINITY_DN88067_c0_g1	1479.12	1.12069e-35	3.94711	up	1.57268e-14	4.08728	up	9.28205e-17	3.98233	up	[Q]	Secondary metabolites biosynthesis, transport and catabolism	Molecular Function: iron ion binding (GO:0005506);; Biological Process: response to water deprivation (GO:0009414);; Biological Process: response to fungus (GO:0009620);; Biological Process: jasmonic acid biosynthetic process (GO:0009695);; Biological Process: response to ethylene (GO:0009723);; Biological Process: response to auxin (GO:0009733);; Biological Process: abscisic acid-activated signa…	--	[QI]	--	Cytochrome P450	Cytochrome P450 94C1 OS=Arabidopsis thaliana GN=CYP94C1 PE=2 SV=1	PREDICTED: cytochrome P450 94C1 [Solanum tuberosum]	gi|565360971|ref|XP_006347236.1|	--	PF00067.20
TRINITY_DN89216_c0_g1	640.12	0.00046009	1.57302	up	0.0123638	1.2497	normal	0.00177051	1.78374	up	--	--	Molecular Function: transporter activity (GO:0005215);; Biological Process: transport (GO:0006810);; Cellular Component: integral component of membrane (GO:0016021);;	K12347|1.71222e-11|vvi:100268041|metal transporter Nramp3; K12347 natural resistance-associated macrophage protein (A)	[P]	Inorganic ion transport and metabolism	--	Metal transporter Nramp4 OS=Arabidopsis thaliana GN=NRAMP4 PE=2 SV=1	PREDICTED: metal transporter Nramp3-like [Solanum pennellii]	gi|970010537|ref|XP_015066162.1|	--	--
TRINITY_DN90026_c0_g1	264.14	0.811641	0.146664	normal	0.21321	0.74004	normal	0.00609798	1.42889	up	--	--	--	--	[S]	Function unknown	--	--	PREDICTED: uncharacterized protein C9orf78 isoform X2 [Nicotiana tomentosiformis]	gi|697142688|ref|XP_009625450.1|	--	--
TRINITY_DN90801_c0_g1	579.12	5.35862e-16	3.67864	up	3.75478e-11	2.72396	up	1.42936e-06	6.59322	up	--	--	--	--	--	--	--	--	--	--	--	--
TRINITY_DN91356_c0_g1	645.12	1.61355e-06	2.23476	up	0.0378453	1.05062	normal	1.159e-05	2.10983	up	--	--	--	--	--	--	--	--	PREDICTED: probable protein phosphatase 2C 63 [Solanum pennellii]	gi|970054820|ref|XP_015089053.1|	--	--
TRINITY_DN91611_c0_g1	308.13	4.79129e-12	5.78661	up	8.03294e-07	4.56162	up	4.14472e-07	5.50591	up	--	--	Molecular Function: chitin binding (GO:0008061);; Biological Process: defense response to bacterium (GO:0042742);; Biological Process: defense response to fungus (GO:0050832);;	--	[R]	General function prediction only	--	Wound-induced protein (Fragment) OS=Glycine max GN=WIN PE=2 SV=1	unknown [Medicago truncatula]	gi|388499218|gb|AFK37675.1|	--	--
TRINITY_DN92132_c0_g2	480.12	8.98935e-08	5.40284	up	1.11501e-07	4.81027	up	5.74147e-05	5.79917	up	--	--	Molecular Function: sequence-specific DNA binding transcription factor activity (GO:0003700);; Cellular Component: nucleus (GO:0005634);; Biological Process: regulation of transcription, DNA-templated (GO:0006355);; Molecular Function: sequence-specific DNA binding (GO:0043565);;	K09338|1.04576e-15|vvi:100245524|homeobox-leucine zipper protein ATHB-12; K09338 homeobox-leucine zipper protein (A)	--	--	--	--	PREDICTED: homeobox-leucine zipper protein ATHB-12 [Solanum lycopersicum]	gi|460368324|ref|XP_004230017.1|	--	--
TRINITY_DN92336_c0_g1	711.12	0.0406522	1.01532	normal	0.0552978	1.254	normal	0.00562988	1.62183	up	[E]	Amino acid transport and metabolism	Biological Process: metabolic process (GO:0008152);; Cellular Component: chloroplast (GO:0009507);; Molecular Function: lyase activity (GO:0016829);; Molecular Function: pyridoxal phosphate binding (GO:0030170);;	K01739|1.02102e-09|rcu:RCOM_0537490|cystathionine gamma-synthase, putative (EC:2.5.1.48); K01739 cystathionine gamma-synthase [EC:2.5.1.48] (A)	[E]	Amino acid transport and metabolism	Cys/Met metabolism PLP-dependent enzyme	Cystathionine gamma-synthase 1, chloroplastic OS=Arabidopsis thaliana GN=CGS1 PE=1 SV=3	hypothetical protein CISIN_1g0091671mg, partial [Citrus sinensis]	gi|641853818|gb|KDO72636.1|	--	PF01053.18
TRINITY_DN9237_c0_g2	591.12	1.52003e-06	3.63768	up	--	--	--	0.000115765	5.61621	up	--	--	--	--	--	--	Protein of unknown function (DUF640)	Protein LIGHT-DEPENDENT SHORT HYPOCOTYLS 1 OS=Arabidopsis thaliana GN=LSH1 PE=1 SV=1	PREDICTED: protein LIGHT-DEPENDENT SHORT HYPOCOTYLS 1-like [Solanum tuberosum]	gi|565391415|ref|XP_006361418.1|	--	PF04852.10
TRINITY_DN92611_c0_g1	212.18	0.0307114	1.2218	normal	0.100258	0.830189	normal	5.11466e-06	2.19117	up	--	--	--	--	[T]	Signal transduction mechanisms	--	Phosphatidylinositol 4-kinase gamma 3 OS=Arabidopsis thaliana GN=PI4KG3 PE=2 SV=1	PREDICTED: phosphatidylinositol 4-kinase gamma 4-like [Solanum pennellii]	gi|970002116|ref|XP_015060647.1|	--	--
TRINITY_DN92763_c0_g1	515.12	0.00435102	1.43691	up	0.10208	0.877131	normal	0.00723791	1.14404	up	--	--	Molecular Function: protein kinase activity (GO:0004672);; Molecular Function: ATP binding (GO:0005524);; Biological Process: protein phosphorylation (GO:0006468);;	K14502|1.63013e-07|ath:AT4G18710|BIN2; Shaggy-related protein kinase eta; K14502 protein brassinosteroid insensitive 2 [EC:2.7.11.1] (A)	[G]	Carbohydrate transport and metabolism	--	Shaggy-related protein kinase eta OS=Arabidopsis thaliana GN=ASK7 PE=1 SV=2	PREDICTED: shaggy-related protein kinase eta-like [Solanum tuberosum]	gi|565403375|ref|XP_006367136.1|	--	--
TRINITY_DN93194_c0_g1	495.12	0.000824816	1.55595	up	0.0265357	1.31014	normal	8.13366e-06	3.30075	up	--	--	Cellular Component: photosystem I (GO:0009522);; Biological Process: photosynthesis (GO:0015979);;	--	--	--	--	--	PREDICTED: uncharacterized protein LOC101247619 [Solanum lycopersicum]	gi|460388154|ref|XP_004239734.1|	--	--
TRINITY_DN94011_c0_g1	371.13	8.03752e-07	5.10216	up	3.71284e-06	4.11414	up	0.000481561	2.95536	up	--	--	--	--	--	--	--	--	PREDICTED: cytochrome P450 71A1-like [Solanum pennellii]	gi|970013089|ref|XP_015067501.1|	--	--
TRINITY_DN961_c0_g1	2579.66	6.22021e-33	1.28086	up	1.34953e-11	1.37375	up	2.90069e-10	1.16496	up	--	--	Biological Process: response to molecule of bacterial origin (GO:0002237);; Molecular Function: ATP binding (GO:0005524);; Biological Process: protein phosphorylation (GO:0006468);; Biological Process: signal transduction (GO:0007165);; Biological Process: stomatal complex morphogenesis (GO:0010103);; Cellular Component: integral component of membrane (GO:0016021);; Molecular Function: 2-alkenal …	--	--	--	Leucine rich repeat;; Leucine Rich repeats (2 copies);; Protein kinase domain;; Protein tyrosine kinase;; Leucine Rich Repeat;; Leucine rich repeat N-terminal domain;; Leucine Rich repeat;; Leucine Rich Repeat	Probably inactive leucine-rich repeat receptor-like protein kinase At3g28040 OS=Arabidopsis thaliana GN=At3g28040 PE=2 SV=1	PREDICTED: probably inactive leucine-rich repeat receptor-like protein kinase At3g28040 [Solanum tuberosum]	gi|565398246|ref|XP_006364689.1|	--	PF13855.4;PF12799.5;PF00069.23;PF07714.15;PF00560.31;PF08263.10;PF13516.4;PF07723.11
TRINITY_DN96729_c0_g1	90.95	1.42759e-06	1.84202	up	0.0710372	0.789956	normal	3.53131e-05	2.05007	up	--	--	--	--	--	--	--	--	--	--	--	--
TRINITY_DN9725_c0_g2	525.12	4.89311e-06	3.19455	up	0.0012256	2.09395	up	5.33187e-05	5.81117	up	--	--	--	--	--	--	--	--	--	--	--	--
TRINITY_DN1007_c0_g1	4124.12	3.35796e-17	1.9516	up	0.000234035	1.48224	up	0.815774	-0.091836	normal	[I]	Lipid transport and metabolism	Molecular Function: biotin carboxylase activity (GO:0004075);; Molecular Function: protein kinase activity (GO:0004672);; Molecular Function: ATP binding (GO:0005524);; Biological Process: protein phosphorylation (GO:0006468);; Biological Process: response to sucrose (GO:0009744);; Biological Process: response to fructose (GO:0009750);; Cellular Component: cytosolic ribosome (GO:0022626);; Molecu…	--	[IE]	--	Carbamoyl-phosphate synthase L chain, ATP binding domain;; Biotin carboxylase C-terminal domain;; Biotin-requiring enzyme;; Biotin-lipoyl like;; Biotin carboxylase, N-terminal domain;; Carbamoyl-phosphate synthase L chain, ATP binding domain	Methylcrotonoyl-CoA carboxylase subunit alpha, mitochondrial OS=Arabidopsis thaliana GN=MCCA PE=1 SV=2	PREDICTED: methylcrotonoyl-CoA carboxylase subunit alpha, mitochondrial [Solanum tuberosum]	gi|565366048|ref|XP_006349707.1|	--	PF02786.15;PF02785.17;PF00364.20;PF13533.4;PF00289.20;PF02786.15
TRINITY_DN101271_c0_g1	2277.12	9.52676e-146	0.981725	normal	6.34077e-36	1.49868	up	0.0475996	-0.0786842	normal	--	--	Biological Process: polysaccharide catabolic process (GO:0000272);; Molecular Function: beta-amylase activity (GO:0016161);;	--	--	--	Glycosyl hydrolase family 14	Inactive beta-amylase 9 OS=Arabidopsis thaliana GN=BAM9 PE=2 SV=1	PREDICTED: inactive beta-amylase 9 [Solanum tuberosum]	gi|565351590|ref|XP_006342739.1|	--	PF01373.15
TRINITY_DN101301_c0_g1	1654.12	3.92871e-17	1.66571	up	4.50596e-13	1.74721	up	0.000277089	0.789877	normal	[RTKL]	--	Molecular Function: protein serine/threonine kinase activity (GO:0004674);; Molecular Function: ATP binding (GO:0005524);; Biological Process: protein phosphorylation (GO:0006468);; Biological Process: signal transduction (GO:0007165);; Cellular Component: integral component of membrane (GO:0016021);;	K07198|0|vvi:100255067|CBL-interacting serine/threonine-protein kinase 5-like; K07198 5'-AMP-activated protein kinase, catalytic alpha subunit [EC:2.7.11.11] (A)	[T]	Signal transduction mechanisms	Protein kinase domain;; Protein tyrosine kinase;; NAF domain;; Kinase-like;; Lipopolysaccharide kinase (Kdo/WaaP) family;; RIO1 family	CBL-interacting serine/threonine-protein kinase 25 OS=Arabidopsis thaliana GN=CIPK25 PE=2 SV=1	PREDICTED: CBL-interacting serine/threonine-protein kinase 25-like [Solanum tuberosum]	gi|565379685|ref|XP_006356250.1|	--	PF00069.23;PF07714.15;PF03822.12;PF14531.4;PF06293.12;PF01163.20
TRINITY_DN101311_c0_g1	4063.12	8.98309e-75	1.20715	up	4.03955e-10	1.06009	up	3.67822e-21	0.496023	normal	[RTKL]	--	Biological Process: polysaccharide biosynthetic process (GO:0000271);; Biological Process: response to molecule of bacterial origin (GO:0002237);; Molecular Function: protein serine/threonine kinase activity (GO:0004674);; Molecular Function: steroid binding (GO:0005496);; Molecular Function: ATP binding (GO:0005524);; Cellular Component: plasma membrane (GO:0005886);; Biological Process: protein…	K13415|0|vvi:100252647|systemin receptor SR160; K13415 protein brassinosteroid insensitive 1 [EC:2.7.10.1 2.7.11.1] (A)	--	--	Protein kinase domain;; Protein tyrosine kinase;; Leucine rich repeat;; Leucine Rich repeats (2 copies);; Leucine Rich Repeat;; Leucine rich repeat N-terminal domain	Systemin receptor SR160 OS=Solanum peruvianum PE=1 SV=1	BRI1 protein [Solanum tuberosum]	gi|126843151|gb|ABO27627.1|	--	PF00069.23;PF07714.15;PF13855.4;PF12799.5;PF00560.31;PF08263.10
TRINITY_DN1018_c0_g2	975.12	1.37813e-156	1.19097	up	4.36366e-29	1.44353	up	4.97352e-72	0.921203	normal	[J]	Translation, ribosomal structure and biogenesis	Molecular Function: translation initiation factor activity (GO:0003743);; Biological Process: translational initiation (GO:0006413);;	K03113|1.90978e-65|vvi:100243506|protein translation factor SUI1 homolog; K03113 translation initiation factor 1 (A)	[J]	Translation, ribosomal structure and biogenesis	Translation initiation factor SUI1	Protein translation factor SUI1 homolog OS=Zea mays GN=TIF PE=3 SV=1	PREDICTED: protein translation factor SUI1 homolog [Solanum lycopersicum]	gi|460397120|ref|XP_004244116.1|	--	PF01253.20
TRINITY_DN102171_c0_g1	309.13	1.79746e-12	4.30174	up	3.13883e-07	3.99774	up	--	--	--	--	--	--	K00430|3.40848e-06|rcu:RCOM_0961200|Peroxidase 12 precursor, putative (EC:1.11.1.7); K00430 peroxidase [EC:1.11.1.7] (A)	--	--	Peroxidase	--	PREDICTED: peroxidase 12-like [Solanum tuberosum]	gi|565386497|ref|XP_006359048.1|	--	PF00141.21
TRINITY_DN102621_c0_g1	347.13	1.22534e-06	1.80111	up	0.00243202	1.60598	up	--	--	--	[IQR]	--	Molecular Function: oxidoreductase activity (GO:0016491);; Biological Process: oxidation-reduction process (GO:0055114);;	K00059|4.21082e-56|rcu:RCOM_1121800|short-chain type dehydrogenase, putative (EC:1.1.1.100); K00059 3-oxoacyl-[acyl-carrier protein] reductase [EC:1.1.1.100] (A)	[R]	General function prediction only	Enoyl-(Acyl carrier protein) reductase;; short chain dehydrogenase	Short-chain type dehydrogenase/reductase OS=Picea abies PE=2 SV=1	PREDICTED: short-chain type dehydrogenase/reductase-like [Solanum lycopersicum]	gi|460391918|ref|XP_004241565.1|	--	PF13561.4;PF00106.23
TRINITY_DN105204_c0_g1	865.12	--	--	--	0.0012898	1.95449	up	0.01512	1.55662	normal	--	--	Molecular Function: protein kinase activity (GO:0004672);; Molecular Function: ATP binding (GO:0005524);; Biological Process: protein phosphorylation (GO:0006468);; Biological Process: response to osmotic stress (GO:0006970);; Biological Process: anatomical structure morphogenesis (GO:0009653);; Biological Process: response to brassinosteroid (GO:0009741);; Cellular Component: membrane (GO:001602…	K14502|1.82103e-09|ath:AT4G18710|BIN2; Shaggy-related protein kinase eta; K14502 protein brassinosteroid insensitive 2 [EC:2.7.11.1] (A)	[G]	Carbohydrate transport and metabolism	--	Shaggy-related protein kinase eta OS=Arabidopsis thaliana GN=ASK7 PE=1 SV=2	hypothetical protein B456_010G241600 [Gossypium raimondii]	gi|763801418|gb|KJB68373.1|	--	--
TRINITY_DN105392_c0_g1	1388.12	0.0926363	0.5115	normal	0.00439423	1.13411	up	0.300357	-0.345504	normal	--	--	Molecular Function: phospholipid binding (GO:0005543);; Biological Process: response to nitrate (GO:0010167);; Biological Process: nitrate transport (GO:0015706);; Molecular Function: oxidoreductase activity (GO:0016491);;	--	[TU]	--	ANTH domain	Putative clathrin assembly protein At4g40080 OS=Arabidopsis thaliana GN=At4g40080 PE=2 SV=2	PREDICTED: putative clathrin assembly protein At4g40080 [Solanum lycopersicum]	gi|460409401|ref|XP_004250127.1|	--	PF07651.14
TRINITY_DN105649_c0_g1	90.37	--	--	--	2.29842e-06	4.41344	up	--	--	--	--	--	--	--	--	--	--	--	--	--	--	--
TRINITY_DN11127_c1_g1	10.55	7.31353e-07	4.19433	up	9.77357e-06	4.21139	up	--	--	--	--	--	--	--	--	--	--	--	--	--	--	--
TRINITY_DN117810_c1_g1	170.29	--	--	--	5.33651e-06	4.28776	up	--	--	--	--	--	--	--	--	--	--	--	--	--	--	--
TRINITY_DN118170_c0_g1	2526.12	0.000250279	1.17001	up	3.65035e-12	1.63665	up	3.11134e-08	0.746901	normal	--	--	Cellular Component: integral component of membrane (GO:0016021);;	--	--	--	Protein of unknown function (DUF2985);; PLAC8 family	--	PREDICTED: uncharacterized protein LOC102581124 [Solanum tuberosum]	gi|565381892|ref|XP_006357292.1|	--	PF11204.6;PF04749.15
TRINITY_DN119406_c0_g1	99.51	0.0240293	1.06862	normal	0.0038861	1.46494	up	0.525682	0.287455	normal	[RTKL]	--	Molecular Function: protein serine/threonine kinase activity (GO:0004674);; Molecular Function: ATP binding (GO:0005524);; Biological Process: protein phosphorylation (GO:0006468);; Cellular Component: integral component of membrane (GO:0016021);;	--	--	--	Protein kinase domain;; Protein tyrosine kinase	Probable LRR receptor-like serine/threonine-protein kinase At5g10290 OS=Arabidopsis thaliana GN=At5g10290 PE=2 SV=1	hypothetical protein M569_10367, partial [Genlisea aurea]	gi|527195014|gb|EPS64415.1|	--	PF00069.23;PF07714.15
TRINITY_DN120147_c0_g1	636.12	9.44473e-18	4.4386	up	6.73931e-09	3.55115	up	--	--	--	--	--	--	--	--	--	--	--	hypothetical protein POPTR_0017s02440g, partial [Populus trichocarpa]	gi|566210892|ref|XP_006372522.1|	--	--
TRINITY_DN120321_c0_g1	488.12	2.09038e-10	1.59461	up	7.85297e-08	1.60572	up	0.000286451	0.873228	normal	--	--	--	--	--	--	--	--	--	--	--	--
TRINITY_DN121486_c0_g1	162.33	5.21785e-08	5.47163	up	4.48361e-10	5.37983	up	--	--	--	--	--	--	--	--	--	--	--	--	--	--	--
TRINITY_DN12226_c1_g3	872.12	0.00396438	0.532343	normal	8.95668e-06	2.03422	up	0.00106943	0.76644	normal	--	--	Biological Process: fatty acid beta-oxidation (GO:0006635);; Biological Process: hormone-mediated signaling pathway (GO:0009755);;	--	--	--	Lecithin retinol acyltransferase	--	PREDICTED: uncharacterized protein LOC102578879 isoform X1 [Solanum tuberosum]	gi|565363489|ref|XP_006348469.1|	--	PF04970.11
TRINITY_DN126854_c0_g1	99.51	6.09396e-08	3.76946	up	2.86722e-05	3.42085	up	0.0556341	0.833779	normal	--	--	Molecular Function: nucleotide binding (GO:0000166);;	--	--	--	--	Probable disease resistance protein RPP1 OS=Arabidopsis thaliana GN=RPP1 PE=2 SV=1	hypothetical protein POPTR_0005s032301g, partial [Populus trichocarpa]	gi|566169155|ref|XP_006382551.1|	--	--
TRINITY_DN133856_c0_g1	955.12	5.04645e-55	1.83503	up	8.1811e-15	1.4058	up	0.900353	-0.0143327	normal	--	--	Molecular Function: cytochrome-c oxidase activity (GO:0004129);; Cellular Component: mitochondrial respiratory chain complex IV (GO:0005751);; Biological Process: oxidation-reduction process (GO:0055114);; Biological Process: hydrogen ion transmembrane transport (GO:1902600);;	K02266|7.44716e-31|vvi:100250749|cytochrome c oxidase subunit 6a, mitochondrial; K02266 cytochrome c oxidase subunit 6a (A)	[C]	Energy production and conversion	Cytochrome c oxidase subunit VIa	Cytochrome c oxidase subunit 6a, mitochondrial OS=Arabidopsis thaliana GN=COX6A PE=2 SV=1	PREDICTED: cytochrome c oxidase subunit 6a, mitochondrial-like [Solanum tuberosum]	gi|565403197|ref|XP_006367050.1|	--	PF02046.13
TRINITY_DN133899_c0_g1	1654.12	2.73758e-60	1.55105	up	5.86149e-22	1.40153	up	1.64828e-12	0.900981	normal	--	--	Biological Process: cell cycle process (GO:0022402);; Cellular Component: intracellular part (GO:0044424);; Biological Process: negative regulation of cell cycle (GO:0045786);; Biological Process: negative regulation of protein serine/threonine kinase activity (GO:0071901);;	--	--	--	Cyclin-dependent kinase inhibitor	Cyclin-dependent kinase inhibitor 3 OS=Arabidopsis thaliana GN=KRP3 PE=1 SV=1	PREDICTED: cyclin-dependent kinase inhibitor 4-like [Solanum pennellii]	gi|970064651|ref|XP_015059296.1|	--	PF02234.17
TRINITY_DN135883_c0_g1	809.12	1.21344e-21	3.39067	up	2.15924e-08	2.55994	up	0.035701	1.45207	normal	[RTKL]	--	Molecular Function: protein serine/threonine kinase activity (GO:0004674);; Molecular Function: ATP binding (GO:0005524);; Biological Process: protein phosphorylation (GO:0006468);; Cellular Component: integral component of membrane (GO:0016021);; Molecular Function: polysaccharide binding (GO:0030247);;	--	[T]	Signal transduction mechanisms	Protein tyrosine kinase;; Protein kinase domain	Probable serine/threonine-protein kinase At1g18390 OS=Arabidopsis thaliana GN=At1g18390 PE=2 SV=2	PREDICTED: probable serine/threonine-protein kinase At1g18390 isoform X1 [Solanum tuberosum]	gi|971561562|ref|XP_006353811.2|	--	PF07714.15;PF00069.23
TRINITY_DN137044_c0_g1	416.12	0.126559	0.889692	normal	0.000193738	2.63788	up	0.0209991	1.5657	normal	--	--	Molecular Function: DNA binding (GO:0003677);; Cellular Component: nucleus (GO:0005634);; Biological Process: regulation of transcription, DNA-templated (GO:0006355);;	--	[K]	Transcription	--	Homeobox protein knotted-1-like 4 OS=Arabidopsis thaliana GN=KNAT4 PE=1 SV=3	PREDICTED: homeobox protein knotted-1-like 2 isoform X2 [Phoenix dactylifera]	gi|672172446|ref|XP_008806313.1|	--	--
TRINITY_DN137518_c0_g1	706.12	2.56979e-09	1.49777	up	1.12097e-15	2.8695	up	0.0982973	0.706904	normal	--	--	--	--	--	--	--	--	--	--	--	--
TRINITY_DN14563_c0_g2	2353.12	0.322178	0.376699	normal	0.000169418	1.69009	up	0.371628	0.396667	normal	--	--	Molecular Function: structural constituent of ribosome (GO:0003735);; Biological Process: translation (GO:0006412);; Cellular Component: integral component of membrane (GO:0016021);; Biological Process: transmembrane transport (GO:0055085);;	K15121|5.81555e-158|vvi:100258363|solute carrier family 25 member 44-like; K15121 solute carrier family 25, member 44 (A)	[C]	Energy production and conversion	Mitochondrial carrier protein	Solute carrier family 25 member 44 OS=Mus musculus GN=Slc25a44 PE=1 SV=1	PREDICTED: solute carrier family 25 member 44 [Solanum lycopersicum]	gi|723684859|ref|XP_010318490.1|	--	PF00153.25
TRINITY_DN148288_c0_g1	91.89	1.51557e-06	5.01071	up	2.64745e-05	4.04658	up	--	--	--	--	--	--	--	--	--	--	--	--	--	--	--
TRINITY_DN149639_c0_g1	4025.12	0	1.36295	up	2.0554e-54	1.93767	up	9.09039e-32	0.576893	normal	--	--	Molecular Function: nucleic acid binding (GO:0003676);;	K11593|0|vvi:100240850|protein argonaute 2-like; K11593 eukaryotic translation initiation factor 2C (A)	[J]	Translation, ribosomal structure and biogenesis	Piwi domain;; N-terminal domain of argonaute;; PAZ domain;; Argonaute linker 1 domain	Protein argonaute 2 OS=Arabidopsis thaliana GN=AGO2 PE=1 SV=1	PREDICTED: protein argonaute 2-like [Solanum tuberosum]	gi|565372996|ref|XP_006353071.1|	--	PF02171.15;PF16486.3;PF02170.20;PF08699.8
TRINITY_DN149880_c0_g3	1055.12	0.238884	0.466744	normal	1.54489e-12	5.90095	up	0.189772	2.12282	normal	--	--	Molecular Function: DNA binding (GO:0003677);; Molecular Function: sequence-specific DNA binding transcription factor activity (GO:0003700);; Cellular Component: nucleus (GO:0005634);; Biological Process: regulation of transcription, DNA-templated (GO:0006355);; Cellular Component: membrane (GO:0016020);;	K09286|3.70841e-57|rcu:RCOM_0198920|DNA binding protein, putative; K09286 EREBP-like factor (A)	--	--	AP2 domain	Ethylene-responsive transcription factor RAP2-4 OS=Arabidopsis thaliana GN=RAP2-4 PE=1 SV=1	PREDICTED: ethylene-responsive transcription factor RAP2-13 [Solanum tuberosum]	gi|565389045|ref|XP_006360275.1|	--	PF00847.18
TRINITY_DN150303_c0_g1	1372.12	2.1274e-33	1.35034	up	3.30332e-13	2.0933	up	0.00108361	0.760305	normal	[T]	Signal transduction mechanisms	Molecular Function: protein serine/threonine phosphatase activity (GO:0004722);; Biological Process: protein dephosphorylation (GO:0006470);; Molecular Function: metal ion binding (GO:0046872);;	--	[T]	Signal transduction mechanisms	Protein phosphatase 2C	Probable protein phosphatase 2C 49 OS=Arabidopsis thaliana GN=At3g62260 PE=2 SV=1	PREDICTED: probable protein phosphatase 2C 47 isoform X1 [Solanum pennellii]	gi|970032898|ref|XP_015077758.1|	--	PF00481.19
TRINITY_DN150778_c0_g2	391.12	1.12558e-42	6.72471	up	3.23293e-11	2.18262	up	0.0244347	0.795427	normal	--	--	--	--	--	--	--	--	--	--	--	--
TRINITY_DN151640_c0_g1	471.12	0.000191095	2.6787	up	0.000335964	2.54791	up	--	--	--	--	--	--	--	--	--	--	--	--	--	--	--
TRINITY_DN151999_c0_g1	321.13	0.0013968	1.78102	up	9.28595e-05	3.14875	up	--	--	--	--	--	Biological Process: drug transmembrane transport (GO:0006855);; Molecular Function: drug transmembrane transporter activity (GO:0015238);; Molecular Function: antiporter activity (GO:0015297);; Cellular Component: integral component of membrane (GO:0016021);;	--	[R]	General function prediction only	MatE	Protein DETOXIFICATION 8 OS=Arabidopsis thaliana GN=DTX8 PE=3 SV=1	PREDICTED: MATE efflux family protein 7-like [Nicotiana tomentosiformis]	gi|697106268|ref|XP_009606973.1|	--	PF01554.16
TRINITY_DN152259_c0_g1	318.13	1.56178e-42	8.20736	up	4.78234e-39	6.41477	up	--	--	--	--	--	Cellular Component: membrane (GO:0016020);; Biological Process: killing of cells of other organism (GO:0031640);; Biological Process: defense response to fungus (GO:0050832);;	--	--	--	Gamma-thionin family	Defensin-like protein 19 OS=Arabidopsis thaliana GN=PDF1.4 PE=3 SV=2	PREDICTED: defensin-like protein 1 [Solanum lycopersicum]	gi|460394521|ref|XP_004242851.1|	--	PF00304.18
TRINITY_DN166555_c0_g1	656.12	4.32379e-57	1.89705	up	6.40673e-12	1.43028	up	1.81051e-05	0.699678	normal	[R]	General function prediction only	Molecular Function: transporter activity (GO:0005215);; Molecular Function: ATP binding (GO:0005524);; Biological Process: glucose catabolic process (GO:0006007);; Biological Process: transport (GO:0006810);; Molecular Function: ATPase activity (GO:0016887);; Biological Process: methylglyoxal catabolic process to D-lactate (GO:0019243);;	K06185|1.44333e-72|zma:100280013|gpm354; LOC100280013; K06185 ATP-binding cassette, subfamily F, member 2 (A)	[R]	General function prediction only	ABC transporter;; AAA domain, putative AbiEii toxin, Type IV TA system	ABC transporter F family member 1 OS=Arabidopsis thaliana GN=ABCF1 PE=1 SV=1	PREDICTED: ABC transporter F family member 1-like [Solanum tuberosum]	gi|565360894|ref|XP_006347199.1|	--	PF00005.25;PF13304.4
TRINITY_DN166574_c0_g1	1318.12	1.53474e-06	0.754356	normal	1.11161e-09	1.48165	up	0.000659308	0.736023	normal	--	--	Molecular Function: nucleic acid binding (GO:0003676);; Molecular Function: metal ion binding (GO:0046872);;	--	[R]	General function prediction only	--	Protein SENSITIVE TO PROTON RHIZOTOXICITY 1 OS=Arabidopsis thaliana GN=STOP1 PE=2 SV=1	PREDICTED: protein SENSITIVE TO PROTON RHIZOTOXICITY 1-like [Solanum tuberosum]	gi|565404930|ref|XP_006367873.1|	--	--
[truncated: 363 more rows]
