# Supplementary material for: The key genes and pathways related to male sterility of eggplant revealed by comparative transcriptome analysis
Source: BMC Plant Biol. 2018 Sep 24;18:209. doi: 10.1186/s12870-018-1430-2 (PMC6154905; doi:10.1186/s12870-018-1430-2)
Supplement: Supplementary file 16 — Table S6. Primers used for qRT-PCR assays. (XLSX 9 kb) [file 12870_2018_1430_MOESM16_ESM.xlsx]

## Sheet: primers for  qRT-PCR 
Table S6 Primers used for qRT-PCR assays
gene ID	sequence	note
TRINITY_DN21153_c0_g	CCGTCCTATATTCTGGGCCA	qRT-PCR forward primer
	GCAACAGCCCATTCCTCTTG	qRT-PCR reverse primer
TRINITY_DN50862_c1_g1	GACAAGTTTACCCCTGCCATC	qRT-PCR forward primer
	ATGACCAGGGACCAAAAGTG	qRT-PCR reverse primer
TRINITY_DN21187_c0_g1	GTTCTTGTCACTGGAGCTGC	qRT-PCR forward primer
	ACAGCAACATTGACGCCTTT	qRT-PCR reverse primer
TRINITY_DN67079_c0_g2	ATCTGATCTTGGCGGTTGGA	qRT-PCR forward primer
	ACGCAGCACCAACAAATTCT	qRT-PCR reverse primer
TRINITY_DN34505_c0_g1	ATCGCAACCAACCAGCAAAT	qRT-PCR forward primer
	CTGCTCCTGATTGTTCGCTC	qRT-PCR reverse primer
TRINITY_DN85424_c0_g1	TGGCTGCTACTGGACAACAA	qRT-PCR forward primer
	TCTCCATGTCTTGAGGCACA	qRT-PCR reverse primer
TRINITY_DN167798_c0_g1	TGTCTTCACATTGGCCTCCA	qRT-PCR forward primer
	GGGACAAAACAGAGAAGGCA	qRT-PCR reverse primer
TRINITY_DN150324_c0_g1	GCGAGTGGGCATGGAATTAG	qRT-PCR forward primer
	TGCTAAGCCACTGATCCACA	qRT-PCR reverse primer
TRINITY_DN57038_c1_g1	TGACGAAGAAGAACTGCCCT	qRT-PCR forward primer
	TTCACCATCGCTGTTGTGTG	qRT-PCR reverse primer
Sme2.5_01462.1_g00018.1	GCAGCTCCTCCATCGAAAAG	qRT-PCR forward primer
	CCGATCAGCAATACCAGGG	qRT-PCR reverse primer
